# Supplementary material for: Gut Microbiota and Type 2 Diabetes: Genetic Associations, Biological Mechanisms, Drug Repurposing, and Diagnostic Modeling
Source: Int J Mol Sci. 2026 Jan 21;27(2):1070. doi: 10.3390/ijms27021070 (PMC12842411; doi:10.3390/ijms27021070)
Supplement: Supplementary file 1 [file ijms-27-01070-s001.zip]

Archive with 14 entries (12 files):
- supplementary material_Figures/
- supplementary material_Figures/supplementary material_figS1.pdf
- supplementary material_Figures/supplementary material_figS2.pdf
- supplementary material_Figures/supplementary material_figS3.pdf
- supplementary material_Figures/supplementary material_figS4.pdf
- supplementary material_Figures/supplementary material_figS5.pdf
- supplementary material_Tables/
- supplementary material_Tables/supplementary material_tabS1-6.xlsx
- supplementary material_Tables/supplementary material_tabS13-14.xlsx
- supplementary material_Tables/supplementary material_tabS15-16.xls
- supplementary material_Tables/supplementary material_tabS17.xlsx
- supplementary material_Tables/supplementary material_tabS18-19.xlsx
- supplementary material_Tables/supplementary material_tabS20-30.xlsx
- supplementary material_Tables/supplementary material_tabS7-12.xlsx
