# Supplementary material for: Gut Microbiota and Type 2 Diabetes: Genetic Associations, Biological Mechanisms, Drug Repurposing, and Diagnostic Modeling
Source: Int J Mol Sci. 2026 Jan 21;27(2):1070. doi: 10.3390/ijms27021070 (PMC12842411; doi:10.3390/ijms27021070)
Supplement: Supplementary file 1 [file ijms-27-01070-s001.zip › supplementary material_Tables/supplementary material_tabS1-6.xlsx]

## Sheet: main
Supplementary Table S1.Results of MR Analysis for Causal Associations Between T2D and Exposure Variables.
outcome	exposure	method	nsnp	b	se	pval	p_BH	lo_ci	up_ci	or	or_lci95	or_uci95	estimate
T2DM	genus.Eggerthella.id.819	MR Egger	11	0.0461772	0.0828132	0.59071		-0.116137	0.208491	1.04726	0.890354	1.23182	1.047 (0.89-1.232)
T2DM	genus.Eggerthella.id.819	Weighted median	11	0.0110458	0.0211863	0.602112		-0.0304793	0.0525709	1.01111	0.969981	1.05398	1.011 (0.97-1.054)
T2DM	genus.Eggerthella.id.819	Inverse variance weighted (fixed effects)	11	-0.00507026	0.0157969	0.748237	0.945705	-0.0360322	0.0258917	0.994943	0.964609	1.02623	0.995 (0.965-1.026)
T2DM	genus.Eggerthella.id.819	Simple mode	11	0.00994369	0.037895	0.798339		-0.0643306	0.0842179	1.00999	0.937695	1.08787	1.01 (0.938-1.088)
T2DM	genus.Eggerthella.id.819	Weighted mode	11	0.0122006	0.0337864	0.725529		-0.0540208	0.078422	1.01228	0.947412	1.08158	1.012 (0.947-1.082)
T2DM	genus.Lactococcus.id.1851	MR Egger	9	0.0384125	0.117042	0.752363		-0.190989	0.267814	1.03916	0.826142	1.3071	1.039 (0.826-1.307)
T2DM	genus.Lactococcus.id.1851	Weighted median	9	0.0171152	0.0226666	0.450198		-0.0273113	0.0615416	1.01726	0.973058	1.06347	1.017 (0.973-1.063)
T2DM	genus.Lactococcus.id.1851	Inverse variance weighted (multiplicative random effects)	9	0.0159965	0.0245852	0.51527	0.837599	-0.0321905	0.0641835	1.01613	0.968322	1.06629	1.016 (0.968-1.066)
T2DM	genus.Lactococcus.id.1851	Simple mode	9	0.0137352	0.0372626	0.721984		-0.0592994	0.0867699	1.01383	0.942425	1.09065	1.014 (0.942-1.091)
T2DM	genus.Lactococcus.id.1851	Weighted mode	9	0.0175238	0.0362574	0.641821		-0.0535408	0.0885884	1.01768	0.947867	1.09263	1.018 (0.948-1.093)
T2DM	genus.DefluviitaleaceaeUCG011.id.11287	MR Egger	9	-0.0256082	0.125054	0.843573		-0.270714	0.219497	0.974717	0.762835	1.24545	0.975 (0.763-1.245)
T2DM	genus.DefluviitaleaceaeUCG011.id.11287	Weighted median	9	0.005678	0.0320439	0.859356		-0.0571281	0.0684841	1.00569	0.944473	1.07088	1.006 (0.944-1.071)
T2DM	genus.DefluviitaleaceaeUCG011.id.11287	Inverse variance weighted (multiplicative random effects)	9	-0.0362665	0.0334107	0.277711	0.768549	-0.101751	0.0292184	0.964383	0.903254	1.02965	0.964 (0.903-1.03)
T2DM	genus.DefluviitaleaceaeUCG011.id.11287	Simple mode	9	0.0100877	0.0430722	0.820709		-0.0743338	0.0945091	1.01014	0.928362	1.09912	1.01 (0.928-1.099)
T2DM	genus.DefluviitaleaceaeUCG011.id.11287	Weighted mode	9	0.0113056	0.0438036	0.802847		-0.0745494	0.0971606	1.01137	0.928162	1.10204	1.011 (0.928-1.102)
T2DM	genus.Flavonifractor.id.2059	MR Egger	5	0.0901766	0.124738	0.521989		-0.15431	0.334663	1.09437	0.857006	1.39747	1.094 (0.857-1.397)
T2DM	genus.Flavonifractor.id.2059	Weighted median	5	0.0259693	0.0400371	0.516576		-0.0525033	0.104442	1.02631	0.948851	1.11009	1.026 (0.949-1.11)
T2DM	genus.Flavonifractor.id.2059	Inverse variance weighted (fixed effects)	5	0.00456977	0.0309073	0.882458	0.970811	-0.0560085	0.065148	1.00458	0.945531	1.06732	1.005 (0.946-1.067)
T2DM	genus.Flavonifractor.id.2059	Simple mode	5	0.037272	0.0544664	0.531368		-0.0694821	0.144026	1.03798	0.932877	1.15491	1.038 (0.933-1.155)
T2DM	genus.Flavonifractor.id.2059	Weighted mode	5	0.0360378	0.0494791	0.506753		-0.0609413	0.133017	1.0367	0.940878	1.14227	1.037 (0.941-1.142)
T2DM	genus.Lachnospira.id.2004	MR Egger	6	-0.3815	0.29853	0.270398		-0.966618	0.203619	0.682837	0.380367	1.22583	0.683 (0.38-1.226)
T2DM	genus.Lachnospira.id.2004	Weighted median	6	0.0559643	0.0546342	0.305671		-0.0511186	0.163047	1.05756	0.950166	1.17709	1.058 (0.95-1.177)
T2DM	genus.Lachnospira.id.2004	Inverse variance weighted (fixed effects)	6	0.0114751	0.0373682	0.758782	0.945705	-0.0617666	0.0847168	1.01154	0.940102	1.08841	1.012 (0.94-1.088)
T2DM	genus.Lachnospira.id.2004	Simple mode	6	0.11446	0.0890381	0.254931		-0.060055	0.288974	1.12127	0.941713	1.33506	1.121 (0.942-1.335)
T2DM	genus.Lachnospira.id.2004	Weighted mode	6	0.11446	0.0859886	0.24062		-0.054078	0.282997	1.12127	0.947358	1.3271	1.121 (0.947-1.327)
T2DM	genus.Hungatella.id.11306	MR Egger	5	-0.0170765	0.204764	0.93879		-0.418413	0.38426	0.983068	0.65809	1.46853	0.983 (0.658-1.469)
T2DM	genus.Hungatella.id.11306	Weighted median	5	0.00540746	0.0297562	0.855798		-0.0529148	0.0637297	1.00542	0.948461	1.0658	1.005 (0.948-1.066)
T2DM	genus.Hungatella.id.11306	Inverse variance weighted (fixed effects)	5	-7.59035e-05	0.0202899	0.997015	0.997015	-0.0398442	0.0396924	0.999924	0.960939	1.04049	1 (0.961-1.04)
T2DM	genus.Hungatella.id.11306	Simple mode	5	0.024356	0.0371144	0.547502		-0.0483883	0.0971003	1.02466	0.952764	1.10197	1.025 (0.953-1.102)
T2DM	genus.Hungatella.id.11306	Weighted mode	5	0.0211734	0.0359955	0.587991		-0.0493779	0.0917247	1.0214	0.951821	1.09606	1.021 (0.952-1.096)
T2DM	genus.FamilyXIIIUCG001.id.11294	MR Egger	8	0.023447	0.0981736	0.819184		-0.168973	0.215867	1.02372	0.844532	1.24094	1.024 (0.845-1.241)
T2DM	genus.FamilyXIIIUCG001.id.11294	Weighted median	8	0.0117161	0.0373884	0.754005		-0.0615651	0.0849973	1.01179	0.940292	1.08871	1.012 (0.94-1.089)
T2DM	genus.FamilyXIIIUCG001.id.11294	Inverse variance weighted (fixed effects)	8	0.0174161	0.0262215	0.506567	0.837599	-0.0339781	0.0688103	1.01757	0.966593	1.07123	1.018 (0.967-1.071)
T2DM	genus.FamilyXIIIUCG001.id.11294	Simple mode	8	0.028445	0.0604669	0.652358		-0.0900702	0.14696	1.02885	0.913867	1.15831	1.029 (0.914-1.158)
T2DM	genus.FamilyXIIIUCG001.id.11294	Weighted mode	8	0.0248516	0.0603265	0.692698		-0.0933884	0.143092	1.02516	0.91084	1.15384	1.025 (0.911-1.154)
T2DM	genus.Escherichia.Shigella.id.3504	MR Egger	10	-0.0794133	0.111859	0.497909		-0.298657	0.13983	0.923658	0.741814	1.15008	0.924 (0.742-1.15)
T2DM	genus.Escherichia.Shigella.id.3504	Weighted median	10	0.035553	0.0345496	0.30346		-0.0321642	0.10327	1.03619	0.968348	1.10879	1.036 (0.968-1.109)
T2DM	genus.Escherichia.Shigella.id.3504	Inverse variance weighted (multiplicative random effects)	10	-0.0222829	0.0365135	0.541686	0.837599	-0.0938493	0.0492835	0.977964	0.91042	1.05052	0.978 (0.91-1.051)
T2DM	genus.Escherichia.Shigella.id.3504	Simple mode	10	0.0529796	0.042629	0.245342		-0.0305732	0.136532	1.05441	0.969889	1.14629	1.054 (0.97-1.146)
T2DM	genus.Escherichia.Shigella.id.3504	Weighted mode	10	0.0529796	0.0475757	0.294312		-0.0402687	0.146228	1.05441	0.960531	1.15746	1.054 (0.961-1.157)
T2DM	genus.Holdemanella.id.11393	MR Egger	11	0.173716	0.0789169	0.0552274		0.0190391	0.328393	1.18972	1.01922	1.38873	1.19 (1.019-1.389)
T2DM	genus.Holdemanella.id.11393	Weighted median	11	0.0198379	0.0246657	0.42124		-0.0285069	0.0681828	1.02004	0.971896	1.07056	1.02 (0.972-1.071)
T2DM	genus.Holdemanella.id.11393	Inverse variance weighted (multiplicative random effects)	11	0.0279898	0.0318814	0.379979	0.837361	-0.0344978	0.0904774	1.02839	0.96609	1.0947	1.028 (0.966-1.095)
T2DM	genus.Holdemanella.id.11393	Simple mode	11	0.0185567	0.0355695	0.613237		-0.0511596	0.0882729	1.01873	0.950127	1.09229	1.019 (0.95-1.092)
T2DM	genus.Holdemanella.id.11393	Weighted mode	11	0.0196241	0.0316473	0.549068		-0.0424046	0.0816528	1.01982	0.958482	1.08508	1.02 (0.958-1.085)
T2DM	genus.Ruminococcus2.id.11374	MR Egger	15	0.0309155	0.0728593	0.678272		-0.111889	0.17372	1.0314	0.894144	1.18972	1.031 (0.894-1.19)
T2DM	genus.Ruminococcus2.id.11374	Weighted median	15	0.0265729	0.0302681	0.379989		-0.0327526	0.0858983	1.02693	0.967778	1.0897	1.027 (0.968-1.09)
T2DM	genus.Ruminococcus2.id.11374	Inverse variance weighted (multiplicative random effects)	15	0.0232284	0.0281404	0.409118	0.837599	-0.0319268	0.0783835	1.0235	0.968578	1.08154	1.024 (0.969-1.082)
T2DM	genus.Ruminococcus2.id.11374	Simple mode	15	0.0177422	0.0462117	0.706796		-0.0728327	0.108317	1.0179	0.929756	1.1144	1.018 (0.93-1.114)
T2DM	genus.Ruminococcus2.id.11374	Weighted mode	15	0.0260989	0.0380114	0.503546		-0.0484036	0.100601	1.02644	0.952749	1.10584	1.026 (0.953-1.106)
T2DM	genus.Coprococcus2.id.11302	MR Egger	8	0.070857	0.212532	0.750178		-0.345705	0.487419	1.07343	0.707721	1.62811	1.073 (0.708-1.628)
T2DM	genus.Coprococcus2.id.11302	Weighted median	8	-0.0520065	0.031992	0.104033		-0.114711	0.0106978	0.949323	0.891624	1.01076	0.949 (0.892-1.011)
T2DM	genus.Coprococcus2.id.11302	Inverse variance weighted (fixed effects)	8	-0.0452995	0.0267589	0.0904786	0.672934	-0.0977469	0.00714786	0.955711	0.906878	1.00717	0.956 (0.907-1.007)
T2DM	genus.Coprococcus2.id.11302	Simple mode	8	-0.0558905	0.0476424	0.279114		-0.14927	0.0374887	0.945643	0.861337	1.0382	0.946 (0.861-1.038)
T2DM	genus.Coprococcus2.id.11302	Weighted mode	8	-0.0558905	0.0503898	0.304006		-0.154654	0.0428735	0.945643	0.856711	1.04381	0.946 (0.857-1.044)
T2DM	genus..Eubacteriumrectalegroup.id.14374	MR Egger	8	0.00557743	0.221632	0.980739		-0.428822	0.439976	1.00559	0.651276	1.55267	1.006 (0.651-1.553)
T2DM	genus..Eubacteriumrectalegroup.id.14374	Weighted median	8	-0.032851	0.0453157	0.468491		-0.12167	0.0559677	0.967683	0.885441	1.05756	0.968 (0.885-1.058)
T2DM	genus..Eubacteriumrectalegroup.id.14374	Inverse variance weighted (multiplicative random effects)	8	0.031448	0.0571498	0.582132	0.855231	-0.0805656	0.143462	1.03195	0.922594	1.15426	1.032 (0.923-1.154)
T2DM	genus..Eubacteriumrectalegroup.id.14374	Simple mode	8	-0.0413507	0.0622407	0.527725		-0.163343	0.0806411	0.959493	0.8493	1.08398	0.959 (0.849-1.084)
T2DM	genus..Eubacteriumrectalegroup.id.14374	Weighted mode	8	-0.0485779	0.0592282	0.439145		-0.164665	0.0675094	0.952583	0.848178	1.06984	0.953 (0.848-1.07)
T2DM	genus.Subdoligranulum.id.2070	MR Egger	11	0.156718	0.117937	0.21661		-0.0744394	0.387875	1.16967	0.928264	1.47385	1.17 (0.928-1.474)
T2DM	genus.Subdoligranulum.id.2070	Weighted median	11	0.060839	0.037541	0.105103		-0.0127414	0.134419	1.06273	0.987339	1.14387	1.063 (0.987-1.144)
T2DM	genus.Subdoligranulum.id.2070	Inverse variance weighted (multiplicative random effects)	11	0.0108078	0.0480231	0.821937	0.970811	-0.0833175	0.104933	1.01087	0.920059	1.11064	1.011 (0.92-1.111)
T2DM	genus.Subdoligranulum.id.2070	Simple mode	11	0.059171	0.055025	0.307479		-0.0486779	0.16702	1.06096	0.952488	1.18178	1.061 (0.952-1.182)
T2DM	genus.Subdoligranulum.id.2070	Weighted mode	11	0.0690042	0.0463174	0.167122		-0.0217779	0.159786	1.07144	0.978458	1.17326	1.071 (0.978-1.173)
T2DM	genus.Bilophila.id.3170	MR Egger	13	-0.256827	0.170548	0.160259		-0.591101	0.0774472	0.773502	0.553717	1.08053	0.774 (0.554-1.081)
T2DM	genus.Bilophila.id.3170	Weighted median	13	0.00438517	0.032005	0.891019		-0.0583446	0.067115	1.00439	0.943325	1.06942	1.004 (0.943-1.069)
T2DM	genus.Bilophila.id.3170	Inverse variance weighted (multiplicative random effects)	13	0.0302184	0.0388734	0.43695	0.837599	-0.0459735	0.10641	1.03068	0.955067	1.11228	1.031 (0.955-1.112)
T2DM	genus.Bilophila.id.3170	Simple mode	13	0.0149277	0.0491023	0.766325		-0.0813127	0.111168	1.01504	0.921905	1.11758	1.015 (0.922-1.118)
T2DM	genus.Bilophila.id.3170	Weighted mode	13	0.00841789	0.0437565	0.850661		-0.0773448	0.0941806	1.00845	0.925571	1.09876	1.008 (0.926-1.099)
T2DM	genus.RuminococcaceaeUCG014.id.11371	MR Egger	11	0.00903104	0.0686099	0.898173		-0.125444	0.143506	1.00907	0.882105	1.15431	1.009 (0.882-1.154)
T2DM	genus.RuminococcaceaeUCG014.id.11371	Weighted median	11	-0.0206635	0.0342561	0.546372		-0.0878055	0.0464785	0.979549	0.915939	1.04758	0.98 (0.916-1.048)
T2DM	genus.RuminococcaceaeUCG014.id.11371	Inverse variance weighted (fixed effects)	11	-0.000883545	0.0227294	0.968992	0.977204	-0.0454332	0.0436661	0.999117	0.955583	1.04463	0.999 (0.956-1.045)
T2DM	genus.RuminococcaceaeUCG014.id.11371	Simple mode	11	-0.056368	0.0515431	0.29977		-0.157392	0.0446565	0.945191	0.854369	1.04567	0.945 (0.854-1.046)
T2DM	genus.RuminococcaceaeUCG014.id.11371	Weighted mode	11	-0.0323474	0.0434422	0.473643		-0.117494	0.0527992	0.96817	0.889146	1.05422	0.968 (0.889-1.054)
T2DM	genus.Streptococcus.id.1853	MR Egger	15	0.0786708	0.186128	0.679443		-0.28614	0.443481	1.08185	0.751158	1.55812	1.082 (0.751-1.558)
T2DM	genus.Streptococcus.id.1853	Weighted median	15	0.0641752	0.0361838	0.076131		-0.00674504	0.135095	1.06628	0.993278	1.14465	1.066 (0.993-1.145)
T2DM	genus.Streptococcus.id.1853	Inverse variance weighted (multiplicative random effects)	15	0.0646706	0.0496023	0.192308	0.762822	-0.0325499	0.161891	1.06681	0.967974	1.17573	1.067 (0.968-1.176)
T2DM	genus.Streptococcus.id.1853	Simple mode	15	0.102388	0.0542775	0.0801601		-0.00399597	0.208772	1.10781	0.996012	1.23216	1.108 (0.996-1.232)
T2DM	genus.Streptococcus.id.1853	Weighted mode	15	0.0928176	0.0543875	0.10997		-0.0137819	0.199417	1.09726	0.986313	1.22069	1.097 (0.986-1.221)
T2DM	genus.Oscillibacter.id.2063	MR Egger	14	-0.0700002	0.0853386	0.428059		-0.237264	0.0972635	0.932394	0.788783	1.10215	0.932 (0.789-1.102)
T2DM	genus.Oscillibacter.id.2063	Weighted median	14	0.0522626	0.0252612	0.0385567		0.00275063	0.101775	1.05365	1.00275	1.10713	1.054 (1.003-1.107)
T2DM	genus.Oscillibacter.id.2063	Inverse variance weighted (multiplicative random effects)	14	0.0605273	0.0241137	0.0120706	0.287281	0.0132643	0.10779	1.0624	1.01335	1.11381	1.062 (1.013-1.114)
T2DM	genus.Oscillibacter.id.2063	Simple mode	14	0.0778138	0.0432195	0.0950279		-0.0068965	0.162524	1.08092	0.993127	1.17648	1.081 (0.993-1.176)
T2DM	genus.Oscillibacter.id.2063	Weighted mode	14	0.0789407	0.0433394	0.0916206		-0.00600452	0.163886	1.08214	0.994013	1.17808	1.082 (0.994-1.178)
T2DM	genus.Catenibacterium.id.2153	MR Egger	5	-0.426499	0.185156	0.104656		-0.789404	-0.0635936	0.652791	0.454115	0.938386	0.653 (0.454-0.938)
T2DM	genus.Catenibacterium.id.2153	Weighted median	5	-0.0107939	0.0252293	0.668774		-0.0602433	0.0386556	0.989264	0.941535	1.03941	0.989 (0.942-1.039)
T2DM	genus.Catenibacterium.id.2153	Inverse variance weighted (fixed effects)	5	-0.00393151	0.018829	0.834603	0.970811	-0.0408363	0.0329732	0.996076	0.959986	1.03352	0.996 (0.96-1.034)
T2DM	genus.Catenibacterium.id.2153	Simple mode	5	-0.0125752	0.0363243	0.746642		-0.0837707	0.0586204	0.987504	0.919642	1.06037	0.988 (0.92-1.06)
T2DM	genus.Catenibacterium.id.2153	Weighted mode	5	-0.0137016	0.0341564	0.708821		-0.0806482	0.053245	0.986392	0.922518	1.05469	0.986 (0.923-1.055)
T2DM	genus.Coprobacter.id.949	MR Egger	11	-0.0522744	0.0730063	0.492135		-0.195367	0.090818	0.949068	0.822533	1.09507	0.949 (0.823-1.095)
T2DM	genus.Coprobacter.id.949	Weighted median	11	-0.00593051	0.022033	0.787803		-0.0491153	0.0372543	0.994087	0.952071	1.03796	0.994 (0.952-1.038)
T2DM	genus.Coprobacter.id.949	Inverse variance weighted (fixed effects)	11	0.0230159	0.0167246	0.168768	0.762822	-0.00976429	0.0557961	1.02328	0.990283	1.05738	1.023 (0.99-1.057)
T2DM	genus.Coprobacter.id.949	Simple mode	11	-0.0154868	0.0332495	0.651355		-0.0806558	0.0496822	0.984632	0.922511	1.05094	0.985 (0.923-1.051)
T2DM	genus.Coprobacter.id.949	Weighted mode	11	-0.0154868	0.0303313	0.620721		-0.0749362	0.0439626	0.984632	0.927803	1.04494	0.985 (0.928-1.045)
T2DM	genus..Eubacteriumruminantiumgroup.id.11340	MR Egger	18	0.0611888	0.0575514	0.303474		-0.0516119	0.173989	1.0631	0.949697	1.19004	1.063 (0.95-1.19)
T2DM	genus..Eubacteriumruminantiumgroup.id.11340	Weighted median	18	0.00255103	0.0204655	0.9008		-0.0375613	0.0426634	1.00255	0.963135	1.04359	1.003 (0.963-1.044)
T2DM	genus..Eubacteriumruminantiumgroup.id.11340	Inverse variance weighted (fixed effects)	18	0.03605	0.0138813	0.00940339	0.279751	0.00884277	0.0632573	1.03671	1.00888	1.0653	1.037 (1.009-1.065)
T2DM	genus..Eubacteriumruminantiumgroup.id.11340	Simple mode	18	-0.00966095	0.0404815	0.814229		-0.0890046	0.0696827	0.990386	0.914841	1.07217	0.99 (0.915-1.072)
T2DM	genus..Eubacteriumruminantiumgroup.id.11340	Weighted mode	18	-0.00613679	0.0379321	0.873384		-0.0804838	0.0682102	0.993882	0.92267	1.07059	0.994 (0.923-1.071)
T2DM	genus.Collinsella.id.815	MR Egger	9	-0.0234276	0.106379	0.831979		-0.231931	0.185075	0.976845	0.793001	1.20331	0.977 (0.793-1.203)
T2DM	genus.Collinsella.id.815	Weighted median	9	-0.0154773	0.0386807	0.689061		-0.0912915	0.0603369	0.984642	0.912752	1.06219	0.985 (0.913-1.062)
T2DM	genus.Collinsella.id.815	Inverse variance weighted (fixed effects)	9	-0.0171173	0.028796	0.552222	0.837599	-0.0735575	0.0393228	0.983028	0.929083	1.04011	0.983 (0.929-1.04)
T2DM	genus.Collinsella.id.815	Simple mode	9	0.0414715	0.0633161	0.530851		-0.0826281	0.165571	1.04234	0.920693	1.18007	1.042 (0.921-1.18)
T2DM	genus.Collinsella.id.815	Weighted mode	9	-0.0745967	0.0630698	0.27086		-0.198213	0.0490202	0.928118	0.820195	1.05024	0.928 (0.82-1.05)
T2DM	genus..Clostridiuminnocuumgroup.id.14397	MR Egger	9	0.171027	0.103302	0.141776		-0.031446	0.3735	1.18652	0.969043	1.45281	1.187 (0.969-1.453)
T2DM	genus..Clostridiuminnocuumgroup.id.14397	Weighted median	9	0.0337561	0.0219943	0.124842		-0.00935284	0.076865	1.03433	0.990691	1.0799	1.034 (0.991-1.08)
T2DM	genus..Clostridiuminnocuumgroup.id.14397	Inverse variance weighted (multiplicative random effects)	9	0.0181896	0.022214	0.412881	0.837599	-0.0253498	0.061729	1.01836	0.974969	1.06367	1.018 (0.975-1.064)
T2DM	genus..Clostridiuminnocuumgroup.id.14397	Simple mode	9	0.0557699	0.0392245	0.192873		-0.0211101	0.13265	1.05735	0.979111	1.14185	1.057 (0.979-1.142)
T2DM	genus..Clostridiuminnocuumgroup.id.14397	Weighted mode	9	0.0557699	0.0321159	0.120681		-0.00717736	0.118717	1.05735	0.992848	1.12605	1.057 (0.993-1.126)
T2DM	genus.Anaerostipes.id.1991	MR Egger	13	0.16125	0.113533	0.183239		-0.0612737	0.383774	1.17498	0.940566	1.46781	1.175 (0.941-1.468)
T2DM	genus.Anaerostipes.id.1991	Weighted median	13	0.0749946	0.036608	0.0405026		0.00324295	0.146746	1.07788	1.00325	1.15806	1.078 (1.003-1.158)
T2DM	genus.Anaerostipes.id.1991	Inverse variance weighted (fixed effects)	13	0.0358229	0.0250551	0.152784	0.762822	-0.0132851	0.0849308	1.03647	0.986803	1.08864	1.036 (0.987-1.089)
T2DM	genus.Anaerostipes.id.1991	Simple mode	13	0.106333	0.064447	0.124867		-0.0199829	0.232649	1.11219	0.980215	1.26194	1.112 (0.98-1.262)
T2DM	genus.Anaerostipes.id.1991	Weighted mode	13	0.095411	0.0628059	0.154626		-0.0276886	0.218511	1.10011	0.972691	1.24422	1.1 (0.973-1.244)
T2DM	genus.Coprococcus3.id.11303	MR Egger	9	-0.122734	0.203763	0.565943		-0.522109	0.276642	0.884499	0.593268	1.31869	0.884 (0.593-1.319)
T2DM	genus.Coprococcus3.id.11303	Weighted median	9	0.0581492	0.0442162	0.188473		-0.0285146	0.144813	1.05987	0.971888	1.15582	1.06 (0.972-1.156)
T2DM	genus.Coprococcus3.id.11303	Inverse variance weighted (multiplicative random effects)	9	0.0136089	0.0440106	0.757155	0.945705	-0.0726518	0.0998696	1.0137	0.929925	1.10503	1.014 (0.93-1.105)
T2DM	genus.Coprococcus3.id.11303	Simple mode	9	0.0829868	0.0655985	0.241449		-0.0455863	0.21156	1.08653	0.955437	1.2356	1.087 (0.955-1.236)
T2DM	genus.Coprococcus3.id.11303	Weighted mode	9	0.0829868	0.0629757	0.224067		-0.0404455	0.206419	1.08653	0.960361	1.22927	1.087 (0.96-1.229)
T2DM	genus.Paraprevotella.id.962	MR Egger	13	-0.028547	0.067376	0.679953		-0.160604	0.10351	0.971857	0.851629	1.10906	0.972 (0.852-1.109)
T2DM	genus.Paraprevotella.id.962	Weighted median	13	0.00947681	0.0214407	0.658489		-0.032547	0.0515006	1.00952	0.967977	1.05285	1.01 (0.968-1.053)
T2DM	genus.Paraprevotella.id.962	Inverse variance weighted (fixed effects)	13	-0.000907917	0.0152051	0.952386	0.970811	-0.03071	0.0288942	0.999092	0.969757	1.02932	0.999 (0.97-1.029)
T2DM	genus.Paraprevotella.id.962	Simple mode	13	0.0225958	0.0375308	0.558338		-0.0509645	0.0961561	1.02285	0.950312	1.10093	1.023 (0.95-1.101)
T2DM	genus.Paraprevotella.id.962	Weighted mode	13	0.0225958	0.0333233	0.510586		-0.0427179	0.0879095	1.02285	0.958182	1.09189	1.023 (0.958-1.092)
T2DM	genus.RuminococcaceaeUCG009.id.11366	MR Egger	12	0.074482	0.108853	0.509365		-0.138869	0.287833	1.07733	0.870342	1.33353	1.077 (0.87-1.334)
T2DM	genus.RuminococcaceaeUCG009.id.11366	Weighted median	12	0.0133204	0.02429	0.583424		-0.034288	0.0609288	1.01341	0.966293	1.06282	1.013 (0.966-1.063)
T2DM	genus.RuminococcaceaeUCG009.id.11366	Inverse variance weighted (multiplicative random effects)	12	0.0188479	0.0257386	0.463997	0.837599	-0.0315998	0.0692956	1.01903	0.968894	1.07175	1.019 (0.969-1.072)
T2DM	genus.RuminococcaceaeUCG009.id.11366	Simple mode	12	-0.0347196	0.0433888	0.440536		-0.119762	0.0503225	0.965876	0.887132	1.05161	0.966 (0.887-1.052)
T2DM	genus.RuminococcaceaeUCG009.id.11366	Weighted mode	12	0.0208954	0.0378852	0.592287		-0.0533596	0.0951505	1.02112	0.948039	1.09982	1.021 (0.948-1.1)
T2DM	genus.Parasutterella.id.2892	MR Egger	15	0.0635423	0.120281	0.606204		-0.172208	0.299292	1.0656	0.841804	1.3489	1.066 (0.842-1.349)
T2DM	genus.Parasutterella.id.2892	Weighted median	15	-0.00473682	0.0333811	0.887158		-0.0701637	0.0606901	0.995274	0.932241	1.06257	0.995 (0.932-1.063)
T2DM	genus.Parasutterella.id.2892	Inverse variance weighted (multiplicative random effects)	15	0.0315243	0.0406873	0.438461	0.837599	-0.0482228	0.111271	1.03203	0.952921	1.1177	1.032 (0.953-1.118)
T2DM	genus.Parasutterella.id.2892	Simple mode	15	-0.0277839	0.0617915	0.659854		-0.148895	0.0933275	0.972599	0.861659	1.09782	0.973 (0.862-1.098)
T2DM	genus.Parasutterella.id.2892	Weighted mode	15	0.0167472	0.0562877	0.770433		-0.0935768	0.127071	1.01689	0.910668	1.1355	1.017 (0.911-1.135)
T2DM	genus.Turicibacter.id.2162	MR Egger	10	-0.135328	0.0861748	0.154967		-0.30423	0.033575	0.87343	0.737691	1.03414	0.873 (0.738-1.034)
T2DM	genus.Turicibacter.id.2162	Weighted median	10	-0.0515633	0.0289254	0.0746463		-0.108257	0.00513046	0.949744	0.897397	1.00514	0.95 (0.897-1.005)
T2DM	genus.Turicibacter.id.2162	Inverse variance weighted (fixed effects)	10	-0.0380292	0.0202523	0.0604123	0.631569	-0.0777237	0.0016653	0.962685	0.92522	1.00167	0.963 (0.925-1.002)
T2DM	genus.Turicibacter.id.2162	Simple mode	10	-0.0769158	0.0517815	0.171602		-0.178407	0.0245759	0.925968	0.836601	1.02488	0.926 (0.837-1.025)
T2DM	genus.Turicibacter.id.2162	Weighted mode	10	-0.0792376	0.0490276	0.140511		-0.175332	0.0168566	0.92382	0.839179	1.017	0.924 (0.839-1.017)
T2DM	genus.LachnospiraceaeUCG010.id.11330	MR Egger	10	0.00160234	0.0805913	0.984624		-0.156357	0.159561	1.0016	0.855254	1.173	1.002 (0.855-1.173)
T2DM	genus.LachnospiraceaeUCG010.id.11330	Weighted median	10	-0.00921602	0.0353709	0.794437		-0.078543	0.060111	0.990826	0.924462	1.06195	0.991 (0.924-1.062)
T2DM	genus.LachnospiraceaeUCG010.id.11330	Inverse variance weighted (fixed effects)	10	0.00734315	0.0243866	0.763328	0.945705	-0.0404546	0.0551409	1.00737	0.960353	1.05669	1.007 (0.96-1.057)
T2DM	genus.LachnospiraceaeUCG010.id.11330	Simple mode	10	-0.0443099	0.0540734	0.433699		-0.150294	0.061674	0.956657	0.860455	1.06362	0.957 (0.86-1.064)
T2DM	genus.LachnospiraceaeUCG010.id.11330	Weighted mode	10	-0.0327241	0.0511175	0.538014		-0.132914	0.0674663	0.967806	0.87554	1.06979	0.968 (0.876-1.07)
T2DM	genus.Faecalibacterium.id.2057	MR Egger	10	0.0422634	0.0578197	0.485664		-0.0710633	0.15559	1.04317	0.931403	1.16835	1.043 (0.931-1.168)
T2DM	genus.Faecalibacterium.id.2057	Weighted median	10	0.00266253	0.0337279	0.937079		-0.0634441	0.0687691	1.00267	0.938527	1.07119	1.003 (0.939-1.071)
T2DM	genus.Faecalibacterium.id.2057	Inverse variance weighted (fixed effects)	10	-0.00876783	0.0229282	0.702162	0.945705	-0.0537071	0.0361714	0.99127	0.94771	1.03683	0.991 (0.948-1.037)
T2DM	genus.Faecalibacterium.id.2057	Simple mode	10	-0.0590766	0.056223	0.320766		-0.169274	0.0511206	0.942635	0.844278	1.05245	0.943 (0.844-1.052)
T2DM	genus.Faecalibacterium.id.2057	Weighted mode	10	0.0517898	0.0469119	0.298243		-0.0401576	0.143737	1.05315	0.960638	1.15458	1.053 (0.961-1.155)
T2DM	genus.Blautia.id.1992	MR Egger	13	-0.00488626	0.068434	0.94436		-0.139017	0.129244	0.995126	0.870213	1.13797	0.995 (0.87-1.138)
T2DM	genus.Blautia.id.1992	Weighted median	13	-0.0011825	0.034631	0.972761		-0.0690593	0.0666943	0.998818	0.933271	1.06897	0.999 (0.933-1.069)
T2DM	genus.Blautia.id.1992	Inverse variance weighted (fixed effects)	13	-0.0180387	0.0242873	0.457651	0.837599	-0.0656418	0.0295644	0.982123	0.936466	1.03001	0.982 (0.936-1.03)
T2DM	genus.Blautia.id.1992	Simple mode	13	0.00964051	0.0530026	0.858707		-0.0942446	0.113526	1.00969	0.91006	1.12022	1.01 (0.91-1.12)
T2DM	genus.Blautia.id.1992	Weighted mode	13	0.00831252	0.0437387	0.852447		-0.0774154	0.0940404	1.00835	0.925505	1.0986	1.008 (0.926-1.099)
T2DM	genus.Clostridiumsensustricto1.id.1873	MR Egger	7	-0.123769	0.110476	0.313486		-0.340302	0.0927648	0.883584	0.711555	1.0972	0.884 (0.712-1.097)
T2DM	genus.Clostridiumsensustricto1.id.1873	Weighted median	7	-0.105241	0.0385639	0.0063527		-0.180826	-0.0296556	0.900108	0.83458	0.97078	0.9 (0.835-0.971)
T2DM	genus.Clostridiumsensustricto1.id.1873	Inverse variance weighted (multiplicative random effects)	7	-0.053677	0.0449251	0.232161	0.768549	-0.14173	0.0343762	0.947738	0.867855	1.03497	0.948 (0.868-1.035)
T2DM	genus.Clostridiumsensustricto1.id.1873	Simple mode	7	-0.126809	0.0584402	0.0730733		-0.241351	-0.0122658	0.880902	0.785566	0.987809	0.881 (0.786-0.988)
T2DM	genus.Clostridiumsensustricto1.id.1873	Weighted mode	7	-0.120785	0.0495821	0.0507421		-0.217966	-0.0236045	0.886224	0.804153	0.976672	0.886 (0.804-0.977)
T2DM	genus..Eubacteriumventriosumgroup.id.11341	MR Egger	15	0.00508456	0.164532	0.975816		-0.317399	0.327568	1.0051	0.72804	1.38759	1.005 (0.728-1.388)
T2DM	genus..Eubacteriumventriosumgroup.id.11341	Weighted median	15	0.0428274	0.0360977	0.235453		-0.0279242	0.113579	1.04376	0.972462	1.12028	1.044 (0.972-1.12)
T2DM	genus..Eubacteriumventriosumgroup.id.11341	Inverse variance weighted (multiplicative random effects)	15	0.0671259	0.035405	0.0579675	0.631569	-0.0022679	0.13652	1.06943	0.997735	1.14628	1.069 (0.998-1.146)
T2DM	genus..Eubacteriumventriosumgroup.id.11341	Simple mode	15	0.0414126	0.0761829	0.595272		-0.107906	0.190731	1.04228	0.897712	1.21013	1.042 (0.898-1.21)
T2DM	genus..Eubacteriumventriosumgroup.id.11341	Weighted mode	15	0.0464785	0.0693258	0.513488		-0.0894	0.182357	1.04758	0.91448	1.20004	1.048 (0.914-1.2)
T2DM	genus.RuminococcaceaeNK4A214group.id.11358	MR Egger	13	0.05245	0.103367	0.621882		-0.150149	0.255049	1.05385	0.86058	1.29053	1.054 (0.861-1.291)
T2DM	genus.RuminococcaceaeNK4A214group.id.11358	Weighted median	13	0.0031661	0.0357984	0.929525		-0.0669988	0.073331	1.00317	0.935196	1.07609	1.003 (0.935-1.076)
T2DM	genus.RuminococcaceaeNK4A214group.id.11358	Inverse variance weighted (fixed effects)	13	-0.00182622	0.0231999	0.937258	0.970811	-0.047298	0.0436455	0.998175	0.953803	1.04461	0.998 (0.954-1.045)
T2DM	genus.RuminococcaceaeNK4A214group.id.11358	Simple mode	13	-0.0338516	0.0685818	0.630503		-0.168272	0.100569	0.966715	0.845124	1.1058	0.967 (0.845-1.106)
T2DM	genus.RuminococcaceaeNK4A214group.id.11358	Weighted mode	13	-0.0241489	0.0691878	0.733112		-0.159757	0.111459	0.97614	0.852351	1.11791	0.976 (0.852-1.118)
T2DM	genus.Anaerotruncus.id.2054	MR Egger	13	-0.0948955	0.0864045	0.295544		-0.264248	0.0744572	0.909468	0.767783	1.0773	0.909 (0.768-1.077)
T2DM	genus.Anaerotruncus.id.2054	Weighted median	13	-0.0247854	0.0343817	0.470978		-0.0921734	0.0426027	0.975519	0.911947	1.04352	0.976 (0.912-1.044)
T2DM	genus.Anaerotruncus.id.2054	Inverse variance weighted (fixed effects)	13	-0.0229287	0.0243511	0.346405	0.823666	-0.0706569	0.0247995	0.977332	0.931782	1.02511	0.977 (0.932-1.025)
T2DM	genus.Anaerotruncus.id.2054	Simple mode	13	-0.0261306	0.0633914	0.687453		-0.150378	0.0981165	0.974208	0.860383	1.10309	0.974 (0.86-1.103)
T2DM	genus.Anaerotruncus.id.2054	Weighted mode	13	-0.0299433	0.0538482	0.588383		-0.135486	0.0755992	0.970501	0.873292	1.07853	0.971 (0.873-1.079)
T2DM	genus.Roseburia.id.2012	MR Egger	14	-0.0728574	0.137011	0.604595		-0.341399	0.195684	0.929733	0.710775	1.21614	0.93 (0.711-1.216)
T2DM	genus.Roseburia.id.2012	Weighted median	14	-0.0512889	0.0391993	0.190733		-0.12812	0.0255418	0.950004	0.879748	1.02587	0.95 (0.88-1.026)
T2DM	genus.Roseburia.id.2012	Inverse variance weighted (multiplicative random effects)	14	0.0177662	0.0454138	0.695644	0.945705	-0.0712448	0.106777	1.01792	0.931234	1.11269	1.018 (0.931-1.113)
T2DM	genus.Roseburia.id.2012	Simple mode	14	-0.0484404	0.0700126	0.501183		-0.185665	0.0887842	0.952714	0.830552	1.09284	0.953 (0.831-1.093)
T2DM	genus.Roseburia.id.2012	Weighted mode	14	-0.0484404	0.0509485	0.359063		-0.1483	0.0514188	0.952714	0.862173	1.05276	0.953 (0.862-1.053)
T2DM	genus.Sutterella.id.2896	MR Egger	12	-0.133681	0.208885	0.536574		-0.543095	0.275732	0.874869	0.580947	1.3175	0.875 (0.581-1.317)
T2DM	genus.Sutterella.id.2896	Weighted median	12	-0.0307815	0.0356167	0.387454		-0.10059	0.0390272	0.969687	0.904303	1.0398	0.97 (0.904-1.04)
T2DM	genus.Sutterella.id.2896	Inverse variance weighted (multiplicative random effects)	12	-0.00283942	0.0444928	0.949116	0.970811	-0.0900453	0.0843665	0.997165	0.91389	1.08803	0.997 (0.914-1.088)
T2DM	genus.Sutterella.id.2896	Simple mode	12	-0.023996	0.0505953	0.64458		-0.123163	0.0751708	0.97629	0.88412	1.07807	0.976 (0.884-1.078)
T2DM	genus.Sutterella.id.2896	Weighted mode	12	-0.025851	0.0439877	0.568611		-0.112067	0.0603649	0.97448	0.893985	1.06222	0.974 (0.894-1.062)
T2DM	genus.RuminococcaceaeUCG013.id.11370	MR Egger	12	0.072145	0.0688106	0.319107		-0.0627238	0.207014	1.07481	0.939203	1.23	1.075 (0.939-1.23)
T2DM	genus.RuminococcaceaeUCG013.id.11370	Weighted median	12	0.0480634	0.0319164	0.132089		-0.0144927	0.110619	1.04924	0.985612	1.11697	1.049 (0.986-1.117)
T2DM	genus.RuminococcaceaeUCG013.id.11370	Inverse variance weighted (fixed effects)	12	0.032487	0.0245898	0.186448	0.762822	-0.015709	0.0806831	1.03302	0.984414	1.08403	1.033 (0.984-1.084)
T2DM	genus.RuminococcaceaeUCG013.id.11370	Simple mode	12	0.0425468	0.052136	0.431776		-0.0596399	0.144733	1.04346	0.942104	1.15573	1.043 (0.942-1.156)
T2DM	genus.RuminococcaceaeUCG013.id.11370	Weighted mode	12	0.0507359	0.0453935	0.287516		-0.0382354	0.139707	1.05204	0.962486	1.14994	1.052 (0.962-1.15)
T2DM	genus.LachnospiraceaeNK4A136group.id.11319	MR Egger	15	-0.0421941	0.0519878	0.431622		-0.14409	0.0597019	0.958684	0.86581	1.06152	0.959 (0.866-1.062)
T2DM	genus.LachnospiraceaeNK4A136group.id.11319	Weighted median	15	-0.0361359	0.0297448	0.224419		-0.0944358	0.022164	0.964509	0.909886	1.02241	0.965 (0.91-1.022)
T2DM	genus.LachnospiraceaeNK4A136group.id.11319	Inverse variance weighted (fixed effects)	15	-0.04691	0.0199695	0.0188199	0.373262	-0.0860502	-0.00776971	0.954173	0.917548	0.99226	0.954 (0.918-0.992)
T2DM	genus.LachnospiraceaeNK4A136group.id.11319	Simple mode	15	-0.0475645	0.0422593	0.279286		-0.130393	0.0352637	0.953549	0.877751	1.03589	0.954 (0.878-1.036)
T2DM	genus.LachnospiraceaeNK4A136group.id.11319	Weighted mode	15	-0.03904	0.0340768	0.271147		-0.10583	0.0277505	0.961712	0.899577	1.02814	0.962 (0.9-1.028)
T2DM	genus.Sellimonas.id.14369	MR Egger	9	0.0769098	0.108538	0.501484		-0.135825	0.289645	1.07994	0.872995	1.33595	1.08 (0.873-1.336)
T2DM	genus.Sellimonas.id.14369	Weighted median	9	-0.0199655	0.0206119	0.332726		-0.0603647	0.0204338	0.980233	0.941421	1.02064	0.98 (0.941-1.021)
T2DM	genus.Sellimonas.id.14369	Inverse variance weighted (multiplicative random effects)	9	-0.0225462	0.0186497	0.226689	0.768549	-0.0590997	0.0140072	0.977706	0.942613	1.01411	0.978 (0.943-1.014)
T2DM	genus.Sellimonas.id.14369	Simple mode	9	-0.0316493	0.0315424	0.345054		-0.0934725	0.0301739	0.968846	0.910763	1.03063	0.969 (0.911-1.031)
T2DM	genus.Sellimonas.id.14369	Weighted mode	9	-0.0329199	0.0341629	0.363459		-0.0998793	0.0340395	0.967616	0.904947	1.03463	0.968 (0.905-1.035)
T2DM	genus.Coprococcus1.id.11301	MR Egger	12	0.0736387	0.074539	0.346492		-0.0724578	0.219735	1.07642	0.930105	1.24575	1.076 (0.93-1.246)
T2DM	genus.Coprococcus1.id.11301	Weighted median	12	-0.00425289	0.0338735	0.900086		-0.070645	0.0621392	0.995756	0.931793	1.06411	0.996 (0.932-1.064)
T2DM	genus.Coprococcus1.id.11301	Inverse variance weighted (multiplicative random effects)	12	-0.0118239	0.0312785	0.705415	0.945705	-0.0731297	0.0494819	0.988246	0.92948	1.05073	0.988 (0.929-1.051)
T2DM	genus.Coprococcus1.id.11301	Simple mode	12	0.0145813	0.0645434	0.82541		-0.111924	0.141086	1.01469	0.894112	1.15152	1.015 (0.894-1.152)
T2DM	genus.Coprococcus1.id.11301	Weighted mode	12	0.026408	0.0490395	0.600956		-0.0697094	0.122525	1.02676	0.932665	1.13035	1.027 (0.933-1.13)
T2DM	genus.Oxalobacter.id.2978	MR Egger	11	-0.121258	0.0628136	0.0856118		-0.244373	0.00185665	0.885805	0.783196	1.00186	0.886 (0.783-1.002)
T2DM	genus.Oxalobacter.id.2978	Weighted median	11	0.0190604	0.0189291	0.313965		-0.0180406	0.0561614	1.01924	0.982121	1.05777	1.019 (0.982-1.058)
T2DM	genus.Oxalobacter.id.2978	Inverse variance weighted (fixed effects)	11	0.00975541	0.0135521	0.471619	0.837599	-0.0168066	0.0363174	1.0098	0.983334	1.03698	1.01 (0.983-1.037)
T2DM	genus.Oxalobacter.id.2978	Simple mode	11	0.033799	0.032566	0.323778		-0.0300302	0.0976283	1.03438	0.970416	1.10255	1.034 (0.97-1.103)
T2DM	genus.Oxalobacter.id.2978	Weighted mode	11	0.0368038	0.0296968	0.243525		-0.021402	0.0950097	1.03749	0.978825	1.09967	1.037 (0.979-1.1)
T2DM	genus.Dorea.id.1997	MR Egger	10	-0.12342	0.126073	0.356273		-0.370522	0.123682	0.883893	0.690374	1.13166	0.884 (0.69-1.132)
T2DM	genus.Dorea.id.1997	Weighted median	10	-0.0119861	0.0457183	0.793188		-0.101594	0.0776218	0.988085	0.903396	1.08071	0.988 (0.903-1.081)
T2DM	genus.Dorea.id.1997	Inverse variance weighted (multiplicative random effects)	10	0.0166202	0.0468553	0.722805	0.945705	-0.0752163	0.108457	1.01676	0.927543	1.11456	1.017 (0.928-1.115)
T2DM	genus.Dorea.id.1997	Simple mode	10	-0.0598751	0.0858133	0.502968		-0.228069	0.108319	0.941882	0.796069	1.1144	0.942 (0.796-1.114)
T2DM	genus.Dorea.id.1997	Weighted mode	10	-0.0673884	0.0657741	0.332327		-0.196306	0.0615288	0.934832	0.821761	1.06346	0.935 (0.822-1.063)
T2DM	genus.Ruminococcus1.id.11373	MR Egger	10	0.118879	0.0931353	0.237613		-0.0636658	0.301425	1.12623	0.938319	1.35178	1.126 (0.938-1.352)
T2DM	genus.Ruminococcus1.id.11373	Weighted median	10	0.0441421	0.0363255	0.224297		-0.0270559	0.11534	1.04513	0.973307	1.12226	1.045 (0.973-1.122)
T2DM	genus.Ruminococcus1.id.11373	Inverse variance weighted (multiplicative random effects)	10	-0.00208445	0.0365289	0.954495	0.970811	-0.073681	0.0695121	0.997918	0.928968	1.07199	0.998 (0.929-1.072)
T2DM	genus.Ruminococcus1.id.11373	Simple mode	10	0.0564804	0.0513521	0.299938		-0.0441696	0.157131	1.05811	0.956792	1.17015	1.058 (0.957-1.17)
T2DM	genus.Ruminococcus1.id.11373	Weighted mode	10	0.0603209	0.044808	0.21116		-0.0275029	0.148145	1.06218	0.972872	1.15968	1.062 (0.973-1.16)
T2DM	genus.Actinomyces.id.423	MR Egger	7	0.0845527	0.0542336	0.179728		-0.0217452	0.190851	1.08823	0.97849	1.21028	1.088 (0.978-1.21)
T2DM	genus.Actinomyces.id.423	Weighted median	7	0.0865847	0.0294261	0.00325632		0.0289095	0.14426	1.09044	1.02933	1.15518	1.09 (1.029-1.155)
T2DM	genus.Actinomyces.id.423	Inverse variance weighted (fixed effects)	7	0.100393	0.0214392	2.83154e-06	0.000336953	0.0583721	0.142414	1.10561	1.06011	1.15305	1.106 (1.06-1.153)
T2DM	genus.Actinomyces.id.423	Simple mode	7	0.0877378	0.0422676	0.0832204		0.00489333	0.170582	1.0917	1.00491	1.186	1.092 (1.005-1.186)
T2DM	genus.Actinomyces.id.423	Weighted mode	7	0.0888402	0.0366159	0.0514222		0.0170731	0.160607	1.09291	1.01722	1.17422	1.093 (1.017-1.174)
T2DM	genus..Ruminococcusgauvreauiigroup.id.11342	MR Egger	12	-0.282547	0.149639	0.0883245		-0.575839	0.0107452	0.753861	0.562233	1.0108	0.754 (0.562-1.011)
T2DM	genus..Ruminococcusgauvreauiigroup.id.11342	Weighted median	12	-0.0187899	0.0344399	0.585351		-0.0862921	0.0487123	0.981386	0.917326	1.04992	0.981 (0.917-1.05)
T2DM	genus..Ruminococcusgauvreauiigroup.id.11342	Inverse variance weighted (multiplicative random effects)	12	-0.0264322	0.0384447	0.491744	0.837599	-0.101784	0.0489194	0.973914	0.903225	1.05014	0.974 (0.903-1.05)
T2DM	genus..Ruminococcusgauvreauiigroup.id.11342	Simple mode	12	0.0627572	0.0685205	0.379366		-0.071543	0.197057	1.06477	0.930956	1.21781	1.065 (0.931-1.218)
T2DM	genus..Ruminococcusgauvreauiigroup.id.11342	Weighted mode	12	-0.0407962	0.0644879	0.539911		-0.167192	0.0856001	0.960025	0.846037	1.08937	0.96 (0.846-1.089)
T2DM	genus.RikenellaceaeRC9gutgroup.id.11191	MR Egger	11	-0.0115401	0.0767125	0.88374		-0.161897	0.138816	0.988526	0.850529	1.14891	0.989 (0.851-1.149)
T2DM	genus.RikenellaceaeRC9gutgroup.id.11191	Weighted median	11	-0.00287156	0.0155777	0.853748		-0.0334039	0.0276607	0.997133	0.967148	1.02805	0.997 (0.967-1.028)
T2DM	genus.RikenellaceaeRC9gutgroup.id.11191	Inverse variance weighted (fixed effects)	11	-0.0036088	0.0123912	0.770868	0.945705	-0.0278955	0.0206779	0.996398	0.97249	1.02089	0.996 (0.972-1.021)
T2DM	genus.RikenellaceaeRC9gutgroup.id.11191	Simple mode	11	-0.0107642	0.0250506	0.676528		-0.0598635	0.0383351	0.989294	0.941893	1.03908	0.989 (0.942-1.039)
T2DM	genus.RikenellaceaeRC9gutgroup.id.11191	Weighted mode	11	-0.0135874	0.0260256	0.612984		-0.0645976	0.0374228	0.986505	0.937445	1.03813	0.987 (0.937-1.038)
T2DM	genus.Tyzzerella3.id.11335	MR Egger	13	-0.177058	0.111513	0.140645		-0.395624	0.0415083	0.837731	0.673259	1.04238	0.838 (0.673-1.042)
T2DM	genus.Tyzzerella3.id.11335	Weighted median	13	0.00827292	0.0216173	0.701944		-0.0340971	0.0506429	1.00831	0.966478	1.05195	1.008 (0.966-1.052)
T2DM	genus.Tyzzerella3.id.11335	Inverse variance weighted (multiplicative random effects)	13	-0.00366284	0.0210595	0.861922	0.970811	-0.0449394	0.0376137	0.996344	0.956055	1.03833	0.996 (0.956-1.038)
T2DM	genus.Tyzzerella3.id.11335	Simple mode	13	0.00610036	0.0434905	0.890775		-0.0791411	0.0913418	1.00612	0.92391	1.09564	1.006 (0.924-1.096)
T2DM	genus.Tyzzerella3.id.11335	Weighted mode	13	-0.00963105	0.0386908	0.807629		-0.085465	0.0662029	0.990415	0.918085	1.06844	0.99 (0.918-1.068)
T2DM	genus.Prevotella9.id.11183	MR Egger	15	-0.000884861	0.0785216	0.99118		-0.154787	0.153017	0.999116	0.856597	1.16535	0.999 (0.857-1.165)
T2DM	genus.Prevotella9.id.11183	Weighted median	15	-0.0547453	0.0268853	0.0417249		-0.10744	-0.00205011	0.946726	0.89813	0.997952	0.947 (0.898-0.998)
T2DM	genus.Prevotella9.id.11183	Inverse variance weighted (multiplicative random effects)	15	0.00333929	0.0248672	0.893177	0.970811	-0.0454003	0.0520789	1.00334	0.955615	1.05346	1.003 (0.956-1.053)
T2DM	genus.Prevotella9.id.11183	Simple mode	15	-0.0651803	0.0412783	0.136647		-0.146086	0.015725	0.936898	0.864084	1.01585	0.937 (0.864-1.016)
T2DM	genus.Prevotella9.id.11183	Weighted mode	15	-0.0642145	0.0446687	0.172531		-0.151765	0.0233363	0.937804	0.85919	1.02361	0.938 (0.859-1.024)
T2DM	genus.Erysipelatoclostridium.id.11381	MR Egger	15	0.0276668	0.07822	0.729231		-0.125644	0.180978	1.02805	0.881928	1.19839	1.028 (0.882-1.198)
T2DM	genus.Erysipelatoclostridium.id.11381	Weighted median	15	-0.00955782	0.0254971	0.707765		-0.0595322	0.0404165	0.990488	0.942205	1.04124	0.99 (0.942-1.041)
T2DM	genus.Erysipelatoclostridium.id.11381	Inverse variance weighted (fixed effects)	15	-0.00562789	0.0173941	0.746278	0.945705	-0.0397204	0.0284646	0.994388	0.961058	1.02887	0.994 (0.961-1.029)
T2DM	genus.Erysipelatoclostridium.id.11381	Simple mode	15	-0.00477603	0.0472938	0.920993		-0.097472	0.0879199	0.995235	0.907128	1.0919	0.995 (0.907-1.092)
T2DM	genus.Erysipelatoclostridium.id.11381	Weighted mode	15	-0.00576246	0.0411276	0.890567		-0.0863725	0.0748475	0.994254	0.917253	1.07772	0.994 (0.917-1.078)
T2DM	genus.Ruminiclostridium5.id.11355	MR Egger	11	0.0346141	0.132649	0.800007		-0.225377	0.294605	1.03522	0.798215	1.3426	1.035 (0.798-1.343)
T2DM	genus.Ruminiclostridium5.id.11355	Weighted median	11	0.00562456	0.0396362	0.887155		-0.0720625	0.0833116	1.00564	0.930473	1.08688	1.006 (0.93-1.087)
T2DM	genus.Ruminiclostridium5.id.11355	Inverse variance weighted (fixed effects)	11	0.00470203	0.0283012	0.868045	0.970811	-0.0507683	0.0601724	1.00471	0.950499	1.06202	1.005 (0.95-1.062)
T2DM	genus.Ruminiclostridium5.id.11355	Simple mode	11	-0.00370448	0.0688702	0.958162		-0.13869	0.131281	0.996302	0.870498	1.14029	0.996 (0.87-1.14)
T2DM	genus.Ruminiclostridium5.id.11355	Weighted mode	11	0.00299861	0.0683301	0.965861		-0.130928	0.136926	1.003	0.877281	1.14674	1.003 (0.877-1.147)
T2DM	genus.Ruminiclostridium6.id.11356	MR Egger	16	0.0635594	0.0583278	0.29425		-0.050763	0.177882	1.06562	0.950504	1.19468	1.066 (0.951-1.195)
T2DM	genus.Ruminiclostridium6.id.11356	Weighted median	16	0.0101014	0.0271538	0.709888		-0.04312	0.0633228	1.01015	0.957796	1.06537	1.01 (0.958-1.065)
T2DM	genus.Ruminiclostridium6.id.11356	Inverse variance weighted (fixed effects)	16	0.00358549	0.0192539	0.852271	0.970811	-0.0341522	0.0413231	1.00359	0.966424	1.04219	1.004 (0.966-1.042)
T2DM	genus.Ruminiclostridium6.id.11356	Simple mode	16	-0.0143659	0.0428686	0.742179		-0.0983884	0.0696566	0.985737	0.906297	1.07214	0.986 (0.906-1.072)
T2DM	genus.Ruminiclostridium6.id.11356	Weighted mode	16	-0.00625627	0.0395881	0.876538		-0.0838489	0.0713364	0.993763	0.91957	1.07394	0.994 (0.92-1.074)
T2DM	genus.CandidatusSoleaferrea.id.11350	MR Egger	10	-0.188504	0.423915	0.668341		-1.01938	0.642371	0.828197	0.360819	1.90098	0.828 (0.361-1.901)
T2DM	genus.CandidatusSoleaferrea.id.11350	Weighted median	10	0.0426809	0.028617	0.135842		-0.0134084	0.0987703	1.0436	0.986681	1.10381	1.044 (0.987-1.104)
T2DM	genus.CandidatusSoleaferrea.id.11350	Inverse variance weighted (multiplicative random effects)	10	0.0355706	0.0389535	0.361161	0.823666	-0.0407782	0.111919	1.03621	0.960042	1.11842	1.036 (0.96-1.118)
T2DM	genus.CandidatusSoleaferrea.id.11350	Simple mode	10	0.0424452	0.0528329	0.442452		-0.0611073	0.145998	1.04336	0.940722	1.15719	1.043 (0.941-1.157)
T2DM	genus.CandidatusSoleaferrea.id.11350	Weighted mode	10	0.0471361	0.043504	0.306763		-0.0381318	0.132404	1.04826	0.962586	1.14157	1.048 (0.963-1.142)
T2DM	genus.Eisenbergiella.id.11304	MR Egger	11	0.0240521	0.179019	0.896079		-0.326825	0.374929	1.02434	0.72121	1.45489	1.024 (0.721-1.455)
T2DM	genus.Eisenbergiella.id.11304	Weighted median	11	-0.00929783	0.024204	0.700871		-0.0567376	0.038142	0.990745	0.944842	1.03888	0.991 (0.945-1.039)
T2DM	genus.Eisenbergiella.id.11304	Inverse variance weighted (multiplicative random effects)	11	-0.0252519	0.022664	0.265199	0.768549	-0.0696733	0.0191695	0.975064	0.932698	1.01935	0.975 (0.933-1.019)
T2DM	genus.Eisenbergiella.id.11304	Simple mode	11	0.0075532	0.0448023	0.869481		-0.0802593	0.0953657	1.00758	0.922877	1.10006	1.008 (0.923-1.1)
T2DM	genus.Eisenbergiella.id.11304	Weighted mode	11	0.00383881	0.0412306	0.927658		-0.0769731	0.0846507	1.00385	0.925915	1.08834	1.004 (0.926-1.088)
T2DM	genus.Adlercreutzia.id.812	MR Egger	8	-0.0974536	0.101261	0.373015		-0.295925	0.101018	0.907144	0.743843	1.1063	0.907 (0.744-1.106)
T2DM	genus.Adlercreutzia.id.812	Weighted median	8	-0.0390761	0.0301311	0.194676		-0.0981332	0.0199809	0.961677	0.906528	1.02018	0.962 (0.907-1.02)
T2DM	genus.Adlercreutzia.id.812	Inverse variance weighted (fixed effects)	8	-0.0439664	0.0226112	0.0518413	0.631569	-0.0882844	0.000351624	0.956986	0.9155	1.00035	0.957 (0.916-1)
T2DM	genus.Adlercreutzia.id.812	Simple mode	8	-0.0350626	0.0472456	0.482159		-0.127664	0.0575387	0.965545	0.880149	1.05923	0.966 (0.88-1.059)
T2DM	genus.Adlercreutzia.id.812	Weighted mode	8	-0.0333131	0.0434502	0.468326		-0.118475	0.0518492	0.967236	0.888274	1.05322	0.967 (0.888-1.053)
T2DM	genus.Enterorhabdus.id.820	MR Egger	7	0.0471952	0.0599054	0.466485		-0.0702193	0.16461	1.04833	0.932189	1.17893	1.048 (0.932-1.179)
T2DM	genus.Enterorhabdus.id.820	Weighted median	7	0.0100744	0.031136	0.746269		-0.0509521	0.0711009	1.01013	0.950324	1.07369	1.01 (0.95-1.074)
T2DM	genus.Enterorhabdus.id.820	Inverse variance weighted (fixed effects)	7	-0.0308511	0.0229365	0.178603	0.762822	-0.0758066	0.0141043	0.96962	0.926995	1.0142	0.97 (0.927-1.014)
T2DM	genus.Enterorhabdus.id.820	Simple mode	7	0.0188818	0.0512461	0.725185		-0.0815605	0.119324	1.01906	0.921677	1.12674	1.019 (0.922-1.127)
T2DM	genus.Enterorhabdus.id.820	Weighted mode	7	0.0171241	0.0424547	0.700672		-0.066087	0.100335	1.01727	0.936049	1.10554	1.017 (0.936-1.106)
T2DM	genus.Butyricimonas.id.945	MR Egger	13	-0.022482	0.0881895	0.803481		-0.195333	0.150369	0.977769	0.82256	1.16226	0.978 (0.823-1.162)
T2DM	genus.Butyricimonas.id.945	Weighted median	13	-0.0201978	0.0301023	0.502237		-0.0791983	0.0388026	0.980005	0.923857	1.03957	0.98 (0.924-1.04)
T2DM	genus.Butyricimonas.id.945	Inverse variance weighted (fixed effects)	13	-0.0227912	0.0207317	0.271619	0.768549	-0.0634252	0.0178429	0.977467	0.938544	1.018	0.977 (0.939-1.018)
T2DM	genus.Butyricimonas.id.945	Simple mode	13	-0.0305355	0.051267	0.562497		-0.131019	0.0699479	0.969926	0.877201	1.07245	0.97 (0.877-1.072)
T2DM	genus.Butyricimonas.id.945	Weighted mode	13	-0.0270477	0.0467191	0.573334		-0.118617	0.0645217	0.973315	0.888148	1.06665	0.973 (0.888-1.067)
T2DM	genus.RuminococcaceaeUCG010.id.11367	MR Egger	6	-0.129091	0.0887652	0.219543		-0.303071	0.0448884	0.878894	0.738546	1.04591	0.879 (0.739-1.046)
T2DM	genus.RuminococcaceaeUCG010.id.11367	Weighted median	6	-0.101596	0.0404463	0.0120095		-0.18087	-0.022321	0.903395	0.834543	0.977926	0.903 (0.835-0.978)
T2DM	genus.RuminococcaceaeUCG010.id.11367	Inverse variance weighted (fixed effects)	6	-0.108302	0.0299954	0.000305449	0.0181742	-0.167093	-0.0495114	0.897356	0.846121	0.951694	0.897 (0.846-0.952)
T2DM	genus.RuminococcaceaeUCG010.id.11367	Simple mode	6	-0.0802109	0.0502476	0.171307		-0.178696	0.0182745	0.922922	0.83636	1.01844	0.923 (0.836-1.018)
T2DM	genus.RuminococcaceaeUCG010.id.11367	Weighted mode	6	-0.0841278	0.0482441	0.141651		-0.178686	0.0104306	0.919314	0.836368	1.01049	0.919 (0.836-1.01)
T2DM	genus.Prevotella7.id.11182	MR Egger	11	0.0282517	0.0744696	0.713208		-0.117709	0.174212	1.02865	0.888955	1.19031	1.029 (0.889-1.19)
T2DM	genus.Prevotella7.id.11182	Weighted median	11	0.00673725	0.0170341	0.692463		-0.0266496	0.0401241	1.00676	0.973702	1.04094	1.007 (0.974-1.041)
T2DM	genus.Prevotella7.id.11182	Inverse variance weighted (fixed effects)	11	0.0138903	0.0126734	0.27307	0.768549	-0.0109496	0.0387302	1.01399	0.98911	1.03949	1.014 (0.989-1.039)
T2DM	genus.Prevotella7.id.11182	Simple mode	11	0.00328064	0.0258144	0.901392		-0.0473156	0.0538769	1.00329	0.953786	1.05535	1.003 (0.954-1.055)
T2DM	genus.Prevotella7.id.11182	Weighted mode	11	0.00369281	0.0274387	0.895611		-0.0500871	0.0574727	1.0037	0.951147	1.05916	1.004 (0.951-1.059)
T2DM	genus.RuminococcaceaeUCG003.id.11361	MR Egger	12	0.104627	0.0989586	0.315256		-0.0893321	0.298586	1.1103	0.914542	1.34795	1.11 (0.915-1.348)
T2DM	genus.RuminococcaceaeUCG003.id.11361	Weighted median	12	0.0532464	0.0337929	0.115103		-0.0129877	0.119481	1.05469	0.987096	1.12691	1.055 (0.987-1.127)
T2DM	genus.RuminococcaceaeUCG003.id.11361	Inverse variance weighted (fixed effects)	12	0.00403672	0.0227809	0.859353	0.970811	-0.0406138	0.0486872	1.00404	0.9602	1.04989	1.004 (0.96-1.05)
T2DM	genus.RuminococcaceaeUCG003.id.11361	Simple mode	12	0.0693807	0.0645392	0.305382		-0.0571162	0.195878	1.07184	0.944484	1.21638	1.072 (0.944-1.216)
T2DM	genus.RuminococcaceaeUCG003.id.11361	Weighted mode	12	0.0681332	0.0591743	0.273981		-0.0478484	0.184115	1.07051	0.953278	1.20215	1.071 (0.953-1.202)
T2DM	genus.Terrisporobacter.id.11348	MR Egger	5	0.0514924	0.0724777	0.52867		-0.0905639	0.193549	1.05284	0.913416	1.21355	1.053 (0.913-1.214)
T2DM	genus.Terrisporobacter.id.11348	Weighted median	5	-0.00089038	0.0312311	0.977256		-0.0621034	0.0603226	0.99911	0.939786	1.06218	0.999 (0.94-1.062)
T2DM	genus.Terrisporobacter.id.11348	Inverse variance weighted (fixed effects)	5	-0.024428	0.0252355	0.333043	0.823666	-0.0738895	0.0250335	0.975868	0.928774	1.02535	0.976 (0.929-1.025)
T2DM	genus.Terrisporobacter.id.11348	Simple mode	5	0.00606308	0.0465278	0.902611		-0.0851313	0.0972575	1.00608	0.918392	1.10214	1.006 (0.918-1.102)
T2DM	genus.Terrisporobacter.id.11348	Weighted mode	5	0.00716975	0.0450709	0.881317		-0.0811692	0.0955087	1.0072	0.922038	1.10022	1.007 (0.922-1.1)
T2DM	genus.Lachnoclostridium.id.11308	MR Egger	13	-0.192567	0.152183	0.231886		-0.490845	0.105711	0.824839	0.612109	1.1115	0.825 (0.612-1.112)
T2DM	genus.Lachnoclostridium.id.11308	Weighted median	13	-0.010226	0.0427164	0.810801		-0.0939501	0.0734981	0.989826	0.910328	1.07627	0.99 (0.91-1.076)
T2DM	genus.Lachnoclostridium.id.11308	Inverse variance weighted (multiplicative random effects)	13	0.0434798	0.0468683	0.353563	0.823666	-0.0483821	0.135342	1.04444	0.95277	1.14493	1.044 (0.953-1.145)
T2DM	genus.Lachnoclostridium.id.11308	Simple mode	13	-0.0476799	0.0728397	0.525082		-0.190446	0.0950859	0.953439	0.826591	1.09975	0.953 (0.827-1.1)
T2DM	genus.Lachnoclostridium.id.11308	Weighted mode	13	-0.0434341	0.068516	0.538026		-0.177725	0.0908572	0.957496	0.837172	1.09511	0.957 (0.837-1.095)
T2DM	genus.Barnesiella.id.944	MR Egger	14	0.0716326	0.0907152	0.44506		-0.106169	0.249434	1.07426	0.899273	1.2833	1.074 (0.899-1.283)
T2DM	genus.Barnesiella.id.944	Weighted median	14	-0.040302	0.0325931	0.216266		-0.104185	0.0235805	0.960499	0.901059	1.02386	0.96 (0.901-1.024)
T2DM	genus.Barnesiella.id.944	Inverse variance weighted (fixed effects)	14	-0.0273641	0.0220363	0.21432	0.768549	-0.0705553	0.015827	0.973007	0.931876	1.01595	0.973 (0.932-1.016)
T2DM	genus.Barnesiella.id.944	Simple mode	14	-0.0669873	0.0598814	0.283528		-0.184355	0.0503802	0.935207	0.831641	1.05167	0.935 (0.832-1.052)
T2DM	genus.Barnesiella.id.944	Weighted mode	14	-0.0584882	0.0590038	0.33965		-0.174136	0.0571591	0.943189	0.840183	1.05882	0.943 (0.84-1.059)
T2DM	genus.Peptococcus.id.2037	MR Egger	12	0.0603055	0.0796831	0.466616		-0.0958733	0.216484	1.06216	0.908579	1.2417	1.062 (0.909-1.242)
T2DM	genus.Peptococcus.id.2037	Weighted median	12	0.00555541	0.0210318	0.791669		-0.0356669	0.0467777	1.00557	0.964962	1.04789	1.006 (0.965-1.048)
T2DM	genus.Peptococcus.id.2037	Inverse variance weighted (multiplicative random effects)	12	0.0122579	0.0198828	0.53756	0.837599	-0.0267124	0.0512281	1.01233	0.973641	1.05256	1.012 (0.974-1.053)
T2DM	genus.Peptococcus.id.2037	Simple mode	12	0.00549115	0.0342369	0.875484		-0.0616132	0.0725955	1.00551	0.940246	1.0753	1.006 (0.94-1.075)
T2DM	genus.Peptococcus.id.2037	Weighted mode	12	0.00861969	0.0329337	0.798367		-0.0559304	0.0731698	1.00866	0.945605	1.07591	1.009 (0.946-1.076)
T2DM	genus..Eubacteriumoxidoreducensgroup.id.11339	MR Egger	5	0.0375402	0.136878	0.801685		-0.23074	0.30582	1.03825	0.793946	1.35774	1.038 (0.794-1.358)
T2DM	genus..Eubacteriumoxidoreducensgroup.id.11339	Weighted median	5	0.0253418	0.0331506	0.444603		-0.0396334	0.0903169	1.02567	0.961142	1.09452	1.026 (0.961-1.095)
T2DM	genus..Eubacteriumoxidoreducensgroup.id.11339	Inverse variance weighted (multiplicative random effects)	5	-0.00273076	0.0347248	0.937319	0.970811	-0.0707914	0.0653299	0.997273	0.931656	1.06751	0.997 (0.932-1.068)
T2DM	genus..Eubacteriumoxidoreducensgroup.id.11339	Simple mode	5	0.0279713	0.0434681	0.554942		-0.0572261	0.113169	1.02837	0.94438	1.11982	1.028 (0.944-1.12)
T2DM	genus..Eubacteriumoxidoreducensgroup.id.11339	Weighted mode	5	0.0248942	0.0413466	0.579581		-0.0561452	0.105934	1.02521	0.945402	1.11175	1.025 (0.945-1.112)
T2DM	genus.FamilyXIIIAD3011group.id.11293	MR Egger	13	0.0907554	0.177229	0.618719		-0.256613	0.438124	1.095	0.773667	1.5498	1.095 (0.774-1.55)
T2DM	genus.FamilyXIIIAD3011group.id.11293	Weighted median	13	0.0162676	0.0359365	0.650782		-0.054168	0.0867032	1.0164	0.947273	1.09057	1.016 (0.947-1.091)
T2DM	genus.FamilyXIIIAD3011group.id.11293	Inverse variance weighted (multiplicative random effects)	13	-0.0304224	0.0372977	0.414692	0.837599	-0.103526	0.042681	0.970036	0.901653	1.0436	0.97 (0.902-1.044)
T2DM	genus.FamilyXIIIAD3011group.id.11293	Simple mode	13	0.0271754	0.0627748	0.672764		-0.0958632	0.150214	1.02755	0.908588	1.16208	1.028 (0.909-1.162)
T2DM	genus.FamilyXIIIAD3011group.id.11293	Weighted mode	13	0.0218209	0.0549413	0.698218		-0.085864	0.129506	1.02206	0.917719	1.13827	1.022 (0.918-1.138)
T2DM	genus.RuminococcaceaeUCG002.id.11360	MR Egger	22	-0.0418858	0.064115	0.521009		-0.167551	0.0837797	0.958979	0.845733	1.08739	0.959 (0.846-1.087)
T2DM	genus.RuminococcaceaeUCG002.id.11360	Weighted median	22	-0.0146353	0.0296508	0.621596		-0.0727508	0.0434802	0.985471	0.929833	1.04444	0.985 (0.93-1.044)
T2DM	genus.RuminococcaceaeUCG002.id.11360	Inverse variance weighted (multiplicative random effects)	22	-0.0371838	0.0236554	0.115976	0.762822	-0.0835484	0.00918086	0.963499	0.919847	1.00922	0.963 (0.92-1.009)
T2DM	genus.RuminococcaceaeUCG002.id.11360	Simple mode	22	-0.0224297	0.0517988	0.669419		-0.123955	0.079096	0.97782	0.883419	1.08231	0.978 (0.883-1.082)
T2DM	genus.RuminococcaceaeUCG002.id.11360	Weighted mode	22	0.000307498	0.0594362	0.995921		-0.116187	0.116802	1.00031	0.890308	1.1239	1 (0.89-1.124)
T2DM	genus..Eubacteriumnodatumgroup.id.11297	MR Egger	11	0.0884407	0.0675698	0.223007		-0.0439961	0.220877	1.09247	0.956958	1.24717	1.092 (0.957-1.247)
T2DM	genus..Eubacteriumnodatumgroup.id.11297	Weighted median	11	0.0316667	0.0174674	0.0698472		-0.00256946	0.0659028	1.03217	0.997434	1.06812	1.032 (0.997-1.068)
T2DM	genus..Eubacteriumnodatumgroup.id.11297	Inverse variance weighted (fixed effects)	11	0.0215935	0.0121516	0.0755658	0.642309	-0.00222355	0.0454105	1.02183	0.997779	1.04646	1.022 (0.998-1.046)
T2DM	genus..Eubacteriumnodatumgroup.id.11297	Simple mode	11	0.0538875	0.0277208	0.0805537		-0.000445254	0.10822	1.05537	0.999555	1.11429	1.055 (1-1.114)
T2DM	genus..Eubacteriumnodatumgroup.id.11297	Weighted mode	11	0.049817	0.0276137	0.101378		-0.00430586	0.10394	1.05108	0.995703	1.10953	1.051 (0.996-1.11)
T2DM	genus.Alloprevotella.id.961	MR Egger	6	-0.412999	0.219265	0.132734		-0.842758	0.0167608	0.661663	0.430521	1.0169	0.662 (0.431-1.017)
T2DM	genus.Alloprevotella.id.961	Weighted median	6	-0.0300218	0.0237999	0.207156		-0.0766695	0.016626	0.970424	0.926196	1.01676	0.97 (0.926-1.017)
T2DM	genus.Alloprevotella.id.961	Inverse variance weighted (multiplicative random effects)	6	-0.0112102	0.0297016	0.705856	0.945705	-0.0694254	0.047005	0.988852	0.93293	1.04813	0.989 (0.933-1.048)
T2DM	genus.Alloprevotella.id.961	Simple mode	6	-0.0414479	0.0325489	0.258862		-0.105244	0.0223479	0.959399	0.900105	1.0226	0.959 (0.9-1.023)
T2DM	genus.Alloprevotella.id.961	Weighted mode	6	-0.0414479	0.0305748	0.233235		-0.101375	0.0184788	0.959399	0.903595	1.01865	0.959 (0.904-1.019)
T2DM	genus..Eubacteriumhalliigroup.id.11338	MR Egger	16	-0.0707268	0.0519362	0.194772		-0.172522	0.0310681	0.931716	0.84154	1.03156	0.932 (0.842-1.032)
T2DM	genus..Eubacteriumhalliigroup.id.11338	Weighted median	16	-0.0106693	0.0324522	0.74233		-0.0742757	0.0529371	0.989387	0.928416	1.05436	0.989 (0.928-1.054)
T2DM	genus..Eubacteriumhalliigroup.id.11338	Inverse variance weighted (multiplicative random effects)	16	0.0130269	0.0268354	0.627366	0.899476	-0.0395704	0.0656242	1.01311	0.961202	1.06783	1.013 (0.961-1.068)
T2DM	genus..Eubacteriumhalliigroup.id.11338	Simple mode	16	-0.0488538	0.0691354	0.490623		-0.184359	0.0866516	0.95232	0.831637	1.09052	0.952 (0.832-1.091)
T2DM	genus..Eubacteriumhalliigroup.id.11338	Weighted mode	16	-0.0551945	0.044805	0.236956		-0.143012	0.0326234	0.946301	0.866743	1.03316	0.946 (0.867-1.033)
T2DM	genus.Phascolarctobacterium.id.2168	MR Egger	10	0.247207	0.109952	0.0547115		0.0317002	0.462713	1.28044	1.03221	1.58838	1.28 (1.032-1.588)
T2DM	genus.Phascolarctobacterium.id.2168	Weighted median	10	-0.0462742	0.0340281	0.173867		-0.112969	0.0204209	0.95478	0.893178	1.02063	0.955 (0.893-1.021)
T2DM	genus.Phascolarctobacterium.id.2168	Inverse variance weighted (fixed effects)	10	-0.0412974	0.023733	0.0818449	0.649303	-0.0878141	0.00521936	0.959544	0.915931	1.00523	0.96 (0.916-1.005)
T2DM	genus.Phascolarctobacterium.id.2168	Simple mode	10	-0.0366575	0.056326	0.531431		-0.147056	0.0737415	0.964006	0.863245	1.07653	0.964 (0.863-1.077)
T2DM	genus.Phascolarctobacterium.id.2168	Weighted mode	10	-0.0454105	0.0498609	0.386173		-0.143138	0.0523169	0.955605	0.866635	1.05371	0.956 (0.867-1.054)
T2DM	genus.LachnospiraceaeUCG008.id.11328	MR Egger	11	-0.117492	0.165075	0.494653		-0.441039	0.206055	0.889147	0.643367	1.22882	0.889 (0.643-1.229)
T2DM	genus.LachnospiraceaeUCG008.id.11328	Weighted median	11	-0.0262693	0.0268075	0.327123		-0.078812	0.0262734	0.974073	0.924214	1.02662	0.974 (0.924-1.027)
T2DM	genus.LachnospiraceaeUCG008.id.11328	Inverse variance weighted (multiplicative random effects)	11	-0.023859	0.0317322	0.45212	0.837599	-0.0860541	0.0383362	0.976423	0.917545	1.03908	0.976 (0.918-1.039)
T2DM	genus.LachnospiraceaeUCG008.id.11328	Simple mode	11	-0.0202546	0.0443776	0.657843		-0.107235	0.0667254	0.979949	0.898315	1.069	0.98 (0.898-1.069)
T2DM	genus.LachnospiraceaeUCG008.id.11328	Weighted mode	11	-0.0109216	0.0367082	0.772156		-0.0828697	0.0610266	0.989138	0.920471	1.06293	0.989 (0.92-1.063)
T2DM	genus.Lactobacillus.id.1837	MR Egger	10	-0.000435295	0.0486328	0.993078		-0.0957556	0.094885	0.999565	0.908686	1.09953	1 (0.909-1.1)
T2DM	genus.Lactobacillus.id.1837	Weighted median	10	0.00594028	0.0244167	0.807783		-0.0419165	0.053797	1.00596	0.95895	1.05527	1.006 (0.959-1.055)
T2DM	genus.Lactobacillus.id.1837	Inverse variance weighted (fixed effects)	10	0.00664455	0.0184004	0.718019	0.945705	-0.0294203	0.0427094	1.00667	0.971008	1.04363	1.007 (0.971-1.044)
T2DM	genus.Lactobacillus.id.1837	Simple mode	10	0.00655226	0.0356315	0.858177		-0.0632856	0.0763901	1.00657	0.938675	1.07938	1.007 (0.939-1.079)
T2DM	genus.Lactobacillus.id.1837	Weighted mode	10	0.0046765	0.0308528	0.882866		-0.055795	0.065148	1.00469	0.945733	1.06732	1.005 (0.946-1.067)
T2DM	genus.Methanobrevibacter.id.123	MR Egger	6	-0.0738942	0.0645615	0.316227		-0.200435	0.0526463	0.92877	0.818375	1.05406	0.929 (0.818-1.054)
T2DM	genus.Methanobrevibacter.id.123	Weighted median	6	9.00481e-05	0.023702	0.996969		-0.0463659	0.046546	1.00009	0.954693	1.04765	1 (0.955-1.048)
T2DM	genus.Methanobrevibacter.id.123	Inverse variance weighted (fixed effects)	6	0.00972452	0.0175634	0.579798	0.855231	-0.0246998	0.0441488	1.00977	0.975603	1.04514	1.01 (0.976-1.045)
T2DM	genus.Methanobrevibacter.id.123	Simple mode	6	0.000754828	0.0375307	0.984732		-0.0728053	0.074315	1.00076	0.929782	1.07715	1.001 (0.93-1.077)
T2DM	genus.Methanobrevibacter.id.123	Weighted mode	6	-0.00153329	0.0343269	0.966102		-0.0688141	0.0657475	0.998468	0.9335	1.06796	0.998 (0.934-1.068)
T2DM	genus.Intestinibacter.id.11345	MR Egger	15	-0.151798	0.0778546	0.0731079		-0.304393	0.000797086	0.859162	0.737571	1.0008	0.859 (0.738-1.001)
T2DM	genus.Intestinibacter.id.11345	Weighted median	15	-0.00867982	0.0285507	0.761117		-0.0646391	0.0472795	0.991358	0.937406	1.04841	0.991 (0.937-1.048)
T2DM	genus.Intestinibacter.id.11345	Inverse variance weighted (multiplicative random effects)	15	-0.0302431	0.0257431	0.240073	0.768549	-0.0806996	0.0202134	0.97021	0.922471	1.02042	0.97 (0.922-1.02)
T2DM	genus.Intestinibacter.id.11345	Simple mode	15	-0.00293414	0.0468481	0.950946		-0.0947565	0.0888882	0.99707	0.909594	1.09296	0.997 (0.91-1.093)
T2DM	genus.Intestinibacter.id.11345	Weighted mode	15	-0.00175158	0.0466759	0.970595		-0.0932363	0.0897331	0.99825	0.910978	1.09388	0.998 (0.911-1.094)
T2DM	genus..Ruminococcustorquesgroup.id.14377	MR Egger	9	0.0897347	0.129652	0.511159		-0.164383	0.343852	1.09388	0.848417	1.41037	1.094 (0.848-1.41)
T2DM	genus..Ruminococcustorquesgroup.id.14377	Weighted median	9	0.0630102	0.0432899	0.145519		-0.021838	0.147858	1.06504	0.978399	1.15935	1.065 (0.978-1.159)
T2DM	genus..Ruminococcustorquesgroup.id.14377	Inverse variance weighted (multiplicative random effects)	9	0.0389617	0.0431755	0.366843	0.823666	-0.0456622	0.123586	1.03973	0.955365	1.13155	1.04 (0.955-1.132)
T2DM	genus..Ruminococcustorquesgroup.id.14377	Simple mode	9	0.0812703	0.0635289	0.236658		-0.0432463	0.205787	1.08466	0.957675	1.22849	1.085 (0.958-1.228)
T2DM	genus..Ruminococcustorquesgroup.id.14377	Weighted mode	9	0.0777388	0.060975	0.238113		-0.0417722	0.19725	1.08084	0.959088	1.21805	1.081 (0.959-1.218)
T2DM	genus.Victivallis.id.2256	MR Egger	10	0.080425	0.140723	0.583348		-0.195392	0.356242	1.08375	0.822512	1.42795	1.084 (0.823-1.428)
T2DM	genus.Victivallis.id.2256	Weighted median	10	0.00320376	0.0191807	0.867346		-0.0343904	0.0407979	1.00321	0.966194	1.04164	1.003 (0.966-1.042)
T2DM	genus.Victivallis.id.2256	Inverse variance weighted (multiplicative random effects)	10	0.0247284	0.018005	0.169623	0.762822	-0.0105614	0.0600181	1.02504	0.989494	1.06186	1.025 (0.989-1.062)
T2DM	genus.Victivallis.id.2256	Simple mode	10	-0.00250023	0.0340377	0.943051		-0.0692141	0.0642136	0.997503	0.933127	1.06632	0.998 (0.933-1.066)
T2DM	genus.Victivallis.id.2256	Weighted mode	10	-0.00180238	0.0306223	0.954351		-0.0618221	0.0582174	0.998199	0.94005	1.05995	0.998 (0.94-1.06)
T2DM	genus.Haemophilus.id.3698	MR Egger	9	-0.0731806	0.0767252	0.371952		-0.223562	0.0772009	0.929433	0.799665	1.08026	0.929 (0.8-1.08)
T2DM	genus.Haemophilus.id.3698	Weighted median	9	-0.0219761	0.0285658	0.441705		-0.077965	0.0340127	0.978264	0.924997	1.0346	0.978 (0.925-1.035)
T2DM	genus.Haemophilus.id.3698	Inverse variance weighted (multiplicative random effects)	9	-0.0225173	0.0325017	0.488433	0.837599	-0.0862207	0.0411861	0.977734	0.917392	1.04205	0.978 (0.917-1.042)
T2DM	genus.Haemophilus.id.3698	Simple mode	9	-0.0398701	0.0514411	0.460596		-0.140695	0.0609546	0.960914	0.868755	1.06285	0.961 (0.869-1.063)
T2DM	genus.Haemophilus.id.3698	Weighted mode	9	-0.0359472	0.0504967	0.496775		-0.134921	0.0630263	0.964691	0.873785	1.06505	0.965 (0.874-1.065)
T2DM	genus.LachnospiraceaeFCS020group.id.11314	MR Egger	12	-0.0704004	0.0588742	0.259369		-0.185794	0.0449931	0.932021	0.830445	1.04602	0.932 (0.83-1.046)
T2DM	genus.LachnospiraceaeFCS020group.id.11314	Weighted median	12	0.0198676	0.0310274	0.52196		-0.040946	0.0806813	1.02007	0.959881	1.08403	1.02 (0.96-1.084)
T2DM	genus.LachnospiraceaeFCS020group.id.11314	Inverse variance weighted (fixed effects)	12	0.00126471	0.0216592	0.953437	0.970811	-0.0411873	0.0437167	1.00127	0.959649	1.04469	1.001 (0.96-1.045)
T2DM	genus.LachnospiraceaeFCS020group.id.11314	Simple mode	12	0.0421844	0.059976	0.496452		-0.0753684	0.159737	1.04309	0.927402	1.1732	1.043 (0.927-1.173)
T2DM	genus.LachnospiraceaeFCS020group.id.11314	Weighted mode	12	0.0234087	0.0532231	0.668583		-0.0809085	0.127726	1.02368	0.922278	1.13624	1.024 (0.922-1.136)
T2DM	genus..Eubacteriumxylanophilumgroup.id.14375	MR Egger	9	-0.0911001	0.143255	0.545044		-0.37188	0.189679	0.912926	0.689437	1.20886	0.913 (0.689-1.209)
T2DM	genus..Eubacteriumxylanophilumgroup.id.14375	Weighted median	9	-0.0612653	0.0396981	0.122763		-0.139074	0.016543	0.940574	0.870164	1.01668	0.941 (0.87-1.017)
T2DM	genus..Eubacteriumxylanophilumgroup.id.14375	Inverse variance weighted (multiplicative random effects)	9	-0.0582079	0.0439871	0.185737	0.762822	-0.144423	0.0280068	0.943454	0.865522	1.0284	0.943 (0.866-1.028)
T2DM	genus..Eubacteriumxylanophilumgroup.id.14375	Simple mode	9	-0.104464	0.0716767	0.183104		-0.24495	0.0360229	0.900808	0.782744	1.03668	0.901 (0.783-1.037)
T2DM	genus..Eubacteriumxylanophilumgroup.id.14375	Weighted mode	9	-0.073363	0.0569921	0.233999		-0.185067	0.0383415	0.929263	0.831048	1.03909	0.929 (0.831-1.039)
T2DM	genus..Ruminococcusgnavusgroup.id.14376	MR Egger	12	-0.157855	0.106402	0.168744		-0.366404	0.0506942	0.853974	0.693223	1.052	0.854 (0.693-1.052)
T2DM	genus..Ruminococcusgnavusgroup.id.14376	Weighted median	12	0.0313624	0.0254318	0.217502		-0.0184838	0.0812087	1.03186	0.981686	1.0846	1.032 (0.982-1.085)
T2DM	genus..Ruminococcusgnavusgroup.id.14376	Inverse variance weighted (multiplicative random effects)	12	0.0149151	0.025335	0.556053	0.837599	-0.0347415	0.0645717	1.01503	0.965855	1.0667	1.015 (0.966-1.067)
T2DM	genus..Ruminococcusgnavusgroup.id.14376	Simple mode	12	0.054263	0.0417795	0.220581		-0.027625	0.136151	1.05576	0.972753	1.14585	1.056 (0.973-1.146)
T2DM	genus..Ruminococcusgnavusgroup.id.14376	Weighted mode	12	0.0485512	0.0359674	0.204182		-0.0219449	0.119047	1.04975	0.978294	1.12642	1.05 (0.978-1.126)
T2DM	genus.RuminococcaceaeUCG011.id.11368	MR Egger	8	-0.152916	0.369599	0.69345		-0.87733	0.571498	0.858202	0.415892	1.77092	0.858 (0.416-1.771)
T2DM	genus.RuminococcaceaeUCG011.id.11368	Weighted median	8	0.00163686	0.0216792	0.939814		-0.0408545	0.0441282	1.00164	0.959969	1.04512	1.002 (0.96-1.045)
T2DM	genus.RuminococcaceaeUCG011.id.11368	Inverse variance weighted (multiplicative random effects)	8	0.0541926	0.0693404	0.434483	0.837599	-0.0817147	0.1901	1.05569	0.921535	1.20937	1.056 (0.922-1.209)
T2DM	genus.RuminococcaceaeUCG011.id.11368	Simple mode	8	0.00058125	0.0265062	0.983117		-0.051371	0.0525335	1.00058	0.949926	1.05394	1.001 (0.95-1.054)
T2DM	genus.RuminococcaceaeUCG011.id.11368	Weighted mode	8	0.00058125	0.0267748	0.983286		-0.0518974	0.0530599	1.00058	0.949426	1.05449	1.001 (0.949-1.054)
T2DM	genus.Bifidobacterium.id.436	MR Egger	13	0.0613512	0.0528946	0.270655		-0.0423222	0.165025	1.06327	0.958561	1.17942	1.063 (0.959-1.179)
T2DM	genus.Bifidobacterium.id.436	Weighted median	13	0.00982526	0.02901	0.734847		-0.0470344	0.0666849	1.00987	0.954055	1.06896	1.01 (0.954-1.069)
T2DM	genus.Bifidobacterium.id.436	Inverse variance weighted (fixed effects)	13	0.0257248	0.0205668	0.211011	0.768549	-0.0145862	0.0660358	1.02606	0.98552	1.06826	1.026 (0.986-1.068)
T2DM	genus.Bifidobacterium.id.436	Simple mode	13	0.0143034	0.0490863	0.775726		-0.0819057	0.110513	1.01441	0.921359	1.11685	1.014 (0.921-1.117)
T2DM	genus.Bifidobacterium.id.436	Weighted mode	13	0.00302048	0.039118	0.939725		-0.0736508	0.0796917	1.00303	0.928996	1.08295	1.003 (0.929-1.083)
T2DM	genus..Eubacteriumcoprostanoligenesgroup.id.11375	MR Egger	13	0.0624103	0.150108	0.685574		-0.231801	0.356622	1.0644	0.793104	1.4285	1.064 (0.793-1.428)
T2DM	genus..Eubacteriumcoprostanoligenesgroup.id.11375	Weighted median	13	-0.0045498	0.0398862	0.909183		-0.0827268	0.0736272	0.995461	0.920603	1.07641	0.995 (0.921-1.076)
T2DM	genus..Eubacteriumcoprostanoligenesgroup.id.11375	Inverse variance weighted (multiplicative random effects)	13	-0.0230034	0.0367938	0.531842	0.837599	-0.0951193	0.0491125	0.977259	0.909264	1.05034	0.977 (0.909-1.05)
T2DM	genus..Eubacteriumcoprostanoligenesgroup.id.11375	Simple mode	13	0.0106305	0.0743253	0.888642		-0.135047	0.156308	1.01069	0.873675	1.16919	1.011 (0.874-1.169)
T2DM	genus..Eubacteriumcoprostanoligenesgroup.id.11375	Weighted mode	13	-0.0220508	0.0643179	0.737649		-0.148114	0.104012	0.978191	0.862333	1.10961	0.978 (0.862-1.11)
T2DM	genus.Ruminiclostridium9.id.11357	MR Egger	9	0.0727052	0.134957	0.606774		-0.191811	0.337221	1.07541	0.825463	1.40105	1.075 (0.825-1.401)
T2DM	genus.Ruminiclostridium9.id.11357	Weighted median	9	0.0220768	0.037624	0.557355		-0.0516661	0.0958198	1.02232	0.949646	1.10056	1.022 (0.95-1.101)
T2DM	genus.Ruminiclostridium9.id.11357	Inverse variance weighted (fixed effects)	9	0.0291222	0.0307372	0.343406	0.823666	-0.0311227	0.089367	1.02955	0.969357	1.09348	1.03 (0.969-1.093)
T2DM	genus.Ruminiclostridium9.id.11357	Simple mode	9	0.0253567	0.0581173	0.674152		-0.0885531	0.139267	1.02568	0.915255	1.14943	1.026 (0.915-1.149)
T2DM	genus.Ruminiclostridium9.id.11357	Weighted mode	9	0.0257658	0.0531158	0.640619		-0.0783412	0.129873	1.0261	0.924649	1.13868	1.026 (0.925-1.139)
T2DM	genus..Eubacteriumbrachygroup.id.11296	MR Egger	10	-0.0567832	0.0859348	0.527325		-0.225215	0.111649	0.944799	0.798344	1.11812	0.945 (0.798-1.118)
T2DM	genus..Eubacteriumbrachygroup.id.11296	Weighted median	10	-0.0291751	0.0203419	0.151506		-0.0690452	0.0106951	0.971246	0.933284	1.01075	0.971 (0.933-1.011)
T2DM	genus..Eubacteriumbrachygroup.id.11296	Inverse variance weighted (multiplicative random effects)	10	-0.0163054	0.0209183	0.435699	0.837599	-0.0573053	0.0246946	0.983827	0.944306	1.025	0.984 (0.944-1.025)
T2DM	genus..Eubacteriumbrachygroup.id.11296	Simple mode	10	-0.0269066	0.0325591	0.429945		-0.0907225	0.0369093	0.973452	0.913271	1.0376	0.973 (0.913-1.038)
T2DM	genus..Eubacteriumbrachygroup.id.11296	Weighted mode	10	-0.0244938	0.0305534	0.443394		-0.0843784	0.0353909	0.975804	0.919083	1.03602	0.976 (0.919-1.036)
T2DM	genus.Howardella.id.2000	MR Egger	10	0.00472462	0.0744015	0.950925		-0.141102	0.150552	1.00474	0.8684	1.16248	1.005 (0.868-1.162)
T2DM	genus.Howardella.id.2000	Weighted median	10	-0.0285098	0.0184307	0.121897		-0.064634	0.00761448	0.971893	0.93741	1.00764	0.972 (0.937-1.008)
T2DM	genus.Howardella.id.2000	Inverse variance weighted (fixed effects)	10	-0.0268198	0.0130845	0.0403906	0.614999	-0.0524655	-0.0011741	0.973537	0.948887	0.998827	0.974 (0.949-0.999)
T2DM	genus.Howardella.id.2000	Simple mode	10	-0.0305551	0.0310589	0.35093		-0.0914305	0.0303203	0.969907	0.912625	1.03078	0.97 (0.913-1.031)
T2DM	genus.Howardella.id.2000	Weighted mode	10	-0.0337182	0.0279321	0.258143		-0.0884652	0.0210288	0.966844	0.915335	1.02125	0.967 (0.915-1.021)
T2DM	genus.ChristensenellaceaeR.7group.id.11283	MR Egger	10	0.0969904	0.127295	0.467967		-0.152509	0.34649	1.10185	0.858551	1.41409	1.102 (0.859-1.414)
T2DM	genus.ChristensenellaceaeR.7group.id.11283	Weighted median	10	0.0146575	0.0439735	0.738888		-0.0715305	0.100846	1.01477	0.930968	1.10611	1.015 (0.931-1.106)
T2DM	genus.ChristensenellaceaeR.7group.id.11283	Inverse variance weighted (multiplicative random effects)	10	-0.00829654	0.0405198	0.837765	0.970811	-0.0877154	0.0711223	0.991738	0.916022	1.07371	0.992 (0.916-1.074)
T2DM	genus.ChristensenellaceaeR.7group.id.11283	Simple mode	10	0.023335	0.0761524	0.766251		-0.125924	0.172594	1.02361	0.881682	1.18838	1.024 (0.882-1.188)
T2DM	genus.ChristensenellaceaeR.7group.id.11283	Weighted mode	10	0.0318386	0.0720408	0.668953		-0.109361	0.173039	1.03235	0.896406	1.18891	1.032 (0.896-1.189)
T2DM	genus..Eubacteriumfissicatenagroup.id.14373	MR Egger	9	0.040198	0.0879603	0.661514		-0.132204	0.2126	1.04102	0.876162	1.23689	1.041 (0.876-1.237)
T2DM	genus..Eubacteriumfissicatenagroup.id.14373	Weighted median	9	-0.025869	0.0203538	0.203741		-0.0657624	0.0140244	0.974463	0.936353	1.01412	0.974 (0.936-1.014)
T2DM	genus..Eubacteriumfissicatenagroup.id.14373	Inverse variance weighted (fixed effects)	9	-0.0146621	0.0150346	0.32945	0.823666	-0.04413	0.0148058	0.985445	0.95683	1.01492	0.985 (0.957-1.015)
T2DM	genus..Eubacteriumfissicatenagroup.id.14373	Simple mode	9	-0.0345009	0.0273981	0.243439		-0.0882012	0.0191993	0.966087	0.915577	1.01938	0.966 (0.916-1.019)
T2DM	genus..Eubacteriumfissicatenagroup.id.14373	Weighted mode	9	-0.0318544	0.0280687	0.289285		-0.0868691	0.0231602	0.968648	0.916797	1.02343	0.969 (0.917-1.023)
T2DM	genus.Slackia.id.825	MR Egger	6	0.27642	0.261263	0.349711		-0.235656	0.788496	1.3184	0.790052	2.20008	1.318 (0.79-2.2)
T2DM	genus.Slackia.id.825	Weighted median	6	0.00312614	0.0337625	0.926228		-0.0630484	0.0693006	1.00313	0.938898	1.07176	1.003 (0.939-1.072)
T2DM	genus.Slackia.id.825	Inverse variance weighted (multiplicative random effects)	6	0.0244475	0.0412538	0.553441	0.837599	-0.0564099	0.105305	1.02475	0.945152	1.11105	1.025 (0.945-1.111)
T2DM	genus.Slackia.id.825	Simple mode	6	0.0135638	0.0585699	0.826041		-0.101233	0.128361	1.01366	0.903722	1.13696	1.014 (0.904-1.137)
T2DM	genus.Slackia.id.825	Weighted mode	6	0.0082066	0.0469408	0.868073		-0.0837974	0.100211	1.00824	0.919618	1.1054	1.008 (0.92-1.105)
T2DM	genus.RuminococcaceaeUCG004.id.11362	MR Egger	11	-0.00280867	0.158656	0.986262		-0.313774	0.308156	0.997195	0.730684	1.36091	0.997 (0.731-1.361)
T2DM	genus.RuminococcaceaeUCG004.id.11362	Weighted median	11	0.0180937	0.030399	0.551706		-0.0414883	0.0776757	1.01826	0.959361	1.08077	1.018 (0.959-1.081)
T2DM	genus.RuminococcaceaeUCG004.id.11362	Inverse variance weighted (fixed effects)	11	-0.0310512	0.0204263	0.128472	0.762822	-0.0710868	0.00898442	0.969426	0.931381	1.00902	0.969 (0.931-1.009)
T2DM	genus.RuminococcaceaeUCG004.id.11362	Simple mode	11	0.0266737	0.0506893	0.610207		-0.0726773	0.126025	1.02703	0.929901	1.13431	1.027 (0.93-1.134)
T2DM	genus.RuminococcaceaeUCG004.id.11362	Weighted mode	11	0.0266737	0.0435675	0.554046		-0.0587187	0.112066	1.02703	0.942972	1.11859	1.027 (0.943-1.119)
T2DM	genus.LachnospiraceaeUCG004.id.11324	MR Egger	12	0.0956636	0.17	0.586015		-0.237537	0.428864	1.10039	0.788568	1.53551	1.1 (0.789-1.536)
T2DM	genus.LachnospiraceaeUCG004.id.11324	Weighted median	12	-0.00513404	0.0396801	0.897052		-0.082907	0.0726389	0.994879	0.920437	1.07534	0.995 (0.92-1.075)
T2DM	genus.LachnospiraceaeUCG004.id.11324	Inverse variance weighted (multiplicative random effects)	12	0.0265359	0.0410834	0.518341	0.837599	-0.0539875	0.107059	1.02689	0.947444	1.113	1.027 (0.947-1.113)
T2DM	genus.LachnospiraceaeUCG004.id.11324	Simple mode	12	-0.00403048	0.0587552	0.946541		-0.119191	0.11113	0.995978	0.887639	1.11754	0.996 (0.888-1.118)
T2DM	genus.LachnospiraceaeUCG004.id.11324	Weighted mode	12	-0.0119381	0.0535767	0.827757		-0.116948	0.0930722	0.988133	0.889631	1.09754	0.988 (0.89-1.098)
T2DM	genus.LachnospiraceaeNC2004group.id.11316	MR Egger	9	-0.0820756	0.129049	0.545		-0.335012	0.170861	0.921202	0.715329	1.18633	0.921 (0.715-1.186)
T2DM	genus.LachnospiraceaeNC2004group.id.11316	Weighted median	9	-0.0430638	0.0276796	0.119756		-0.0973158	0.0111882	0.95785	0.907269	1.01125	0.958 (0.907-1.011)
T2DM	genus.LachnospiraceaeNC2004group.id.11316	Inverse variance weighted (multiplicative random effects)	9	-0.0542002	0.0296246	0.0673153	0.631569	-0.112264	0.00386415	0.947242	0.893808	1.00387	0.947 (0.894-1.004)
T2DM	genus.LachnospiraceaeNC2004group.id.11316	Simple mode	9	-0.0486028	0.0490008	0.350306		-0.144644	0.0474388	0.952559	0.86533	1.04858	0.953 (0.865-1.049)
T2DM	genus.LachnospiraceaeNC2004group.id.11316	Weighted mode	9	-0.0439822	0.0412164	0.317065		-0.124766	0.0368019	0.956971	0.882703	1.03749	0.957 (0.883-1.037)
T2DM	genus.Akkermansia.id.4037	MR Egger	11	-0.0791658	0.164937	0.642694		-0.402442	0.244111	0.923887	0.668685	1.27649	0.924 (0.669-1.276)
T2DM	genus.Akkermansia.id.4037	Weighted median	11	0.0177683	0.0364839	0.626246		-0.0537402	0.0892768	1.01793	0.947678	1.09338	1.018 (0.948-1.093)
T2DM	genus.Akkermansia.id.4037	Inverse variance weighted (multiplicative random effects)	11	0.00458715	0.0472722	0.922697	0.970811	-0.0880664	0.0972407	1.0046	0.9157	1.10213	1.005 (0.916-1.102)
T2DM	genus.Akkermansia.id.4037	Simple mode	11	0.0214311	0.0701541	0.766261		-0.116071	0.158933	1.02166	0.890412	1.17226	1.022 (0.89-1.172)
T2DM	genus.Akkermansia.id.4037	Weighted mode	11	0.0132423	0.0487907	0.791597		-0.0823876	0.108872	1.01333	0.920915	1.11502	1.013 (0.921-1.115)
T2DM	genus.Parabacteroides.id.954	MR Egger	6	-0.253558	0.24336	0.356286		-0.730543	0.223428	0.776035	0.481647	1.25036	0.776 (0.482-1.25)
T2DM	genus.Parabacteroides.id.954	Weighted median	6	0.0196015	0.058544	0.737764		-0.0951448	0.134348	1.01979	0.909241	1.14379	1.02 (0.909-1.144)
T2DM	genus.Parabacteroides.id.954	Inverse variance weighted (multiplicative random effects)	6	0.0258442	0.0672324	0.700681	0.945705	-0.105931	0.15762	1.02618	0.899487	1.17072	1.026 (0.899-1.171)
T2DM	genus.Parabacteroides.id.954	Simple mode	6	0.151849	0.134863	0.311309		-0.112483	0.416181	1.16398	0.893613	1.51616	1.164 (0.894-1.516)
T2DM	genus.Parabacteroides.id.954	Weighted mode	6	-0.0923804	0.111499	0.445106		-0.310919	0.126158	0.911758	0.732773	1.13446	0.912 (0.733-1.134)
T2DM	genus.Butyrivibrio.id.1993	MR Egger	15	-0.00741438	0.0507588	0.886106		-0.106902	0.0920728	0.992613	0.898614	1.09644	0.993 (0.899-1.096)
T2DM	genus.Butyrivibrio.id.1993	Weighted median	15	-0.0136142	0.0150589	0.365962		-0.0431297	0.0159013	0.986478	0.957787	1.01603	0.986 (0.958-1.016)
T2DM	genus.Butyrivibrio.id.1993	Inverse variance weighted (fixed effects)	15	-0.00116626	0.0104078	0.910778	0.970811	-0.0215655	0.019233	0.998834	0.978665	1.01942	0.999 (0.979-1.019)
T2DM	genus.Butyrivibrio.id.1993	Simple mode	15	-0.0194386	0.0259944	0.466957		-0.0703877	0.0315105	0.980749	0.932032	1.03201	0.981 (0.932-1.032)
T2DM	genus.Butyrivibrio.id.1993	Weighted mode	15	-0.0194386	0.025506	0.458636		-0.0694304	0.0305531	0.980749	0.932925	1.03102	0.981 (0.933-1.031)
T2DM	genus.Bacteroides.id.918	MR Egger	9	0.189881	0.205635	0.386528		-0.213165	0.592926	1.20911	0.808023	1.80927	1.209 (0.808-1.809)
T2DM	genus.Bacteroides.id.918	Weighted median	9	-0.0496124	0.0433016	0.251902		-0.134484	0.0352587	0.951598	0.874167	1.03589	0.952 (0.874-1.036)
T2DM	genus.Bacteroides.id.918	Inverse variance weighted (fixed effects)	9	-0.0611315	0.0299656	0.0413445	0.614999	-0.119864	-0.002399	0.9407	0.887041	0.997604	0.941 (0.887-0.998)
T2DM	genus.Bacteroides.id.918	Simple mode	9	-0.0232384	0.0723224	0.756204		-0.16499	0.118513	0.97703	0.847902	1.12582	0.977 (0.848-1.126)
T2DM	genus.Bacteroides.id.918	Weighted mode	9	-0.015553	0.0575278	0.79373		-0.128307	0.0972015	0.984567	0.879583	1.10208	0.985 (0.88-1.102)
T2DM	genus.Olsenella.id.822	MR Egger	11	0.0761843	0.0895091	0.416765		-0.0992535	0.251622	1.07916	0.905513	1.28611	1.079 (0.906-1.286)
T2DM	genus.Olsenella.id.822	Weighted median	11	0.033539	0.0220479	0.128213		-0.00967496	0.0767529	1.03411	0.990372	1.07978	1.034 (0.99-1.08)
T2DM	genus.Olsenella.id.822	Inverse variance weighted (multiplicative random effects)	11	0.0401533	0.0242489	0.0977458	0.684221	-0.00737453	0.0876811	1.04097	0.992653	1.09164	1.041 (0.993-1.092)
T2DM	genus.Olsenella.id.822	Simple mode	11	0.0580277	0.0368895	0.146791		-0.0142757	0.130331	1.05974	0.985826	1.13921	1.06 (0.986-1.139)
T2DM	genus.Olsenella.id.822	Weighted mode	11	0.0466637	0.0345396	0.206464		-0.021034	0.114361	1.04777	0.979186	1.12116	1.048 (0.979-1.121)
T2DM	genus.Romboutsia.id.11347	MR Egger	13	0.128314	0.0568845	0.0454334		0.0168208	0.239808	1.13691	1.01696	1.27101	1.137 (1.017-1.271)
T2DM	genus.Romboutsia.id.11347	Weighted median	13	-0.0259326	0.0319283	0.416669		-0.088512	0.0366468	0.974401	0.915292	1.03733	0.974 (0.915-1.037)
T2DM	genus.Romboutsia.id.11347	Inverse variance weighted (fixed effects)	13	-0.0233192	0.0213267	0.274205	0.768549	-0.0651195	0.018481	0.976951	0.936955	1.01865	0.977 (0.937-1.019)
T2DM	genus.Romboutsia.id.11347	Simple mode	13	-0.0651077	0.0668933	0.349613		-0.196219	0.0660032	0.936967	0.821833	1.06823	0.937 (0.822-1.068)
T2DM	genus.Romboutsia.id.11347	Weighted mode	13	0.0481883	0.051709	0.369752		-0.0531613	0.149538	1.04937	0.948227	1.1613	1.049 (0.948-1.161)
T2DM	genus.Desulfovibrio.id.3173	MR Egger	10	0.0784055	0.0832528	0.373872		-0.08477	0.241581	1.08156	0.918724	1.27326	1.082 (0.919-1.273)
T2DM	genus.Desulfovibrio.id.3173	Weighted median	10	-0.0370081	0.0294578	0.209004		-0.0947453	0.0207292	0.963668	0.909605	1.02095	0.964 (0.91-1.021)
T2DM	genus.Desulfovibrio.id.3173	Inverse variance weighted (multiplicative random effects)	10	-0.0448068	0.0305306	0.142213	0.762822	-0.104647	0.0150333	0.956182	0.900643	1.01515	0.956 (0.901-1.015)
T2DM	genus.Desulfovibrio.id.3173	Simple mode	10	-0.0355397	0.0404464	0.402421		-0.114815	0.0437352	0.965084	0.891531	1.04471	0.965 (0.892-1.045)
T2DM	genus.Desulfovibrio.id.3173	Weighted mode	10	-0.0322892	0.0373298	0.409518		-0.105456	0.0408772	0.968227	0.899914	1.04172	0.968 (0.9-1.042)
T2DM	genus.Anaerofilum.id.2053	MR Egger	11	0.0593554	0.113597	0.613933		-0.163295	0.282005	1.06115	0.849341	1.32579	1.061 (0.849-1.326)
T2DM	genus.Anaerofilum.id.2053	Weighted median	11	-0.00667186	0.0237764	0.779011		-0.0532736	0.0399299	0.99335	0.948121	1.04074	0.993 (0.948-1.041)
T2DM	genus.Anaerofilum.id.2053	Inverse variance weighted (multiplicative random effects)	11	-0.00422919	0.0209763	0.840215	0.970811	-0.0453427	0.0368843	0.99578	0.95567	1.03757	0.996 (0.956-1.038)
T2DM	genus.Anaerofilum.id.2053	Simple mode	11	-0.0383425	0.0417821	0.380388		-0.120235	0.0435504	0.962383	0.886712	1.04451	0.962 (0.887-1.045)
T2DM	genus.Anaerofilum.id.2053	Weighted mode	11	-0.0295948	0.0435734	0.512429		-0.114999	0.0558091	0.970839	0.891367	1.0574	0.971 (0.891-1.057)
T2DM	genus.Marvinbryantia.id.2005	MR Egger	10	0.00439129	0.0936168	0.963737		-0.179098	0.18788	1.0044	0.836024	1.20669	1.004 (0.836-1.207)
T2DM	genus.Marvinbryantia.id.2005	Weighted median	10	0.00776467	0.0303931	0.798357		-0.0518059	0.0673352	1.00779	0.949513	1.06965	1.008 (0.95-1.07)
T2DM	genus.Marvinbryantia.id.2005	Inverse variance weighted (fixed effects)	10	0.0123728	0.024041	0.606795	0.880593	-0.0347475	0.0594931	1.01245	0.965849	1.0613	1.012 (0.966-1.061)
T2DM	genus.Marvinbryantia.id.2005	Simple mode	10	0.0022865	0.0454317	0.96096		-0.0867596	0.0913326	1.00229	0.916897	1.09563	1.002 (0.917-1.096)
T2DM	genus.Marvinbryantia.id.2005	Weighted mode	10	0.00507207	0.0427752	0.908217		-0.0787674	0.0889115	1.00508	0.924255	1.09298	1.005 (0.924-1.093)
T2DM	genus.LachnospiraceaeUCG001.id.11321	MR Egger	13	0.0269024	0.152935	0.863563		-0.272851	0.326656	1.02727	0.761206	1.38632	1.027 (0.761-1.386)
T2DM	genus.LachnospiraceaeUCG001.id.11321	Weighted median	13	0.0294808	0.0303581	0.331497		-0.0300211	0.0889827	1.02992	0.970425	1.09306	1.03 (0.97-1.093)
T2DM	genus.LachnospiraceaeUCG001.id.11321	Inverse variance weighted (multiplicative random effects)	13	0.0344669	0.0333013	0.300669	0.813172	-0.0308037	0.0997374	1.03507	0.969666	1.10488	1.035 (0.97-1.105)
T2DM	genus.LachnospiraceaeUCG001.id.11321	Simple mode	13	-0.0117693	0.0673983	0.864287		-0.14387	0.120331	0.9883	0.866	1.12787	0.988 (0.866-1.128)
T2DM	genus.LachnospiraceaeUCG001.id.11321	Weighted mode	13	-0.0151275	0.0557572	0.790763		-0.124412	0.0941566	0.984986	0.883016	1.09873	0.985 (0.883-1.099)
T2DM	genus.Veillonella.id.2198	MR Egger	8	0.0461031	0.292513	0.879934		-0.527222	0.619428	1.04718	0.590242	1.85787	1.047 (0.59-1.858)
T2DM	genus.Veillonella.id.2198	Weighted median	8	0.0191642	0.0445243	0.666889		-0.0681034	0.106432	1.01935	0.934164	1.1123	1.019 (0.934-1.112)
T2DM	genus.Veillonella.id.2198	Inverse variance weighted (multiplicative random effects)	8	0.0490411	0.0439654	0.264658	0.768549	-0.037131	0.135213	1.05026	0.96355	1.14478	1.05 (0.964-1.145)
T2DM	genus.Veillonella.id.2198	Simple mode	8	-0.0267357	0.0985549	0.794003		-0.219903	0.166432	0.973618	0.802596	1.18108	0.974 (0.803-1.181)
T2DM	genus.Veillonella.id.2198	Weighted mode	8	-0.0380155	0.0923657	0.69296		-0.219052	0.143021	0.962698	0.80328	1.15375	0.963 (0.803-1.154)
T2DM	genus.ErysipelotrichaceaeUCG003.id.11384	MR Egger	16	-0.0457652	0.0603605	0.460906		-0.164072	0.0725414	0.955266	0.848681	1.07524	0.955 (0.849-1.075)
T2DM	genus.ErysipelotrichaceaeUCG003.id.11384	Weighted median	16	-0.0146186	0.0262517	0.57762		-0.0660719	0.0368347	0.985488	0.936064	1.03752	0.985 (0.936-1.038)
T2DM	genus.ErysipelotrichaceaeUCG003.id.11384	Inverse variance weighted (fixed effects)	16	-0.019529	0.0195929	0.31889	0.823666	-0.0579311	0.018873	0.98066	0.943715	1.01905	0.981 (0.944-1.019)
T2DM	genus.ErysipelotrichaceaeUCG003.id.11384	Simple mode	16	-0.00135617	0.0457975	0.976767		-0.0911194	0.088407	0.998645	0.912909	1.09243	0.999 (0.913-1.092)
T2DM	genus.ErysipelotrichaceaeUCG003.id.11384	Weighted mode	16	0.00328547	0.0426475	0.939612		-0.0803036	0.0868745	1.00329	0.922836	1.09076	1.003 (0.923-1.091)
T2DM	genus.Odoribacter.id.952	MR Egger	7	-0.13631	0.103536	0.245109		-0.339241	0.0666219	0.872572	0.712311	1.06889	0.873 (0.712-1.069)
T2DM	genus.Odoribacter.id.952	Weighted median	7	0.0402056	0.0415205	0.332879		-0.0411745	0.121586	1.04102	0.959662	1.12929	1.041 (0.96-1.129)
T2DM	genus.Odoribacter.id.952	Inverse variance weighted (fixed effects)	7	0.0265189	0.0308102	0.389394	0.837599	-0.0338691	0.0869068	1.02687	0.966698	1.09079	1.027 (0.967-1.091)
T2DM	genus.Odoribacter.id.952	Simple mode	7	0.0435254	0.0599991	0.495495		-0.0740729	0.161124	1.04449	0.928604	1.17483	1.044 (0.929-1.175)
T2DM	genus.Odoribacter.id.952	Weighted mode	7	0.0435254	0.0592324	0.490159		-0.0725702	0.159621	1.04449	0.93	1.17307	1.044 (0.93-1.173)
T2DM	genus..Eubacteriumeligensgroup.id.14372	MR Egger	7	-0.0616435	0.124284	0.640931		-0.30524	0.181952	0.940218	0.736947	1.19956	0.94 (0.737-1.2)
T2DM	genus..Eubacteriumeligensgroup.id.14372	Weighted median	7	-0.0116451	0.0417294	0.780198		-0.0934347	0.0701446	0.988422	0.910797	1.07266	0.988 (0.911-1.073)
T2DM	genus..Eubacteriumeligensgroup.id.14372	Inverse variance weighted (fixed effects)	7	-0.00418456	0.0317518	0.89515	0.970811	-0.066418	0.0580489	0.995824	0.93574	1.05977	0.996 (0.936-1.06)
T2DM	genus..Eubacteriumeligensgroup.id.14372	Simple mode	7	-0.0236245	0.0535314	0.67444		-0.128546	0.081297	0.976652	0.879373	1.08469	0.977 (0.879-1.085)
T2DM	genus..Eubacteriumeligensgroup.id.14372	Weighted mode	7	-0.021825	0.0512408	0.685014		-0.122257	0.0786069	0.978411	0.884921	1.08178	0.978 (0.885-1.082)
T2DM	genus.Dialister.id.2183	MR Egger	11	0.0469571	0.157625	0.772538		-0.261987	0.355901	1.04808	0.769521	1.42747	1.048 (0.77-1.427)
T2DM	genus.Dialister.id.2183	Weighted median	11	-0.0528233	0.0343669	0.124284		-0.120183	0.0145358	0.948548	0.886759	1.01464	0.949 (0.887-1.015)
T2DM	genus.Dialister.id.2183	Inverse variance weighted (multiplicative random effects)	11	-0.0435655	0.0380413	0.25212	0.768549	-0.118126	0.0309954	0.95737	0.888584	1.03148	0.957 (0.889-1.031)
T2DM	genus.Dialister.id.2183	Simple mode	11	-0.0568719	0.0613133	0.37548		-0.177046	0.0633022	0.944715	0.837741	1.06535	0.945 (0.838-1.065)
T2DM	genus.Dialister.id.2183	Weighted mode	11	-0.055178	0.0510068	0.304747		-0.155151	0.0447953	0.946317	0.856286	1.04581	0.946 (0.856-1.046)
T2DM	genus.Intestinimonas.id.2062	MR Egger	17	0.0265647	0.0536539	0.627694		-0.0785969	0.131726	1.02692	0.924413	1.1408	1.027 (0.924-1.141)
T2DM	genus.Intestinimonas.id.2062	Weighted median	17	0.0127586	0.0274649	0.64226		-0.0410726	0.0665898	1.01284	0.959759	1.06886	1.013 (0.96-1.069)
T2DM	genus.Intestinimonas.id.2062	Inverse variance weighted (fixed effects)	17	0.0276117	0.0179853	0.124725	0.762822	-0.00763946	0.0628628	1.028	0.99239	1.06488	1.028 (0.992-1.065)
T2DM	genus.Intestinimonas.id.2062	Simple mode	17	0.093689	0.0602439	0.139464		-0.024389	0.211767	1.09822	0.975906	1.23586	1.098 (0.976-1.236)
T2DM	genus.Intestinimonas.id.2062	Weighted mode	17	-0.0450849	0.0613166	0.47281		-0.165266	0.0750957	0.955916	0.847669	1.07799	0.956 (0.848-1.078)
T2DM	genus.Holdemania.id.2157	MR Egger	15	0.0814307	0.058765	0.189152		-0.0337488	0.19661	1.08484	0.966814	1.21727	1.085 (0.967-1.217)
T2DM	genus.Holdemania.id.2157	Weighted median	15	-0.0367841	0.0245192	0.133558		-0.0848418	0.0112735	0.963884	0.918658	1.01134	0.964 (0.919-1.011)
T2DM	genus.Holdemania.id.2157	Inverse variance weighted (multiplicative random effects)	15	-0.0405928	0.0223227	0.0689949	0.631569	-0.0843454	0.00315971	0.96022	0.919114	1.00316	0.96 (0.919-1.003)
T2DM	genus.Holdemania.id.2157	Simple mode	15	-0.0473297	0.0491721	0.352114		-0.143707	0.0490476	0.953773	0.866142	1.05027	0.954 (0.866-1.05)
T2DM	genus.Holdemania.id.2157	Weighted mode	15	-0.0109632	0.0396938	0.786435		-0.0887631	0.0668367	0.989097	0.915062	1.06912	0.989 (0.915-1.069)
T2DM	genus.LachnospiraceaeND3007group.id.11317	MR Egger	3	-0.0911828	0.861255	0.93285		-1.77924	1.59688	0.912851	0.168766	4.93759	0.913 (0.169-4.938)
T2DM	genus.LachnospiraceaeND3007group.id.11317	Weighted median	3	0.129124	0.0665839	0.0524689		-0.00138053	0.259629	1.13783	0.99862	1.29645	1.138 (0.999-1.296)
T2DM	genus.LachnospiraceaeND3007group.id.11317	Inverse variance weighted (fixed effects)	3	0.144495	0.0517286	0.00521693	0.206938	0.0431068	0.245883	1.15546	1.04405	1.27875	1.155 (1.044-1.279)
T2DM	genus.LachnospiraceaeND3007group.id.11317	Simple mode	3	0.120458	0.0730922	0.241111		-0.0228024	0.263719	1.12801	0.977456	1.30176	1.128 (0.977-1.302)
T2DM	genus.LachnospiraceaeND3007group.id.11317	Weighted mode	3	0.119647	0.0739988	0.247294		-0.0253902	0.264685	1.1271	0.974929	1.30302	1.127 (0.975-1.303)
T2DM	genus.Butyricicoccus.id.2055	MR Egger	8	-0.14611	0.0970279	0.182816		-0.336285	0.0440647	0.864063	0.71442	1.04505	0.864 (0.714-1.045)
T2DM	genus.Butyricicoccus.id.2055	Weighted median	8	0.0121439	0.0433975	0.779609		-0.0729153	0.097203	1.01222	0.92968	1.10208	1.012 (0.93-1.102)
T2DM	genus.Butyricicoccus.id.2055	Inverse variance weighted (multiplicative random effects)	8	-0.0619633	0.0521344	0.234625	0.768549	-0.164147	0.0402201	0.939917	0.848617	1.04104	0.94 (0.849-1.041)
T2DM	genus.Butyricicoccus.id.2055	Simple mode	8	0.0346721	0.055029	0.548656		-0.0731847	0.142529	1.03528	0.929429	1.15319	1.035 (0.929-1.153)
T2DM	genus.Butyricicoccus.id.2055	Weighted mode	8	0.0257294	0.0505699	0.626541		-0.0733877	0.124846	1.02606	0.92924	1.13297	1.026 (0.929-1.133)
T2DM	genus.RuminococcaceaeUCG005.id.11363	MR Egger	14	-0.044043	0.106847	0.687456		-0.253462	0.165376	0.956913	0.776109	1.17984	0.957 (0.776-1.18)
T2DM	genus.RuminococcaceaeUCG005.id.11363	Weighted median	14	0.0505747	0.0336212	0.132517		-0.0153228	0.116472	1.05188	0.984794	1.12353	1.052 (0.985-1.124)
T2DM	genus.RuminococcaceaeUCG005.id.11363	Inverse variance weighted (multiplicative random effects)	14	0.0261612	0.0378082	0.488972	0.837599	-0.0479429	0.100265	1.02651	0.953188	1.10546	1.027 (0.953-1.105)
T2DM	genus.RuminococcaceaeUCG005.id.11363	Simple mode	14	0.0754593	0.0648887	0.265772		-0.0517226	0.202641	1.07838	0.949592	1.22463	1.078 (0.95-1.225)
T2DM	genus.RuminococcaceaeUCG005.id.11363	Weighted mode	14	0.0807239	0.0558978	0.172367		-0.0288357	0.190284	1.08407	0.971576	1.20959	1.084 (0.972-1.21)
T2DM	genus.Fusicatenibacter.id.11305	MR Egger	18	-0.000619737	0.11526	0.995776		-0.22653	0.22529	0.99938	0.797296	1.25269	0.999 (0.797-1.253)
T2DM	genus.Fusicatenibacter.id.11305	Weighted median	18	-0.0442613	0.033617	0.187962		-0.110151	0.0216281	0.956704	0.895699	1.02186	0.957 (0.896-1.022)
T2DM	genus.Fusicatenibacter.id.11305	Inverse variance weighted (multiplicative random effects)	18	-0.0174485	0.0291054	0.548843	0.837599	-0.074495	0.039598	0.982703	0.928212	1.04039	0.983 (0.928-1.04)
T2DM	genus.Fusicatenibacter.id.11305	Simple mode	18	-0.117405	0.0750653	0.13623		-0.264533	0.0297225	0.889225	0.767564	1.03017	0.889 (0.768-1.03)
T2DM	genus.Fusicatenibacter.id.11305	Weighted mode	18	-0.115909	0.077052	0.150858		-0.266931	0.0351132	0.890556	0.765726	1.03574	0.891 (0.766-1.036)
T2DM	genus.Senegalimassilia.id.11160	MR Egger	5	0.124024	0.20918	0.594969		-0.285969	0.534016	1.13204	0.751286	1.70577	1.132 (0.751-1.706)
T2DM	genus.Senegalimassilia.id.11160	Weighted median	5	-0.0206904	0.0364272	0.57004		-0.0920878	0.050707	0.979522	0.912025	1.05201	0.98 (0.912-1.052)
T2DM	genus.Senegalimassilia.id.11160	Inverse variance weighted (multiplicative random effects)	5	-0.0779594	0.058211	0.180488	0.762822	-0.192053	0.0361342	0.925002	0.825263	1.03679	0.925 (0.825-1.037)
T2DM	genus.Senegalimassilia.id.11160	Simple mode	5	-0.00869545	0.0413951	0.843887		-0.0898298	0.0724389	0.991342	0.914087	1.07513	0.991 (0.914-1.075)
T2DM	genus.Senegalimassilia.id.11160	Weighted mode	5	-0.00973275	0.0397718	0.818718		-0.0876855	0.06822	0.990314	0.916049	1.0706	0.99 (0.916-1.071)
T2DM	genus.Alistipes.id.968	MR Egger	14	-0.0346721	0.191136	0.859082		-0.409299	0.339955	0.965922	0.664116	1.40488	0.966 (0.664-1.405)
T2DM	genus.Alistipes.id.968	Weighted median	14	-0.0200796	0.0392179	0.60865		-0.0969468	0.0567875	0.980121	0.907604	1.05843	0.98 (0.908-1.058)
T2DM	genus.Alistipes.id.968	Inverse variance weighted (multiplicative random effects)	14	0.0061568	0.0378403	0.870751	0.970811	-0.0680102	0.0803238	1.00618	0.934251	1.08364	1.006 (0.934-1.084)
T2DM	genus.Alistipes.id.968	Simple mode	14	-0.0243174	0.0650066	0.714378		-0.15173	0.103096	0.975976	0.85922	1.1086	0.976 (0.859-1.109)
T2DM	genus.Alistipes.id.968	Weighted mode	14	-0.020988	0.0606608	0.734885		-0.139883	0.097907	0.979231	0.86946	1.10286	0.979 (0.869-1.103)
T2DM	genus.Gordonibacter.id.821	MR Egger	11	-0.0441043	0.0541771	0.43661		-0.150291	0.0620828	0.956854	0.860457	1.06405	0.957 (0.86-1.064)
T2DM	genus.Gordonibacter.id.821	Weighted median	11	0.00551389	0.0175872	0.753888		-0.0289571	0.0399849	1.00553	0.971458	1.0408	1.006 (0.971-1.041)
T2DM	genus.Gordonibacter.id.821	Inverse variance weighted (fixed effects)	11	0.0128314	0.0128581	0.318316	0.823666	-0.0123705	0.0380333	1.01291	0.987706	1.03877	1.013 (0.988-1.039)
T2DM	genus.Gordonibacter.id.821	Simple mode	11	0.000384195	0.0275024	0.989129		-0.0535206	0.054289	1.00038	0.947886	1.05579	1 (0.948-1.056)
T2DM	genus.Gordonibacter.id.821	Weighted mode	11	-0.00115473	0.026171	0.965675		-0.05245	0.0501405	0.998846	0.948902	1.05142	0.999 (0.949-1.051)
T2DM	genus.Oscillospira.id.2064	MR Egger	8	-0.0410819	0.0998525	0.695053		-0.236793	0.154629	0.959751	0.789155	1.16722	0.96 (0.789-1.167)
T2DM	genus.Oscillospira.id.2064	Weighted median	8	-0.0332371	0.0302673	0.272151		-0.092561	0.0260867	0.967309	0.911594	1.02643	0.967 (0.912-1.026)
T2DM	genus.Oscillospira.id.2064	Inverse variance weighted (fixed effects)	8	-0.0316544	0.0240885	0.188817	0.762822	-0.0788679	0.0155591	0.968841	0.924162	1.01568	0.969 (0.924-1.016)
T2DM	genus.Oscillospira.id.2064	Simple mode	8	-0.0443616	0.0443406	0.350403		-0.131269	0.0425461	0.956608	0.876982	1.04346	0.957 (0.877-1.043)
T2DM	genus.Oscillospira.id.2064	Weighted mode	8	-0.0383615	0.044114	0.413341		-0.124825	0.0481019	0.962365	0.882651	1.04928	0.962 (0.883-1.049)
T2DM	genus.Allisonella.id.2174	MR Egger	8	-0.00586292	0.109498	0.959037		-0.220479	0.208753	0.994154	0.802134	1.23214	0.994 (0.802-1.232)
T2DM	genus.Allisonella.id.2174	Weighted median	8	0.00159415	0.0186295	0.931807		-0.0349197	0.038108	1.0016	0.965683	1.03884	1.002 (0.966-1.039)
T2DM	genus.Allisonella.id.2174	Inverse variance weighted (fixed effects)	8	-0.00401017	0.0135685	0.767574	0.945705	-0.0306044	0.0225841	0.995998	0.969859	1.02284	0.996 (0.97-1.023)
T2DM	genus.Allisonella.id.2174	Simple mode	8	-0.010501	0.0296886	0.733975		-0.0686905	0.0476886	0.989554	0.933616	1.04884	0.99 (0.934-1.049)
T2DM	genus.Allisonella.id.2174	Weighted mode	8	-0.000505411	0.0263247	0.985218		-0.0521019	0.0510911	0.999495	0.949232	1.05242	0.999 (0.949-1.052)
T2DM	family.Streptococcaceae.id.1850	MR Egger	14	-0.122459	0.175044	0.497521		-0.465545	0.220627	0.884742	0.627793	1.24686	0.885 (0.628-1.247)
T2DM	family.Streptococcaceae.id.1850	Weighted median	14	0.0315968	0.0373664	0.39778		-0.0416414	0.104835	1.0321	0.959214	1.11053	1.032 (0.959-1.111)
T2DM	family.Streptococcaceae.id.1850	Inverse variance weighted (multiplicative random effects)	14	0.0291098	0.0427037	0.495448	0.754968	-0.0545894	0.112809	1.02954	0.946874	1.11942	1.03 (0.947-1.119)
T2DM	family.Streptococcaceae.id.1850	Simple mode	14	0.0743435	0.059727	0.235206		-0.0427214	0.191408	1.07718	0.958178	1.21095	1.077 (0.958-1.211)
T2DM	family.Streptococcaceae.id.1850	Weighted mode	14	0.0503883	0.0543872	0.37108		-0.0562105	0.156987	1.05168	0.94534	1.16998	1.052 (0.945-1.17)
T2DM	family.Christensenellaceae.id.1866	MR Egger	11	0.0230119	0.0806703	0.781901		-0.135102	0.181126	1.02328	0.873627	1.19857	1.023 (0.874-1.199)
T2DM	family.Christensenellaceae.id.1866	Weighted median	11	-0.0245967	0.0335306	0.463216		-0.0903166	0.0411232	0.975703	0.913642	1.04198	0.976 (0.914-1.042)
T2DM	family.Christensenellaceae.id.1866	Inverse variance weighted (multiplicative random effects)	11	-0.0356989	0.039726	0.368852	0.731602	-0.113562	0.0421641	0.964931	0.892649	1.04307	0.965 (0.893-1.043)
T2DM	family.Christensenellaceae.id.1866	Simple mode	11	-0.0702183	0.0571533	0.247352		-0.182239	0.0418022	0.93219	0.833402	1.04269	0.932 (0.833-1.043)
T2DM	family.Christensenellaceae.id.1866	Weighted mode	11	-0.0287004	0.0395426	0.484595		-0.106204	0.048803	0.971708	0.899241	1.05001	0.972 (0.899-1.05)
T2DM	family.Desulfovibrionaceae.id.3169	MR Egger	10	0.112339	0.086034	0.227932		-0.0562874	0.280966	1.11889	0.945267	1.32441	1.119 (0.945-1.324)
T2DM	family.Desulfovibrionaceae.id.3169	Weighted median	10	0.0805625	0.0384741	0.0362652		0.0051533	0.155972	1.0839	1.00517	1.16879	1.084 (1.005-1.169)
T2DM	family.Desulfovibrionaceae.id.3169	Inverse variance weighted (multiplicative random effects)	10	0.0685917	0.0335167	0.0407076	0.264605	0.00289905	0.134284	1.071	1.0029	1.14372	1.071 (1.003-1.144)
T2DM	family.Desulfovibrionaceae.id.3169	Simple mode	10	0.0891169	0.0618614	0.183568		-0.0321314	0.210365	1.09321	0.968379	1.23413	1.093 (0.968-1.234)
T2DM	family.Desulfovibrionaceae.id.3169	Weighted mode	10	0.107167	0.053119	0.0744221		0.00305419	0.211281	1.11312	1.00306	1.23526	1.113 (1.003-1.235)
T2DM	family.Prevotellaceae.id.960	MR Egger	16	-0.187223	0.0816964	0.0379433		-0.347348	-0.0270977	0.829259	0.70656	0.973266	0.829 (0.707-0.973)
T2DM	family.Prevotellaceae.id.960	Weighted median	16	0.00439743	0.0291369	0.880036		-0.052711	0.0615058	1.00441	0.948654	1.06344	1.004 (0.949-1.063)
T2DM	family.Prevotellaceae.id.960	Inverse variance weighted (fixed effects)	16	-0.0108299	0.0203742	0.595038	0.793384	-0.0507633	0.0291035	0.989229	0.950504	1.02953	0.989 (0.951-1.03)
T2DM	family.Prevotellaceae.id.960	Simple mode	16	0.0224612	0.0568059	0.698112		-0.0888784	0.133801	1.02272	0.914957	1.14317	1.023 (0.915-1.143)
T2DM	family.Prevotellaceae.id.960	Weighted mode	16	0.0246521	0.0541111	0.655215		-0.0814057	0.13071	1.02496	0.92182	1.13964	1.025 (0.922-1.14)
T2DM	family.Verrucomicrobiaceae.id.4036	MR Egger	11	-0.0787012	0.165107	0.644959		-0.402311	0.244909	0.924316	0.668773	1.2775	0.924 (0.669-1.278)
T2DM	family.Verrucomicrobiaceae.id.4036	Weighted median	11	0.0176973	0.0367087	0.629734		-0.0542517	0.0896463	1.01785	0.947194	1.09379	1.018 (0.947-1.094)
T2DM	family.Verrucomicrobiaceae.id.4036	Inverse variance weighted (multiplicative random effects)	11	0.00463981	0.0472906	0.921843	0.989121	-0.0880497	0.0973294	1.00465	0.915715	1.10222	1.005 (0.916-1.102)
T2DM	family.Verrucomicrobiaceae.id.4036	Simple mode	11	0.0213008	0.0673668	0.758358		-0.110738	0.15334	1.02153	0.895173	1.16572	1.022 (0.895-1.166)
T2DM	family.Verrucomicrobiaceae.id.4036	Weighted mode	11	0.0131075	0.0545729	0.81504		-0.0938555	0.12007	1.01319	0.910414	1.12758	1.013 (0.91-1.128)
T2DM	family.Rikenellaceae.id.967	MR Egger	19	-0.0519525	0.0684123	0.458013		-0.186041	0.0821356	0.949374	0.83024	1.0856	0.949 (0.83-1.086)
T2DM	family.Rikenellaceae.id.967	Weighted median	19	-0.00747342	0.0302092	0.804607		-0.0666835	0.0517366	0.992554	0.935491	1.0531	0.993 (0.935-1.053)
T2DM	family.Rikenellaceae.id.967	Inverse variance weighted (fixed effects)	19	-0.01562	0.0212522	0.46235	0.754968	-0.0572742	0.0260343	0.984501	0.944335	1.02638	0.985 (0.944-1.026)
T2DM	family.Rikenellaceae.id.967	Simple mode	19	0.000339332	0.051975	0.994863		-0.101532	0.10221	1.00034	0.903453	1.10762	1 (0.903-1.108)
T2DM	family.Rikenellaceae.id.967	Weighted mode	19	0.00288938	0.0541071	0.958001		-0.103161	0.108939	1.00289	0.901982	1.11509	1.003 (0.902-1.115)
T2DM	family.Rhodospirillaceae.id.2717	MR Egger	15	0.0894467	0.10575	0.412944		-0.117823	0.296716	1.09357	0.888854	1.34543	1.094 (0.889-1.345)
T2DM	family.Rhodospirillaceae.id.2717	Weighted median	15	-0.0196309	0.0245455	0.42384		-0.0677401	0.0284782	0.980561	0.934503	1.02889	0.981 (0.935-1.029)
T2DM	family.Rhodospirillaceae.id.2717	Inverse variance weighted (multiplicative random effects)	15	-0.0173544	0.023089	0.452273	0.754968	-0.0626088	0.0279	0.982795	0.939311	1.02829	0.983 (0.939-1.028)
T2DM	family.Rhodospirillaceae.id.2717	Simple mode	15	-0.0525538	0.0458562	0.270984		-0.142432	0.0373244	0.948803	0.867247	1.03803	0.949 (0.867-1.038)
T2DM	family.Rhodospirillaceae.id.2717	Weighted mode	15	-0.0469522	0.0417338	0.279491		-0.12875	0.0348461	0.954133	0.879193	1.03546	0.954 (0.879-1.035)
T2DM	family.ClostridialesvadinBB60group.id.11286	MR Egger	15	-0.126528	0.0900209	0.183307		-0.302969	0.0499128	0.881149	0.738622	1.05118	0.881 (0.739-1.051)
T2DM	family.ClostridialesvadinBB60group.id.11286	Weighted median	15	-0.0268755	0.027133	0.321926		-0.0800563	0.0263052	0.973482	0.923064	1.02665	0.973 (0.923-1.027)
T2DM	family.ClostridialesvadinBB60group.id.11286	Inverse variance weighted (multiplicative random effects)	15	0.00532522	0.0316223	0.866268	0.989121	-0.0566545	0.0673049	1.00534	0.94492	1.06962	1.005 (0.945-1.07)
T2DM	family.ClostridialesvadinBB60group.id.11286	Simple mode	15	-0.0643898	0.0488796	0.208886		-0.160194	0.0314141	0.937639	0.851979	1.03191	0.938 (0.852-1.032)
T2DM	family.ClostridialesvadinBB60group.id.11286	Weighted mode	15	-0.0628496	0.0446875	0.181406		-0.150437	0.0247379	0.939085	0.860332	1.02505	0.939 (0.86-1.025)
T2DM	family.Lactobacillaceae.id.1836	MR Egger	9	0.0388446	0.054288	0.497449		-0.0675598	0.145249	1.03961	0.934672	1.15633	1.04 (0.935-1.156)
T2DM	family.Lactobacillaceae.id.1836	Weighted median	9	0.00318716	0.023644	0.892772		-0.0431551	0.0495294	1.00319	0.957763	1.05078	1.003 (0.958-1.051)
T2DM	family.Lactobacillaceae.id.1836	Inverse variance weighted (fixed effects)	9	0.0164482	0.0182404	0.367193	0.731602	-0.019303	0.0521993	1.01658	0.980882	1.05359	1.017 (0.981-1.054)
T2DM	family.Lactobacillaceae.id.1836	Simple mode	9	-0.0177744	0.0297488	0.566708		-0.0760821	0.0405332	0.982383	0.92674	1.04137	0.982 (0.927-1.041)
T2DM	family.Lactobacillaceae.id.1836	Weighted mode	9	-0.00557615	0.0300723	0.857511		-0.0645179	0.0533656	0.994439	0.937519	1.05482	0.994 (0.938-1.055)
T2DM	family.BacteroidalesS24.7group.id.11173	MR Egger	9	0.145511	0.125051	0.282706		-0.099589	0.390611	1.15663	0.905209	1.47788	1.157 (0.905-1.478)
T2DM	family.BacteroidalesS24.7group.id.11173	Weighted median	9	0.0349483	0.0265435	0.187959		-0.0170771	0.0869737	1.03557	0.983068	1.09087	1.036 (0.983-1.091)
T2DM	family.BacteroidalesS24.7group.id.11173	Inverse variance weighted (multiplicative random effects)	9	0.0158571	0.029722	0.593677	0.793384	-0.0423979	0.0741122	1.01598	0.958488	1.07693	1.016 (0.958-1.077)
T2DM	family.BacteroidalesS24.7group.id.11173	Simple mode	9	0.044377	0.0324047	0.208061		-0.0191362	0.10789	1.04538	0.981046	1.11393	1.045 (0.981-1.114)
T2DM	family.BacteroidalesS24.7group.id.11173	Weighted mode	9	0.0435136	0.0309425	0.197277		-0.0171337	0.104161	1.04447	0.983012	1.10978	1.044 (0.983-1.11)
T2DM	family.Clostridiaceae1.id.1869	MR Egger	10	-0.0533212	0.1421	0.717238		-0.331838	0.225195	0.948075	0.717604	1.25257	0.948 (0.718-1.253)
T2DM	family.Clostridiaceae1.id.1869	Weighted median	10	-0.0756492	0.0412728	0.0668162		-0.156544	0.00524541	0.927141	0.855094	1.00526	0.927 (0.855-1.005)
T2DM	family.Clostridiaceae1.id.1869	Inverse variance weighted (multiplicative random effects)	10	-0.0601067	0.047304	0.203854	0.724815	-0.152823	0.0326092	0.941664	0.858282	1.03315	0.942 (0.858-1.033)
T2DM	family.Clostridiaceae1.id.1869	Simple mode	10	-0.111176	0.0793021	0.194471		-0.266608	0.0442564	0.894782	0.765973	1.04525	0.895 (0.766-1.045)
T2DM	family.Clostridiaceae1.id.1869	Weighted mode	10	-0.0988621	0.0620784	0.145728		-0.220536	0.0228116	0.905868	0.802089	1.02307	0.906 (0.802-1.023)
T2DM	family.Actinomycetaceae.id.421	MR Egger	5	0.113016	0.0621847	0.16675		-0.00886635	0.234898	1.11965	0.991173	1.26478	1.12 (0.991-1.265)
T2DM	family.Actinomycetaceae.id.421	Weighted median	5	0.0557782	0.0339367	0.10026		-0.0107377	0.122294	1.05736	0.98932	1.13009	1.057 (0.989-1.13)
T2DM	family.Actinomycetaceae.id.421	Inverse variance weighted (fixed effects)	5	0.0547102	0.0264947	0.0389281	0.264605	0.00278052	0.10664	1.05623	1.00278	1.11253	1.056 (1.003-1.113)
T2DM	family.Actinomycetaceae.id.421	Simple mode	5	0.0184667	0.0436355	0.69391		-0.067059	0.103992	1.01864	0.93514	1.10959	1.019 (0.935-1.11)
T2DM	family.Actinomycetaceae.id.421	Weighted mode	5	0.0775984	0.043602	0.149737		-0.00786163	0.163058	1.08069	0.992169	1.17711	1.081 (0.992-1.177)
T2DM	family.FamilyXI.id.1936	MR Egger	8	0.115468	0.167552	0.516482		-0.212935	0.443871	1.1224	0.808209	1.55873	1.122 (0.808-1.559)
T2DM	family.FamilyXI.id.1936	Weighted median	8	-0.0226757	0.022306	0.309357		-0.0663955	0.0210441	0.977579	0.935761	1.02127	0.978 (0.936-1.021)
T2DM	family.FamilyXI.id.1936	Inverse variance weighted (multiplicative random effects)	8	0.000470869	0.0252301	0.98511	0.989121	-0.0489802	0.0499219	1.00047	0.9522	1.05119	1 (0.952-1.051)
T2DM	family.FamilyXI.id.1936	Simple mode	8	-0.0429135	0.0428565	0.350017		-0.126912	0.0410852	0.957994	0.880811	1.04194	0.958 (0.881-1.042)
T2DM	family.FamilyXI.id.1936	Weighted mode	8	-0.0412097	0.0421969	0.361299		-0.123916	0.0414961	0.959628	0.883454	1.04237	0.96 (0.883-1.042)
T2DM	family.Defluviitaleaceae.id.1924	MR Egger	11	-0.126409	0.075879	0.130081		-0.275132	0.0223141	0.881255	0.759472	1.02256	0.881 (0.759-1.023)
T2DM	family.Defluviitaleaceae.id.1924	Weighted median	11	0.00458119	0.028143	0.87069		-0.0505791	0.0597414	1.00459	0.950679	1.06156	1.005 (0.951-1.062)
T2DM	family.Defluviitaleaceae.id.1924	Inverse variance weighted (fixed effects)	11	-0.0197279	0.0190839	0.301255	0.731602	-0.0571325	0.0176766	0.980465	0.944469	1.01783	0.98 (0.944-1.018)
T2DM	family.Defluviitaleaceae.id.1924	Simple mode	11	0.0157222	0.0461529	0.740413		-0.0747375	0.106182	1.01585	0.927987	1.11202	1.016 (0.928-1.112)
T2DM	family.Defluviitaleaceae.id.1924	Weighted mode	11	0.0147072	0.0455842	0.753614		-0.0746378	0.104052	1.01482	0.92808	1.10966	1.015 (0.928-1.11)
T2DM	family.Bifidobacteriaceae.id.433	MR Egger	12	-0.077385	0.0747647	0.325028		-0.223924	0.0691538	0.925533	0.799376	1.0716	0.926 (0.799-1.072)
T2DM	family.Bifidobacteriaceae.id.433	Weighted median	12	0.00160798	0.0303757	0.957783		-0.0579284	0.0611443	1.00161	0.943718	1.06305	1.002 (0.944-1.063)
T2DM	family.Bifidobacteriaceae.id.433	Inverse variance weighted (fixed effects)	12	0.00866059	0.022539	0.700794	0.897016	-0.0355159	0.052837	1.0087	0.965107	1.05426	1.009 (0.965-1.054)
T2DM	family.Bifidobacteriaceae.id.433	Simple mode	12	0.00888692	0.0481202	0.85684		-0.0854287	0.103203	1.00893	0.918119	1.10872	1.009 (0.918-1.109)
T2DM	family.Bifidobacteriaceae.id.433	Weighted mode	12	-0.00127641	0.0358314	0.972221		-0.071506	0.0689532	0.998724	0.930991	1.07139	0.999 (0.931-1.071)
T2DM	family.Enterobacteriaceae.id.3469	MR Egger	7	0.145407	0.187763	0.473694		-0.222609	0.513423	1.15651	0.800428	1.671	1.157 (0.8-1.671)
T2DM	family.Enterobacteriaceae.id.3469	Weighted median	7	0.0199909	0.0424446	0.637649		-0.0632005	0.103182	1.02019	0.938755	1.10869	1.02 (0.939-1.109)
T2DM	family.Enterobacteriaceae.id.3469	Inverse variance weighted (fixed effects)	7	-0.00194573	0.0313811	0.95056	0.989121	-0.0634527	0.0595612	0.998056	0.938518	1.06137	0.998 (0.939-1.061)
T2DM	family.Enterobacteriaceae.id.3469	Simple mode	7	0.0188272	0.0672858	0.78902		-0.113053	0.150707	1.01901	0.893103	1.16266	1.019 (0.893-1.163)
T2DM	family.Enterobacteriaceae.id.3469	Weighted mode	7	0.0207359	0.0656141	0.762685		-0.107868	0.14934	1.02095	0.897746	1.16107	1.021 (0.898-1.161)
T2DM	family.Coriobacteriaceae.id.811	MR Egger	14	-0.0293202	0.138028	0.835343		-0.299855	0.241215	0.971106	0.740926	1.27279	0.971 (0.741-1.273)
T2DM	family.Coriobacteriaceae.id.811	Weighted median	14	0.0215031	0.039806	0.589061		-0.0565166	0.0995228	1.02174	0.945051	1.10464	1.022 (0.945-1.105)
T2DM	family.Coriobacteriaceae.id.811	Inverse variance weighted (multiplicative random effects)	14	0.0579809	0.0332295	0.0810091	0.432049	-0.00714898	0.123111	1.05969	0.992877	1.13101	1.06 (0.993-1.131)
T2DM	family.Coriobacteriaceae.id.811	Simple mode	14	0.163648	0.0889983	0.0888951		-0.0107883	0.338085	1.1778	0.98927	1.40226	1.178 (0.989-1.402)
T2DM	family.Coriobacteriaceae.id.811	Weighted mode	14	-0.0243639	0.0819017	0.770803		-0.184891	0.136163	0.975931	0.831195	1.14587	0.976 (0.831-1.146)
T2DM	family.Lachnospiraceae.id.1987	MR Egger	17	0.120603	0.199296	0.554127		-0.270017	0.511224	1.12818	0.763366	1.66733	1.128 (0.763-1.667)
T2DM	family.Lachnospiraceae.id.1987	Weighted median	17	0.0303507	0.0363219	0.403378		-0.0408402	0.101542	1.03082	0.959983	1.10688	1.031 (0.96-1.107)
T2DM	family.Lachnospiraceae.id.1987	Inverse variance weighted (multiplicative random effects)	17	0.0640268	0.0699474	0.360005	0.731602	-0.0730701	0.201124	1.06612	0.929536	1.22278	1.066 (0.93-1.223)
T2DM	family.Lachnospiraceae.id.1987	Simple mode	17	0.041826	0.0589966	0.488554		-0.0738073	0.157459	1.04271	0.928851	1.17053	1.043 (0.929-1.171)
T2DM	family.Lachnospiraceae.id.1987	Weighted mode	17	0.0381113	0.0529864	0.482352		-0.0657421	0.141965	1.03885	0.936372	1.15254	1.039 (0.936-1.153)
T2DM	family.Bacteroidaceae.id.917	MR Egger	9	0.189881	0.205635	0.386528		-0.213165	0.592926	1.20911	0.808023	1.80927	1.209 (0.808-1.809)
T2DM	family.Bacteroidaceae.id.917	Weighted median	9	-0.0496124	0.0439949	0.259452		-0.135842	0.0366175	0.951598	0.87298	1.0373	0.952 (0.873-1.037)
T2DM	family.Bacteroidaceae.id.917	Inverse variance weighted (fixed effects)	9	-0.0611315	0.0299656	0.0413445	0.264605	-0.119864	-0.002399	0.9407	0.887041	0.997604	0.941 (0.887-0.998)
T2DM	family.Bacteroidaceae.id.917	Simple mode	9	-0.0232384	0.0722442	0.75595		-0.164837	0.11836	0.97703	0.848032	1.12565	0.977 (0.848-1.126)
T2DM	family.Bacteroidaceae.id.917	Weighted mode	9	-0.015553	0.0637992	0.813537		-0.140599	0.109494	0.984567	0.868837	1.11571	0.985 (0.869-1.116)
T2DM	family.Veillonellaceae.id.2172	MR Egger	19	0.0158244	0.0364314	0.669489		-0.0555811	0.0872299	1.01595	0.945935	1.09115	1.016 (0.946-1.091)
T2DM	family.Veillonellaceae.id.2172	Weighted median	19	-0.0120874	0.0239711	0.614086		-0.0590707	0.0348959	0.987985	0.94264	1.03551	0.988 (0.943-1.036)
T2DM	family.Veillonellaceae.id.2172	Inverse variance weighted (fixed effects)	19	-0.0238079	0.0174528	0.172527	0.724815	-0.0580155	0.0103996	0.976473	0.943635	1.01045	0.976 (0.944-1.01)
T2DM	family.Veillonellaceae.id.2172	Simple mode	19	-0.0129003	0.0405636	0.754125		-0.0924049	0.0666044	0.987183	0.911736	1.06887	0.987 (0.912-1.069)
T2DM	family.Veillonellaceae.id.2172	Weighted mode	19	-0.00229999	0.0312693	0.942176		-0.0635878	0.0589878	0.997703	0.938392	1.06076	0.998 (0.938-1.061)
T2DM	family.Peptostreptococcaceae.id.2042	MR Egger	14	-0.0559501	0.073714	0.462492		-0.20043	0.0885294	0.945586	0.818379	1.09257	0.946 (0.818-1.093)
T2DM	family.Peptostreptococcaceae.id.2042	Weighted median	14	-0.0259549	0.0345189	0.452109		-0.0936118	0.0417021	0.974379	0.910636	1.04258	0.974 (0.911-1.043)
T2DM	family.Peptostreptococcaceae.id.2042	Inverse variance weighted (multiplicative random effects)	14	0.0230517	0.0335749	0.49235	0.754968	-0.0427551	0.0888586	1.02332	0.958146	1.09293	1.023 (0.958-1.093)
T2DM	family.Peptostreptococcaceae.id.2042	Simple mode	14	-0.0399066	0.0602881	0.519577		-0.158071	0.0782581	0.960879	0.853789	1.0814	0.961 (0.854-1.081)
T2DM	family.Peptostreptococcaceae.id.2042	Weighted mode	14	-0.0520677	0.0583889	0.38874		-0.16651	0.0623745	0.949265	0.846614	1.06436	0.949 (0.847-1.064)
T2DM	family.Acidaminococcaceae.id.2166	MR Egger	7	-0.102854	0.123165	0.441727		-0.344257	0.138549	0.902258	0.708747	1.14861	0.902 (0.709-1.149)
T2DM	family.Acidaminococcaceae.id.2166	Weighted median	7	0.000864902	0.03925	0.982419		-0.0760651	0.0777949	1.00087	0.926756	1.0809	1.001 (0.927-1.081)
T2DM	family.Acidaminococcaceae.id.2166	Inverse variance weighted (multiplicative random effects)	7	-0.0375395	0.0385533	0.330203	0.731602	-0.113104	0.0380249	0.963156	0.893058	1.03876	0.963 (0.893-1.039)
T2DM	family.Acidaminococcaceae.id.2166	Simple mode	7	0.0173263	0.0633369	0.793597		-0.106814	0.141467	1.01748	0.898693	1.15196	1.017 (0.899-1.152)
T2DM	family.Acidaminococcaceae.id.2166	Weighted mode	7	0.00664369	0.0600526	0.915517		-0.111059	0.124347	1.00667	0.894886	1.13241	1.007 (0.895-1.132)
T2DM	family.Victivallaceae.id.2255	MR Egger	12	0.0255804	0.0563596	0.659608		-0.0848844	0.136045	1.02591	0.918619	1.14573	1.026 (0.919-1.146)
T2DM	family.Victivallaceae.id.2255	Weighted median	12	-0.00471105	0.0159858	0.768221		-0.0360432	0.0266211	0.9953	0.964599	1.02698	0.995 (0.965-1.027)
T2DM	family.Victivallaceae.id.2255	Inverse variance weighted (fixed effects)	12	0.000163132	0.0119638	0.989121	0.989121	-0.0232858	0.0236121	1.00016	0.976983	1.02389	1 (0.977-1.024)
T2DM	family.Victivallaceae.id.2255	Simple mode	12	-0.00665847	0.0259131	0.801957		-0.0574482	0.0441312	0.993364	0.944171	1.04512	0.993 (0.944-1.045)
T2DM	family.Victivallaceae.id.2255	Weighted mode	12	-0.00809411	0.0255063	0.75693		-0.0580865	0.0418983	0.991939	0.943568	1.04279	0.992 (0.944-1.043)
T2DM	family.Porphyromonadaceae.id.943	MR Egger	9	0.276523	0.138711	0.0864413		0.0046497	0.548397	1.31854	1.00466	1.73048	1.319 (1.005-1.73)
T2DM	family.Porphyromonadaceae.id.943	Weighted median	9	0.0715299	0.0435936	0.100831		-0.0139135	0.156973	1.07415	0.986183	1.16996	1.074 (0.986-1.17)
T2DM	family.Porphyromonadaceae.id.943	Inverse variance weighted (fixed effects)	9	0.0702826	0.0320103	0.0281189	0.264605	0.00754239	0.133023	1.07281	1.00757	1.14228	1.073 (1.008-1.142)
T2DM	family.Porphyromonadaceae.id.943	Simple mode	9	0.0193404	0.0642714	0.771149		-0.106631	0.145312	1.01953	0.898857	1.1564	1.02 (0.899-1.156)
T2DM	family.Porphyromonadaceae.id.943	Weighted mode	9	0.0132929	0.0668305	0.847299		-0.117695	0.144281	1.01338	0.888967	1.15521	1.013 (0.889-1.155)
T2DM	family.Oxalobacteraceae.id.2966	MR Egger	14	-0.0689943	0.052911	0.216703		-0.1727	0.0347113	0.933332	0.84139	1.03532	0.933 (0.841-1.035)
T2DM	family.Oxalobacteraceae.id.2966	Weighted median	14	-0.0193053	0.0180761	0.285521		-0.0547344	0.0161239	0.98088	0.946737	1.01625	0.981 (0.947-1.016)
T2DM	family.Oxalobacteraceae.id.2966	Inverse variance weighted (fixed effects)	14	-0.0131156	0.0127953	0.305348	0.731602	-0.0381943	0.0119632	0.98697	0.962526	1.01204	0.987 (0.963-1.012)
T2DM	family.Oxalobacteraceae.id.2966	Simple mode	14	-0.0365495	0.0339615	0.301403		-0.103114	0.030015	0.96411	0.902024	1.03047	0.964 (0.902-1.03)
T2DM	family.Oxalobacteraceae.id.2966	Weighted mode	14	-0.0378514	0.0341572	0.287877		-0.104799	0.0290967	0.962856	0.900505	1.02952	0.963 (0.901-1.03)
T2DM	family.Peptococcaceae.id.2024	MR Egger	9	0.0291016	0.0555949	0.616813		-0.0798645	0.138068	1.02953	0.923241	1.14805	1.03 (0.923-1.148)
T2DM	family.Peptococcaceae.id.2024	Weighted median	9	-0.0143925	0.0277489	0.603993		-0.0687804	0.0399954	0.985711	0.933532	1.04081	0.986 (0.934-1.041)
T2DM	family.Peptococcaceae.id.2024	Inverse variance weighted (fixed effects)	9	-0.0276544	0.0214657	0.19764	0.724815	-0.0697272	0.0144184	0.972724	0.932648	1.01452	0.973 (0.933-1.015)
T2DM	family.Peptococcaceae.id.2024	Simple mode	9	-0.0123048	0.0446822	0.789999		-0.0998819	0.0752722	0.987771	0.904944	1.07818	0.988 (0.905-1.078)
T2DM	family.Peptococcaceae.id.2024	Weighted mode	9	-0.00460608	0.0398634	0.910859		-0.0827383	0.0735262	0.995405	0.920592	1.0763	0.995 (0.921-1.076)
T2DM	family.Ruminococcaceae.id.2050	MR Egger	10	-0.0867236	0.0802476	0.311329		-0.244009	0.0705616	0.91693	0.783481	1.07311	0.917 (0.783-1.073)
T2DM	family.Ruminococcaceae.id.2050	Weighted median	10	0.0392628	0.0396975	0.322639		-0.0385443	0.11707	1.04004	0.962189	1.1242	1.04 (0.962-1.124)
T2DM	family.Ruminococcaceae.id.2050	Inverse variance weighted (multiplicative random effects)	10	0.0353745	0.0410357	0.388664	0.731602	-0.0450554	0.115804	1.03601	0.955945	1.12278	1.036 (0.956-1.123)
T2DM	family.Ruminococcaceae.id.2050	Simple mode	10	0.117467	0.0899205	0.223831		-0.0587769	0.293711	1.12464	0.942917	1.3414	1.125 (0.943-1.341)
T2DM	family.Ruminococcaceae.id.2050	Weighted mode	10	-0.0460942	0.056474	0.435454		-0.156783	0.0645949	0.954952	0.854889	1.06673	0.955 (0.855-1.067)
T2DM	family.Alcaligenaceae.id.2875	MR Egger	12	-0.17506	0.169212	0.325245		-0.506714	0.156595	0.839407	0.602472	1.16952	0.839 (0.602-1.17)
T2DM	family.Alcaligenaceae.id.2875	Weighted median	12	-0.0676749	0.0416068	0.103836		-0.149224	0.0138744	0.934564	0.861376	1.01397	0.935 (0.861-1.014)
T2DM	family.Alcaligenaceae.id.2875	Inverse variance weighted (fixed effects)	12	-0.0848146	0.0270841	0.00173898	0.0556474	-0.137899	-0.0317298	0.918683	0.871186	0.968768	0.919 (0.871-0.969)
T2DM	family.Alcaligenaceae.id.2875	Simple mode	12	-0.071703	0.0657548	0.298821		-0.200582	0.0571763	0.930807	0.818254	1.05884	0.931 (0.818-1.059)
T2DM	family.Alcaligenaceae.id.2875	Weighted mode	12	-0.0652352	0.0660115	0.344275		-0.194618	0.0641474	0.936847	0.823149	1.06625	0.937 (0.823-1.066)
T2DM	family.Pasteurellaceae.id.3689	MR Egger	14	-0.0113956	0.066326	0.866449		-0.141395	0.118603	0.988669	0.868147	1.12592	0.989 (0.868-1.126)
T2DM	family.Pasteurellaceae.id.3689	Weighted median	14	-0.00238083	0.024684	0.923161		-0.0507614	0.0459998	0.997622	0.950505	1.04707	0.998 (0.951-1.047)
T2DM	family.Pasteurellaceae.id.3689	Inverse variance weighted (multiplicative random effects)	14	-0.0305316	0.0288007	0.2891	0.731602	-0.0869811	0.0259179	0.96993	0.916694	1.02626	0.97 (0.917-1.026)
T2DM	family.Pasteurellaceae.id.3689	Simple mode	14	-0.00466951	0.042319	0.913824		-0.0876147	0.0782757	0.995341	0.916114	1.08142	0.995 (0.916-1.081)
T2DM	family.Pasteurellaceae.id.3689	Weighted mode	14	0.00836932	0.0336943	0.807714		-0.0576715	0.0744102	1.0084	0.94396	1.07725	1.008 (0.944-1.077)
T2DM	family.Methanobacteriaceae.id.121	MR Egger	10	-0.0386897	0.075808	0.623576		-0.187273	0.109894	0.962049	0.829217	1.11616	0.962 (0.829-1.116)
T2DM	family.Methanobacteriaceae.id.121	Weighted median	10	-0.00378859	0.0196368	0.847012		-0.0422768	0.0346996	0.996219	0.958604	1.03531	0.996 (0.959-1.035)
T2DM	family.Methanobacteriaceae.id.121	Inverse variance weighted (fixed effects)	10	0.0013735	0.0137372	0.920357	0.989121	-0.0255515	0.0282985	1.00137	0.974772	1.0287	1.001 (0.975-1.029)
T2DM	family.Methanobacteriaceae.id.121	Simple mode	10	-0.0477216	0.0421044	0.28633		-0.130246	0.0348031	0.953399	0.877879	1.03542	0.953 (0.878-1.035)
T2DM	family.Methanobacteriaceae.id.121	Weighted mode	10	-0.0477216	0.0448417	0.314946		-0.135611	0.0401681	0.953399	0.873182	1.04099	0.953 (0.873-1.041)
T2DM	family.Erysipelotrichaceae.id.2149	MR Egger	13	-0.112783	0.223826	0.624278		-0.551482	0.325916	0.893344	0.576095	1.3853	0.893 (0.576-1.385)
T2DM	family.Erysipelotrichaceae.id.2149	Weighted median	13	-0.0297238	0.0410551	0.469067		-0.110192	0.0507442	0.970714	0.895662	1.05205	0.971 (0.896-1.052)
T2DM	family.Erysipelotrichaceae.id.2149	Inverse variance weighted (multiplicative random effects)	13	-0.031196	0.0500359	0.532974	0.775235	-0.129266	0.0668744	0.969286	0.87874	1.06916	0.969 (0.879-1.069)
T2DM	family.Erysipelotrichaceae.id.2149	Simple mode	13	-0.0280574	0.066225	0.679303		-0.157858	0.101744	0.972333	0.853971	1.1071	0.972 (0.854-1.107)
T2DM	family.Erysipelotrichaceae.id.2149	Weighted mode	13	-0.0331435	0.0565912	0.568952		-0.144062	0.0777753	0.9674	0.865834	1.08088	0.967 (0.866-1.081)
T2DM	family.FamilyXIII.id.1957	MR Egger	11	0.0296063	0.120242	0.811034		-0.206069	0.265281	1.03005	0.813777	1.3038	1.03 (0.814-1.304)
T2DM	family.FamilyXIII.id.1957	Weighted median	11	-0.0173284	0.0391825	0.658308		-0.0941261	0.0594692	0.982821	0.910168	1.06127	0.983 (0.91-1.061)
T2DM	family.FamilyXIII.id.1957	Inverse variance weighted (multiplicative random effects)	11	-0.00525346	0.0353416	0.881831	0.989121	-0.0745231	0.0640161	0.99476	0.928186	1.06611	0.995 (0.928-1.066)
T2DM	family.FamilyXIII.id.1957	Simple mode	11	-0.00301334	0.0738299	0.968247		-0.14772	0.141693	0.996991	0.862673	1.15222	0.997 (0.863-1.152)
T2DM	family.FamilyXIII.id.1957	Weighted mode	11	-0.0184598	0.0579088	0.756456		-0.131961	0.0950415	0.98171	0.876375	1.0997	0.982 (0.876-1.1)
T2DM	order.Gastranaerophilales.id.1591	MR Egger	9	-0.070645	0.0501026	0.201389		-0.168846	0.0275561	0.931793	0.844639	1.02794	0.932 (0.845-1.028)
T2DM	order.Gastranaerophilales.id.1591	Weighted median	9	0.0300435	0.0227403	0.186449		-0.0145275	0.0746145	1.0305	0.985578	1.07747	1.03 (0.986-1.077)
T2DM	order.Gastranaerophilales.id.1591	Inverse variance weighted (fixed effects)	9	0.0135328	0.0173117	0.434383	0.875654	-0.0203982	0.0474638	1.01362	0.979808	1.04861	1.014 (0.98-1.049)
T2DM	order.Gastranaerophilales.id.1591	Simple mode	9	0.0409908	0.0362828	0.291311		-0.0301234	0.112105	1.04184	0.970326	1.11863	1.042 (0.97-1.119)
T2DM	order.Gastranaerophilales.id.1591	Weighted mode	9	0.0413679	0.0347404	0.267874		-0.0267233	0.109459	1.04224	0.973631	1.11567	1.042 (0.974-1.116)
T2DM	order.Bifidobacteriales.id.432	MR Egger	12	-0.077385	0.0747647	0.325028		-0.223924	0.0691538	0.925533	0.799376	1.0716	0.926 (0.799-1.072)
T2DM	order.Bifidobacteriales.id.432	Weighted median	12	0.00160798	0.0307	0.958228		-0.0585641	0.06178	1.00161	0.943118	1.06373	1.002 (0.943-1.064)
T2DM	order.Bifidobacteriales.id.432	Inverse variance weighted (fixed effects)	12	0.00866059	0.022539	0.700794	0.934392	-0.0355159	0.052837	1.0087	0.965107	1.05426	1.009 (0.965-1.054)
T2DM	order.Bifidobacteriales.id.432	Simple mode	12	0.00888692	0.0458707	0.849912		-0.0810196	0.0987934	1.00893	0.922176	1.10384	1.009 (0.922-1.104)
T2DM	order.Bifidobacteriales.id.432	Weighted mode	12	-0.00127641	0.0392398	0.974633		-0.0781864	0.0756336	0.998724	0.924792	1.07857	0.999 (0.925-1.079)
T2DM	order.Verrucomicrobiales.id.4030	MR Egger	11	-0.0780858	0.165145	0.647591		-0.401771	0.245599	0.924885	0.669134	1.27839	0.925 (0.669-1.278)
T2DM	order.Verrucomicrobiales.id.4030	Weighted median	11	0.0178213	0.0341727	0.602013		-0.0491571	0.0847998	1.01798	0.952032	1.0885	1.018 (0.952-1.088)
T2DM	order.Verrucomicrobiales.id.4030	Inverse variance weighted (multiplicative random effects)	11	0.00469552	0.0472789	0.920888	0.95056	-0.0879711	0.0973621	1.00471	0.915787	1.10226	1.005 (0.916-1.102)
T2DM	order.Verrucomicrobiales.id.4030	Simple mode	11	0.0210616	0.0725734	0.777584		-0.121182	0.163306	1.02128	0.885872	1.1774	1.021 (0.886-1.177)
T2DM	order.Verrucomicrobiales.id.4030	Weighted mode	11	0.0128741	0.0487907	0.797243		-0.0827557	0.108504	1.01296	0.920576	1.11461	1.013 (0.921-1.115)
T2DM	order.Victivallales.id.2254	MR Egger	8	0.026283	0.0581802	0.667319		-0.0877503	0.140316	1.02663	0.91599	1.15064	1.027 (0.916-1.151)
T2DM	order.Victivallales.id.2254	Weighted median	8	0.00490055	0.0212034	0.817221		-0.0366582	0.0464593	1.00491	0.964006	1.04756	1.005 (0.964-1.048)
T2DM	order.Victivallales.id.2254	Inverse variance weighted (fixed effects)	8	0.0127368	0.016403	0.437456	0.875654	-0.019413	0.0448866	1.01282	0.980774	1.04591	1.013 (0.981-1.046)
T2DM	order.Victivallales.id.2254	Simple mode	8	-0.0147911	0.03705	0.70163		-0.0874091	0.0578268	0.985318	0.916302	1.05953	0.985 (0.916-1.06)
T2DM	order.Victivallales.id.2254	Weighted mode	8	-0.0136653	0.0356241	0.712663		-0.0834885	0.056158	0.986428	0.919902	1.05776	0.986 (0.92-1.058)
T2DM	order.Actinomycetales.id.420	MR Egger	5	0.113368	0.0622824	0.166284		-0.00870575	0.235441	1.12004	0.991332	1.26547	1.12 (0.991-1.265)
T2DM	order.Actinomycetales.id.420	Weighted median	5	0.0558372	0.0316542	0.0777361		-0.00620499	0.117879	1.05743	0.993814	1.12511	1.057 (0.994-1.125)
T2DM	order.Actinomycetales.id.420	Inverse variance weighted (fixed effects)	5	0.0547944	0.0265233	0.038838	0.38838	0.0028088	0.10678	1.05632	1.00281	1.11269	1.056 (1.003-1.113)
T2DM	order.Actinomycetales.id.420	Simple mode	5	0.0184759	0.0490048	0.725307		-0.0775736	0.114525	1.01865	0.925359	1.12134	1.019 (0.925-1.121)
T2DM	order.Actinomycetales.id.420	Weighted mode	5	0.0776463	0.0376788	0.108362		0.00379577	0.151497	1.08074	1.0038	1.16357	1.081 (1.004-1.164)
T2DM	order.Enterobacteriales.id.3468	MR Egger	7	0.145407	0.187763	0.473694		-0.222609	0.513423	1.15651	0.800428	1.671	1.157 (0.8-1.671)
T2DM	order.Enterobacteriales.id.3468	Weighted median	7	0.0199909	0.0426965	0.639636		-0.0636943	0.103676	1.02019	0.938292	1.10924	1.02 (0.938-1.109)
T2DM	order.Enterobacteriales.id.3468	Inverse variance weighted (fixed effects)	7	-0.00194573	0.0313811	0.95056	0.95056	-0.0634527	0.0595612	0.998056	0.938518	1.06137	0.998 (0.939-1.061)
T2DM	order.Enterobacteriales.id.3468	Simple mode	7	0.0188272	0.0708424	0.799319		-0.120024	0.157678	1.01901	0.886899	1.17079	1.019 (0.887-1.171)
T2DM	order.Enterobacteriales.id.3468	Weighted mode	7	0.0207359	0.0687203	0.773032		-0.113956	0.155428	1.02095	0.892297	1.16816	1.021 (0.892-1.168)
T2DM	order.Erysipelotrichales.id.2148	MR Egger	13	-0.112783	0.223826	0.624278		-0.551482	0.325916	0.893344	0.576095	1.3853	0.893 (0.576-1.385)
T2DM	order.Erysipelotrichales.id.2148	Weighted median	13	-0.0297238	0.0403633	0.461483		-0.108836	0.0493882	0.970714	0.896878	1.05063	0.971 (0.897-1.051)
T2DM	order.Erysipelotrichales.id.2148	Inverse variance weighted (multiplicative random effects)	13	-0.031196	0.0500359	0.532974	0.875654	-0.129266	0.0668744	0.969286	0.87874	1.06916	0.969 (0.879-1.069)
T2DM	order.Erysipelotrichales.id.2148	Simple mode	13	-0.0280574	0.0669745	0.682671		-0.159328	0.103213	0.972333	0.852717	1.10873	0.972 (0.853-1.109)
T2DM	order.Erysipelotrichales.id.2148	Weighted mode	13	-0.0331435	0.0578013	0.576959		-0.146434	0.080147	0.9674	0.863783	1.08345	0.967 (0.864-1.083)
T2DM	order.NB1n.id.3953	MR Egger	13	0.0891499	0.106455	0.420168		-0.119502	0.297802	1.09324	0.887362	1.34689	1.093 (0.887-1.347)
T2DM	order.NB1n.id.3953	Weighted median	13	0.02569	0.0211801	0.225156		-0.015823	0.0672031	1.02602	0.984301	1.06951	1.026 (0.984-1.07)
T2DM	order.NB1n.id.3953	Inverse variance weighted (multiplicative random effects)	13	0.0166301	0.0255557	0.515215	0.875654	-0.0334591	0.0667194	1.01677	0.967094	1.069	1.017 (0.967-1.069)
T2DM	order.NB1n.id.3953	Simple mode	13	0.0272282	0.0322446	0.41495		-0.0359713	0.0904277	1.0276	0.964668	1.09464	1.028 (0.965-1.095)
T2DM	order.NB1n.id.3953	Weighted mode	13	0.0272282	0.0275757	0.34294		-0.0268203	0.0812767	1.0276	0.973536	1.08467	1.028 (0.974-1.085)
T2DM	order.Lactobacillales.id.1800	MR Egger	15	0.179601	0.107935	0.120024		-0.0319526	0.391154	1.19674	0.968552	1.47869	1.197 (0.969-1.479)
T2DM	order.Lactobacillales.id.1800	Weighted median	15	-0.0262064	0.0360237	0.466934		-0.0968127	0.0444	0.974134	0.907726	1.0454	0.974 (0.908-1.045)
T2DM	order.Lactobacillales.id.1800	Inverse variance weighted (multiplicative random effects)	15	-0.0234704	0.0463974	0.612958	0.875654	-0.114409	0.0674684	0.976803	0.891893	1.0698	0.977 (0.892-1.07)
T2DM	order.Lactobacillales.id.1800	Simple mode	15	-0.0386974	0.0511867	0.462179		-0.139023	0.0616286	0.962042	0.870208	1.06357	0.962 (0.87-1.064)
T2DM	order.Lactobacillales.id.1800	Weighted mode	15	-0.0386974	0.0603085	0.531461		-0.156902	0.0795072	0.962042	0.854788	1.08275	0.962 (0.855-1.083)
T2DM	order.Pasteurellales.id.3688	MR Egger	14	-0.0113956	0.066326	0.866449		-0.141395	0.118603	0.988669	0.868147	1.12592	0.989 (0.868-1.126)
T2DM	order.Pasteurellales.id.3688	Weighted median	14	-0.00238083	0.0249361	0.923936		-0.0512557	0.046494	0.997622	0.950036	1.04759	0.998 (0.95-1.048)
T2DM	order.Pasteurellales.id.3688	Inverse variance weighted (multiplicative random effects)	14	-0.0305316	0.0288007	0.2891	0.875654	-0.0869811	0.0259179	0.96993	0.916694	1.02626	0.97 (0.917-1.026)
T2DM	order.Pasteurellales.id.3688	Simple mode	14	-0.00466951	0.0405822	0.910153		-0.0842105	0.0748715	0.995341	0.919238	1.07775	0.995 (0.919-1.078)
T2DM	order.Pasteurellales.id.3688	Weighted mode	14	0.00836932	0.0305107	0.788159		-0.0514316	0.0681703	1.0084	0.949869	1.07055	1.008 (0.95-1.071)
T2DM	order.Desulfovibrionales.id.3156	MR Egger	12	0.130536	0.0802549	0.134898		-0.0267632	0.287836	1.13944	0.973592	1.33354	1.139 (0.974-1.334)
T2DM	order.Desulfovibrionales.id.3156	Weighted median	12	0.0747679	0.0358483	0.0370082		0.00450519	0.145031	1.07763	1.00452	1.15607	1.078 (1.005-1.156)
T2DM	order.Desulfovibrionales.id.3156	Inverse variance weighted (multiplicative random effects)	12	0.0529517	0.0312061	0.0897266	0.448633	-0.00821214	0.114116	1.05438	0.991821	1.12088	1.054 (0.992-1.121)
T2DM	order.Desulfovibrionales.id.3156	Simple mode	12	0.082772	0.0734769	0.283928		-0.0612427	0.226787	1.08629	0.940595	1.25456	1.086 (0.941-1.255)
T2DM	order.Desulfovibrionales.id.3156	Weighted mode	12	0.108636	0.0638329	0.116834		-0.0164763	0.233749	1.11476	0.983659	1.26333	1.115 (0.984-1.263)
T2DM	order.Methanobacteriales.id.120	MR Egger	10	-0.0386897	0.075808	0.623576		-0.187273	0.109894	0.962049	0.829217	1.11616	0.962 (0.829-1.116)
T2DM	order.Methanobacteriales.id.120	Weighted median	10	-0.00378859	0.0190775	0.842584		-0.0411806	0.0336034	0.996219	0.959656	1.03417	0.996 (0.96-1.034)
T2DM	order.Methanobacteriales.id.120	Inverse variance weighted (fixed effects)	10	0.0013735	0.0137372	0.920357	0.95056	-0.0255515	0.0282985	1.00137	0.974772	1.0287	1.001 (0.975-1.029)
T2DM	order.Methanobacteriales.id.120	Simple mode	10	-0.0477216	0.0465285	0.331836		-0.138917	0.0434743	0.953399	0.8703	1.04443	0.953 (0.87-1.044)
T2DM	order.Methanobacteriales.id.120	Weighted mode	10	-0.0477216	0.0454449	0.321052		-0.136794	0.0413504	0.953399	0.87215	1.04222	0.953 (0.872-1.042)
T2DM	order.Coriobacteriales.id.810	MR Egger	14	-0.0293202	0.138028	0.835343		-0.299855	0.241215	0.971106	0.740926	1.27279	0.971 (0.741-1.273)
T2DM	order.Coriobacteriales.id.810	Weighted median	14	0.0215031	0.0392999	0.584273		-0.0555246	0.0985308	1.02174	0.945989	1.10355	1.022 (0.946-1.104)
T2DM	order.Coriobacteriales.id.810	Inverse variance weighted (multiplicative random effects)	14	0.0579809	0.0332295	0.0810091	0.448633	-0.00714898	0.123111	1.05969	0.992877	1.13101	1.06 (0.993-1.131)
T2DM	order.Coriobacteriales.id.810	Simple mode	14	0.163648	0.0849933	0.0763334		-0.00293858	0.330235	1.1778	0.997066	1.3913	1.178 (0.997-1.391)
T2DM	order.Coriobacteriales.id.810	Weighted mode	14	-0.0243639	0.080738	0.767605		-0.18261	0.133883	0.975931	0.833093	1.14326	0.976 (0.833-1.143)
T2DM	order.Clostridiales.id.1863	MR Egger	12	-0.247593	0.184513	0.209312		-0.609239	0.114054	0.780678	0.543764	1.12081	0.781 (0.544-1.121)
T2DM	order.Clostridiales.id.1863	Weighted median	12	-0.0423805	0.0426755	0.320668		-0.126025	0.0412636	0.958505	0.881593	1.04213	0.959 (0.882-1.042)
T2DM	order.Clostridiales.id.1863	Inverse variance weighted (multiplicative random effects)	12	-0.0414299	0.0415761	0.319015	0.875654	-0.122919	0.0400592	0.959417	0.884335	1.04087	0.959 (0.884-1.041)
T2DM	order.Clostridiales.id.1863	Simple mode	12	-0.0282842	0.0819698	0.736559		-0.188945	0.132376	0.972112	0.827832	1.14154	0.972 (0.828-1.142)
T2DM	order.Clostridiales.id.1863	Weighted mode	12	-0.0200826	0.0770439	0.799167		-0.171089	0.130924	0.980118	0.842747	1.13988	0.98 (0.843-1.14)
T2DM	order.Selenomonadales.id.2165	MR Egger	12	-0.0859983	0.14223	0.558886		-0.36477	0.192773	0.917596	0.694357	1.21261	0.918 (0.694-1.213)
T2DM	order.Selenomonadales.id.2165	Weighted median	12	-0.0288915	0.0386039	0.454213		-0.104555	0.0467722	0.971522	0.900725	1.04788	0.972 (0.901-1.048)
T2DM	order.Selenomonadales.id.2165	Inverse variance weighted (multiplicative random effects)	12	-0.00912389	0.0424449	0.8298	0.95056	-0.0923159	0.0740682	0.990918	0.911817	1.07688	0.991 (0.912-1.077)
T2DM	order.Selenomonadales.id.2165	Simple mode	12	-0.0297741	0.0568344	0.610758		-0.14117	0.0816214	0.970665	0.868342	1.08504	0.971 (0.868-1.085)
T2DM	order.Selenomonadales.id.2165	Weighted mode	12	-0.0253855	0.0485231	0.611236		-0.120491	0.0697197	0.974934	0.886485	1.07221	0.975 (0.886-1.072)
T2DM	order.MollicutesRF9.id.11579	MR Egger	13	-0.0530468	0.062739	0.415837		-0.176015	0.0699217	0.948336	0.838605	1.07242	0.948 (0.839-1.072)
T2DM	order.MollicutesRF9.id.11579	Weighted median	13	-0.00133398	0.0260087	0.959095		-0.0523111	0.0496431	0.998667	0.949034	1.0509	0.999 (0.949-1.051)
T2DM	order.MollicutesRF9.id.11579	Inverse variance weighted (fixed effects)	13	0.00270397	0.0191726	0.887844	0.95056	-0.0348744	0.0402823	1.00271	0.965727	1.0411	1.003 (0.966-1.041)
T2DM	order.MollicutesRF9.id.11579	Simple mode	13	-0.00819454	0.0433802	0.853328		-0.0932198	0.0768307	0.991839	0.910993	1.07986	0.992 (0.911-1.08)
T2DM	order.MollicutesRF9.id.11579	Weighted mode	13	-0.0224058	0.0388064	0.574359		-0.0984663	0.0536546	0.977843	0.906226	1.05512	0.978 (0.906-1.055)
T2DM	order.Burkholderiales.id.2874	MR Egger	11	0.0973368	0.161477	0.561527		-0.219158	0.413831	1.10223	0.803195	1.5126	1.102 (0.803-1.513)
T2DM	order.Burkholderiales.id.2874	Weighted median	11	-0.0399486	0.0423283	0.345282		-0.122912	0.0430149	0.960839	0.884341	1.04395	0.961 (0.884-1.044)
T2DM	order.Burkholderiales.id.2874	Inverse variance weighted (multiplicative random effects)	11	-0.0347123	0.049049	0.479128	0.875654	-0.130848	0.0614238	0.965883	0.877351	1.06335	0.966 (0.877-1.063)
T2DM	order.Burkholderiales.id.2874	Simple mode	11	-0.0166446	0.0710705	0.819556		-0.155943	0.122654	0.983493	0.855608	1.13049	0.983 (0.856-1.13)
T2DM	order.Burkholderiales.id.2874	Weighted mode	11	-0.0166446	0.0656924	0.805114		-0.145402	0.112113	0.983493	0.864675	1.11864	0.983 (0.865-1.119)
T2DM	order.Rhodospirillales.id.2667	MR Egger	14	0.0892058	0.104652	0.410679		-0.115912	0.294323	1.09331	0.890554	1.34222	1.093 (0.891-1.342)
T2DM	order.Rhodospirillales.id.2667	Weighted median	14	-0.0107624	0.0258753	0.677458		-0.0614781	0.0399532	0.989295	0.940374	1.04076	0.989 (0.94-1.041)
T2DM	order.Rhodospirillales.id.2667	Inverse variance weighted (multiplicative random effects)	14	-0.012972	0.0241044	0.590468	0.875654	-0.0602165	0.0342726	0.987112	0.941561	1.03487	0.987 (0.942-1.035)
T2DM	order.Rhodospirillales.id.2667	Simple mode	14	-0.0333886	0.0450015	0.471315		-0.121592	0.0548144	0.967163	0.88551	1.05634	0.967 (0.886-1.056)
T2DM	order.Rhodospirillales.id.2667	Weighted mode	14	-0.0234533	0.0407489	0.574744		-0.103321	0.0564146	0.97682	0.901837	1.05804	0.977 (0.902-1.058)
T2DM	order.Bacteroidales.id.913	MR Egger	14	-0.0188411	0.0971205	0.849423		-0.209197	0.171515	0.981335	0.811235	1.1871	0.981 (0.811-1.187)
T2DM	order.Bacteroidales.id.913	Weighted median	14	0.0639949	0.0406962	0.115834		-0.0157697	0.143759	1.06609	0.984354	1.15461	1.066 (0.984-1.155)
T2DM	order.Bacteroidales.id.913	Inverse variance weighted (multiplicative random effects)	14	0.0812218	0.0391248	0.037897	0.38838	0.00453718	0.157906	1.08461	1.00455	1.17106	1.085 (1.005-1.171)
T2DM	order.Bacteroidales.id.913	Simple mode	14	0.0804649	0.0725636	0.287572		-0.0617598	0.22269	1.08379	0.940109	1.24943	1.084 (0.94-1.249)
T2DM	order.Bacteroidales.id.913	Weighted mode	14	0.0862138	0.0568184	0.153113		-0.0251501	0.197578	1.09004	0.975163	1.21845	1.09 (0.975-1.218)
T2DM	order.Bacillales.id.1674	MR Egger	9	0.0629545	0.0876165	0.495712		-0.108774	0.234683	1.06498	0.896933	1.26451	1.065 (0.897-1.265)
T2DM	order.Bacillales.id.1674	Weighted median	9	-0.00985886	0.0188774	0.601492		-0.0468586	0.0271409	0.99019	0.954222	1.02751	0.99 (0.954-1.028)
T2DM	order.Bacillales.id.1674	Inverse variance weighted (multiplicative random effects)	9	-0.0308894	0.0206491	0.134674	0.538698	-0.0713615	0.00958282	0.969583	0.931125	1.00963	0.97 (0.931-1.01)
T2DM	order.Bacillales.id.1674	Simple mode	9	-0.0013528	0.0278507	0.96245		-0.0559401	0.0532345	0.998648	0.945596	1.05468	0.999 (0.946-1.055)
T2DM	order.Bacillales.id.1674	Weighted mode	9	0.0010247	0.0268022	0.97044		-0.0515077	0.0535571	1.00103	0.949796	1.05502	1.001 (0.95-1.055)
T2DM	class.Actinobacteria.id.419	MR Egger	15	0.0932287	0.0978985	0.358317		-0.0986523	0.28511	1.09771	0.906058	1.32991	1.098 (0.906-1.33)
T2DM	class.Actinobacteria.id.419	Weighted median	15	0.00822176	0.0315311	0.794285		-0.0535792	0.0700227	1.00826	0.947831	1.07253	1.008 (0.948-1.073)
T2DM	class.Actinobacteria.id.419	Inverse variance weighted (multiplicative random effects)	15	0.0353556	0.0328755	0.282178	0.812793	-0.0290804	0.0997916	1.03599	0.971338	1.10494	1.036 (0.971-1.105)
T2DM	class.Actinobacteria.id.419	Simple mode	15	0.0250649	0.0521505	0.638206		-0.0771501	0.12728	1.02538	0.925751	1.13573	1.025 (0.926-1.136)
T2DM	class.Actinobacteria.id.419	Weighted mode	15	0.0142264	0.0359291	0.698104		-0.0561945	0.0846474	1.01433	0.945355	1.08833	1.014 (0.945-1.088)
T2DM	class.Methanobacteria.id.119	MR Egger	10	-0.0386897	0.075808	0.623576		-0.187273	0.109894	0.962049	0.829217	1.11616	0.962 (0.829-1.116)
T2DM	class.Methanobacteria.id.119	Weighted median	10	-0.00378859	0.0204855	0.853277		-0.0439403	0.0363631	0.996219	0.957011	1.03703	0.996 (0.957-1.037)
T2DM	class.Methanobacteria.id.119	Inverse variance weighted (fixed effects)	10	0.0013735	0.0137372	0.920357	0.920888	-0.0255515	0.0282985	1.00137	0.974772	1.0287	1.001 (0.975-1.029)
T2DM	class.Methanobacteria.id.119	Simple mode	10	-0.0477216	0.0439345	0.305625		-0.133833	0.03839	0.953399	0.874736	1.03914	0.953 (0.875-1.039)
T2DM	class.Methanobacteria.id.119	Weighted mode	10	-0.0477216	0.0440832	0.307164		-0.134125	0.0386814	0.953399	0.874481	1.03944	0.953 (0.874-1.039)
T2DM	class.Alphaproteobacteria.id.2379	MR Egger	7	-0.0346561	0.222725	0.882435		-0.471197	0.401885	0.965938	0.624254	1.49464	0.966 (0.624-1.495)
T2DM	class.Alphaproteobacteria.id.2379	Weighted median	7	-0.0412786	0.0414952	0.319842		-0.122609	0.0400519	0.959562	0.884609	1.04086	0.96 (0.885-1.041)
T2DM	class.Alphaproteobacteria.id.2379	Inverse variance weighted (multiplicative random effects)	7	-0.0312482	0.0534493	0.558795	0.812793	-0.136009	0.0735125	0.969235	0.872835	1.07628	0.969 (0.873-1.076)
T2DM	class.Alphaproteobacteria.id.2379	Simple mode	7	-0.0650989	0.0891897	0.492956		-0.239911	0.109713	0.936975	0.786698	1.11596	0.937 (0.787-1.116)
T2DM	class.Alphaproteobacteria.id.2379	Weighted mode	7	-0.0431637	0.0724365	0.57303		-0.185139	0.0988118	0.957755	0.830989	1.10386	0.958 (0.831-1.104)
T2DM	class.Clostridia.id.1859	MR Egger	11	-0.252055	0.210248	0.2612		-0.664141	0.160031	0.777202	0.514715	1.17355	0.777 (0.515-1.174)
T2DM	class.Clostridia.id.1859	Weighted median	11	-0.0289568	0.0424224	0.49487		-0.112105	0.0541911	0.971458	0.893951	1.05569	0.971 (0.894-1.056)
T2DM	class.Clostridia.id.1859	Inverse variance weighted (multiplicative random effects)	11	-0.0349744	0.0454633	0.441723	0.812793	-0.124082	0.0541337	0.96563	0.883307	1.05563	0.966 (0.883-1.056)
T2DM	class.Clostridia.id.1859	Simple mode	11	-0.0230103	0.076755	0.770477		-0.17345	0.12743	0.977252	0.840759	1.1359	0.977 (0.841-1.136)
T2DM	class.Clostridia.id.1859	Weighted mode	11	-0.0163437	0.0762137	0.83451		-0.165723	0.133035	0.983789	0.847281	1.14229	0.984 (0.847-1.142)
T2DM	class.Gammaproteobacteria.id.3303	MR Egger	7	-0.0713342	0.195229	0.729771		-0.453984	0.311315	0.931151	0.635093	1.36522	0.931 (0.635-1.365)
T2DM	class.Gammaproteobacteria.id.3303	Weighted median	7	-0.0749233	0.0482911	0.120784		-0.169574	0.0197273	0.927815	0.844024	1.01992	0.928 (0.844-1.02)
T2DM	class.Gammaproteobacteria.id.3303	Inverse variance weighted (multiplicative random effects)	7	-0.077554	0.0542116	0.152551	0.610203	-0.183809	0.0287007	0.925377	0.832095	1.02912	0.925 (0.832-1.029)
T2DM	class.Gammaproteobacteria.id.3303	Simple mode	7	-0.0765311	0.0706833	0.320509		-0.21507	0.0620082	0.926324	0.806485	1.06397	0.926 (0.806-1.064)
T2DM	class.Gammaproteobacteria.id.3303	Weighted mode	7	-0.0654695	0.0572657	0.296487		-0.17771	0.0467712	0.936628	0.837185	1.04788	0.937 (0.837-1.048)
T2DM	class.Bacilli.id.1673	MR Egger	18	0.178034	0.099358	0.0920885		-0.0167078	0.372776	1.19487	0.983431	1.45176	1.195 (0.983-1.452)
T2DM	class.Bacilli.id.1673	Weighted median	18	-0.00133488	0.0326594	0.967397		-0.0653473	0.0626775	0.998666	0.936742	1.06468	0.999 (0.937-1.065)
T2DM	class.Bacilli.id.1673	Inverse variance weighted (multiplicative random effects)	18	-0.0136861	0.0398867	0.731506	0.920888	-0.091864	0.0644919	0.986407	0.912229	1.06662	0.986 (0.912-1.067)
T2DM	class.Bacilli.id.1673	Simple mode	18	-0.0119724	0.0497605	0.812742		-0.109503	0.0855581	0.988099	0.896279	1.08932	0.988 (0.896-1.089)
T2DM	class.Bacilli.id.1673	Weighted mode	18	-0.00989993	0.05668	0.863407		-0.120993	0.101193	0.990149	0.88604	1.10649	0.99 (0.886-1.106)
T2DM	class.Melainabacteria.id.1589	MR Egger	10	-0.0696088	0.0486118	0.190052		-0.164888	0.0256704	0.932759	0.847989	1.026	0.933 (0.848-1.026)
T2DM	class.Melainabacteria.id.1589	Weighted median	10	0.033288	0.0220714	0.131505		-0.00997202	0.0765479	1.03385	0.990078	1.07955	1.034 (0.99-1.08)
T2DM	class.Melainabacteria.id.1589	Inverse variance weighted (fixed effects)	10	0.0164091	0.0166314	0.323825	0.812793	-0.0161886	0.0490067	1.01654	0.983942	1.05023	1.017 (0.984-1.05)
T2DM	class.Melainabacteria.id.1589	Simple mode	10	0.0410833	0.0333089	0.248667		-0.0242022	0.106369	1.04194	0.976088	1.11223	1.042 (0.976-1.112)
T2DM	class.Melainabacteria.id.1589	Weighted mode	10	0.0417811	0.03502	0.263347		-0.0268582	0.11042	1.04267	0.973499	1.11675	1.043 (0.973-1.117)
T2DM	class.Negativicutes.id.2164	MR Egger	12	-0.0859983	0.14223	0.558886		-0.36477	0.192773	0.917596	0.694357	1.21261	0.918 (0.694-1.213)
T2DM	class.Negativicutes.id.2164	Weighted median	12	-0.0288915	0.0387267	0.455645		-0.104796	0.0470127	0.971522	0.900508	1.04814	0.972 (0.901-1.048)
T2DM	class.Negativicutes.id.2164	Inverse variance weighted (multiplicative random effects)	12	-0.00912389	0.0424449	0.8298	0.920888	-0.0923159	0.0740682	0.990918	0.911817	1.07688	0.991 (0.912-1.077)
T2DM	class.Negativicutes.id.2164	Simple mode	12	-0.0297741	0.0539453	0.592032		-0.135507	0.0759586	0.970665	0.873273	1.07892	0.971 (0.873-1.079)
T2DM	class.Negativicutes.id.2164	Weighted mode	12	-0.0253855	0.0468967	0.599087		-0.117303	0.066532	0.974934	0.889316	1.0688	0.975 (0.889-1.069)
T2DM	class.Deltaproteobacteria.id.3087	MR Egger	13	0.104673	0.0784985	0.209342		-0.049184	0.25853	1.11035	0.952006	1.29503	1.11 (0.952-1.295)
T2DM	class.Deltaproteobacteria.id.3087	Weighted median	13	0.0762658	0.0324239	0.0186654		0.012715	0.139817	1.07925	1.0128	1.15006	1.079 (1.013-1.15)
T2DM	class.Deltaproteobacteria.id.3087	Inverse variance weighted (fixed effects)	13	0.0696225	0.0223088	0.00180326	0.0288522	0.0258973	0.113348	1.0721	1.02624	1.12002	1.072 (1.026-1.12)
T2DM	class.Deltaproteobacteria.id.3087	Simple mode	13	0.0892452	0.0604771	0.165779		-0.0292898	0.20778	1.09335	0.971135	1.23094	1.093 (0.971-1.231)
T2DM	class.Deltaproteobacteria.id.3087	Weighted mode	13	0.107728	0.0572678	0.0844339		-0.00451715	0.219973	1.11374	0.995493	1.24604	1.114 (0.995-1.246)
T2DM	class.Lentisphaeria.id.2250	MR Egger	8	0.026283	0.0581802	0.667319		-0.0877503	0.140316	1.02663	0.91599	1.15064	1.027 (0.916-1.151)
T2DM	class.Lentisphaeria.id.2250	Weighted median	8	0.00490055	0.0208395	0.814087		-0.0359449	0.045746	1.00491	0.964693	1.04681	1.005 (0.965-1.047)
T2DM	class.Lentisphaeria.id.2250	Inverse variance weighted (fixed effects)	8	0.0127368	0.016403	0.437456	0.812793	-0.019413	0.0448866	1.01282	0.980774	1.04591	1.013 (0.981-1.046)
T2DM	class.Lentisphaeria.id.2250	Simple mode	8	-0.0147911	0.0378901	0.707871		-0.0890557	0.0594735	0.985318	0.914795	1.06128	0.985 (0.915-1.061)
T2DM	class.Lentisphaeria.id.2250	Weighted mode	8	-0.0136653	0.0365656	0.719675		-0.0853338	0.0580033	0.986428	0.918206	1.05972	0.986 (0.918-1.06)
T2DM	class.Mollicutes.id.3920	MR Egger	12	-0.00919059	0.0771668	0.907554		-0.160437	0.142056	0.990852	0.851771	1.15264	0.991 (0.852-1.153)
T2DM	class.Mollicutes.id.3920	Weighted median	12	-0.00571842	0.0293487	0.845515		-0.0632418	0.051805	0.994298	0.938716	1.05317	0.994 (0.939-1.053)
T2DM	class.Mollicutes.id.3920	Inverse variance weighted (fixed effects)	12	0.0153463	0.0206702	0.457822	0.812793	-0.0251673	0.0558599	1.01546	0.975147	1.05745	1.015 (0.975-1.057)
T2DM	class.Mollicutes.id.3920	Simple mode	12	-0.0232913	0.0562465	0.686766		-0.133534	0.0869518	0.976978	0.874997	1.09084	0.977 (0.875-1.091)
T2DM	class.Mollicutes.id.3920	Weighted mode	12	-0.0300537	0.049128	0.553142		-0.126344	0.0662371	0.970393	0.881311	1.06848	0.97 (0.881-1.068)
T2DM	class.Coriobacteriia.id.809	MR Egger	14	-0.0293202	0.138028	0.835343		-0.299855	0.241215	0.971106	0.740926	1.27279	0.971 (0.741-1.273)
T2DM	class.Coriobacteriia.id.809	Weighted median	14	0.0215031	0.0409944	0.599905		-0.058846	0.101852	1.02174	0.942852	1.10722	1.022 (0.943-1.107)
T2DM	class.Coriobacteriia.id.809	Inverse variance weighted (multiplicative random effects)	14	0.0579809	0.0332295	0.0810091	0.432049	-0.00714898	0.123111	1.05969	0.992877	1.13101	1.06 (0.993-1.131)
T2DM	class.Coriobacteriia.id.809	Simple mode	14	0.163648	0.0851463	0.0768023		-0.00323842	0.330535	1.1778	0.996767	1.39171	1.178 (0.997-1.392)
T2DM	class.Coriobacteriia.id.809	Weighted mode	14	-0.0243639	0.0863143	0.782181		-0.19354	0.144812	0.975931	0.824037	1.15582	0.976 (0.824-1.156)
T2DM	class.Verrucomicrobiae.id.4029	MR Egger	11	-0.0780858	0.165145	0.647591		-0.401771	0.245599	0.924885	0.669134	1.27839	0.925 (0.669-1.278)
T2DM	class.Verrucomicrobiae.id.4029	Weighted median	11	0.0178213	0.0354184	0.614848		-0.0515988	0.0872414	1.01798	0.94971	1.09116	1.018 (0.95-1.091)
T2DM	class.Verrucomicrobiae.id.4029	Inverse variance weighted (multiplicative random effects)	11	0.00469552	0.0472789	0.920888	0.920888	-0.0879711	0.0973621	1.00471	0.915787	1.10226	1.005 (0.916-1.102)
T2DM	class.Verrucomicrobiae.id.4029	Simple mode	11	0.0210616	0.0710011	0.772813		-0.118101	0.160224	1.02128	0.888607	1.17377	1.021 (0.889-1.174)
T2DM	class.Verrucomicrobiae.id.4029	Weighted mode	11	0.0128741	0.0486346	0.796609		-0.0824498	0.108198	1.01296	0.920858	1.11427	1.013 (0.921-1.114)
T2DM	class.Bacteroidia.id.912	MR Egger	14	-0.0188411	0.0971205	0.849423		-0.209197	0.171515	0.981335	0.811235	1.1871	0.981 (0.811-1.187)
T2DM	class.Bacteroidia.id.912	Weighted median	14	0.0639949	0.0411346	0.119769		-0.0166289	0.144619	1.06609	0.983509	1.1556	1.066 (0.984-1.156)
T2DM	class.Bacteroidia.id.912	Inverse variance weighted (multiplicative random effects)	14	0.0812218	0.0391248	0.037897	0.303176	0.00453718	0.157906	1.08461	1.00455	1.17106	1.085 (1.005-1.171)
T2DM	class.Bacteroidia.id.912	Simple mode	14	0.0804649	0.0709297	0.277099		-0.0585574	0.219487	1.08379	0.943124	1.24544	1.084 (0.943-1.245)
T2DM	class.Bacteroidia.id.912	Weighted mode	14	0.0862138	0.0592688	0.16949		-0.0299531	0.202381	1.09004	0.970491	1.22431	1.09 (0.97-1.224)
T2DM	class.Betaproteobacteria.id.2867	MR Egger	12	0.134095	0.130044	0.326765		-0.120792	0.388981	1.1435	0.886219	1.47548	1.144 (0.886-1.475)
T2DM	class.Betaproteobacteria.id.2867	Weighted median	12	-0.0388541	0.0401431	0.3331		-0.117535	0.0398264	0.961891	0.88911	1.04063	0.962 (0.889-1.041)
T2DM	class.Betaproteobacteria.id.2867	Inverse variance weighted (multiplicative random effects)	12	-0.0114791	0.0394542	0.771091	0.920888	-0.0888092	0.065851	0.988587	0.91502	1.06807	0.989 (0.915-1.068)
T2DM	class.Betaproteobacteria.id.2867	Simple mode	12	-0.0502886	0.0708644	0.492692		-0.189183	0.0886055	0.950955	0.827635	1.09265	0.951 (0.828-1.093)
T2DM	class.Betaproteobacteria.id.2867	Weighted mode	12	-0.0427276	0.062915	0.51109		-0.166041	0.0805857	0.958172	0.847012	1.08392	0.958 (0.847-1.084)
T2DM	class.Erysipelotrichia.id.2147	MR Egger	13	-0.112783	0.223826	0.624278		-0.551482	0.325916	0.893344	0.576095	1.3853	0.893 (0.576-1.385)
T2DM	class.Erysipelotrichia.id.2147	Weighted median	13	-0.0297238	0.0394829	0.451553		-0.10711	0.0476626	0.970714	0.898427	1.04882	0.971 (0.898-1.049)
T2DM	class.Erysipelotrichia.id.2147	Inverse variance weighted (multiplicative random effects)	13	-0.031196	0.0500359	0.532974	0.812793	-0.129266	0.0668744	0.969286	0.87874	1.06916	0.969 (0.879-1.069)
T2DM	class.Erysipelotrichia.id.2147	Simple mode	13	-0.0280574	0.0658912	0.677781		-0.157204	0.101089	0.972333	0.85453	1.10638	0.972 (0.855-1.106)
T2DM	class.Erysipelotrichia.id.2147	Weighted mode	13	-0.0331435	0.0590453	0.584908		-0.148872	0.0825854	0.9674	0.861679	1.08609	0.967 (0.862-1.086)
T2DM	phylum.Firmicutes.id.1672	MR Egger	16	0.0188414	0.0810443	0.819527		-0.140005	0.177688	1.01902	0.869354	1.19445	1.019 (0.869-1.194)
T2DM	phylum.Firmicutes.id.1672	Weighted median	16	-0.0356681	0.033118	0.28148		-0.100579	0.0292431	0.964961	0.904313	1.02967	0.965 (0.904-1.03)
T2DM	phylum.Firmicutes.id.1672	Inverse variance weighted (multiplicative random effects)	16	-0.0496103	0.0302044	0.10049	0.452203	-0.108811	0.00959037	0.9516	0.8969	1.00964	0.952 (0.897-1.01)
T2DM	phylum.Firmicutes.id.1672	Simple mode	16	-0.0124712	0.0501876	0.807125		-0.110839	0.0858965	0.987606	0.895083	1.08969	0.988 (0.895-1.09)
T2DM	phylum.Firmicutes.id.1672	Weighted mode	16	-0.0140354	0.0428051	0.747526		-0.0979334	0.0698626	0.986063	0.906709	1.07236	0.986 (0.907-1.072)
T2DM	phylum.Euryarchaeota.id.55	MR Egger	12	-0.140693	0.067355	0.0632534		-0.272709	-0.00867724	0.868756	0.761314	0.99136	0.869 (0.761-0.991)
T2DM	phylum.Euryarchaeota.id.55	Weighted median	12	0.000942086	0.0193648	0.961199		-0.0370129	0.038897	1.00094	0.963664	1.03966	1.001 (0.964-1.04)
T2DM	phylum.Euryarchaeota.id.55	Inverse variance weighted (multiplicative random effects)	12	0.0084124	0.0179902	0.640063	0.822938	-0.0268483	0.0436731	1.00845	0.973509	1.04464	1.008 (0.974-1.045)
T2DM	phylum.Euryarchaeota.id.55	Simple mode	12	0.0548964	0.0423236	0.221154		-0.0280578	0.137851	1.05643	0.972332	1.1478	1.056 (0.972-1.148)
T2DM	phylum.Euryarchaeota.id.55	Weighted mode	12	-0.0171911	0.0351141	0.63405		-0.0860148	0.0516326	0.982956	0.917581	1.05299	0.983 (0.918-1.053)
T2DM	phylum.Tenericutes.id.3919	MR Egger	12	-0.00919059	0.0771668	0.907554		-0.160437	0.142056	0.990852	0.851771	1.15264	0.991 (0.852-1.153)
T2DM	phylum.Tenericutes.id.3919	Weighted median	12	-0.00571842	0.0296952	0.847295		-0.063921	0.0524841	0.994298	0.938079	1.05389	0.994 (0.938-1.054)
T2DM	phylum.Tenericutes.id.3919	Inverse variance weighted (fixed effects)	12	0.0153463	0.0206702	0.457822	0.822938	-0.0251673	0.0558599	1.01546	0.975147	1.05745	1.015 (0.975-1.057)
T2DM	phylum.Tenericutes.id.3919	Simple mode	12	-0.0232913	0.0604793	0.707497		-0.141831	0.0952482	0.976978	0.867768	1.09993	0.977 (0.868-1.1)
T2DM	phylum.Tenericutes.id.3919	Weighted mode	12	-0.0300537	0.0521045	0.57569		-0.132178	0.0720711	0.970393	0.876185	1.07473	0.97 (0.876-1.075)
T2DM	phylum.Proteobacteria.id.2375	MR Egger	12	0.0527554	0.107174	0.633177		-0.157306	0.262817	1.05417	0.854443	1.30059	1.054 (0.854-1.301)
T2DM	phylum.Proteobacteria.id.2375	Weighted median	12	-0.0136079	0.0384281	0.723254		-0.088927	0.0617112	0.986484	0.914912	1.06366	0.986 (0.915-1.064)
T2DM	phylum.Proteobacteria.id.2375	Inverse variance weighted (multiplicative random effects)	12	0.0201996	0.0354028	0.568295	0.822938	-0.0491899	0.0895891	1.0204	0.952	1.09372	1.02 (0.952-1.094)
T2DM	phylum.Proteobacteria.id.2375	Simple mode	12	-0.0460589	0.068795	0.516977		-0.180897	0.0887794	0.954986	0.834521	1.09284	0.955 (0.835-1.093)
T2DM	phylum.Proteobacteria.id.2375	Weighted mode	12	-0.0269935	0.0531827	0.621783		-0.131232	0.0772446	0.973368	0.877015	1.08031	0.973 (0.877-1.08)
T2DM	phylum.Verrucomicrobia.id.3982	MR Egger	12	-0.0328442	0.0985089	0.745707		-0.225922	0.160233	0.967689	0.797781	1.17378	0.968 (0.798-1.174)
T2DM	phylum.Verrucomicrobia.id.3982	Weighted median	12	-0.00158229	0.0306619	0.958844		-0.0616796	0.0585151	0.998419	0.940184	1.06026	0.998 (0.94-1.06)
T2DM	phylum.Verrucomicrobia.id.3982	Inverse variance weighted (multiplicative random effects)	12	-0.0106561	0.0352953	0.762718	0.850946	-0.079835	0.0585227	0.9894	0.923269	1.06027	0.989 (0.923-1.06)
T2DM	phylum.Verrucomicrobia.id.3982	Simple mode	12	0.026803	0.0413104	0.529767		-0.0541653	0.107771	1.02717	0.947276	1.11379	1.027 (0.947-1.114)
T2DM	phylum.Verrucomicrobia.id.3982	Weighted mode	12	0.0130066	0.0375147	0.735353		-0.0605221	0.0865353	1.01309	0.941273	1.09039	1.013 (0.941-1.09)
T2DM	phylum.Lentisphaerae.id.2238	MR Egger	9	0.0240443	0.0576453	0.689093		-0.0889404	0.137029	1.02434	0.9149	1.14686	1.024 (0.915-1.147)
T2DM	phylum.Lentisphaerae.id.2238	Weighted median	9	-0.0100146	0.0206931	0.628415		-0.0505732	0.0305439	0.990035	0.950684	1.03102	0.99 (0.951-1.031)
T2DM	phylum.Lentisphaerae.id.2238	Inverse variance weighted (fixed effects)	9	0.0105119	0.015525	0.498348	0.822938	-0.0199172	0.0409409	1.01057	0.98028	1.04179	1.011 (0.98-1.042)
T2DM	phylum.Lentisphaerae.id.2238	Simple mode	9	-0.0140683	0.0329361	0.680542		-0.078623	0.0504865	0.98603	0.924388	1.05178	0.986 (0.924-1.052)
T2DM	phylum.Lentisphaerae.id.2238	Weighted mode	9	-0.012991	0.0327738	0.702185		-0.0772275	0.0512456	0.987093	0.925679	1.05258	0.987 (0.926-1.053)
T2DM	phylum.Actinobacteria.id.400	MR Egger	15	0.00427335	0.14738	0.977309		-0.284591	0.293138	1.00428	0.752322	1.34063	1.004 (0.752-1.341)
T2DM	phylum.Actinobacteria.id.400	Weighted median	15	0.00663352	0.0362068	0.854632		-0.0643318	0.0775988	1.00666	0.937694	1.08069	1.007 (0.938-1.081)
T2DM	phylum.Actinobacteria.id.400	Inverse variance weighted (multiplicative random effects)	15	-0.00645565	0.0343547	0.850946	0.850946	-0.0737908	0.0608795	0.993565	0.928866	1.06277	0.994 (0.929-1.063)
T2DM	phylum.Actinobacteria.id.400	Simple mode	15	0.0021993	0.0580926	0.970335		-0.111662	0.116061	1.0022	0.894346	1.12306	1.002 (0.894-1.123)
T2DM	phylum.Actinobacteria.id.400	Weighted mode	15	0.0090013	0.0523306	0.865893		-0.0935666	0.111569	1.00904	0.910677	1.11803	1.009 (0.911-1.118)
T2DM	phylum.Bacteroidetes.id.905	MR Egger	12	0.0998458	0.095578	0.320779		-0.0874871	0.287179	1.105	0.916231	1.33266	1.105 (0.916-1.333)
T2DM	phylum.Bacteroidetes.id.905	Weighted median	12	0.0470493	0.0445351	0.290761		-0.0402396	0.134338	1.04817	0.960559	1.14378	1.048 (0.961-1.144)
T2DM	phylum.Bacteroidetes.id.905	Inverse variance weighted (multiplicative random effects)	12	0.0364006	0.0389805	0.350399	0.822938	-0.0400011	0.112802	1.03707	0.960788	1.11941	1.037 (0.961-1.119)
T2DM	phylum.Bacteroidetes.id.905	Simple mode	12	-0.0959398	0.076872	0.237927		-0.246609	0.0547293	0.908519	0.781446	1.05625	0.909 (0.781-1.056)
T2DM	phylum.Bacteroidetes.id.905	Weighted mode	12	0.0701578	0.0703052	0.339772		-0.0676404	0.207956	1.07268	0.934597	1.23116	1.073 (0.935-1.231)
T2DM	phylum.Cyanobacteria.id.1500	MR Egger	8	0.0337027	0.0792834	0.685594		-0.121693	0.189098	1.03428	0.88542	1.20816	1.034 (0.885-1.208)
T2DM	phylum.Cyanobacteria.id.1500	Weighted median	8	-0.0307656	0.025879	0.23451		-0.0814885	0.0199573	0.969703	0.921743	1.02016	0.97 (0.922-1.02)
T2DM	phylum.Cyanobacteria.id.1500	Inverse variance weighted (fixed effects)	8	-0.0368522	0.0200859	0.0665451	0.452203	-0.0762206	0.00251608	0.963819	0.926612	1.00252	0.964 (0.927-1.003)
T2DM	phylum.Cyanobacteria.id.1500	Simple mode	8	-0.033234	0.0400729	0.434279		-0.111777	0.0453089	0.967312	0.894244	1.04635	0.967 (0.894-1.046)
T2DM	phylum.Cyanobacteria.id.1500	Weighted mode	8	-0.0302348	0.0369933	0.440681		-0.102742	0.0422721	0.970218	0.90236	1.04318	0.97 (0.902-1.043)

## Sheet: Sig
Supplementary Table S2.MR analysis results of diabetes-associated microbiota.
outcome	exposure	method	nsnp	b	se	pval	p_BH	lo_ci	up_ci	or	or_lci95	or_uci95	estimate
T2DM	genus.Oscillibacter.id.2063	MR Egger	14	-0.0700002	0.0853386	0.428059		-0.237264	0.0972635	0.932394	0.788783	1.10215	0.93 (0.79-1.1)
T2DM	genus.Oscillibacter.id.2063	Weighted median	14	0.0522626	0.0252612	0.0385567		0.00275063	0.101775	1.05365	1.00275	1.10713	1.05 (1-1.11)
T2DM	genus.Oscillibacter.id.2063	Inverse variance weighted (multiplicative random effects)	14	0.0605273	0.0241137	0.0120706	0.287281	0.0132643	0.10779	1.0624	1.01335	1.11381	1.06 (1.01-1.11)
T2DM	genus.Oscillibacter.id.2063	Simple mode	14	0.0778138	0.0432195	0.0950279		-0.0068965	0.162524	1.08092	0.993127	1.17648	1.08 (0.99-1.18)
T2DM	genus.Oscillibacter.id.2063	Weighted mode	14	0.0789407	0.0433394	0.0916206		-0.00600452	0.163886	1.08214	0.994013	1.17808	1.08 (0.99-1.18)
T2DM	genus..Eubacteriumruminantiumgroup.id.11340	MR Egger	18	0.0611888	0.0575514	0.303474		-0.0516119	0.173989	1.0631	0.949697	1.19004	1.06 (0.95-1.19)
T2DM	genus..Eubacteriumruminantiumgroup.id.11340	Weighted median	18	0.00255103	0.0204655	0.9008		-0.0375613	0.0426634	1.00255	0.963135	1.04359	1 (0.96-1.04)
T2DM	genus..Eubacteriumruminantiumgroup.id.11340	Inverse variance weighted (fixed effects)	18	0.03605	0.0138813	0.00940339	0.279751	0.00884277	0.0632573	1.03671	1.00888	1.0653	1.04 (1.01-1.07)
T2DM	genus..Eubacteriumruminantiumgroup.id.11340	Simple mode	18	-0.00966095	0.0404815	0.814229		-0.0890046	0.0696827	0.990386	0.914841	1.07217	0.99 (0.91-1.07)
T2DM	genus..Eubacteriumruminantiumgroup.id.11340	Weighted mode	18	-0.00613679	0.0379321	0.873384		-0.0804838	0.0682102	0.993882	0.92267	1.07059	0.99 (0.92-1.07)
T2DM	genus.LachnospiraceaeNK4A136group.id.11319	MR Egger	15	-0.0421941	0.0519878	0.431622		-0.14409	0.0597019	0.958684	0.86581	1.06152	0.96 (0.87-1.06)
T2DM	genus.LachnospiraceaeNK4A136group.id.11319	Weighted median	15	-0.0361359	0.0297448	0.224419		-0.0944358	0.022164	0.964509	0.909886	1.02241	0.96 (0.91-1.02)
T2DM	genus.LachnospiraceaeNK4A136group.id.11319	Inverse variance weighted (fixed effects)	15	-0.04691	0.0199695	0.0188199	0.373262	-0.0860502	-0.00776971	0.954173	0.917548	0.99226	0.95 (0.92-0.99)
T2DM	genus.LachnospiraceaeNK4A136group.id.11319	Simple mode	15	-0.0475645	0.0422593	0.279286		-0.130393	0.0352637	0.953549	0.877751	1.03589	0.95 (0.88-1.04)
T2DM	genus.LachnospiraceaeNK4A136group.id.11319	Weighted mode	15	-0.03904	0.0340768	0.271147		-0.10583	0.0277505	0.961712	0.899577	1.02814	0.96 (0.9-1.03)
T2DM	genus.Actinomyces.id.423	MR Egger	7	0.0845527	0.0542336	0.179728		-0.0217452	0.190851	1.08823	0.97849	1.21028	1.09 (0.98-1.21)
T2DM	genus.Actinomyces.id.423	Weighted median	7	0.0865847	0.0294261	0.00325632		0.0289095	0.14426	1.09044	1.02933	1.15518	1.09 (1.03-1.16)
T2DM	genus.Actinomyces.id.423	Inverse variance weighted (fixed effects)	7	0.100393	0.0214392	2.83154e-06	0.000336953	0.0583721	0.142414	1.10561	1.06011	1.15305	1.11 (1.06-1.15)
T2DM	genus.Actinomyces.id.423	Simple mode	7	0.0877378	0.0422676	0.0832204		0.00489333	0.170582	1.0917	1.00491	1.186	1.09 (1-1.19)
T2DM	genus.Actinomyces.id.423	Weighted mode	7	0.0888402	0.0366159	0.0514222		0.0170731	0.160607	1.09291	1.01722	1.17422	1.09 (1.02-1.17)
T2DM	genus.RuminococcaceaeUCG010.id.11367	MR Egger	6	-0.129091	0.0887652	0.219543		-0.303071	0.0448884	0.878894	0.738546	1.04591	0.88 (0.74-1.05)
T2DM	genus.RuminococcaceaeUCG010.id.11367	Weighted median	6	-0.101596	0.0404463	0.0120095		-0.18087	-0.022321	0.903395	0.834543	0.977926	0.9 (0.83-0.98)
T2DM	genus.RuminococcaceaeUCG010.id.11367	Inverse variance weighted (fixed effects)	6	-0.108302	0.0299954	0.000305449	0.0181742	-0.167093	-0.0495114	0.897356	0.846121	0.951694	0.9 (0.85-0.95)
T2DM	genus.RuminococcaceaeUCG010.id.11367	Simple mode	6	-0.0802109	0.0502476	0.171307		-0.178696	0.0182745	0.922922	0.83636	1.01844	0.92 (0.84-1.02)
T2DM	genus.RuminococcaceaeUCG010.id.11367	Weighted mode	6	-0.0841278	0.0482441	0.141651		-0.178686	0.0104306	0.919314	0.836368	1.01049	0.92 (0.84-1.01)
T2DM	genus.Howardella.id.2000	MR Egger	10	0.00472462	0.0744015	0.950925		-0.141102	0.150552	1.00474	0.8684	1.16248	1 (0.87-1.16)
T2DM	genus.Howardella.id.2000	Weighted median	10	-0.0285098	0.0184307	0.121897		-0.064634	0.00761448	0.971893	0.93741	1.00764	0.97 (0.94-1.01)
T2DM	genus.Howardella.id.2000	Inverse variance weighted (fixed effects)	10	-0.0268198	0.0130845	0.0403906	0.614999	-0.0524655	-0.0011741	0.973537	0.948887	0.998827	0.97 (0.95-1)
T2DM	genus.Howardella.id.2000	Simple mode	10	-0.0305551	0.0310589	0.35093		-0.0914305	0.0303203	0.969907	0.912625	1.03078	0.97 (0.91-1.03)
T2DM	genus.Howardella.id.2000	Weighted mode	10	-0.0337182	0.0279321	0.258143		-0.0884652	0.0210288	0.966844	0.915335	1.02125	0.97 (0.92-1.02)
T2DM	genus.Bacteroides.id.918	MR Egger	9	0.189881	0.205635	0.386528		-0.213165	0.592926	1.20911	0.808023	1.80927	1.21 (0.81-1.81)
T2DM	genus.Bacteroides.id.918	Weighted median	9	-0.0496124	0.0433016	0.251902		-0.134484	0.0352587	0.951598	0.874167	1.03589	0.95 (0.87-1.04)
T2DM	genus.Bacteroides.id.918	Inverse variance weighted (fixed effects)	9	-0.0611315	0.0299656	0.0413445	0.614999	-0.119864	-0.002399	0.9407	0.887041	0.997604	0.94 (0.89-1)
T2DM	genus.Bacteroides.id.918	Simple mode	9	-0.0232384	0.0723224	0.756204		-0.16499	0.118513	0.97703	0.847902	1.12582	0.98 (0.85-1.13)
T2DM	genus.Bacteroides.id.918	Weighted mode	9	-0.015553	0.0575278	0.79373		-0.128307	0.0972015	0.984567	0.879583	1.10208	0.98 (0.88-1.1)
T2DM	genus.LachnospiraceaeND3007group.id.11317	MR Egger	3	-0.0911828	0.861255	0.93285		-1.77924	1.59688	0.912851	0.168766	4.93759	0.91 (0.17-4.94)
T2DM	genus.LachnospiraceaeND3007group.id.11317	Weighted median	3	0.129124	0.0665839	0.0524689		-0.00138053	0.259629	1.13783	0.99862	1.29645	1.14 (1-1.3)
T2DM	genus.LachnospiraceaeND3007group.id.11317	Inverse variance weighted (fixed effects)	3	0.144495	0.0517286	0.00521693	0.206938	0.0431068	0.245883	1.15546	1.04405	1.27875	1.16 (1.04-1.28)
T2DM	genus.LachnospiraceaeND3007group.id.11317	Simple mode	3	0.120458	0.0730922	0.241111		-0.0228024	0.263719	1.12801	0.977456	1.30176	1.13 (0.98-1.3)
T2DM	genus.LachnospiraceaeND3007group.id.11317	Weighted mode	3	0.119647	0.0739988	0.247294		-0.0253902	0.264685	1.1271	0.974929	1.30302	1.13 (0.97-1.3)
T2DM	family.Desulfovibrionaceae.id.3169	MR Egger	10	0.112339	0.086034	0.227932		-0.0562874	0.280966	1.11889	0.945267	1.32441	1.12 (0.95-1.32)
T2DM	family.Desulfovibrionaceae.id.3169	Weighted median	10	0.0805625	0.0384741	0.0362652		0.0051533	0.155972	1.0839	1.00517	1.16879	1.08 (1.01-1.17)
T2DM	family.Desulfovibrionaceae.id.3169	Inverse variance weighted (multiplicative random effects)	10	0.0685917	0.0335167	0.0407076	0.264605	0.00289905	0.134284	1.071	1.0029	1.14372	1.07 (1-1.14)
T2DM	family.Desulfovibrionaceae.id.3169	Simple mode	10	0.0891169	0.0618614	0.183568		-0.0321314	0.210365	1.09321	0.968379	1.23413	1.09 (0.97-1.23)
T2DM	family.Desulfovibrionaceae.id.3169	Weighted mode	10	0.107167	0.053119	0.0744221		0.00305419	0.211281	1.11312	1.00306	1.23526	1.11 (1-1.24)
T2DM	family.Actinomycetaceae.id.421	MR Egger	5	0.113016	0.0621847	0.16675		-0.00886635	0.234898	1.11965	0.991173	1.26478	1.12 (0.99-1.26)
T2DM	family.Actinomycetaceae.id.421	Weighted median	5	0.0557782	0.0339367	0.10026		-0.0107377	0.122294	1.05736	0.98932	1.13009	1.06 (0.99-1.13)
T2DM	family.Actinomycetaceae.id.421	Inverse variance weighted (fixed effects)	5	0.0547102	0.0264947	0.0389281	0.264605	0.00278052	0.10664	1.05623	1.00278	1.11253	1.06 (1-1.11)
T2DM	family.Actinomycetaceae.id.421	Simple mode	5	0.0184667	0.0436355	0.69391		-0.067059	0.103992	1.01864	0.93514	1.10959	1.02 (0.94-1.11)
T2DM	family.Actinomycetaceae.id.421	Weighted mode	5	0.0775984	0.043602	0.149737		-0.00786163	0.163058	1.08069	0.992169	1.17711	1.08 (0.99-1.18)
T2DM	family.Bacteroidaceae.id.917	MR Egger	9	0.189881	0.205635	0.386528		-0.213165	0.592926	1.20911	0.808023	1.80927	1.21 (0.81-1.81)
T2DM	family.Bacteroidaceae.id.917	Weighted median	9	-0.0496124	0.0439949	0.259452		-0.135842	0.0366175	0.951598	0.87298	1.0373	0.95 (0.87-1.04)
T2DM	family.Bacteroidaceae.id.917	Inverse variance weighted (fixed effects)	9	-0.0611315	0.0299656	0.0413445	0.264605	-0.119864	-0.002399	0.9407	0.887041	0.997604	0.94 (0.89-1)
T2DM	family.Bacteroidaceae.id.917	Simple mode	9	-0.0232384	0.0722442	0.75595		-0.164837	0.11836	0.97703	0.848032	1.12565	0.98 (0.85-1.13)
T2DM	family.Bacteroidaceae.id.917	Weighted mode	9	-0.015553	0.0637992	0.813537		-0.140599	0.109494	0.984567	0.868837	1.11571	0.98 (0.87-1.12)
T2DM	family.Porphyromonadaceae.id.943	MR Egger	9	0.276523	0.138711	0.0864413		0.0046497	0.548397	1.31854	1.00466	1.73048	1.32 (1-1.73)
T2DM	family.Porphyromonadaceae.id.943	Weighted median	9	0.0715299	0.0435936	0.100831		-0.0139135	0.156973	1.07415	0.986183	1.16996	1.07 (0.99-1.17)
T2DM	family.Porphyromonadaceae.id.943	Inverse variance weighted (fixed effects)	9	0.0702826	0.0320103	0.0281189	0.264605	0.00754239	0.133023	1.07281	1.00757	1.14228	1.07 (1.01-1.14)
T2DM	family.Porphyromonadaceae.id.943	Simple mode	9	0.0193404	0.0642714	0.771149		-0.106631	0.145312	1.01953	0.898857	1.1564	1.02 (0.9-1.16)
T2DM	family.Porphyromonadaceae.id.943	Weighted mode	9	0.0132929	0.0668305	0.847299		-0.117695	0.144281	1.01338	0.888967	1.15521	1.01 (0.89-1.16)
T2DM	family.Alcaligenaceae.id.2875	MR Egger	12	-0.17506	0.169212	0.325245		-0.506714	0.156595	0.839407	0.602472	1.16952	0.84 (0.6-1.17)
T2DM	family.Alcaligenaceae.id.2875	Weighted median	12	-0.0676749	0.0416068	0.103836		-0.149224	0.0138744	0.934564	0.861376	1.01397	0.93 (0.86-1.01)
T2DM	family.Alcaligenaceae.id.2875	Inverse variance weighted (fixed effects)	12	-0.0848146	0.0270841	0.00173898	0.0556474	-0.137899	-0.0317298	0.918683	0.871186	0.968768	0.92 (0.87-0.97)
T2DM	family.Alcaligenaceae.id.2875	Simple mode	12	-0.071703	0.0657548	0.298821		-0.200582	0.0571763	0.930807	0.818254	1.05884	0.93 (0.82-1.06)
T2DM	family.Alcaligenaceae.id.2875	Weighted mode	12	-0.0652352	0.0660115	0.344275		-0.194618	0.0641474	0.936847	0.823149	1.06625	0.94 (0.82-1.07)
T2DM	order.Actinomycetales.id.420	MR Egger	5	0.113368	0.0622824	0.166284		-0.00870575	0.235441	1.12004	0.991332	1.26547	1.12 (0.99-1.27)
T2DM	order.Actinomycetales.id.420	Weighted median	5	0.0558372	0.0316542	0.0777361		-0.00620499	0.117879	1.05743	0.993814	1.12511	1.06 (0.99-1.13)
T2DM	order.Actinomycetales.id.420	Inverse variance weighted (fixed effects)	5	0.0547944	0.0265233	0.038838	0.38838	0.0028088	0.10678	1.05632	1.00281	1.11269	1.06 (1-1.11)
T2DM	order.Actinomycetales.id.420	Simple mode	5	0.0184759	0.0490048	0.725307		-0.0775736	0.114525	1.01865	0.925359	1.12134	1.02 (0.93-1.12)
T2DM	order.Actinomycetales.id.420	Weighted mode	5	0.0776463	0.0376788	0.108362		0.00379577	0.151497	1.08074	1.0038	1.16357	1.08 (1-1.16)
T2DM	order.Bacteroidales.id.913	MR Egger	14	-0.0188411	0.0971205	0.849423		-0.209197	0.171515	0.981335	0.811235	1.1871	0.98 (0.81-1.19)
T2DM	order.Bacteroidales.id.913	Weighted median	14	0.0639949	0.0406962	0.115834		-0.0157697	0.143759	1.06609	0.984354	1.15461	1.07 (0.98-1.15)
T2DM	order.Bacteroidales.id.913	Inverse variance weighted (multiplicative random effects)	14	0.0812218	0.0391248	0.037897	0.38838	0.00453718	0.157906	1.08461	1.00455	1.17106	1.08 (1-1.17)
T2DM	order.Bacteroidales.id.913	Simple mode	14	0.0804649	0.0725636	0.287572		-0.0617598	0.22269	1.08379	0.940109	1.24943	1.08 (0.94-1.25)
T2DM	order.Bacteroidales.id.913	Weighted mode	14	0.0862138	0.0568184	0.153113		-0.0251501	0.197578	1.09004	0.975163	1.21845	1.09 (0.98-1.22)
T2DM	class.Deltaproteobacteria.id.3087	MR Egger	13	0.104673	0.0784985	0.209342		-0.049184	0.25853	1.11035	0.952006	1.29503	1.11 (0.95-1.3)
T2DM	class.Deltaproteobacteria.id.3087	Weighted median	13	0.0762658	0.0324239	0.0186654		0.012715	0.139817	1.07925	1.0128	1.15006	1.08 (1.01-1.15)
T2DM	class.Deltaproteobacteria.id.3087	Inverse variance weighted (fixed effects)	13	0.0696225	0.0223088	0.00180326	0.0288522	0.0258973	0.113348	1.0721	1.02624	1.12002	1.07 (1.03-1.12)
T2DM	class.Deltaproteobacteria.id.3087	Simple mode	13	0.0892452	0.0604771	0.165779		-0.0292898	0.20778	1.09335	0.971135	1.23094	1.09 (0.97-1.23)
T2DM	class.Deltaproteobacteria.id.3087	Weighted mode	13	0.107728	0.0572678	0.0844339		-0.00451715	0.219973	1.11374	0.995493	1.24604	1.11 (1-1.25)
T2DM	class.Bacteroidia.id.912	MR Egger	14	-0.0188411	0.0971205	0.849423		-0.209197	0.171515	0.981335	0.811235	1.1871	0.98 (0.81-1.19)
T2DM	class.Bacteroidia.id.912	Weighted median	14	0.0639949	0.0411346	0.119769		-0.0166289	0.144619	1.06609	0.983509	1.1556	1.07 (0.98-1.16)
T2DM	class.Bacteroidia.id.912	Inverse variance weighted (multiplicative random effects)	14	0.0812218	0.0391248	0.037897	0.303176	0.00453718	0.157906	1.08461	1.00455	1.17106	1.08 (1-1.17)
T2DM	class.Bacteroidia.id.912	Simple mode	14	0.0804649	0.0709297	0.277099		-0.0585574	0.219487	1.08379	0.943124	1.24544	1.08 (0.94-1.25)
T2DM	class.Bacteroidia.id.912	Weighted mode	14	0.0862138	0.0592688	0.16949		-0.0299531	0.202381	1.09004	0.970491	1.22431	1.09 (0.97-1.22)

## Sheet: MRPRESSO
Supplementary Table S3.MR-PRESSO analysis for the association between gut microbiota and outcomes.
Exposure	MR Analysis	Causal Estimate	Sd	T-stat	P-value	Outlier	globalP
class.Actinobacteria.id.419	Raw	0.0353556008790158	0.0328755	1.07544	0.300363
class.Actinobacteria.id.419	Outlier-corrected	0.0394073941417477	0.0265685	1.48324	0.163794	rs1376754,rs8047955	<0.001
class.Alphaproteobacteria.id.2379	Raw	-0.031248176917423	0.0534493	-0.584632	0.580098
class.Alphaproteobacteria.id.2379	Outlier-corrected	0.00524335489590457	0.0446737	0.11737	0.911136	rs62285697	0.002
class.Bacilli.id.1673	Raw	-0.0136860707602636	0.0398867	-0.343124	0.735712
class.Bacilli.id.1673	Outlier-corrected	-0.0398622665156025	0.027472	-1.45101	0.168813	rs2952251,rs4028634,rs9581006	<0.001
class.Bacteroidia.id.912	Raw	0.0812218270620244	0.0391248	2.07597	0.0582972
class.Bacteroidia.id.912	Outlier-corrected	0.0598304859618695	0.0353951	1.69036	0.116746	rs11146701	0.018
class.Betaproteobacteria.id.2867	Raw	-0.011479101019366	0.0394542	-0.290948	0.776504
class.Betaproteobacteria.id.2867	Outlier-corrected	-0.0308981270447956	0.0357485	-0.864321	0.407666	rs1511453	0.012
class.Clostridia.id.1859	Raw	-0.0349743531853336	0.0454633	-0.769287	0.459507
class.Clostridia.id.1859	Outlier-corrected	-0.0334054924788303	0.0406044	-0.822707	0.43451	rs112334273,rs6815608	0.004
class.Coriobacteriia.id.809	Raw	0.0579808727545531	0.0332295	1.74486	0.104586
class.Coriobacteriia.id.809	Outlier-corrected					NA	0.038
class.Deltaproteobacteria.id.3087	Raw	0.069622510968624	0.0279674	2.48942	0.0284624
class.Deltaproteobacteria.id.3087	Outlier-corrected						0.128
class.Erysipelotrichia.id.2147	Raw	-0.0311960300118473	0.0500359	-0.623473	0.544643
class.Erysipelotrichia.id.2147	Outlier-corrected	-0.0165881900242243	0.0325801	-0.50915	0.621692	rs1884466,rs2300774	<0.001
class.Gammaproteobacteria.id.3303	Raw	-0.0775539877351045	0.0542116	-1.43058	0.2025
class.Gammaproteobacteria.id.3303	Outlier-corrected	-0.113638435134156	0.0413261	-2.7498	0.0403199	rs12404135	0.019
class.Lentisphaeria.id.2250	Raw	0.0127368303941264	0.0155086	0.821275	0.438561
class.Lentisphaeria.id.2250	Outlier-corrected						0.518
class.Melainabacteria.id.1589	Raw	0.0164090525117038	0.0126066	1.30162	0.225374
class.Melainabacteria.id.1589	Outlier-corrected						0.85
class.Methanobacteria.id.119	Raw	0.00137349750852808	0.017143	0.0801201	0.937895
class.Methanobacteria.id.119	Outlier-corrected						0.13
class.Mollicutes.id.3920	Raw	0.0153463178636877	0.0224422	0.683814	0.508241
class.Mollicutes.id.3920	Outlier-corrected						0.296
class.Negativicutes.id.2164	Raw	-0.00912388914199947	0.0424449	-0.214958	0.833733
class.Negativicutes.id.2164	Outlier-corrected	-0.0384508079236212	0.034453	-1.11604	0.290506	rs4722181	0.006
class.Verrucomicrobiae.id.4029	Raw	0.00469551953923344	0.0472789	0.0993154	0.922851
class.Verrucomicrobiae.id.4029	Outlier-corrected	-0.0277693832975657	0.03364	-0.825486	0.436321	rs11729256,rs2602429,rs4936098	<0.001
family.Acidaminococcaceae.id.2166	Raw	-0.0375394765435826	0.0385533	-0.973704	0.367808
family.Acidaminococcaceae.id.2166	Outlier-corrected						0.066
family.Actinomycetaceae.id.421	Raw	0.0547102240700291	0.0169459	3.22853	0.0320202
family.Actinomycetaceae.id.421	Outlier-corrected						0.806
family.Alcaligenaceae.id.2875	Raw	-0.0848146247383876	0.0343523	-2.46896	0.0311789
family.Alcaligenaceae.id.2875	Outlier-corrected						0.126
family.Bacteroidaceae.id.917	Raw	-0.0611315046943302	0.040784	-1.49891	0.172281
family.Bacteroidaceae.id.917	Outlier-corrected						0.09
family.BacteroidalesS24.7group.id.11173	Raw	0.0158571228763445	0.029722	0.533515	0.608177
family.BacteroidalesS24.7group.id.11173	Outlier-corrected	0.0396666635142203	0.0198697	1.99634	0.0860824	rs78609301	0.034
family.Bifidobacteriaceae.id.433	Raw	0.00866058758404472	0.0228035	0.379792	0.71133
family.Bifidobacteriaceae.id.433	Outlier-corrected						0.431
family.Christensenellaceae.id.1866	Raw	-0.0356988597385266	0.039726	-0.898627	0.389976
family.Christensenellaceae.id.1866	Outlier-corrected	-0.0162003909622872	0.033074	-0.489822	0.635978	rs870002	0.002
family.Clostridiaceae1.id.1869	Raw	-0.0601067057308515	0.047304	-1.27065	0.235715
family.Clostridiaceae1.id.1869	Outlier-corrected	-0.0636432075318746	0.0423297	-1.50351	0.176414	rs12341505,rs4723021	<0.001
family.ClostridialesvadinBB60group.id.11286	Raw	0.00532521843560883	0.0316223	0.168401	0.868677
family.ClostridialesvadinBB60group.id.11286	Outlier-corrected	-0.0172718529420352	0.0221729	-0.778963	0.449949	rs989682	<0.001
family.Coriobacteriaceae.id.811	Raw	0.0579808727545531	0.0332295	1.74486	0.104586
family.Coriobacteriaceae.id.811	Outlier-corrected					NA	0.04
family.Defluviitaleaceae.id.1924	Raw	-0.0197279385361196	0.0239629	-0.82327	0.42955
family.Defluviitaleaceae.id.1924	Outlier-corrected						0.136
family.Desulfovibrionaceae.id.3169	Raw	0.0685917204617605	0.0335167	2.0465	0.0710152
family.Desulfovibrionaceae.id.3169	Outlier-corrected						0.052
family.Enterobacteriaceae.id.3469	Raw	-0.00194573387165121	0.0291451	-0.0667603	0.948942
family.Enterobacteriaceae.id.3469	Outlier-corrected						0.513
family.Erysipelotrichaceae.id.2149	Raw	-0.0311960300118473	0.0500359	-0.623473	0.544643
family.Erysipelotrichaceae.id.2149	Outlier-corrected	-0.0165881900242243	0.0325801	-0.50915	0.621692	rs1884466,rs2300774	<0.001
family.FamilyXI.id.1936	Raw	0.000470869437889854	0.0252301	0.018663	0.985631
family.FamilyXI.id.1936	Outlier-corrected	-0.0215087327179673	0.0196327	-1.09555	0.33481	rs10759623,rs2155352,rs3733511	0.001
family.FamilyXIII.id.1957	Raw	-0.00525346110853751	0.0353416	-0.148648	0.884786
family.FamilyXIII.id.1957	Outlier-corrected						0.059
family.Lachnospiraceae.id.1987	Raw	0.0640267571518512	0.0699474	0.915356	0.373595
family.Lachnospiraceae.id.1987	Outlier-corrected	5.87881685095588e-05	0.0316226	0.00185905	0.998545	rs11979110,rs1205443,rs79086868	<0.001
family.Lactobacillaceae.id.1836	Raw	0.0164481535003432	0.020076	0.819293	0.436345
family.Lactobacillaceae.id.1836	Outlier-corrected						0.33
family.Methanobacteriaceae.id.121	Raw	0.00137349750852808	0.017143	0.0801201	0.937895
family.Methanobacteriaceae.id.121	Outlier-corrected						0.117
family.Oxalobacteraceae.id.2966	Raw	-0.0131155611194523	0.013637	-0.961763	0.353717
family.Oxalobacteraceae.id.2966	Outlier-corrected						0.307
family.Pasteurellaceae.id.3689	Raw	-0.0305315983544441	0.0288007	-1.0601	0.3084
family.Pasteurellaceae.id.3689	Outlier-corrected	-0.00554426959153295	0.0178179	-0.311163	0.762067	rs10965428,rs12050685,rs76022354	<0.001
family.Peptococcaceae.id.2024	Raw	-0.0276543965927223	0.0164865	-1.67739	0.131987
family.Peptococcaceae.id.2024	Outlier-corrected						0.79
family.Peptostreptococcaceae.id.2042	Raw	0.0230517132720581	0.0335749	0.686575	0.504413
family.Peptostreptococcaceae.id.2042	Outlier-corrected	-0.0127975057239229	0.0241463	-0.53	0.606645	rs4692811,rs59865771	0.001
family.Porphyromonadaceae.id.943	Raw	0.070282629118912	0.0239009	2.94059	0.0186927
family.Porphyromonadaceae.id.943	Outlier-corrected						0.81
family.Prevotellaceae.id.960	Raw	-0.0108298828966278	0.0255781	-0.423404	0.678009
family.Prevotellaceae.id.960	Outlier-corrected						0.074
family.Rhodospirillaceae.id.2717	Raw	-0.0173543943165669	0.023089	-0.75163	0.464722
family.Rhodospirillaceae.id.2717	Outlier-corrected					NA	0.016
family.Rikenellaceae.id.967	Raw	-0.0156199705002136	0.0216963	-0.719937	0.480809
family.Rikenellaceae.id.967	Outlier-corrected						0.399
family.Ruminococcaceae.id.2050	Raw	0.0353745473766651	0.0410357	0.862044	0.411043
family.Ruminococcaceae.id.2050	Outlier-corrected					NA	0.009
family.Streptococcaceae.id.1850	Raw	0.0291097851730442	0.0427037	0.681669	0.507411
family.Streptococcaceae.id.1850	Outlier-corrected	0.048939901879728	0.0257794	1.89841	0.0868497	rs2952251,rs72739637,rs77968078	<0.001
family.Veillonellaceae.id.2172	Raw	-0.0238079343957904	0.0138895	-1.7141	0.103678
family.Veillonellaceae.id.2172	Outlier-corrected						0.896
family.Verrucomicrobiaceae.id.4036	Raw	0.00463981425270752	0.0472906	0.0981128	0.923781
family.Verrucomicrobiaceae.id.4036	Outlier-corrected	-0.0277884161384045	0.0336405	-0.82604	0.436027	rs11729256,rs2602429,rs4936098	<0.001
family.Victivallaceae.id.2255	Raw	0.000163132129271932	0.0117748	0.0138544	0.989194
family.Victivallaceae.id.2255	Outlier-corrected						0.463
genus..Clostridiuminnocuumgroup.id.14397	Raw	0.018189587453946	0.022214	0.818835	0.436592
genus..Clostridiuminnocuumgroup.id.14397	Outlier-corrected	0.0330036546591689	0.0180092	1.8326	0.109527	rs61267978	0.028
genus..Eubacteriumbrachygroup.id.11296	Raw	-0.0163053804524654	0.0209183	-0.779477	0.455706
genus..Eubacteriumbrachygroup.id.11296	Outlier-corrected	-0.0311319937364837	0.0166786	-1.86658	0.0989254	rs4862235	0.015
genus..Eubacteriumcoprostanoligenesgroup.id.11375	Raw	-0.0230033822837427	0.0367938	-0.625197	0.543548
genus..Eubacteriumcoprostanoligenesgroup.id.11375	Outlier-corrected	-0.00357752832824739	0.0331511	-0.107916	0.916006	rs11720857	0.016
genus..Eubacteriumeligensgroup.id.14372	Raw	-0.00418456051427161	0.0279325	-0.14981	0.885824
genus..Eubacteriumeligensgroup.id.14372	Outlier-corrected						0.651
genus..Eubacteriumfissicatenagroup.id.14373	Raw	-0.0146621021532689	0.0157728	-0.929581	0.379783
genus..Eubacteriumfissicatenagroup.id.14373	Outlier-corrected						0.339
genus..Eubacteriumhalliigroup.id.11338	Raw	0.0130268993718444	0.0268354	0.485438	0.63438
genus..Eubacteriumhalliigroup.id.11338	Outlier-corrected					NA	0.033
genus..Eubacteriumnodatumgroup.id.11297	Raw	0.0215934931105159	0.0152745	1.41369	0.187819
genus..Eubacteriumnodatumgroup.id.11297	Outlier-corrected						0.116
genus..Eubacteriumoxidoreducensgroup.id.11339	Raw	-0.00273075677322399	0.0347248	-0.0786399	0.941096
genus..Eubacteriumoxidoreducensgroup.id.11339	Outlier-corrected						0.086
genus..Eubacteriumrectalegroup.id.14374	Raw	0.0314480486419881	0.0571498	0.550274	0.599243
genus..Eubacteriumrectalegroup.id.14374	Outlier-corrected	-0.0120771036313507	0.0342738	-0.352371	0.736607	rs59427698	0.009
genus..Eubacteriumruminantiumgroup.id.11340	Raw	0.0360500246787962	0.016273	2.21533	0.0406777
genus..Eubacteriumruminantiumgroup.id.11340	Outlier-corrected						0.157
genus..Eubacteriumventriosumgroup.id.11341	Raw	0.0671258977153361	0.035405	1.89594	0.0787991
genus..Eubacteriumventriosumgroup.id.11341	Outlier-corrected	0.0875818330224386	0.0323797	2.70484	0.0180269	rs57199565	0.002
genus..Eubacteriumxylanophilumgroup.id.14375	Raw	-0.0582079328858591	0.0439871	-1.3233	0.222305
genus..Eubacteriumxylanophilumgroup.id.14375	Outlier-corrected	-0.0555631448892376	0.0370254	-1.50068	0.184111	rs112176119,rs75586835	0.004
genus..Ruminococcusgauvreauiigroup.id.11342	Raw	-0.0264322098499204	0.0384447	-0.687538	0.505982
genus..Ruminococcusgauvreauiigroup.id.11342	Outlier-corrected	0.00801135886836418	0.0284925	0.281174	0.784309	rs71386687	0.001
genus..Ruminococcusgnavusgroup.id.14376	Raw	0.0149150710543498	0.025335	0.588714	0.567945
genus..Ruminococcusgnavusgroup.id.14376	Outlier-corrected					NA	0.006
genus..Ruminococcustorquesgroup.id.14377	Raw	0.0389616698685342	0.0431755	0.902403	0.393201
genus..Ruminococcustorquesgroup.id.14377	Outlier-corrected	0.0689444658559916	0.0307525	2.24191	0.0599087	rs1475330	0.045
genus.Actinomyces.id.423	Raw	0.100393037949751	0.0164036	6.12018	0.000868989
genus.Actinomyces.id.423	Outlier-corrected						0.813
genus.Adlercreutzia.id.812	Raw	-0.0439663740548287	0.0194558	-2.25981	0.0583478
genus.Adlercreutzia.id.812	Outlier-corrected						0.643
genus.Akkermansia.id.4037	Raw	0.0045871484924147	0.0472722	0.0970369	0.924614
genus.Akkermansia.id.4037	Outlier-corrected	-0.0278268633780486	0.0336224	-0.82763	0.435184	rs11729256,rs2602429,rs4936098	<0.001
genus.Alistipes.id.968	Raw	0.00615680396206194	0.0378403	0.162705	0.873253
genus.Alistipes.id.968	Outlier-corrected	0.0109200529726351	0.0256203	0.426226	0.678164	rs34417064,rs8130320	0.011
genus.Allisonella.id.2174	Raw	-0.00401016691124411	0.0150194	-0.267	0.797164
genus.Allisonella.id.2174	Outlier-corrected						0.335
genus.Alloprevotella.id.961	Raw	-0.0112102118731086	0.0297016	-0.377428	0.721346
genus.Alloprevotella.id.961	Outlier-corrected	-0.0382120906150752	0.0189568	-2.01575	0.114049	rs4680035	0.013
genus.Anaerofilum.id.2053	Raw	-0.00422919060873069	0.0209763	-0.201618	0.844258
genus.Anaerofilum.id.2053	Outlier-corrected					NA	0.042
genus.Anaerostipes.id.1991	Raw	0.0358228816670697	0.0323601	1.10701	0.289988
genus.Anaerostipes.id.1991	Outlier-corrected						0.057
genus.Anaerotruncus.id.2054	Raw	-0.0229286683248111	0.0283226	-0.809553	0.433956
genus.Anaerotruncus.id.2054	Outlier-corrected						0.2
genus.Bacteroides.id.918	Raw	-0.0611315046943302	0.040784	-1.49891	0.172281
genus.Bacteroides.id.918	Outlier-corrected						0.093
genus.Barnesiella.id.944	Raw	-0.0273641070744924	0.0249769	-1.09558	0.293147
genus.Barnesiella.id.944	Outlier-corrected						0.199
genus.Bifidobacterium.id.436	Raw	0.025724793747486	0.0201099	1.27921	0.225006
genus.Bifidobacterium.id.436	Outlier-corrected						0.482
genus.Bilophila.id.3170	Raw	0.0302184403175224	0.0388734	0.777354	0.452003
genus.Bilophila.id.3170	Outlier-corrected	-0.00456844077877232	0.0232055	-0.196869	0.84752	rs542415	0.002
genus.Blautia.id.1992	Raw	-0.0180386783724115	0.0280017	-0.644199	0.531567
genus.Blautia.id.1992	Outlier-corrected						0.207
genus.Butyricicoccus.id.2055	Raw	-0.0619633168563221	0.0521344	-1.18853	0.273378
genus.Butyricicoccus.id.2055	Outlier-corrected	0.00919364774324134	0.0417894	0.22	0.833166	rs12585793	0.008
genus.Butyricimonas.id.945	Raw	-0.022791182850197	0.0243607	-0.935572	0.36794
genus.Butyricimonas.id.945	Outlier-corrected						0.178
genus.Butyrivibrio.id.1993	Raw	-0.0011662617765589	0.011142	-0.104673	0.91812
genus.Butyrivibrio.id.1993	Outlier-corrected						0.288
genus.CandidatusSoleaferrea.id.11350	Raw	0.0355705829636827	0.0389535	0.913156	0.38497
genus.CandidatusSoleaferrea.id.11350	Outlier-corrected	0.0247173353751007	0.0251086	0.984418	0.357705	rs4294381,rs6494306	<0.001
genus.Catenibacterium.id.2153	Raw	-0.00393151352673668	0.0239246	-0.164329	0.877442
genus.Catenibacterium.id.2153	Outlier-corrected						0.23
genus.ChristensenellaceaeR.7group.id.11283	Raw	-0.00829654144419325	0.0405198	-0.204753	0.842321
genus.ChristensenellaceaeR.7group.id.11283	Outlier-corrected						0.056
genus.Clostridiumsensustricto1.id.1873	Raw	-0.0536769792999789	0.0449251	-1.19481	0.277244
genus.Clostridiumsensustricto1.id.1873	Outlier-corrected	-0.0772386030549346	0.0361526	-2.13646	0.0857003	rs12341505	0.02
genus.Collinsella.id.815	Raw	-0.0171173189053384	0.0241262	-0.709491	0.498173
genus.Collinsella.id.815	Outlier-corrected						0.711
genus.Coprobacter.id.949	Raw	0.0230159298206346	0.0205538	1.11979	0.288977
genus.Coprobacter.id.949	Outlier-corrected						0.146
genus.Coprococcus1.id.11301	Raw	-0.011823920151568	0.0312785	-0.378021	0.712608
genus.Coprococcus1.id.11301	Outlier-corrected						0.051
genus.Coprococcus2.id.11302	Raw	-0.045299520607956	0.0175007	-2.58844	0.0360268
genus.Coprococcus2.id.11302	Outlier-corrected						0.892
genus.Coprococcus3.id.11303	Raw	0.013608913669137	0.0440106	0.309219	0.765055
genus.Coprococcus3.id.11303	Outlier-corrected	0.0494731193729278	0.0299713	1.65068	0.142788	rs7521171	0.03
genus.DefluviitaleaceaeUCG011.id.11287	Raw	-0.036266463968378	0.0334107	-1.08548	0.309334
genus.DefluviitaleaceaeUCG011.id.11287	Outlier-corrected	-0.0150663251840644	0.0283995	-0.530514	0.612163	rs2892880	0.011
genus.Desulfovibrio.id.3173	Raw	-0.0448067904266978	0.0305306	-1.4676	0.17627
genus.Desulfovibrio.id.3173	Outlier-corrected	-0.0214242164429645	0.0201437	-1.06357	0.31857	rs7729080	0.049
genus.Dialister.id.2183	Raw	-0.0435655060622605	0.0380413	-1.14522	0.278788
genus.Dialister.id.2183	Outlier-corrected					NA	0.005
genus.Dorea.id.1997	Raw	0.0166201539557715	0.0468553	0.354712	0.730975
genus.Dorea.id.1997	Outlier-corrected	-0.00930355689422067	0.0426144	-0.21832	0.832646	rs11150408	0.002
genus.Eggerthella.id.819	Raw	-0.0050702615601741	0.0171732	-0.295243	0.773847
genus.Eggerthella.id.819	Outlier-corrected						0.305
genus.Eisenbergiella.id.11304	Raw	-0.0252519084080115	0.022664	-1.11419	0.291262
genus.Eisenbergiella.id.11304	Outlier-corrected					NA	0.018
genus.Enterorhabdus.id.820	Raw	-0.0308511382132331	0.024544	-1.25697	0.255479
genus.Enterorhabdus.id.820	Outlier-corrected						0.34
genus.Erysipelatoclostridium.id.11381	Raw	-0.00562789317575028	0.0192664	-0.292109	0.774487
genus.Erysipelatoclostridium.id.11381	Outlier-corrected						0.279
genus.ErysipelotrichaceaeUCG003.id.11384	Raw	-0.0195290327439773	0.0215889	-0.904585	0.379985
genus.ErysipelotrichaceaeUCG003.id.11384	Outlier-corrected						0.268
genus.Escherichia.Shigella.id.3504	Raw	-0.022282885492431	0.0365135	-0.610265	0.55678
genus.Escherichia.Shigella.id.3504	Outlier-corrected	0.0350520835205313	0.0148258	2.36426	0.0500268	rs112767262,rs113513883	0.015
genus.Faecalibacterium.id.2057	Raw	-0.0087678305211745	0.0296878	-0.295334	0.774439
genus.Faecalibacterium.id.2057	Outlier-corrected						0.103
genus.FamilyXIIIAD3011group.id.11293	Raw	-0.0304223854355773	0.0372977	-0.815665	0.430585
genus.FamilyXIIIAD3011group.id.11293	Outlier-corrected	-0.00743547603385121	0.0323862	-0.229588	0.822625	rs16940167	0.003
genus.FamilyXIIIUCG001.id.11294	Raw	0.0174161375316807	0.0314813	0.553222	0.597328
genus.FamilyXIIIUCG001.id.11294	Outlier-corrected						0.197
genus.Flavonifractor.id.2059	Raw	0.00456976929991163	0.0283752	0.161048	0.879862
genus.Flavonifractor.id.2059	Outlier-corrected						0.539
genus.Fusicatenibacter.id.11305	Raw	-0.0174485235416891	0.0291054	-0.599495	0.556749
genus.Fusicatenibacter.id.11305	Outlier-corrected					NA	0.014
genus.Gordonibacter.id.821	Raw	0.0128314340190944	0.0100111	1.28172	0.228862
genus.Gordonibacter.id.821	Outlier-corrected						0.816
genus.Haemophilus.id.3698	Raw	-0.0225172846607219	0.0325017	-0.692803	0.508042
genus.Haemophilus.id.3698	Outlier-corrected	-0.00732531992120011	0.0236501	-0.309737	0.767236	rs76022354,rs78909003	0.004
genus.Holdemanella.id.11393	Raw	0.0279898084653588	0.0318814	0.877935	0.400581
genus.Holdemanella.id.11393	Outlier-corrected	-0.00353543460562586	0.0204194	-0.173141	0.866372	rs17586763	<0.001
genus.Holdemania.id.2157	Raw	-0.0405928278388364	0.0223227	-1.81845	0.0904486
genus.Holdemania.id.2157	Outlier-corrected					NA	0.03
genus.Howardella.id.2000	Raw	-0.0268197929720718	0.0167126	-1.60477	0.143008
genus.Howardella.id.2000	Outlier-corrected						0.099
genus.Hungatella.id.11306	Raw	-7.59034606692163e-05	0.0289428	-0.00262254	0.998033
genus.Hungatella.id.11306	Outlier-corrected						0.123
genus.Intestinibacter.id.11345	Raw	-0.0302430924499208	0.0257431	-1.1748	0.259669
genus.Intestinibacter.id.11345	Outlier-corrected	-0.00910268971264094	0.0214855	-0.423666	0.678735	rs478972	0.043
genus.Intestinimonas.id.2062	Raw	0.0276116548879335	0.0194355	1.42068	0.174604
genus.Intestinimonas.id.2062	Outlier-corrected						0.274
genus.Lachnoclostridium.id.11308	Raw	0.0434797608194632	0.0468683	0.927701	0.371847
genus.Lachnoclostridium.id.11308	Outlier-corrected	0.0172930310808835	0.0426806	0.405173	0.693119	rs615997	<0.001
genus.Lachnospira.id.2004	Raw	0.0114750680072808	0.0539069	0.212868	0.839836
genus.Lachnospira.id.2004	Outlier-corrected						0.088
genus.LachnospiraceaeFCS020group.id.11314	Raw	0.00126471492931844	0.0238402	0.0530496	0.958644
genus.LachnospiraceaeFCS020group.id.11314	Outlier-corrected						0.276
genus.LachnospiraceaeNC2004group.id.11316	Raw	-0.0542001548244952	0.0296246	-1.82956	0.104707
genus.LachnospiraceaeNC2004group.id.11316	Outlier-corrected	-0.0717430710899675	0.0261841	-2.73995	0.0289205	rs1929743	0.01
genus.LachnospiraceaeND3007group.id.11317	dat<4SNP	dat<4SNP
genus.LachnospiraceaeND3007group.id.11317
genus.LachnospiraceaeNK4A136group.id.11319	Raw	-0.0469099746621094	0.0248657	-1.88653	0.0801381
genus.LachnospiraceaeNK4A136group.id.11319	Outlier-corrected						0.1
genus.LachnospiraceaeUCG001.id.11321	Raw	0.0344668660223056	0.0333013	1.035	0.321077
genus.LachnospiraceaeUCG001.id.11321	Outlier-corrected	0.0532953918685111	0.028771	1.8524	0.0909698	rs2371284	<0.001
genus.LachnospiraceaeUCG004.id.11324	Raw	0.0265359374196754	0.0410834	0.645905	0.531584
genus.LachnospiraceaeUCG004.id.11324	Outlier-corrected	-0.00220490794182111	0.0318933	-0.069134	0.946246	rs6656451	0.001
genus.LachnospiraceaeUCG008.id.11328	Raw	-0.0238589678219069	0.0317322	-0.751885	0.469447
genus.LachnospiraceaeUCG008.id.11328	Outlier-corrected	-0.0152816392095887	0.0176889	-0.86391	0.416255	rs57091572,rs67078837,rs75356640	<0.001
genus.LachnospiraceaeUCG010.id.11330	Raw	0.00734315195588543	0.0273345	0.26864	0.794263
genus.LachnospiraceaeUCG010.id.11330	Outlier-corrected						0.291
genus.Lactobacillus.id.1837	Raw	0.00664454579018313	0.0125988	0.527396	0.610671
genus.Lactobacillus.id.1837	Outlier-corrected						0.897
genus.Lactococcus.id.1851	Raw	0.0159964735610891	0.0245852	0.650654	0.533507
genus.Lactococcus.id.1851	Outlier-corrected	0.0118492203107787	0.0166973	0.709649	0.504553	rs123059,rs17168302	0.008
genus.Marvinbryantia.id.2005	Raw	0.0123727732188306	0.00846614	1.46144	0.177911
genus.Marvinbryantia.id.2005	Outlier-corrected						0.998
genus.Methanobrevibacter.id.123	Raw	0.00972452450105478	0.0186286	0.522021	0.623949
genus.Methanobrevibacter.id.123	Outlier-corrected						0.314
genus.Odoribacter.id.952	Raw	0.0265188536233446	0.0370455	0.715845	0.500984
genus.Odoribacter.id.952	Outlier-corrected						0.214
genus.Olsenella.id.822	Raw	0.0401532724232334	0.0242489	1.65588	0.128744
genus.Olsenella.id.822	Outlier-corrected	0.0380101702708116	0.0195133	1.94791	0.0872731	rs72691585,rs8066522	0.001
genus.Oscillibacter.id.2063	Raw	0.0605272743528815	0.0241137	2.51007	0.0260883
genus.Oscillibacter.id.2063	Outlier-corrected	0.0424269767425385	0.0164767	2.57496	0.0243223	rs11990279	0.027
genus.Oscillospira.id.2064	Raw	-0.031654417504355	0.016287	-1.94354	0.0930482
genus.Oscillospira.id.2064	Outlier-corrected						0.87
genus.Oxalobacter.id.2978	Raw	0.00975541023282727	0.0153337	0.636208	0.538929
genus.Oxalobacter.id.2978	Outlier-corrected						0.235
genus.Parabacteroides.id.954	Raw	0.0258442441608242	0.0672324	0.384402	0.716486
genus.Parabacteroides.id.954	Outlier-corrected	-0.0116274384079735	0.0656972	-0.176985	0.86812	rs4236095	0.004
genus.Paraprevotella.id.962	Raw	-0.000907916837263418	0.0183074	-0.0495928	0.961263
genus.Paraprevotella.id.962	Outlier-corrected						0.146
genus.Parasutterella.id.2892	Raw	0.0315243042850771	0.0406873	0.774795	0.451349
genus.Parasutterella.id.2892	Outlier-corrected	0.0190067764100973	0.0294554	0.645274	0.533274	rs2090816,rs7311004,rs78383039,rs8039785	<0.001
genus.Peptococcus.id.2037	Raw	0.0122578519776351	0.0198828	0.616507	0.550106
genus.Peptococcus.id.2037	Outlier-corrected	-0.00288473780064516	0.015597	-0.184954	0.856962	rs36121075	0.041
genus.Phascolarctobacterium.id.2168	Raw	-0.0412973785443465	0.0304239	-1.3574	0.207713
genus.Phascolarctobacterium.id.2168	Outlier-corrected						0.107
genus.Prevotella7.id.11182	Raw	0.0138903098404953	0.0107504	1.29207	0.225393
genus.Prevotella7.id.11182	Outlier-corrected						0.714
genus.Prevotella9.id.11183	Raw	0.00333928805072771	0.0248672	0.134285	0.895089
genus.Prevotella9.id.11183	Outlier-corrected	-0.00935432636536435	0.0222278	-0.420839	0.680747	rs7237249	0.006
genus.RikenellaceaeRC9gutgroup.id.11191	Raw	-0.00360879566745145	0.0104019	-0.346935	0.735831
genus.RikenellaceaeRC9gutgroup.id.11191	Outlier-corrected						0.74
genus.Romboutsia.id.11347	Raw	-0.0233192313130747	0.0247718	-0.941362	0.365084
genus.Romboutsia.id.11347	Outlier-corrected						0.19
genus.Roseburia.id.2012	Raw	0.0177662107023753	0.0454138	0.391208	0.70198
genus.Roseburia.id.2012	Outlier-corrected	-0.010978777802651	0.035516	-0.309122	0.763573	rs147990086,rs2160994,rs6445851	<0.001
genus.Ruminiclostridium5.id.11355	Raw	0.00470202849291598	0.0306151	0.153585	0.880992
genus.Ruminiclostridium5.id.11355	Outlier-corrected						0.299
genus.Ruminiclostridium6.id.11356	Raw	0.00358549257920811	0.0233029	0.153864	0.879768
genus.Ruminiclostridium6.id.11356	Outlier-corrected						0.141
genus.Ruminiclostridium9.id.11357	Raw	0.0291221747548994	0.0127101	2.29126	0.0511644
genus.Ruminiclostridium9.id.11357	Outlier-corrected						0.996
genus.RuminococcaceaeNK4A214group.id.11358	Raw	-0.00182622254545768	0.0296566	-0.061579	0.951912
genus.RuminococcaceaeNK4A214group.id.11358	Outlier-corrected						0.081
genus.RuminococcaceaeUCG002.id.11360	Raw	-0.0371837915375105	0.0236554	-1.57189	0.130922
genus.RuminococcaceaeUCG002.id.11360	Outlier-corrected					NA	0.011
genus.RuminococcaceaeUCG003.id.11361	Raw	0.00403672095345724	0.0300658	0.134263	0.89562
genus.RuminococcaceaeUCG003.id.11361	Outlier-corrected						0.056
genus.RuminococcaceaeUCG004.id.11362	Raw	-0.0310511757795043	0.0275836	-1.12571	0.286579
genus.RuminococcaceaeUCG004.id.11362	Outlier-corrected						0.077
genus.RuminococcaceaeUCG005.id.11363	Raw	0.026161196963922	0.0378082	0.691945	0.501144
genus.RuminococcaceaeUCG005.id.11363	Outlier-corrected	0.0278347888480826	0.0270368	1.02952	0.325343	rs114279581,rs12288512	<0.001
genus.RuminococcaceaeUCG009.id.11366	Raw	0.0188478976371183	0.0257386	0.732281	0.47931
genus.RuminococcaceaeUCG009.id.11366	Outlier-corrected	-0.00094773003189707	0.0171826	-0.0551563	0.9571	rs78410648	0.02
genus.RuminococcaceaeUCG010.id.11367	Raw	-0.108302319325573	0.0147324	-7.35132	0.000731156
genus.RuminococcaceaeUCG010.id.11367	Outlier-corrected						0.962
genus.RuminococcaceaeUCG011.id.11368	Raw	0.0541925663380107	0.0693404	0.781543	0.460095
genus.RuminococcaceaeUCG011.id.11368	Outlier-corrected	0.0180476189384104	0.0184733	0.976958	0.373458	rs12636310,rs1416041	<0.001
genus.RuminococcaceaeUCG013.id.11370	Raw	0.0324870367569392	0.0185397	1.75229	0.107514
genus.RuminococcaceaeUCG013.id.11370	Outlier-corrected						0.864
genus.RuminococcaceaeUCG014.id.11371	Raw	-0.000883544758193838	0.025825	-0.0342128	0.973381
genus.RuminococcaceaeUCG014.id.11371	Outlier-corrected						0.233
genus.Ruminococcus1.id.11373	Raw	-0.00208444810143	0.0365289	-0.057063	0.955742
genus.Ruminococcus1.id.11373	Outlier-corrected	0.019838635894399	0.0300956	0.659187	0.52829	rs11783695	0.046
genus.Ruminococcus2.id.11374	Raw	0.0232283845885464	0.0281404	0.825447	0.422961
genus.Ruminococcus2.id.11374	Outlier-corrected	0.0377905247891216	0.025144	1.50296	0.156747	rs12986628	0.034
genus.Sellimonas.id.14369	Raw	-0.0225462263826492	0.0186497	-1.20893	0.261204
genus.Sellimonas.id.14369	Outlier-corrected					NA	0.038
genus.Senegalimassilia.id.11160	Raw	-0.0779594277280252	0.058211	-1.33926	0.251523
genus.Senegalimassilia.id.11160	Outlier-corrected	-0.0179378032014243	0.0186783	-0.960355	0.407722	rs11787826	0.01
genus.Slackia.id.825	Raw	0.0244474629025619	0.0412538	0.592612	0.579225
genus.Slackia.id.825	Outlier-corrected	0.0558617367510301	0.0343628	1.62564	0.179352	rs4492265	0.016
genus.Streptococcus.id.1853	Raw	0.064670590926899	0.0496023	1.30378	0.21334
genus.Streptococcus.id.1853	Outlier-corrected	0.0525393532808858	0.0290295	1.80986	0.095415	rs17708276,rs72739637	<0.001
genus.Subdoligranulum.id.2070	Raw	0.0108077916525264	0.0480231	0.225054	0.82647
genus.Subdoligranulum.id.2070	Outlier-corrected	0.0343443927111945	0.0307663	1.1163	0.29321	rs3761728	0.001
genus.Sutterella.id.2896	Raw	-0.0028394176916065	0.0444928	-0.0638174	0.950261
genus.Sutterella.id.2896	Outlier-corrected	-0.0301124363572344	0.026899	-1.11946	0.295425	rs2050185,rs7499539,rs9350083	<0.001
genus.Terrisporobacter.id.11348	Raw	-0.0244279983022081	0.0201297	-1.21353	0.291681
genus.Terrisporobacter.id.11348	Outlier-corrected						0.669
genus.Turicibacter.id.2162	Raw	-0.0380292218442466	0.0206194	-1.84434	0.0982313
genus.Turicibacter.id.2162	Outlier-corrected						0.41
genus.Tyzzerella3.id.11335	Raw	-0.00366283957372506	0.0210595	-0.173928	0.864821
genus.Tyzzerella3.id.11335	Outlier-corrected					NA	0.009
genus.Veillonella.id.2198	Raw	0.0490410758187834	0.0439654	1.11545	0.301482
genus.Veillonella.id.2198	Outlier-corrected	0.0793810367310063	0.041424	1.91631	0.103796	rs62376424	0.007
genus.Victivallis.id.2256	Raw	0.0247283551732134	0.018005	1.37342	0.202863
genus.Victivallis.id.2256	Outlier-corrected						0.055
order.Actinomycetales.id.420	Raw	0.054794446673257	0.0169437	3.23391	0.0318571
order.Actinomycetales.id.420	Outlier-corrected						0.783
order.Bacillales.id.1674	Raw	-0.0308893574768137	0.0206491	-1.49592	0.17304
order.Bacillales.id.1674	Outlier-corrected	-0.0158349471361313	0.016523	-0.958357	0.369805	rs10233278	0.016
order.Bacteroidales.id.913	Raw	0.0812218270620244	0.0391248	2.07597	0.0582972
order.Bacteroidales.id.913	Outlier-corrected	0.0598304859618695	0.0353951	1.69036	0.116746	rs11146701	0.021
order.Bifidobacteriales.id.432	Raw	0.00866058758404472	0.0228035	0.379792	0.71133
order.Bifidobacteriales.id.432	Outlier-corrected						0.445
order.Burkholderiales.id.2874	Raw	-0.0347123143894836	0.049049	-0.707707	0.495291
order.Burkholderiales.id.2874	Outlier-corrected	-0.0273404016734422	0.0419964	-0.651019	0.533284	rs1511453,rs62191117	<0.001
order.Clostridiales.id.1863	Raw	-0.0414298942695436	0.0415761	-0.996484	0.34043
order.Clostridiales.id.1863	Outlier-corrected	-0.0418401825953565	0.0360077	-1.16198	0.275131	rs112334273,rs6815608	0.009
order.Coriobacteriales.id.810	Raw	0.0579808727545531	0.0332295	1.74486	0.104586
order.Coriobacteriales.id.810	Outlier-corrected					NA	0.039
order.Desulfovibrionales.id.3156	Raw	0.0529517269161295	0.0312061	1.69684	0.117806
order.Desulfovibrionales.id.3156	Outlier-corrected	0.0456184031518258	0.0271756	1.67866	0.127527	rs112381107,rs4506934	0.031
order.Enterobacteriales.id.3468	Raw	-0.00194573387165121	0.0291451	-0.0667603	0.948942
order.Enterobacteriales.id.3468	Outlier-corrected						0.52
order.Erysipelotrichales.id.2148	Raw	-0.0311960300118473	0.0500359	-0.623473	0.544643
order.Erysipelotrichales.id.2148	Outlier-corrected	-0.0165881900242243	0.0325801	-0.50915	0.621692	rs1884466,rs2300774	<0.001
order.Gastranaerophilales.id.1591	Raw	0.0135328246012828	0.0133773	1.01163	0.341331
order.Gastranaerophilales.id.1591	Outlier-corrected						0.765
order.Lactobacillales.id.1800	Raw	-0.0234703672270697	0.0463974	-0.505856	0.620829
order.Lactobacillales.id.1800	Outlier-corrected	-0.0618674454801809	0.0295186	-2.09588	0.060027	rs2952251,rs4028634,rs9581006	<0.001
order.Methanobacteriales.id.120	Raw	0.00137349750852808	0.017143	0.0801201	0.937895
order.Methanobacteriales.id.120	Outlier-corrected						0.121
order.MollicutesRF9.id.11579	Raw	0.00270397121644577	0.0202422	0.133581	0.895948
order.MollicutesRF9.id.11579	Outlier-corrected						0.345
order.NB1n.id.3953	Raw	0.0166301206035911	0.0255557	0.650739	0.527479
order.NB1n.id.3953	Outlier-corrected	0.0180369453838312	0.021239	0.849238	0.415616	rs166849,rs7911787	<0.001
order.Pasteurellales.id.3688	Raw	-0.0305315983544441	0.0288007	-1.0601	0.3084
order.Pasteurellales.id.3688	Outlier-corrected	-0.00554426959153295	0.0178179	-0.311163	0.762067	rs10965428,rs12050685,rs76022354	0.001
order.Rhodospirillales.id.2667	Raw	-0.0129719682498379	0.0241044	-0.538158	0.599561
order.Rhodospirillales.id.2667	Outlier-corrected					NA	0.012
order.Selenomonadales.id.2165	Raw	-0.00912388914199947	0.0424449	-0.214958	0.833733
order.Selenomonadales.id.2165	Outlier-corrected	-0.0384508079236212	0.034453	-1.11604	0.290506	rs4722181	0.002
order.Verrucomicrobiales.id.4030	Raw	0.00469551953923344	0.0472789	0.0993154	0.922851
order.Verrucomicrobiales.id.4030	Outlier-corrected	-0.0277693832975657	0.03364	-0.825486	0.436321	rs11729256,rs2602429,rs4936098	<0.001
order.Victivallales.id.2254	Raw	0.0127368303941264	0.0155086	0.821275	0.438561
order.Victivallales.id.2254	Outlier-corrected						0.539
phylum.Actinobacteria.id.400	Raw	-0.00645564521713399	0.0343547	-0.187912	0.853642
phylum.Actinobacteria.id.400	Outlier-corrected	0.0326977316313586	0.0238849	1.36897	0.196087	rs74037001,rs8047955	0.007
phylum.Bacteroidetes.id.905	Raw	0.0364005751151575	0.0389805	0.933816	0.370444
phylum.Bacteroidetes.id.905	Outlier-corrected						0.064
phylum.Cyanobacteria.id.1500	Raw	-0.036852246951495	0.0222116	-1.65914	0.141049
phylum.Cyanobacteria.id.1500	Outlier-corrected						0.327
phylum.Euryarchaeota.id.55	Raw	0.00841240101102868	0.0179902	0.467611	0.64919
phylum.Euryarchaeota.id.55	Outlier-corrected	0.0176313939274395	0.0162329	1.08615	0.302899	rs45498998	0.016
phylum.Firmicutes.id.1672	Raw	-0.0496103143449272	0.0302044	-1.64248	0.121283
phylum.Firmicutes.id.1672	Outlier-corrected	-0.0676164407994534	0.0263639	-2.56474	0.0224656	rs112334273	0.033
phylum.Lentisphaerae.id.2238	Raw	0.0105118601407479	0.0139326	0.754481	0.472183
phylum.Lentisphaerae.id.2238	Outlier-corrected						0.643
phylum.Proteobacteria.id.2375	Raw	0.0201996029841105	0.0354028	0.570565	0.579763
phylum.Proteobacteria.id.2375	Outlier-corrected						0.054
phylum.Tenericutes.id.3919	Raw	0.0153463178636877	0.0224422	0.683814	0.508241
phylum.Tenericutes.id.3919	Outlier-corrected						0.321
phylum.Verrucomicrobia.id.3982	Raw	-0.0106561363699698	0.0352953	-0.301914	0.768349
phylum.Verrucomicrobia.id.3982	Outlier-corrected	-0.0191762137237279	0.0217434	-0.881931	0.400754	rs11729256,rs2602429	0.001

## Sheet: pleiotropy
Supplementary Table S4.Directional horizontal pleiotropy assessed by intercept term in MR Egger regression of the association between gut microbiota and outcomes.
outcome	exposure	egger_intercept	se	pval
T2DM	genus.Eggerthella.id.819	-0.00571999	0.00902933	0.542175
T2DM	genus.Lactococcus.id.1851	-0.00304463	0.0154933	0.849793
T2DM	genus.DefluviitaleaceaeUCG011.id.11287	-0.00113898	0.0128077	0.931629
T2DM	genus.Flavonifractor.id.2059	-0.00723543	0.010214	0.52979
T2DM	genus.Lachnospira.id.2004	0.0237669	0.0177986	0.252694
T2DM	phylum.Firmicutes.id.1672	-0.00518681	0.00569329	0.377695
T2DM	genus.Hungatella.id.11306	0.00222598	0.0264522	0.938237
T2DM	genus.FamilyXIIIUCG001.id.11294	-0.000551146	0.00841692	0.949918
T2DM	genus.Escherichia.Shigella.id.3504	0.00463397	0.00853255	0.601865
T2DM	family.Streptococcaceae.id.1850	0.0118161	0.0132273	0.389253
T2DM	genus.Holdemanella.id.11393	-0.0170914	0.00865058	0.0796022
T2DM	genus.Ruminococcus2.id.11374	-0.000647549	0.00562356	0.910086
T2DM	phylum.Euryarchaeota.id.55	0.0215149	0.0094641	0.0463092
T2DM	genus.Coprococcus2.id.11302	-0.00838454	0.0152191	0.601582
T2DM	family.Christensenellaceae.id.1866	-0.00547135	0.00651125	0.422506
T2DM	genus..Eubacteriumrectalegroup.id.14374	0.00170529	0.0140325	0.907244
T2DM	class.Actinobacteria.id.419	-0.00431594	0.00685718	0.539988
T2DM	class.Methanobacteria.id.119	0.00656522	0.0120732	0.601412
T2DM	genus.Subdoligranulum.id.2070	-0.011448	0.00851396	0.211655
T2DM	genus.Bilophila.id.3170	0.021383	0.0124179	0.11304
T2DM	genus.RuminococcaceaeUCG014.id.11371	-0.000889589	0.00565221	0.878414
T2DM	genus.Streptococcus.id.1853	-0.00110167	0.0140753	0.938805
T2DM	genus.Oscillibacter.id.2063	0.0124069	0.00781632	0.138427
T2DM	genus.Catenibacterium.id.2153	0.0558862	0.0243606	0.105556
T2DM	phylum.Tenericutes.id.3919	0.00226181	0.00677807	0.745501
T2DM	family.Desulfovibrionaceae.id.3169	-0.00366943	0.00659659	0.593245
T2DM	genus.Coprobacter.id.949	0.00849538	0.00790961	0.310748
T2DM	genus..Eubacteriumruminantiumgroup.id.11340	-0.0024959	0.00546917	0.654266
T2DM	genus.Collinsella.id.815	0.000464655	0.00754072	0.952588
T2DM	genus..Clostridiuminnocuumgroup.id.14397	-0.0204068	0.0135152	0.174811
T2DM	phylum.Proteobacteria.id.2375	-0.00224234	0.00692954	0.752913
T2DM	genus.Anaerostipes.id.1991	-0.00838009	0.00727921	0.274045
T2DM	genus.Coprococcus3.id.11303	0.00846399	0.0123294	0.514494
T2DM	genus.Paraprevotella.id.962	0.00307066	0.00718273	0.677259
T2DM	order.Gastranaerophilales.id.1591	0.0103537	0.00578294	0.116513
T2DM	genus.RuminococcaceaeUCG009.id.11366	-0.00551949	0.0104712	0.609611
T2DM	genus.Parasutterella.id.2892	-0.00273989	0.00964198	0.780762
T2DM	genus.Turicibacter.id.2162	0.0104007	0.00895363	0.278874
T2DM	order.Bifidobacteriales.id.432	0.00644924	0.00534302	0.255193
T2DM	genus.LachnospiraceaeUCG010.id.11330	0.000486742	0.0063759	0.941023
T2DM	genus.Faecalibacterium.id.2057	-0.00598514	0.00582555	0.334293
T2DM	genus.Blautia.id.1992	-0.00108088	0.00508684	0.835614
T2DM	genus.Clostridiumsensustricto1.id.1873	0.00811728	0.0115808	0.514619
T2DM	genus..Eubacteriumventriosumgroup.id.11341	0.00471364	0.0121884	0.705212
T2DM	genus.RuminococcaceaeNK4A214group.id.11358	-0.00408413	0.0074304	0.593542
T2DM	genus.Anaerotruncus.id.2054	0.0051142	0.00579439	0.396324
T2DM	family.Prevotellaceae.id.960	0.0126735	0.00563867	0.0412402
T2DM	family.Verrucomicrobiaceae.id.4036	0.00687325	0.0130008	0.609815
T2DM	genus.Roseburia.id.2012	0.00690632	0.00982652	0.495574
T2DM	genus.Sutterella.id.2896	0.00889954	0.0138631	0.535338
T2DM	genus.RuminococcaceaeUCG013.id.11370	-0.00318999	0.00516947	0.550971
T2DM	family.Rikenellaceae.id.967	0.0026959	0.00480353	0.581962
T2DM	order.Verrucomicrobiales.id.4030	0.00682852	0.0130069	0.612273
T2DM	genus.LachnospiraceaeNK4A136group.id.11319	-0.000402836	0.00385576	0.918386
T2DM	family.Rhodospirillaceae.id.2717	-0.0108402	0.0104759	0.319638
T2DM	order.Victivallales.id.2254	-0.00204619	0.00841987	0.816085
T2DM	genus.Sellimonas.id.14369	-0.0145258	0.0156124	0.38313
T2DM	genus.Coprococcus1.id.11301	-0.00694991	0.0055314	0.237511
T2DM	family.ClostridialesvadinBB60group.id.11286	0.012239	0.00787389	0.144094
T2DM	order.Actinomycetales.id.420	-0.006984	0.00671921	0.375026
T2DM	family.Lactobacillaceae.id.1836	-0.00291981	0.00651768	0.667702
T2DM	class.Alphaproteobacteria.id.2379	0.000319452	0.0201434	0.98796
T2DM	order.Enterobacteriales.id.3468	-0.0109178	0.0137162	0.462146
T2DM	family.BacteroidalesS24.7group.id.11173	-0.012804	0.0120016	0.321445
T2DM	genus.Oxalobacter.id.2978	0.0200547	0.00938864	0.0614138
T2DM	genus.Dorea.id.1997	0.010087	0.00846062	0.267335
T2DM	genus.Ruminococcus1.id.11373	-0.00998423	0.00713298	0.199158
T2DM	family.Clostridiaceae1.id.1869	-0.000539555	0.0105716	0.960547
T2DM	phylum.Verrucomicrobia.id.3982	0.00210325	0.0086576	0.812965
T2DM	family.Actinomycetaceae.id.421	-0.00696032	0.00671591	0.376226
T2DM	order.Erysipelotrichales.id.2148	0.00513618	0.013706	0.714979
T2DM	class.Clostridia.id.1859	0.0143235	0.0135483	0.317963
T2DM	class.Gammaproteobacteria.id.3303	-0.000480283	0.0143612	0.974615
T2DM	genus.Actinomyces.id.423	0.0019047	0.00599006	0.763354
T2DM	family.FamilyXI.id.1936	-0.0153478	0.0220865	0.513118
T2DM	phylum.Lentisphaerae.id.2238	-0.00205767	0.00844135	0.814406
T2DM	genus..Ruminococcusgauvreauiigroup.id.11342	0.0186557	0.0105935	0.108719
T2DM	genus.RikenellaceaeRC9gutgroup.id.11191	0.00111864	0.0106775	0.918859
T2DM	genus.Tyzzerella3.id.11335	0.025037	0.0158444	0.142371
T2DM	genus.Prevotella9.id.11183	0.000429086	0.00753323	0.955444
T2DM	genus.Erysipelatoclostridium.id.11381	-0.00275449	0.00625944	0.667126
T2DM	class.Bacilli.id.1673	-0.0151672	0.00731084	0.0545144
T2DM	phylum.Actinobacteria.id.400	-0.000670711	0.00893977	0.941337
T2DM	genus.Ruminiclostridium5.id.11355	-0.00195104	0.00839374	0.821396
T2DM	genus.Ruminiclostridium6.id.11356	-0.00580846	0.00518679	0.28162
T2DM	order.NB1n.id.3953	-0.00861061	0.0122538	0.49685
T2DM	genus.CandidatusSoleaferrea.id.11350	0.020914	0.0393842	0.609824
T2DM	genus.Eisenbergiella.id.11304	-0.00517147	0.0186107	0.787385
T2DM	order.Lactobacillales.id.1800	-0.0162183	0.00794428	0.0620394
T2DM	genus.Adlercreutzia.id.812	0.00484677	0.00894413	0.607413
T2DM	order.Pasteurellales.id.3688	-0.00249387	0.00771914	0.752198
T2DM	genus.Enterorhabdus.id.820	-0.0105706	0.00749532	0.217525
T2DM	genus.Butyricimonas.id.945	-2.78355e-05	0.00760322	0.997144
T2DM	genus.RuminococcaceaeUCG010.id.11367	0.0015259	0.006132	0.815738
T2DM	family.Defluviitaleaceae.id.1924	0.0115568	0.00784448	0.174779
T2DM	genus.Prevotella7.id.11182	-0.0020361	0.010404	0.849189
T2DM	genus.RuminococcaceaeUCG003.id.11361	-0.00775259	0.00727086	0.311374
T2DM	genus.Terrisporobacter.id.11348	-0.00822655	0.00736209	0.34524
T2DM	family.Bifidobacteriaceae.id.433	0.00644924	0.00534302	0.255193
T2DM	order.Desulfovibrionales.id.3156	-0.00608417	0.00580293	0.319103
T2DM	family.Enterobacteriaceae.id.3469	-0.0109178	0.0137162	0.462146
T2DM	family.Coriobacteriaceae.id.811	0.00623955	0.00956133	0.52633
T2DM	genus.Lachnoclostridium.id.11308	0.0163464	0.010089	0.133473
T2DM	class.Melainabacteria.id.1589	0.0102052	0.00541927	0.0964412
T2DM	class.Negativicutes.id.2164	0.00517731	0.00911305	0.582484
T2DM	genus.Barnesiella.id.944	-0.00796596	0.00702363	0.278874
T2DM	class.Deltaproteobacteria.id.3087	-0.0027122	0.00564726	0.640445
T2DM	family.Lachnospiraceae.id.1987	-0.00385137	0.01265	0.764963
T2DM	genus.Peptococcus.id.2037	-0.00641383	0.0102802	0.546661
T2DM	order.Methanobacteriales.id.120	0.00656522	0.0120732	0.601412
T2DM	genus..Eubacteriumoxidoreducensgroup.id.11339	-0.00458626	0.0149258	0.778732
T2DM	genus.FamilyXIIIAD3011group.id.11293	-0.010166	0.0145204	0.498393
T2DM	class.Lentisphaeria.id.2250	-0.00204619	0.00841987	0.816085
T2DM	class.Mollicutes.id.3920	0.00226181	0.00677807	0.745501
T2DM	family.Bacteroidaceae.id.917	-0.0164681	0.0132404	0.253616
T2DM	family.Veillonellaceae.id.2172	-0.00344683	0.0027812	0.232061
T2DM	phylum.Bacteroidetes.id.905	-0.00494116	0.00676637	0.481993
T2DM	order.Coriobacteriales.id.810	0.00623955	0.00956133	0.52633
T2DM	genus.RuminococcaceaeUCG002.id.11360	0.000385876	0.00487125	0.937649
T2DM	genus..Eubacteriumnodatumgroup.id.11297	-0.010003	0.0098502	0.336384
T2DM	genus.Alloprevotella.id.961	0.0560197	0.0303811	0.138969
T2DM	family.Peptostreptococcaceae.id.2042	0.007029	0.00586352	0.253756
T2DM	order.Clostridiales.id.1863	0.0136677	0.0119267	0.278488
T2DM	genus..Eubacteriumhalliigroup.id.11338	0.00770685	0.00419244	0.087331
T2DM	phylum.Cyanobacteria.id.1500	-0.0086118	0.00928164	0.389294
T2DM	genus.Phascolarctobacterium.id.2168	-0.0254401	0.00946696	0.0276141
T2DM	genus.LachnospiraceaeUCG008.id.11328	0.00986179	0.0170387	0.576928
T2DM	family.Acidaminococcaceae.id.2166	0.00669084	0.0118989	0.598181
T2DM	genus.Lactobacillus.id.1837	0.000872976	0.00555086	0.87893
T2DM	genus.Methanobrevibacter.id.123	0.01268	0.00942093	0.249545
T2DM	genus.Intestinibacter.id.11345	0.0102035	0.00620854	0.12424
T2DM	genus..Ruminococcustorquesgroup.id.14377	-0.00345449	0.00825788	0.688243
T2DM	genus.Victivallis.id.2256	-0.00737812	0.0184724	0.700041
T2DM	genus.Haemophilus.id.3698	0.00658052	0.00896669	0.486866
T2DM	order.Selenomonadales.id.2165	0.00517731	0.00911305	0.582484
T2DM	genus.LachnospiraceaeFCS020group.id.11314	0.00582966	0.0044063	0.21528
T2DM	genus..Eubacteriumxylanophilumgroup.id.14375	0.00280052	0.011527	0.815008
T2DM	genus..Ruminococcusgnavusgroup.id.14376	0.0191406	0.0114966	0.126906
T2DM	genus.RuminococcaceaeUCG011.id.11368	0.0278614	0.0487428	0.58835
T2DM	genus.Bifidobacterium.id.436	-0.00309119	0.00422835	0.480024
T2DM	genus..Eubacteriumcoprostanoligenesgroup.id.11375	-0.00545638	0.00927949	0.568405
T2DM	genus.Ruminiclostridium9.id.11357	-0.00294317	0.00887416	0.749858
T2DM	order.MollicutesRF9.id.11579	0.00481091	0.00512148	0.367715
T2DM	genus..Eubacteriumbrachygroup.id.11296	0.00528383	0.0108484	0.639281
T2DM	genus.Howardella.id.2000	-0.00481384	0.0110348	0.674195
T2DM	order.Burkholderiales.id.2874	-0.00942298	0.0109635	0.412379
T2DM	family.Victivallaceae.id.2255	-0.00375859	0.00813594	0.653988
T2DM	family.Porphyromonadaceae.id.943	-0.0124783	0.00816597	0.170335
T2DM	order.Rhodospirillales.id.2667	-0.0102415	0.0102076	0.335508
T2DM	class.Coriobacteriia.id.809	0.00623955	0.00956133	0.52633
T2DM	family.Oxalobacteraceae.id.2966	0.00775157	0.00709561	0.296084
T2DM	family.Peptococcaceae.id.2024	-0.00573484	0.00518189	0.304997
T2DM	genus.ChristensenellaceaeR.7group.id.11283	-0.00810676	0.0092774	0.407681
T2DM	genus..Eubacteriumfissicatenagroup.id.14373	-0.00715644	0.0112732	0.545729
T2DM	genus.Slackia.id.825	-0.0254784	0.0260834	0.383974
T2DM	genus.RuminococcaceaeUCG004.id.11362	-0.00241213	0.0133218	0.860327
T2DM	genus.LachnospiraceaeUCG004.id.11324	-0.00463766	0.0110392	0.68329
T2DM	order.Bacteroidales.id.913	0.00743755	0.00661981	0.283188
T2DM	genus.LachnospiraceaeNC2004group.id.11316	0.00326841	0.0146717	0.830075
T2DM	order.Bacillales.id.1674	-0.0143568	0.0130365	0.307195
T2DM	genus.Akkermansia.id.4037	0.0069103	0.0129926	0.607696
T2DM	genus.Parabacteroides.id.954	0.0266125	0.0223483	0.299565
T2DM	class.Verrucomicrobiae.id.4029	0.00682852	0.0130069	0.612273
T2DM	class.Bacteroidia.id.912	0.00743755	0.00661981	0.283188
T2DM	genus.Butyrivibrio.id.1993	0.00090811	0.00718364	0.901339
T2DM	genus.Bacteroides.id.918	-0.0164681	0.0132404	0.253616
T2DM	family.Ruminococcaceae.id.2050	0.0120569	0.00702114	0.124267
T2DM	genus.Olsenella.id.822	-0.00493297	0.0117543	0.684565
T2DM	genus.Romboutsia.id.11347	-0.0138987	0.00483372	0.0150958
T2DM	genus.Desulfovibrio.id.3173	-0.0129132	0.00820578	0.15421
T2DM	genus.Anaerofilum.id.2053	-0.00721317	0.0126489	0.582455
T2DM	family.Alcaligenaceae.id.2875	0.0057964	0.0106264	0.597387
T2DM	genus.Marvinbryantia.id.2005	0.000712155	0.00807291	0.931874
T2DM	genus.LachnospiraceaeUCG001.id.11321	0.000699888	0.0137794	0.960402
T2DM	genus.Veillonella.id.2198	0.000232111	0.0228027	0.992208
T2DM	genus.ErysipelotrichaceaeUCG003.id.11384	0.00246515	0.00527491	0.647451
T2DM	genus.Odoribacter.id.952	0.0125708	0.00758662	0.158425
T2DM	genus..Eubacteriumeligensgroup.id.14372	0.00473371	0.00989922	0.652691
T2DM	class.Betaproteobacteria.id.2867	-0.010166	0.00866789	0.268044
T2DM	genus.Dialister.id.2183	-0.00691056	0.0116524	0.567744
T2DM	family.Pasteurellaceae.id.3689	-0.00249387	0.00771914	0.752198
T2DM	genus.Intestinimonas.id.2062	9.89364e-05	0.00470226	0.983491
T2DM	genus.Holdemania.id.2157	-0.0126343	0.00573011	0.0460815
T2DM	genus.LachnospiraceaeND3007group.id.11317	0.0138968	0.0506924	0.829662
T2DM	family.Methanobacteriaceae.id.121	0.00656522	0.0120732	0.601412
T2DM	genus.Butyricicoccus.id.2055	0.00897608	0.00874272	0.344164
T2DM	genus.RuminococcaceaeUCG005.id.11363	0.00623402	0.00884832	0.494542
T2DM	family.Erysipelotrichaceae.id.2149	0.00513618	0.013706	0.714979
T2DM	genus.Fusicatenibacter.id.11305	-0.00117113	0.00774497	0.881699
T2DM	family.FamilyXIII.id.1957	-0.00253606	0.00832177	0.767486
T2DM	genus.Senegalimassilia.id.11160	-0.01948	0.0193793	0.388859
T2DM	genus.Alistipes.id.968	0.00244741	0.0112124	0.830881
T2DM	genus.Gordonibacter.id.821	0.00873361	0.008073	0.307461
T2DM	genus.Oscillospira.id.2064	0.000941661	0.00967919	0.925667
T2DM	class.Erysipelotrichia.id.2147	0.00513618	0.013706	0.714979
T2DM	genus.Allisonella.id.2174	0.000266034	0.0155492	0.986904

## Sheet: heterogeneity
Supplementary Table S5.The heterogeneity of gut microbiota instrumental variables.
outcome	exposure	method	Q	Q_df	Q_pval
T2DM	genus.Eggerthella.id.819	MR Egger	11.3139	9	0.254806
T2DM	genus.Eggerthella.id.819	Inverse variance weighted	11.8184	10	0.297397
T2DM	genus.Lactococcus.id.1851	MR Egger	21.6012	7	0.00297518
T2DM	genus.Lactococcus.id.1851	Inverse variance weighted	21.7203	8	0.00546117
T2DM	genus.DefluviitaleaceaeUCG011.id.11287	MR Egger	20.4167	7	0.00473663
T2DM	genus.DefluviitaleaceaeUCG011.id.11287	Inverse variance weighted	20.4397	8	0.00879447
T2DM	genus.Flavonifractor.id.2059	MR Egger	2.86964	3	0.412163
T2DM	genus.Flavonifractor.id.2059	Inverse variance weighted	3.37145	4	0.497692
T2DM	genus.Lachnospira.id.2004	MR Egger	7.19704	4	0.125835
T2DM	genus.Lachnospira.id.2004	Inverse variance weighted	10.4053	5	0.0645334
T2DM	phylum.Firmicutes.id.1672	MR Egger	26.4652	14	0.0225751
T2DM	phylum.Firmicutes.id.1672	Inverse variance weighted	28.0342	15	0.0213559
T2DM	genus.Hungatella.id.11306	MR Egger	8.11997	3	0.0435962
T2DM	genus.Hungatella.id.11306	Inverse variance weighted	8.13914	4	0.0866123
T2DM	genus.FamilyXIIIUCG001.id.11294	MR Egger	10.0827	6	0.121212
T2DM	genus.FamilyXIIIUCG001.id.11294	Inverse variance weighted	10.0899	7	0.183536
T2DM	genus.Escherichia.Shigella.id.3504	MR Egger	19.7287	8	0.0114126
T2DM	genus.Escherichia.Shigella.id.3504	Inverse variance weighted	20.4561	9	0.0152971
T2DM	family.Streptococcaceae.id.1850	MR Egger	38.7638	12	0.000115091
T2DM	family.Streptococcaceae.id.1850	Inverse variance weighted	41.3416	13	8.38575e-05
T2DM	genus.Holdemanella.id.11393	MR Egger	25.8394	9	0.00217029
T2DM	genus.Holdemanella.id.11393	Inverse variance weighted	37.0468	10	5.55483e-05
T2DM	genus.Ruminococcus2.id.11374	MR Egger	26.3516	13	0.0152438
T2DM	genus.Ruminococcus2.id.11374	Inverse variance weighted	26.3785	14	0.023161
T2DM	phylum.Euryarchaeota.id.55	MR Egger	15.4531	10	0.116394
T2DM	phylum.Euryarchaeota.id.55	Inverse variance weighted	23.4393	11	0.015316
T2DM	genus.Coprococcus2.id.11302	MR Egger	2.69065	6	0.846551
T2DM	genus.Coprococcus2.id.11302	Inverse variance weighted	2.99416	7	0.885542
T2DM	family.Christensenellaceae.id.1866	MR Egger	29.8418	9	0.000466754
T2DM	family.Christensenellaceae.id.1866	Inverse variance weighted	32.183	10	0.00037326
T2DM	genus..Eubacteriumrectalegroup.id.14374	MR Egger	23.4804	6	0.000650549
T2DM	genus..Eubacteriumrectalegroup.id.14374	Inverse variance weighted	23.5382	7	0.00137295
T2DM	class.Actinobacteria.id.419	MR Egger	34.734	13	0.000930058
T2DM	class.Actinobacteria.id.419	Inverse variance weighted	35.7925	14	0.00112073
T2DM	class.Methanobacteria.id.119	MR Egger	13.5162	8	0.0952808
T2DM	class.Methanobacteria.id.119	Inverse variance weighted	14.0158	9	0.121765
T2DM	genus.Subdoligranulum.id.2070	MR Egger	28.0375	9	0.000940207
T2DM	genus.Subdoligranulum.id.2070	Inverse variance weighted	33.6699	10	0.000210045
T2DM	genus.Bilophila.id.3170	MR Egger	28.0358	11	0.00319667
T2DM	genus.Bilophila.id.3170	Inverse variance weighted	35.5931	12	0.000376549
T2DM	genus.RuminococcaceaeUCG014.id.11371	MR Egger	12.8739	9	0.168397
T2DM	genus.RuminococcaceaeUCG014.id.11371	Inverse variance weighted	12.9093	10	0.228787
T2DM	genus.Streptococcus.id.1853	MR Egger	65.5427	13	5.25309e-09
T2DM	genus.Streptococcus.id.1853	Inverse variance weighted	65.5736	14	1.20833e-08
T2DM	genus.Oscillibacter.id.2063	MR Egger	20.8019	12	0.0533583
T2DM	genus.Oscillibacter.id.2063	Inverse variance weighted	25.1695	13	0.0219278
T2DM	genus.Catenibacterium.id.2153	MR Egger	1.19502	3	0.7542
T2DM	genus.Catenibacterium.id.2153	Inverse variance weighted	6.458	4	0.167456
T2DM	phylum.Tenericutes.id.3919	MR Egger	12.8241	10	0.233674
T2DM	phylum.Tenericutes.id.3919	Inverse variance weighted	12.9669	11	0.295495
T2DM	family.Desulfovibrionaceae.id.3169	MR Egger	16.3373	8	0.0377989
T2DM	family.Desulfovibrionaceae.id.3169	Inverse variance weighted	16.9692	9	0.0492004
T2DM	genus.Coprobacter.id.949	MR Egger	13.3873	9	0.14585
T2DM	genus.Coprobacter.id.949	Inverse variance weighted	15.1033	10	0.128342
T2DM	genus..Eubacteriumruminantiumgroup.id.11340	MR Egger	23.0626	16	0.11207
T2DM	genus..Eubacteriumruminantiumgroup.id.11340	Inverse variance weighted	23.3628	17	0.137807
T2DM	genus.Collinsella.id.815	MR Egger	5.6119	7	0.585724
T2DM	genus.Collinsella.id.815	Inverse variance weighted	5.61569	8	0.690191
T2DM	genus..Clostridiuminnocuumgroup.id.14397	MR Egger	13.1364	7	0.0688538
T2DM	genus..Clostridiuminnocuumgroup.id.14397	Inverse variance weighted	17.4148	8	0.0260681
T2DM	phylum.Proteobacteria.id.2375	MR Egger	20.4635	10	0.0251617
T2DM	phylum.Proteobacteria.id.2375	Inverse variance weighted	20.6777	11	0.0368678
T2DM	genus.Anaerostipes.id.1991	MR Egger	17.865	11	0.0847656
T2DM	genus.Anaerostipes.id.1991	Inverse variance weighted	20.0175	12	0.0667553
T2DM	genus.Coprococcus3.id.11303	MR Egger	16.6532	7	0.0197744
T2DM	genus.Coprococcus3.id.11303	Inverse variance weighted	17.7744	8	0.022983
T2DM	genus.Paraprevotella.id.962	MR Egger	17.1119	11	0.104608
T2DM	genus.Paraprevotella.id.962	Inverse variance weighted	17.3962	12	0.13529
T2DM	order.Gastranaerophilales.id.1591	MR Egger	1.57141	7	0.979734
T2DM	order.Gastranaerophilales.id.1591	Inverse variance weighted	4.77687	8	0.781137
T2DM	genus.RuminococcaceaeUCG009.id.11366	MR Egger	22.7438	10	0.0117329
T2DM	genus.RuminococcaceaeUCG009.id.11366	Inverse variance weighted	23.3757	11	0.0156379
T2DM	genus.Parasutterella.id.2892	MR Egger	73.5879	13	1.74259e-10
T2DM	genus.Parasutterella.id.2892	Inverse variance weighted	74.0449	14	3.54062e-10
T2DM	genus.Turicibacter.id.2162	MR Egger	7.97988	8	0.435438
T2DM	genus.Turicibacter.id.2162	Inverse variance weighted	9.32923	9	0.407455
T2DM	order.Bifidobacteriales.id.432	MR Egger	9.80274	10	0.457967
T2DM	order.Bifidobacteriales.id.432	Inverse variance weighted	11.2597	11	0.421771
T2DM	genus.LachnospiraceaeUCG010.id.11330	MR Egger	11.2991	8	0.185319
T2DM	genus.LachnospiraceaeUCG010.id.11330	Inverse variance weighted	11.3074	9	0.255228
T2DM	genus.Faecalibacterium.id.2057	MR Egger	13.3302	8	0.100983
T2DM	genus.Faecalibacterium.id.2057	Inverse variance weighted	15.089	9	0.0885205
T2DM	genus.Blautia.id.1992	MR Egger	15.886	11	0.145418
T2DM	genus.Blautia.id.1992	Inverse variance weighted	15.9512	12	0.193483
T2DM	genus.Clostridiumsensustricto1.id.1873	MR Egger	16.3475	5	0.00591898
T2DM	genus.Clostridiumsensustricto1.id.1873	Inverse variance weighted	17.9538	6	0.00634881
T2DM	genus..Eubacteriumventriosumgroup.id.11341	MR Egger	35.7125	13	0.000657445
T2DM	genus..Eubacteriumventriosumgroup.id.11341	Inverse variance weighted	36.1234	14	0.000999955
T2DM	genus.RuminococcaceaeNK4A214group.id.11358	MR Egger	19.0847	11	0.0595904
T2DM	genus.RuminococcaceaeNK4A214group.id.11358	Inverse variance weighted	19.6088	12	0.0748568
T2DM	genus.Anaerotruncus.id.2054	MR Egger	15.1598	11	0.175296
T2DM	genus.Anaerotruncus.id.2054	Inverse variance weighted	16.2334	12	0.180777
T2DM	family.Prevotellaceae.id.960	MR Egger	17.3725	14	0.236869
T2DM	family.Prevotellaceae.id.960	Inverse variance weighted	23.6411	15	0.0714434
T2DM	family.Verrucomicrobiaceae.id.4036	MR Egger	45.9667	9	6.1084e-07
T2DM	family.Verrucomicrobiaceae.id.4036	Inverse variance weighted	47.3942	10	8.00452e-07
T2DM	genus.Roseburia.id.2012	MR Egger	42.6995	12	2.53832e-05
T2DM	genus.Roseburia.id.2012	Inverse variance weighted	44.4572	13	2.5769e-05
T2DM	genus.Sutterella.id.2896	MR Egger	40.2236	10	1.54751e-05
T2DM	genus.Sutterella.id.2896	Inverse variance weighted	41.8813	11	1.69816e-05
T2DM	genus.RuminococcaceaeUCG013.id.11370	MR Egger	5.87223	10	0.825882
T2DM	genus.RuminococcaceaeUCG013.id.11370	Inverse variance weighted	6.25302	11	0.85596
T2DM	family.Rikenellaceae.id.967	MR Egger	18.419	17	0.362883
T2DM	family.Rikenellaceae.id.967	Inverse variance weighted	18.7602	18	0.406725
T2DM	order.Verrucomicrobiales.id.4030	MR Egger	45.9849	9	6.06118e-07
T2DM	order.Verrucomicrobiales.id.4030	Inverse variance weighted	47.3931	10	8.0083e-07
T2DM	genus.LachnospiraceaeNK4A136group.id.11319	MR Egger	21.6885	13	0.0603796
T2DM	genus.LachnospiraceaeNK4A136group.id.11319	Inverse variance weighted	21.7067	14	0.0848441
T2DM	family.Rhodospirillaceae.id.2717	MR Egger	25.5141	13	0.0197413
T2DM	family.Rhodospirillaceae.id.2717	Inverse variance weighted	27.6156	14	0.0159942
T2DM	order.Victivallales.id.2254	MR Egger	6.19648	6	0.401545
T2DM	order.Victivallales.id.2254	Inverse variance weighted	6.25747	7	0.510028
T2DM	genus.Sellimonas.id.14369	MR Egger	15.3965	7	0.0312394
T2DM	genus.Sellimonas.id.14369	Inverse variance weighted	17.3005	8	0.0271276
T2DM	genus.Coprococcus1.id.11301	MR Egger	17.4364	10	0.0652484
T2DM	genus.Coprococcus1.id.11301	Inverse variance weighted	20.189	11	0.042815
T2DM	family.ClostridialesvadinBB60group.id.11286	MR Egger	35.8206	13	0.000632597
T2DM	family.ClostridialesvadinBB60group.id.11286	Inverse variance weighted	42.478	14	0.000103787
T2DM	order.Actinomycetales.id.420	MR Egger	0.552013	3	0.907324
T2DM	order.Actinomycetales.id.420	Inverse variance weighted	1.63238	4	0.802961
T2DM	family.Lactobacillaceae.id.1836	MR Egger	9.42112	7	0.223818
T2DM	family.Lactobacillaceae.id.1836	Inverse variance weighted	9.69122	8	0.287371
T2DM	class.Alphaproteobacteria.id.2379	MR Egger	27.1603	5	5.30855e-05
T2DM	class.Alphaproteobacteria.id.2379	Inverse variance weighted	27.1616	6	0.00013505
T2DM	order.Enterobacteriales.id.3468	MR Egger	4.54183	5	0.474306
T2DM	order.Enterobacteriales.id.3468	Inverse variance weighted	5.17541	6	0.521521
T2DM	family.BacteroidalesS24.7group.id.11173	MR Egger	14.8467	7	0.0380149
T2DM	family.BacteroidalesS24.7group.id.11173	Inverse variance weighted	17.2608	8	0.0275054
T2DM	genus.Oxalobacter.id.2978	MR Egger	8.23938	9	0.510214
T2DM	genus.Oxalobacter.id.2978	Inverse variance weighted	12.8021	10	0.234947
T2DM	genus.Dorea.id.1997	MR Egger	21.3072	8	0.00637463
T2DM	genus.Dorea.id.1997	Inverse variance weighted	25.093	9	0.00287005
T2DM	genus.Ruminococcus1.id.11373	MR Egger	14.5025	8	0.0695731
T2DM	genus.Ruminococcus1.id.11373	Inverse variance weighted	18.0542	9	0.0345502
T2DM	family.Clostridiaceae1.id.1869	MR Egger	31.8554	8	9.88641e-05
T2DM	family.Clostridiaceae1.id.1869	Inverse variance weighted	31.8657	9	0.000210054
T2DM	phylum.Verrucomicrobia.id.3982	MR Egger	31.3751	10	0.000508611
T2DM	phylum.Verrucomicrobia.id.3982	Inverse variance weighted	31.5602	11	0.000896962
T2DM	family.Actinomycetaceae.id.421	MR Egger	0.562206	3	0.905027
T2DM	family.Actinomycetaceae.id.421	Inverse variance weighted	1.63632	4	0.80225
T2DM	order.Erysipelotrichales.id.2148	MR Egger	44.1157	11	6.93593e-06
T2DM	order.Erysipelotrichales.id.2148	Inverse variance weighted	44.6789	12	1.16953e-05
T2DM	class.Clostridia.id.1859	MR Egger	24.1147	9	0.00412364
T2DM	class.Clostridia.id.1859	Inverse variance weighted	27.1095	10	0.00250246
T2DM	class.Gammaproteobacteria.id.3303	MR Egger	16.5904	5	0.0053458
T2DM	class.Gammaproteobacteria.id.3303	Inverse variance weighted	16.5941	6	0.0108965
T2DM	genus.Actinomyces.id.423	MR Egger	3.41134	5	0.636843
T2DM	genus.Actinomyces.id.423	Inverse variance weighted	3.51245	6	0.742312
T2DM	family.FamilyXI.id.1936	MR Egger	22.4408	6	0.00100712
T2DM	family.FamilyXI.id.1936	Inverse variance weighted	24.2468	7	0.00103092
T2DM	phylum.Lentisphaerae.id.2238	MR Egger	6.38356	7	0.495743
T2DM	phylum.Lentisphaerae.id.2238	Inverse variance weighted	6.44298	8	0.597739
T2DM	genus..Ruminococcusgauvreauiigroup.id.11342	MR Egger	23.9736	10	0.00767071
T2DM	genus..Ruminococcusgauvreauiigroup.id.11342	Inverse variance weighted	31.4085	11	0.000948396
T2DM	genus.RikenellaceaeRC9gutgroup.id.11191	MR Egger	7.03603	9	0.633368
T2DM	genus.RikenellaceaeRC9gutgroup.id.11191	Inverse variance weighted	7.047	10	0.721
T2DM	genus.Tyzzerella3.id.11335	MR Egger	22.3459	11	0.0218264
T2DM	genus.Tyzzerella3.id.11335	Inverse variance weighted	27.4184	12	0.00672337
T2DM	genus.Prevotella9.id.11183	MR Egger	28.9966	13	0.00655314
T2DM	genus.Prevotella9.id.11183	Inverse variance weighted	29.0039	14	0.0104378
T2DM	genus.Erysipelatoclostridium.id.11381	MR Egger	16.924	13	0.2028
T2DM	genus.Erysipelatoclostridium.id.11381	Inverse variance weighted	17.1761	14	0.246913
T2DM	class.Bacilli.id.1673	MR Egger	51.2121	16	1.467e-05
T2DM	class.Bacilli.id.1673	Inverse variance weighted	64.9883	17	1.54367e-07
T2DM	phylum.Actinobacteria.id.400	MR Egger	31.2199	13	0.00313071
T2DM	phylum.Actinobacteria.id.400	Inverse variance weighted	31.2334	14	0.00514109
T2DM	genus.Ruminiclostridium5.id.11355	MR Egger	11.6322	9	0.234845
T2DM	genus.Ruminiclostridium5.id.11355	Inverse variance weighted	11.7021	10	0.305491
T2DM	genus.Ruminiclostridium6.id.11356	MR Egger	20.1659	14	0.124997
T2DM	genus.Ruminiclostridium6.id.11356	Inverse variance weighted	21.9723	15	0.108533
T2DM	order.NB1n.id.3953	MR Egger	39.3812	11	4.5626e-05
T2DM	order.NB1n.id.3953	Inverse variance weighted	41.1489	12	4.62715e-05
T2DM	genus.CandidatusSoleaferrea.id.11350	MR Egger	41.2415	8	1.87866e-06
T2DM	genus.CandidatusSoleaferrea.id.11350	Inverse variance weighted	42.6952	9	2.45179e-06
T2DM	genus.Eisenbergiella.id.11304	MR Egger	20.5366	9	0.0148748
T2DM	genus.Eisenbergiella.id.11304	Inverse variance weighted	20.7128	10	0.0231878
T2DM	order.Lactobacillales.id.1800	MR Egger	46.5162	13	1.16584e-05
T2DM	order.Lactobacillales.id.1800	Inverse variance weighted	61.429	14	6.57811e-08
T2DM	genus.Adlercreutzia.id.812	MR Egger	4.88895	6	0.558133
T2DM	genus.Adlercreutzia.id.812	Inverse variance weighted	5.1826	7	0.637691
T2DM	order.Pasteurellales.id.3688	MR Egger	42.345	12	2.91346e-05
T2DM	order.Pasteurellales.id.3688	Inverse variance weighted	42.7133	13	5.0039e-05
T2DM	genus.Enterorhabdus.id.820	MR Egger	4.88158	5	0.430503
T2DM	genus.Enterorhabdus.id.820	Inverse variance weighted	6.87051	6	0.332989
T2DM	genus.Butyricimonas.id.945	MR Egger	16.5688	11	0.121292
T2DM	genus.Butyricimonas.id.945	Inverse variance weighted	16.5689	12	0.166548
T2DM	genus.RuminococcaceaeUCG010.id.11367	MR Egger	1.14424	4	0.887191
T2DM	genus.RuminococcaceaeUCG010.id.11367	Inverse variance weighted	1.20616	5	0.944285
T2DM	family.Defluviitaleaceae.id.1924	MR Egger	12.7032	9	0.1765
T2DM	family.Defluviitaleaceae.id.1924	Inverse variance weighted	15.7667	10	0.106507
T2DM	genus.Prevotella7.id.11182	MR Egger	7.15727	9	0.620749
T2DM	genus.Prevotella7.id.11182	Inverse variance weighted	7.19557	10	0.706861
T2DM	genus.RuminococcaceaeUCG003.id.11361	MR Egger	17.2042	10	0.0699664
T2DM	genus.RuminococcaceaeUCG003.id.11361	Inverse variance weighted	19.1601	11	0.0582792
T2DM	genus.Terrisporobacter.id.11348	MR Egger	1.2965	3	0.729963
T2DM	genus.Terrisporobacter.id.11348	Inverse variance weighted	2.54513	4	0.636573
T2DM	family.Bifidobacteriaceae.id.433	MR Egger	9.80274	10	0.457967
T2DM	family.Bifidobacteriaceae.id.433	Inverse variance weighted	11.2597	11	0.421771
T2DM	order.Desulfovibrionales.id.3156	MR Egger	18.458	10	0.0477119
T2DM	order.Desulfovibrionales.id.3156	Inverse variance weighted	20.4871	11	0.0390917
T2DM	family.Enterobacteriaceae.id.3469	MR Egger	4.54183	5	0.474306
T2DM	family.Enterobacteriaceae.id.3469	Inverse variance weighted	5.17541	6	0.521521
T2DM	family.Coriobacteriaceae.id.811	MR Egger	22.7776	12	0.0296742
T2DM	family.Coriobacteriaceae.id.811	Inverse variance weighted	23.586	13	0.0351589
T2DM	genus.Lachnoclostridium.id.11308	MR Egger	33.0486	11	0.000516714
T2DM	genus.Lachnoclostridium.id.11308	Inverse variance weighted	40.9355	12	5.02336e-05
T2DM	class.Melainabacteria.id.1589	MR Egger	1.6249	8	0.990435
T2DM	class.Melainabacteria.id.1589	Inverse variance weighted	5.17105	9	0.819149
T2DM	class.Negativicutes.id.2164	MR Egger	27.2697	10	0.00236024
T2DM	class.Negativicutes.id.2164	Inverse variance weighted	28.1499	11	0.00307049
T2DM	genus.Barnesiella.id.944	MR Egger	15.0841	12	0.236868
T2DM	genus.Barnesiella.id.944	Inverse variance weighted	16.7011	13	0.213332
T2DM	class.Deltaproteobacteria.id.3087	MR Egger	18.4723	11	0.0712497
T2DM	class.Deltaproteobacteria.id.3087	Inverse variance weighted	18.8596	12	0.0919733
T2DM	family.Lachnospiraceae.id.1987	MR Egger	155.271	15	2.15761e-25
T2DM	family.Lachnospiraceae.id.1987	Inverse variance weighted	156.231	16	4.59025e-25
T2DM	genus.Peptococcus.id.2037	MR Egger	19.7325	10	0.031887
T2DM	genus.Peptococcus.id.2037	Inverse variance weighted	20.5006	11	0.0389303
T2DM	order.Methanobacteriales.id.120	MR Egger	13.5162	8	0.0952808
T2DM	order.Methanobacteriales.id.120	Inverse variance weighted	14.0158	9	0.121765
T2DM	genus..Eubacteriumoxidoreducensgroup.id.11339	MR Egger	9.39959	3	0.0244239
T2DM	genus..Eubacteriumoxidoreducensgroup.id.11339	Inverse variance weighted	9.69541	4	0.0458832
T2DM	genus.FamilyXIIIAD3011group.id.11293	MR Egger	28.8184	11	0.00242191
T2DM	genus.FamilyXIIIAD3011group.id.11293	Inverse variance weighted	30.1026	12	0.00269481
T2DM	class.Lentisphaeria.id.2250	MR Egger	6.19648	6	0.401545
T2DM	class.Lentisphaeria.id.2250	Inverse variance weighted	6.25747	7	0.510028
T2DM	class.Mollicutes.id.3920	MR Egger	12.8241	10	0.233674
T2DM	class.Mollicutes.id.3920	Inverse variance weighted	12.9669	11	0.295495
T2DM	family.Bacteroidaceae.id.917	MR Egger	12.137	7	0.096143
T2DM	family.Bacteroidaceae.id.917	Inverse variance weighted	14.8192	8	0.0627571
T2DM	family.Veillonellaceae.id.2172	MR Egger	9.86423	17	0.909207
T2DM	family.Veillonellaceae.id.2172	Inverse variance weighted	11.4002	18	0.87661
T2DM	phylum.Bacteroidetes.id.905	MR Egger	18.8891	10	0.0416944
T2DM	phylum.Bacteroidetes.id.905	Inverse variance weighted	19.8964	11	0.0467823
T2DM	order.Coriobacteriales.id.810	MR Egger	22.7776	12	0.0296742
T2DM	order.Coriobacteriales.id.810	Inverse variance weighted	23.586	13	0.0351589
T2DM	genus.RuminococcaceaeUCG002.id.11360	MR Egger	36.5466	20	0.0132553
T2DM	genus.RuminococcaceaeUCG002.id.11360	Inverse variance weighted	36.558	21	0.0189098
T2DM	genus..Eubacteriumnodatumgroup.id.11297	MR Egger	14.1762	9	0.116195
T2DM	genus..Eubacteriumnodatumgroup.id.11297	Inverse variance weighted	15.8006	10	0.105486
T2DM	genus.Alloprevotella.id.961	MR Egger	8.76911	4	0.0671371
T2DM	genus.Alloprevotella.id.961	Inverse variance weighted	16.2228	5	0.00623602
T2DM	family.Peptostreptococcaceae.id.2042	MR Egger	30.5357	12	0.00231774
T2DM	family.Peptostreptococcaceae.id.2042	Inverse variance weighted	34.1924	13	0.00112514
T2DM	order.Clostridiales.id.1863	MR Egger	23.5415	10	0.00891492
T2DM	order.Clostridiales.id.1863	Inverse variance weighted	26.6331	11	0.00521884
T2DM	genus..Eubacteriumhalliigroup.id.11338	MR Egger	21.4387	14	0.0909072
T2DM	genus..Eubacteriumhalliigroup.id.11338	Inverse variance weighted	26.6135	15	0.0320483
T2DM	phylum.Cyanobacteria.id.1500	MR Egger	7.48596	6	0.278231
T2DM	phylum.Cyanobacteria.id.1500	Inverse variance weighted	8.56004	7	0.285805
T2DM	genus.Phascolarctobacterium.id.2168	MR Egger	7.56863	8	0.4767
T2DM	genus.Phascolarctobacterium.id.2168	Inverse variance weighted	14.7899	9	0.0968702
T2DM	genus.LachnospiraceaeUCG008.id.11328	MR Egger	33.3458	9	0.000116245
T2DM	genus.LachnospiraceaeUCG008.id.11328	Inverse variance weighted	34.587	10	0.00014683
T2DM	family.Acidaminococcaceae.id.2166	MR Egger	12.0926	5	0.0335406
T2DM	family.Acidaminococcaceae.id.2166	Inverse variance weighted	12.8573	6	0.0453585
T2DM	genus.Lactobacillus.id.1837	MR Egger	4.19459	8	0.839154
T2DM	genus.Lactobacillus.id.1837	Inverse variance weighted	4.21933	9	0.896393
T2DM	genus.Methanobrevibacter.id.123	MR Egger	3.81332	4	0.43186
T2DM	genus.Methanobrevibacter.id.123	Inverse variance weighted	5.62488	5	0.344447
T2DM	genus.Intestinibacter.id.11345	MR Egger	19.6173	13	0.105173
T2DM	genus.Intestinibacter.id.11345	Inverse variance weighted	23.6931	14	0.0498851
T2DM	genus..Ruminococcustorquesgroup.id.14377	MR Egger	16.0732	7	0.0244563
T2DM	genus..Ruminococcustorquesgroup.id.14377	Inverse variance weighted	16.475	8	0.0360648
T2DM	genus.Victivallis.id.2256	MR Egger	17.3017	8	0.0271169
T2DM	genus.Victivallis.id.2256	Inverse variance weighted	17.6467	9	0.0395013
T2DM	genus.Haemophilus.id.3698	MR Egger	22.0166	7	0.00252372
T2DM	genus.Haemophilus.id.3698	Inverse variance weighted	23.7106	8	0.00256224
T2DM	order.Selenomonadales.id.2165	MR Egger	27.2697	10	0.00236024
T2DM	order.Selenomonadales.id.2165	Inverse variance weighted	28.1499	11	0.00307049
T2DM	genus.LachnospiraceaeFCS020group.id.11314	MR Egger	11.3417	10	0.331525
T2DM	genus.LachnospiraceaeFCS020group.id.11314	Inverse variance weighted	13.3269	11	0.272496
T2DM	genus..Eubacteriumxylanophilumgroup.id.14375	MR Egger	24.4517	7	0.000948643
T2DM	genus..Eubacteriumxylanophilumgroup.id.14375	Inverse variance weighted	24.6579	8	0.00177613
T2DM	genus..Ruminococcusgnavusgroup.id.14376	MR Egger	20.423	10	0.0254962
T2DM	genus..Ruminococcusgnavusgroup.id.14376	Inverse variance weighted	26.084	11	0.00630563
T2DM	genus.RuminococcaceaeUCG011.id.11368	MR Egger	157.055	6	2.48868e-31
T2DM	genus.RuminococcaceaeUCG011.id.11368	Inverse variance weighted	165.608	7	2.11579e-32
T2DM	genus.Bifidobacterium.id.436	MR Egger	10.9383	11	0.448448
T2DM	genus.Bifidobacterium.id.436	Inverse variance weighted	11.4727	12	0.488897
T2DM	genus..Eubacteriumcoprostanoligenesgroup.id.11375	MR Egger	24.0174	11	0.01266
T2DM	genus..Eubacteriumcoprostanoligenesgroup.id.11375	Inverse variance weighted	24.7723	12	0.0159394
T2DM	genus.Ruminiclostridium9.id.11357	MR Egger	1.25793	7	0.989531
T2DM	genus.Ruminiclostridium9.id.11357	Inverse variance weighted	1.36793	8	0.99469
T2DM	order.MollicutesRF9.id.11579	MR Egger	12.3829	11	0.33556
T2DM	order.MollicutesRF9.id.11579	Inverse variance weighted	13.3762	12	0.342297
T2DM	genus..Eubacteriumbrachygroup.id.11296	MR Egger	19.5016	8	0.0123953
T2DM	genus..Eubacteriumbrachygroup.id.11296	Inverse variance weighted	20.0799	9	0.0174255
T2DM	genus.Howardella.id.2000	MR Egger	14.3417	8	0.0732814
T2DM	genus.Howardella.id.2000	Inverse variance weighted	14.6829	9	0.100022
T2DM	order.Burkholderiales.id.2874	MR Egger	30.3561	9	0.00038151
T2DM	order.Burkholderiales.id.2874	Inverse variance weighted	32.8477	10	0.000288905
T2DM	family.Victivallaceae.id.2255	MR Egger	10.4326	10	0.403397
T2DM	family.Victivallaceae.id.2255	Inverse variance weighted	10.6552	11	0.472584
T2DM	family.Porphyromonadaceae.id.943	MR Egger	2.12498	7	0.9526
T2DM	family.Porphyromonadaceae.id.943	Inverse variance weighted	4.46002	8	0.81342
T2DM	order.Rhodospirillales.id.2667	MR Egger	24.1494	12	0.0194096
T2DM	order.Rhodospirillales.id.2667	Inverse variance weighted	26.1753	13	0.0161026
T2DM	class.Coriobacteriia.id.809	MR Egger	22.7776	12	0.0296742
T2DM	class.Coriobacteriia.id.809	Inverse variance weighted	23.586	13	0.0351589
T2DM	family.Oxalobacteraceae.id.2966	MR Egger	13.4309	12	0.338514
T2DM	family.Oxalobacteraceae.id.2966	Inverse variance weighted	14.7666	13	0.322146
T2DM	family.Peptococcaceae.id.2024	MR Egger	3.49427	7	0.835832
T2DM	family.Peptococcaceae.id.2024	Inverse variance weighted	4.71907	8	0.787137
T2DM	genus.ChristensenellaceaeR.7group.id.11283	MR Egger	15.4698	8	0.0506294
T2DM	genus.ChristensenellaceaeR.7group.id.11283	Inverse variance weighted	16.9463	9	0.0495638
T2DM	genus..Eubacteriumfissicatenagroup.id.14373	MR Egger	8.32556	7	0.304764
T2DM	genus..Eubacteriumfissicatenagroup.id.14373	Inverse variance weighted	8.80487	8	0.359024
T2DM	genus.Slackia.id.825	MR Egger	13.3326	4	0.00976008
T2DM	genus.Slackia.id.825	Inverse variance weighted	16.5129	5	0.00552254
T2DM	genus.RuminococcaceaeUCG004.id.11362	MR Egger	18.1695	9	0.0332576
T2DM	genus.RuminococcaceaeUCG004.id.11362	Inverse variance weighted	18.2356	10	0.0511164
T2DM	genus.LachnospiraceaeUCG004.id.11324	MR Egger	31.0169	10	0.000582972
T2DM	genus.LachnospiraceaeUCG004.id.11324	Inverse variance weighted	31.5643	11	0.000895625
T2DM	order.Bacteroidales.id.913	MR Egger	24.5109	12	0.0173187
T2DM	order.Bacteroidales.id.913	Inverse variance weighted	27.0892	13	0.0120957
T2DM	genus.LachnospiraceaeNC2004group.id.11316	MR Egger	20.8033	7	0.00407253
T2DM	genus.LachnospiraceaeNC2004group.id.11316	Inverse variance weighted	20.9507	8	0.00727945
T2DM	order.Bacillales.id.1674	MR Egger	15.9859	7	0.0252456
T2DM	order.Bacillales.id.1674	Inverse variance weighted	18.7556	8	0.0162227
T2DM	genus.Akkermansia.id.4037	MR Egger	45.9509	9	6.14969e-07
T2DM	genus.Akkermansia.id.4037	Inverse variance weighted	47.3952	10	8.00118e-07
T2DM	genus.Parabacteroides.id.954	MR Egger	13.1466	4	0.0105813
T2DM	genus.Parabacteroides.id.954	Inverse variance weighted	17.8071	5	0.00319815
T2DM	class.Verrucomicrobiae.id.4029	MR Egger	45.9849	9	6.06118e-07
T2DM	class.Verrucomicrobiae.id.4029	Inverse variance weighted	47.3931	10	8.0083e-07
T2DM	class.Bacteroidia.id.912	MR Egger	24.5109	12	0.0173187
T2DM	class.Bacteroidia.id.912	Inverse variance weighted	27.0892	13	0.0120957
T2DM	genus.Butyrivibrio.id.1993	MR Egger	16.0252	13	0.247771
T2DM	genus.Butyrivibrio.id.1993	Inverse variance weighted	16.0449	14	0.31064
T2DM	genus.Bacteroides.id.918	MR Egger	12.137	7	0.096143
T2DM	genus.Bacteroides.id.918	Inverse variance weighted	14.8192	8	0.0627571
T2DM	family.Ruminococcaceae.id.2050	MR Egger	17.543	8	0.0249261
T2DM	family.Ruminococcaceae.id.2050	Inverse variance weighted	24.0095	9	0.00428631
T2DM	genus.Olsenella.id.822	MR Egger	35.8303	9	4.24914e-05
T2DM	genus.Olsenella.id.822	Inverse variance weighted	36.5315	10	6.81851e-05
T2DM	genus.Romboutsia.id.11347	MR Egger	7.92238	11	0.72024
T2DM	genus.Romboutsia.id.11347	Inverse variance weighted	16.1901	12	0.182682
T2DM	genus.Desulfovibrio.id.3173	MR Egger	14.4315	8	0.0711884
T2DM	genus.Desulfovibrio.id.3173	Inverse variance weighted	18.8989	9	0.0260665
T2DM	genus.Anaerofilum.id.2053	MR Egger	18.6905	9	0.0279569
T2DM	genus.Anaerofilum.id.2053	Inverse variance weighted	19.3658	10	0.0358545
T2DM	family.Alcaligenaceae.id.2875	MR Egger	17.1848	10	0.0703741
T2DM	family.Alcaligenaceae.id.2875	Inverse variance weighted	17.6961	11	0.0889058
T2DM	genus.Marvinbryantia.id.2005	MR Egger	1.10834	8	0.997467
T2DM	genus.Marvinbryantia.id.2005	Inverse variance weighted	1.11612	9	0.99912
T2DM	genus.LachnospiraceaeUCG001.id.11321	MR Egger	38.6985	11	5.95988e-05
T2DM	genus.LachnospiraceaeUCG001.id.11321	Inverse variance weighted	38.7076	12	0.000117565
T2DM	genus.Veillonella.id.2198	MR Egger	20.5998	6	0.00216433
T2DM	genus.Veillonella.id.2198	Inverse variance weighted	20.6001	7	0.00440934
T2DM	genus.ErysipelotrichaceaeUCG003.id.11384	MR Egger	17.9323	14	0.209883
T2DM	genus.ErysipelotrichaceaeUCG003.id.11384	Inverse variance weighted	18.212	15	0.251684
T2DM	genus.Odoribacter.id.952	MR Egger	5.59953	5	0.347156
T2DM	genus.Odoribacter.id.952	Inverse variance weighted	8.6743	6	0.192741
T2DM	genus..Eubacteriumeligensgroup.id.14372	MR Egger	4.41472	5	0.491374
T2DM	genus..Eubacteriumeligensgroup.id.14372	Inverse variance weighted	4.64339	6	0.590294
T2DM	class.Betaproteobacteria.id.2867	MR Egger	21.0613	10	0.02067
T2DM	class.Betaproteobacteria.id.2867	Inverse variance weighted	23.9584	11	0.0129098
T2DM	genus.Dialister.id.2183	MR Egger	25.301	9	0.00265562
T2DM	genus.Dialister.id.2183	Inverse variance weighted	26.2898	10	0.00336938
T2DM	family.Pasteurellaceae.id.3689	MR Egger	42.345	12	2.91346e-05
T2DM	family.Pasteurellaceae.id.3689	Inverse variance weighted	42.7133	13	5.0039e-05
T2DM	genus.Intestinimonas.id.2062	MR Egger	18.6838	15	0.228422
T2DM	genus.Intestinimonas.id.2062	Inverse variance weighted	18.6844	16	0.285371
T2DM	genus.Holdemania.id.2157	MR Egger	18.7702	13	0.130404
T2DM	genus.Holdemania.id.2157	Inverse variance weighted	25.7895	14	0.0275274
T2DM	genus.LachnospiraceaeND3007group.id.11317	MR Egger	0.376565	1	0.539447
T2DM	genus.LachnospiraceaeND3007group.id.11317	Inverse variance weighted	0.451717	2	0.797831
T2DM	family.Methanobacteriaceae.id.121	MR Egger	13.5162	8	0.0952808
T2DM	family.Methanobacteriaceae.id.121	Inverse variance weighted	14.0158	9	0.121765
T2DM	genus.Butyricicoccus.id.2055	MR Egger	23.9719	6	0.000528515
T2DM	genus.Butyricicoccus.id.2055	Inverse variance weighted	28.1833	7	0.00020369
T2DM	genus.RuminococcaceaeUCG005.id.11363	MR Egger	40.2369	12	6.56793e-05
T2DM	genus.RuminococcaceaeUCG005.id.11363	Inverse variance weighted	41.9013	13	6.79695e-05
T2DM	family.Erysipelotrichaceae.id.2149	MR Egger	44.1157	11	6.93593e-06
T2DM	family.Erysipelotrichaceae.id.2149	Inverse variance weighted	44.6789	12	1.16953e-05
T2DM	genus.Fusicatenibacter.id.11305	MR Egger	31.121	16	0.0129855
T2DM	genus.Fusicatenibacter.id.11305	Inverse variance weighted	31.1654	17	0.0190663
T2DM	family.FamilyXIII.id.1957	MR Egger	18.1263	9	0.0337366
T2DM	family.FamilyXIII.id.1957	Inverse variance weighted	18.3133	10	0.049903
T2DM	genus.Senegalimassilia.id.11160	MR Egger	14.3752	3	0.00243648
T2DM	genus.Senegalimassilia.id.11160	Inverse variance weighted	19.2169	4	0.00071246
T2DM	genus.Alistipes.id.968	MR Egger	26.7134	12	0.00849525
T2DM	genus.Alistipes.id.968	Inverse variance weighted	26.8195	13	0.0131684
T2DM	genus.Gordonibacter.id.821	MR Egger	4.8916	9	0.843654
T2DM	genus.Gordonibacter.id.821	Inverse variance weighted	6.06195	10	0.810032
T2DM	genus.Oscillospira.id.2064	MR Egger	3.19059	6	0.784573
T2DM	genus.Oscillospira.id.2064	Inverse variance weighted	3.20006	7	0.865899
T2DM	class.Erysipelotrichia.id.2147	MR Egger	44.1157	11	6.93593e-06
T2DM	class.Erysipelotrichia.id.2147	Inverse variance weighted	44.6789	12	1.16953e-05
T2DM	genus.Allisonella.id.2174	MR Egger	8.57665	6	0.198824
T2DM	genus.Allisonella.id.2174	Inverse variance weighted	8.57706	7	0.284463

## Sheet: leaveone
Supplementary Table S6.The Results of Leave-One-Out Analysis for the Causal Association Between Gut Microbiota and T2D.
exposure	outcome	under0.05	c_p	c_SNP
genus.Eggerthella.id.819	T2DM	0	0.677172332289088 0.646904116671001 0.714950504569163 0.974763104911672 0.70234258818068 0.942189759801212 0.337549423966359 0.886978879756259 0.591280113141124 0.910844580308621 0.7282468636824	rs112205261 rs13070736 rs1784446 rs2223081 rs2240838 rs2877457 rs3851328 rs4985746 rs6430926 rs67490567 rs76663501
genus.Lactococcus.id.1851	T2DM	0	0.576545796430386 0.176375429468347 0.705126571353975 0.886493413877734 0.570133857227124 0.701904591037704 0.33512604190716 0.446585709606099 0.520497951419432	rs10417872 rs123059 rs12621813 rs17168302 rs2293361 rs4766997 rs55910161 rs6674304 rs7992246
genus.DefluviitaleaceaeUCG011.id.11287	T2DM	0	0.371367473946471 0.266179648941149 0.595755474085339 0.262595311449208 0.225389260881456 0.382279737018717 0.547315799435035 0.236845775441583 0.102878509789357	rs112893842 rs1582238 rs2892880 rs4344384 rs4677103 rs55658617 rs72731813 rs9608282 rs9725395
genus.Flavonifractor.id.2059	T2DM	0	0.868231404351392 0.859836353025258 0.970377049891656 0.837625821273181 0.364477534647158	rs114873521 rs11811696 rs12030302 rs34066017 rs806808
genus.Lachnospira.id.2004	T2DM	0	0.144885053848132 0.939756460212901 0.880010782234304 0.821443727998864 0.641973982460379 0.862490167109243	rs13157098 rs159484 rs2520509 rs4686798 rs4923324 rs56791201
phylum.Firmicutes.id.1672	T2DM	1	0.0103253274761084 0.116353910706796 0.119067882373241 0.15560594445119 0.18871104374537 0.122457348840281 0.0984660815179823 0.154963133970037 0.0926832310289593 0.127538979420157 0.0795351980403162 0.238058051741414 0.161371649753273 0.0937636938336466 0.0743954230346818 0.123537967049643	rs112334273 rs2009919 rs2273429 rs2332027 rs2547978 rs36111799 rs3792064 rs3852931 rs4750583 rs56199908 rs6814436 rs6815608 rs7247191 rs72738886 rs72771021 rs8085381
genus.Hungatella.id.11306	T2DM	0	0.691814669877608 0.674419292586121 0.960529661273888 0.249927445928025 0.971305127882709	rs10044993 rs13128780 rs13249325 rs17092615 rs72759041
genus.FamilyXIIIUCG001.id.11294	T2DM	0	0.762917800154477 0.551859605162607 0.383762849120454 0.194476688065235 0.957667275748994 0.522812083124856 0.784352069883343 0.839483998256375	rs112362903 rs12049454 rs1426266 rs3842897 rs62414802 rs7119679 rs76463770 rs8076666
genus.Escherichia.Shigella.id.3504	T2DM	0	0.971214775645836 0.37881354894209 0.903277978514658 0.456995561633794 0.496470234600198 0.412573954493446 0.631360711002022 0.429820724003807 0.543929086369842 0.479608104770332	rs112767262 rs113127095 rs113513883 rs1154904 rs118526 rs2798105 rs4731451 rs57024273 rs592299 rs73208162
family.Streptococcaceae.id.1850	T2DM	0	0.606831728205648 0.482066291098492 0.583477514576848 0.44290539296275 0.898154842225675 0.504642090160323 0.581045592473379 0.593080200044727 0.379889092740802 0.163546691200172 0.261786698055712 0.681147026607923 0.665073589699626 0.523362315975083	rs10028567 rs11110281 rs16950051 rs2370083 rs2952251 rs35344081 rs4968759 rs57646748 rs6806351 rs72739637 rs77968078 rs7916711 rs957755 rs9903102
genus.Holdemanella.id.11393	T2DM	0	0.370319763317842 0.862540673078291 0.38046397412404 0.501980082368108 0.449902776308618 0.293391764715447 0.428112411274475 0.209252860330742 0.407983154637803 0.446643481730121 0.238023353988312	rs12513188 rs17586763 rs1926302 rs34187114 rs35228298 rs4541991 rs607782 rs62113381 rs73011279 rs75764681 rs8113760
genus.Ruminococcus2.id.11374	T2DM	0	0.365931738593916 0.132848884286253 0.555454651614987 0.405732802372614 0.43422416615682 0.422811178942676 0.579588788477993 0.737746411034693 0.443559549095848 0.168340432631449 0.509254008323016 0.371047299781885 0.486493585948339 0.411030862169472 0.578863752580969	rs12406309 rs12986628 rs1819812 rs2368224 rs2846589 rs2997412 rs4400279 rs4799823 rs55707116 rs58681734 rs61791565 rs75140805 rs7635831 rs7693984 rs78120384
phylum.Euryarchaeota.id.55	T2DM	0	0.89517346528452 0.795058326840741 0.512766712786176 0.277411146985319 0.454985800976576 0.848274126201375 0.866990305415773 0.70408251931207 0.619238210748777 0.98591950298244 0.5856215812021 0.449092808067335	rs10202904 rs11022995 rs34928225 rs45498998 rs56131665 rs6064552 rs6508769 rs7015093 rs76029318 rs7635189 rs77658038 rs894996
genus.Coprococcus2.id.11302	T2DM	1	0.0863752602360879 0.118272686552064 0.20666014835993 0.121262992570194 0.0360487883323983 0.148097043615405 0.120887901084558 0.139260855047072	rs10070053 rs12634070 rs2482516 rs35890118 rs61823518 rs6677933 rs72680320 rs9426473
family.Christensenellaceae.id.1866	T2DM	0	0.187144291940147 0.43858844889965 0.394425625589137 0.4080782303592 0.450417590977805 0.244645809787521 0.524562941361458 0.529927669342957 0.624259823475174 0.512685536512823 0.159924434661696	rs117186816 rs12380890 rs12657403 rs4076564 rs62573205 rs7211194 rs72706624 rs77867022 rs870002 rs892686 rs9608766
genus..Eubacteriumrectalegroup.id.14374	T2DM	0	0.645756843594174 0.65788337252956 0.530776032497491 0.806498923413014 0.503269230359064 0.334408594631515 0.724560124691679 0.446974269092131	rs10248854 rs10797540 rs143694765 rs2884897 rs314726 rs35398954 rs59427698 rs62547233
class.Actinobacteria.id.419	T2DM	0	0.208204163631714 0.283620407954278 0.211174246179164 0.456647089872021 0.480078981224692 0.42889381084765 0.208643365325192 0.348512832048701 0.422184219436865 0.361749238938344 0.295905646139198 0.340972015760661 0.0704741680672683 0.314519192977136 0.252353965386372	rs11655079 rs11745923 rs12049045 rs134366 rs1376754 rs1515761 rs182549 rs4945008 rs6660520 rs72767435 rs7322849 rs80083040 rs8047955 rs857444 rs961091
class.Methanobacteria.id.119	T2DM	0	0.659494472231497 0.677420397446731 0.874477264677235 0.666489329183211 0.716804520740283 0.847157544350305 0.781638440638036 0.979793507410887 0.755878958069369 0.640354999872368	rs10202904 rs10424197 rs4257531 rs56131665 rs6508769 rs6776814 rs73068003 rs73457410 rs75208022 rs894996
genus.Subdoligranulum.id.2070	T2DM	0	0.927936332412889 0.690651466085327 0.752658171859153 0.92978483545554 0.993401260538717 0.846018296427184 0.264294047305881 0.937932608486023 0.751579605512718 0.663828209515925 0.980624197826956	rs10065321 rs10497836 rs1667315 rs2114677 rs2171249 rs35940633 rs3761728 rs4347804 rs6555306 rs75158211 rs76528319
genus.Bilophila.id.3170	T2DM	0	0.570522455870617 0.217766682122438 0.404020271129282 0.459110287864576 0.513817583542289 0.428249691338583 0.52083829104968 0.846637471067796 0.492909622459473 0.343337180148154 0.331649616243928 0.420556825363131 0.460236694909778	rs11069458 rs1241171 rs1571225 rs1969927 rs2728491 rs3827020 rs4798126 rs542415 rs60178956 rs6793291 rs72676854 rs7802841 rs9899990
genus.RuminococcaceaeUCG014.id.11371	T2DM	0	0.92891354660215 0.590026171353955 0.965407322615737 0.837541069692844 0.806950905326122 0.987526681776163 0.835784899960493 0.749918735944092 0.753894201107346 0.86663269433974 0.611002625592994	rs10495392 rs10791168 rs10941294 rs115777838 rs12638134 rs34402072 rs56105232 rs72809222 rs73186226 rs853612 rs995642
genus.Streptococcus.id.1853	T2DM	0	0.239916698312728 0.254414882278796 0.17865344636004 0.301829234218291 0.273573600076354 0.429854619656493 0.124373133958777 0.16989207470452 0.229172367940426 0.24138768766912 0.137147473009638 0.206213203589176 0.0515117364002733 0.278126208909571 0.203534655982779	rs10028567 rs10448310 rs11110281 rs11720390 rs11764382 rs17708276 rs1918540 rs2370083 rs4968759 rs57646748 rs6806351 rs71481756 rs72739637 rs7916711 rs9903102
genus.Oscillibacter.id.2063	T2DM	14	0.0181555125398814 0.0180774790547898 0.0151592827081856 0.0263677022843109 0.0237895539707942 0.00626514444562589 0.007144575897391 0.0294172975117888 0.0274618898558836 0.016286876500988 0.00938998318041351 0.021096487039679 0.00314263463205757 0.0260061579532373	rs11627628 rs11990279 rs12649930 rs133832 rs16866406 rs16934185 rs234108 rs36095275 rs4506202 rs61883564 rs62206502 rs75453768 rs761240 rs9393920
genus.Catenibacterium.id.2153	T2DM	0	0.822084959017352 0.918621485697266 0.975211553741716 0.703822062409332 0.252894875325199	rs12404911 rs212393 rs73128290 rs77285108 rs7742829
phylum.Tenericutes.id.3919	T2DM	0	0.188406856097137 0.666369187502809 0.55771410323651 0.495232626930904 0.69697609756293 0.722699967753278 0.401714683268238 0.414515305979528 0.461405691763994 0.772777021398274 0.265071021160067 0.733407770340352	rs10108398 rs11890098 rs12566890 rs17214486 rs2464826 rs28537087 rs3768491 rs4885016 rs6043847 rs72901605 rs74603314 rs78169027
family.Desulfovibrionaceae.id.3169	T2DM	4	0.280019703080967 0.0434439909285545 0.0261192739161574 0.0669317997591606 0.0970777059170431 0.0657174139501127 0.000315506054797071 0.0834279622544673 0.0375745389911167 0.0756184089012832	rs112381107 rs11599763 rs17791387 rs2692012 rs2838334 rs3935584 rs4506934 rs6058181 rs72647048 rs9928243
genus.Coprobacter.id.949	T2DM	0	0.268766264185246 0.335814512436907 0.486965907969556 0.197969117414198 0.210633280995032 0.401782922253175 0.592733371234289 0.216223444758328 0.285546300341016 0.161399861592608 0.229925503945652	rs11532348 rs12684609 rs12996055 rs143662916 rs189356 rs213863 rs28402691 rs305411 rs3828477 rs72821405 rs74919520
genus..Eubacteriumruminantiumgroup.id.11340	T2DM	13	0.0611515932103177 0.0272127961569894 0.0558360775490212 0.024450947030998 0.0629480561415192 0.0457288186995662 0.0213128428278444 0.019930041442852 0.0259020350008962 0.0236570535378404 0.011175840756913 0.0547389645682699 0.00805040925051193 0.0245419797127995 0.0468961226013095 0.0205561729087721 0.0674347550294558 0.0413663430117008	rs10131724 rs10923018 rs11637981 rs13025464 rs139749 rs16891896 rs17519472 rs209813 rs2116427 rs2229917 rs2418654 rs2817174 rs57340348 rs606117 rs6676699 rs7000472 rs72836424 rs73139629
genus.Collinsella.id.815	T2DM	0	0.404765354772084 0.667806127057806 0.353648957290796 0.551783292121351 0.390985999813172 0.870629761878569 0.457643551844591 0.75976942479106 0.857431166392677	rs10890671 rs11597285 rs1496626 rs149807560 rs2103510 rs62448871 rs73052258 rs75672793 rs9541268
genus..Clostridiuminnocuumgroup.id.14397	T2DM	0	0.392977312145618 0.241445103475324 0.673580526486773 0.487125231091007 0.760058694280013 0.06686157739615 0.608203153436546 0.596300167929452 0.375834647213818	rs10074000 rs10506058 rs1942371 rs40656 rs4869133 rs61267978 rs6577484 rs6890185 rs77845139
phylum.Proteobacteria.id.2375	T2DM	0	0.47299176820809 0.667749762055328 0.346622311815495 0.66675985399619 0.532426215129483 0.425768393933603 0.544543585175578 0.867907038133145 0.409892373883951 0.777201125512237 0.497141385191058 0.977947496303845	rs10750258 rs11126162 rs11715072 rs12150865 rs12467198 rs2347697 rs2532663 rs3890996 rs4340090 rs6707783 rs72771021 rs922773
genus.Anaerostipes.id.1991	T2DM	1	0.0235533617712762 0.228873495131153 0.408693617738202 0.361085785526758 0.377654258672256 0.273665792031548 0.375880954390224 0.225742345104007 0.189796317292294 0.436917872526519 0.245496817704291 0.393073249130094 0.479567944674553	rs10502061 rs2014785 rs2396460 rs2804244 rs3900776 rs60983350 rs62157625 rs62215703 rs6474958 rs6726833 rs6854026 rs7193624 rs78735375
genus.Coprococcus3.id.11303	T2DM	0	0.867749503763676 0.833351231754098 0.873478792334085 0.998002334497606 0.964172875122441 0.60004917436663 0.923480344538583 0.114895261570065 0.627257324090285	rs10810043 rs11077359 rs11080344 rs13247359 rs13394391 rs178271 rs4575475 rs7521171 rs8100692
genus.Paraprevotella.id.962	T2DM	0	0.889287467608261 0.499280457984469 0.754494421807136 0.736704887462746 0.779800477947855 0.939361265207301 0.822235534566248 0.703965746619306 0.901719872346001 0.96062526494086 0.908095833533465 0.741294700525048 0.992895905954431	rs10842464 rs140997932 rs145020347 rs17109926 rs17785622 rs2081023 rs3008582 rs3801748 rs4756632 rs4767113 rs7240324 rs9602779 rs9900242
order.Gastranaerophilales.id.1591	T2DM	0	0.647623562618048 0.25517122554823 0.512930042086539 0.543750275786445 0.610921957040085 0.510056893174321 0.259904672330325 0.603720419048797 0.332825822773941	rs11150282 rs113884518 rs28678345 rs367480 rs4129395 rs789069 rs79790072 rs8028558 rs9864379
genus.RuminococcaceaeUCG009.id.11366	T2DM	0	0.402370643675959 0.347455408721106 0.286320873002556 0.530291681538671 0.571597336102359 0.33451482311822 0.428518855384381 0.39661905735451 0.635674574585675 0.593350453612937 0.958917023807773 0.542617911029678	rs113006825 rs12508214 rs138460696 rs1550196 rs2058609 rs2192926 rs4079028 rs4708333 rs6952765 rs758191 rs78410648 rs9558661
genus.Parasutterella.id.2892	T2DM	0	0.47698234726137 0.306679378573009 0.713607960800933 0.38114515227947 0.331581084477379 0.435089291151878 0.810481897834774 0.439671160003002 0.415943047498829 0.543240591030602 0.252342778064185 0.531326424760365 0.275126766332306 0.765108811103272 0.411573818718274	rs10899911 rs11715853 rs2090816 rs2387977 rs35055552 rs55877868 rs62273907 rs6809952 rs6828768 rs7303158 rs7311004 rs7572229 rs78383039 rs8039785 rs823424
genus.Turicibacter.id.2162	T2DM	4	0.0434705732171447 0.113239807834021 0.175235609443331 0.101656168533274 0.0468858364392677 0.118482433887369 0.0294776668178056 0.238057871135147 0.136061579314371 0.0241502068959511	rs11054680 rs11666533 rs12603364 rs149744580 rs2834977 rs2952020 rs3734633 rs4869133 rs55756211 rs7199484
order.Bifidobacteriales.id.432	T2DM	0	0.597525249114722 0.715504269064733 0.594065388567934 0.574569499346297 0.749075018081081 0.797880923302165 0.715966913562436 0.38355912172877 0.89468847484379 0.73495472741526 0.721656854102733 0.786744527758662	rs10831953 rs12446429 rs13020688 rs182549 rs4957061 rs540489 rs55888705 rs6899771 rs7174549 rs7322849 rs73797465 rs857444
genus.LachnospiraceaeUCG010.id.11330	T2DM	0	0.510164666004123 0.776574124438929 0.726037908326473 0.90211237831585 0.979596683473818 0.739359632731806 0.624400930779554 0.914477740283282 0.623141144749775 0.609818136153347	rs10414815 rs11192447 rs12346653 rs17730011 rs2833528 rs336138 rs4576377 rs72894957 rs74315802 rs9981767
genus.Faecalibacterium.id.2057	T2DM	0	0.747136608283056 0.505030856474309 0.809740059579339 0.758954509829441 0.856690002903791 0.843677627140489 0.916439323053893 0.242263975830454 0.918039909496725 0.683008152583689	rs10927394 rs114946999 rs11776390 rs1271565 rs12753492 rs2835874 rs6910935 rs75499067 rs79656633 rs9536330
genus.Blautia.id.1992	T2DM	0	0.777824696258228 0.4673821896106 0.509023038279028 0.465020367148512 0.842146080296832 0.704029288070058 0.587569439798624 0.643565047032548 0.481237609714077 0.14932759249304 0.597898855003886 0.520902785174919 0.445327701678712	rs11149971 rs113271346 rs115043014 rs117001700 rs12453000 rs16892041 rs2788271 rs3005511 rs4926264 rs67794373 rs682885 rs72973581 rs7860714
genus.Clostridiumsensustricto1.id.1873	T2DM	1	0.420271614982108 0.40485856893873 0.133028825026629 0.0326418274438175 0.561850138415233 0.401006418081462 0.195014052436129	rs11264403 rs115807074 rs116847295 rs12341505 rs2795528 rs2817172 rs550843
genus..Eubacteriumventriosumgroup.id.11341	T2DM	4	0.112621983326857 0.126909210171733 0.025967051087381 0.0871310795821581 0.0665096347595878 0.126425312329982 0.00683375601817275 0.0365491498324993 0.103678505887562 0.0442985651022749 0.127776833229156 0.0705695121555339 0.06133562110235 0.0967362797537123 0.0591714204598578	rs11617697 rs12964517 rs13082419 rs16884680 rs35179274 rs3809430 rs57199565 rs66746423 rs6704822 rs72783037 rs73615400 rs73849225 rs78250280 rs876734 rs9316536
genus.RuminococcaceaeNK4A214group.id.11358	T2DM	0	0.746383652336295 0.569625429383147 0.936405734582222 0.850012448870278 0.530044902709446 0.912357359971879 0.530728584007478 0.960898707611847 0.894661454548834 0.784491343591203 0.913439491567357 0.952948738450645 0.970491025842825	rs11241747 rs11586410 rs12642039 rs12731 rs13087692 rs136761 rs147475196 rs35559912 rs4814689 rs5994253 rs62027366 rs6681678 rs7573569
genus.Anaerotruncus.id.2054	T2DM	0	0.659143321882063 0.474125185745708 0.582731023119985 0.234727594806445 0.158911225412721 0.663686767518181 0.372089608546285 0.407466099474705 0.605587187559826 0.525150715929572 0.271780607204475 0.439555916935427 0.485479615514783	rs10150232 rs11018566 rs115414803 rs1272208 rs1431492 rs17734739 rs34449434 rs4669806 rs6494922 rs6563550 rs7155595 rs8005030 rs9347879
family.Prevotellaceae.id.960	T2DM	0	0.641097132311554 0.57110728295316 0.390091677137428 0.855191040956757 0.347785794529899 0.679487580189665 0.662837889955886 0.614359203227097 0.5899272093114 0.873422347052955 0.701969219011872 0.671601680125604 0.89215809432147 0.723217633053118 0.795723836966225 0.556260625832323	rs12057990 rs12118202 rs13069367 rs148376875 rs2206482 rs2278540 rs34660375 rs3758087 rs3860225 rs4493272 rs4685827 rs7252711 rs7975087 rs912860 rs9586501 rs9958960
family.Verrucomicrobiaceae.id.4036	T2DM	0	0.977677398784753 0.837438734486971 0.565840053183084 0.961597908326793 0.637019559233187 0.975058828662292 0.690766486855054 0.986869245980594 0.738669546078782 0.717282305091589 0.720566780111191	rs111862613 rs117107102 rs11729256 rs12908520 rs2602429 rs4242783 rs4936098 rs61779207 rs74542928 rs9349825 rs941682
genus.Roseburia.id.2012	T2DM	0	0.792827955208105 0.407968816953741 0.877539214618582 0.893475509073342 0.59573107450075 0.433860430753687 0.62309496683615 0.547893026690778 0.852865625208918 0.965119351609484 0.636741988976705 0.806535458181831 0.681294018672214 0.637204551939535	rs12740451 rs147990086 rs16910295 rs2160994 rs2943022 rs302266 rs329182 rs55858165 rs57466170 rs6445851 rs6930661 rs75326254 rs78753150 rs9300744
genus.Sutterella.id.2896	T2DM	0	0.986573658202871 0.860809294751824 0.997292609217625 0.973279086763461 0.562080390315994 0.755305610416469 0.811092872831388 0.949451927793634 0.894825513183073 0.639399375464582 0.991990079153458 0.515601403097705	rs1145877 rs11591622 rs13173038 rs143438747 rs2050185 rs2321387 rs2613606 rs607327 rs62501473 rs7499539 rs7638039 rs9350083
genus.RuminococcaceaeUCG013.id.11370	T2DM	0	0.193320951864361 0.217460190435912 0.143155475316166 0.251422041384274 0.247197965963052 0.170226265343764 0.0819756793492387 0.298997207974239 0.323047512596665 0.339202656743131 0.193264740894907 0.143605562381346	rs11581881 rs12189346 rs12336782 rs12485353 rs12781711 rs16918863 rs2730183 rs4385846 rs75088940 rs76973485 rs7784330 rs9313055
family.Rikenellaceae.id.967	T2DM	0	0.76772901698103 0.21821781752126 0.44634632358767 0.337990752470592 0.474405486735121 0.471973922008064 0.436179914188829 0.572482780018512 0.383310672727862 0.5530777763521 0.385726174576152 0.510905820149835 0.87906633111172 0.503130715201439 0.340355633499697 0.727389329947834 0.455705064740462 0.500103990043248 0.566203551367267	rs10217435 rs10832801 rs1939881 rs2447496 rs2833282 rs35909684 rs36021379 rs4264350 rs59663348 rs62532512 rs6744030 rs67705352 rs6837275 rs7242694 rs74474130 rs77885767 rs9389714 rs9578457 rs9603208
order.Verrucomicrobiales.id.4030	T2DM	0	0.978673470733418 0.836479347591988 0.564972908742675 0.960628199065092 0.637340435607731 0.97584396724668 0.691796085232513 0.985859105005613 0.737702911065743 0.716489129374971 0.719703482736566	rs111862613 rs117107102 rs11729256 rs12908520 rs2602429 rs4242783 rs4936098 rs61779207 rs74542928 rs9349825 rs941682
genus.LachnospiraceaeNK4A136group.id.11319	T2DM	3	0.0841794885963673 0.0771091942258895 0.0409680292182455 0.0223289947181728 0.0779728502505263 0.0758416897121705 0.0718788635809051 0.108637492436652 0.0997727238433355 0.089091412914078 0.0818251115252598 0.0809810912871889 0.0735795980693138 0.105353621960944 0.0154003446846906	rs10952110 rs11263806 rs12611395 rs160061 rs28540839 rs2880566 rs4955932 rs59805249 rs68104925 rs7073658 rs73044693 rs7616165 rs76193507 rs7832116 rs954878
family.Rhodospirillaceae.id.2717	T2DM	0	0.293958074515329 0.774277410065937 0.630103778728849 0.402277080039018 0.365725125411232 0.479430356632802 0.521113978766783 0.237614615667573 0.412966680867334 0.598900310592155 0.559026318383825 0.513802465664257 0.232968898265695 0.622246342944019 0.576121863769247	rs1035406 rs11591293 rs13336560 rs1549633 rs1923415 rs3754624 rs4278423 rs55876211 rs61933850 rs6679026 rs7001029 rs72714493 rs74354280 rs76784716 rs9813022
order.Victivallales.id.2254	T2DM	0	0.746469290855778 0.355346393418872 0.69864195974428 0.231705170363019 0.320089966289583 0.546374088466135 0.721958881362381 0.309184096846255	rs1002941 rs11770843 rs17114848 rs2031282 rs2825714 rs62570196 rs72640280 rs77599476
genus.Sellimonas.id.14369	T2DM	0	0.271524128015103 0.0628950887696112 0.43276350951872 0.333641153903163 0.369359996183519 0.496203252597975 0.219006000924335 0.0758100478198472 0.278287259131653	rs113379006 rs13417181 rs2016057 rs2187447 rs2371572 rs41816 rs4600608 rs553697 rs56203279
genus.Coprococcus1.id.11301	T2DM	0	0.674369768677675 0.517241230132883 0.877954208138654 0.985919484841512 0.722818316256582 0.964155297771277 0.790629614088209 0.974305786941548 0.771224869428429 0.399633098496797 0.619518736600423 0.369990584690373	rs1010560 rs12794898 rs1519491 rs1576241 rs1762123 rs2907920 rs4277593 rs56405618 rs73031725 rs73167075 rs74101919 rs946513
family.ClostridialesvadinBB60group.id.11286	T2DM	0	0.857288915036128 0.886219897052114 0.702701543579115 0.764003700152388 0.923138162529906 0.72264765082012 0.660548521518118 0.782846065839483 0.990769459552229 0.743939864967045 0.9354146001496 0.987469007335586 0.915661730144714 0.625745413200202 0.436001571306186	rs10517600 rs10904722 rs118104867 rs13409132 rs17121075 rs2191834 rs28691777 rs34088226 rs55682560 rs6588624 rs66714985 rs7226487 rs7538034 rs7725895 rs989682
order.Actinomycetales.id.420	T2DM	3	0.0248331587065989 0.0887062658937976 0.299332028285818 0.0442432343707375 0.0336349483203845	rs2889192 rs34583783 rs35011108 rs4073240 rs58484246
family.Lactobacillaceae.id.1836	T2DM	0	0.376770420197876 0.653127065382709 0.406564074413656 0.51188284566935 0.856212951427213 0.325583790979687 0.441440128812597 0.348121463852617 0.305388420393982	rs11674854 rs1530559 rs16861661 rs62314653 rs74599091 rs768253 rs77478751 rs921925 rs9345899
class.Alphaproteobacteria.id.2379	T2DM	0	0.408709452295944 0.312937363259757 0.33312125860043 0.90656676390037 0.747256032146625 0.758187078678324 0.6870182762369	rs140912403 rs34569731 rs55876211 rs62285697 rs76784716 rs7960664 rs9813022
order.Enterobacteriales.id.3468	T2DM	0	0.80907037945566 0.86924824697881 0.836157310787903 0.711826997786857 0.668937330840358 0.491372383465943 0.921778487450045	rs11026530 rs2374342 rs35673018 rs504442 rs62210023 rs78143293 rs79757635
family.BacteroidalesS24.7group.id.11173	T2DM	0	0.819765946881359 0.815474598306883 0.853081820191649 0.687707360879958 0.665133098521422 0.411717694067471 0.643165961359533 0.0643389683117757 0.693975837527821	rs10872669 rs12748533 rs17043785 rs61508842 rs689695 rs7217209 rs738193 rs78609301 rs941000
genus.Oxalobacter.id.2978	T2DM	0	0.582574477470095 0.779584985240293 0.202826785567691 0.188079179423312 0.58553212248468 0.483854875356301 0.61669504833389 0.83073056817196 0.470244068937977 0.723537062542343 0.732537967827098	rs10464997 rs11108500 rs111966731 rs12002250 rs1569853 rs36057338 rs3862635 rs4428215 rs6000536 rs6993398 rs736744
genus.Dorea.id.1997	T2DM	0	0.827179996833346 0.72873964956561 0.928791416739698 0.442643611354281 0.609140959350158 0.740207463489847 0.451162166127193 0.885983492915554 0.952203195402356 0.508101484853642	rs11150408 rs12537781 rs13279148 rs1899291 rs3005511 rs345219 rs3752849 rs4793307 rs62503162 rs73729431
genus.Ruminococcus1.id.11373	T2DM	0	0.931167576136331 0.509775928171129 0.837048248755099 0.964361537336248 0.883472228907465 0.652703057408163 0.910892082009845 0.801171135341815 0.582291479189051 0.728345887211716	rs10167839 rs11783695 rs17781867 rs3819978 rs6105066 rs6493760 rs7117576 rs7583465 rs78572139 rs78613526
family.Clostridiaceae1.id.1869	T2DM	0	0.361288939596728 0.149603096420209 0.0588206228729352 0.455614126302696 0.335339782615004 0.379029851396606 0.172933079716191 0.0928147296135413 0.2532771106546 0.26667838286451	rs10875374 rs12186080 rs12341505 rs2795528 rs2817172 rs4723021 rs550843 rs56188186 rs62397761 rs881532
phylum.Verrucomicrobia.id.3982	T2DM	0	0.725466318823049 0.850561628110469 0.842826737880046 0.776160955397072 0.719805818874629 0.193050579486466 0.695626505206428 0.719101604923408 0.687129705248795 0.989194801448538 0.839692934928193 0.990041329478591	rs11252894 rs117107102 rs11729256 rs12512971 rs12908520 rs2602429 rs3995795 rs45598138 rs61779207 rs74542928 rs76430504 rs9349825
family.Actinomycetaceae.id.421	T2DM	3	0.0248236782588485 0.0888755474763787 0.299950704192417 0.0444255020019984 0.0336727242709304	rs2889192 rs34583783 rs35011108 rs4073240 rs58484246
order.Erysipelotrichales.id.2148	T2DM	0	0.544704066559905 0.576960825391103 0.50900553727868 0.237720527904322 0.862535898603602 0.390283265934874 0.560280781918747 0.398427481248409 0.433652027276756 0.586604976590878 0.742924641584708 0.601799323698932 0.709233407488884	rs1074800 rs10781552 rs17530232 rs1884466 rs2300774 rs290833 rs35161940 rs4078432 rs56970041 rs62504403 rs7234058 rs7826267 rs8003149
class.Clostridia.id.1859	T2DM	0	0.425421608288378 0.128155552407492 0.267853315203301 0.524881136322239 0.489141336138159 0.490677820119838 0.753077896769272 0.377531881254775 0.929973845553613 0.425051899908562 0.570240075383157	rs10774377 rs112334273 rs13105690 rs13179700 rs1842454 rs2273429 rs6797343 rs6814436 rs6815608 rs72738886 rs76767978
class.Gammaproteobacteria.id.3303	T2DM	1	0.142392631694239 0.00596320974640699 0.321969710267155 0.360783973210004 0.232714742140975 0.221755094477379 0.236830418776704	rs11181912 rs12404135 rs2234691 rs6706173 rs75101789 rs79795896 rs9494710
genus.Actinomyces.id.423	T2DM	7	0.000109500840314553 6.61851390843635e-06 1.93631719058074e-05 1.80555917346647e-06 2.21867005988464e-05 4.39203761546543e-06 4.38237820614303e-05	rs2715439 rs34583783 rs35011108 rs4073240 rs4146653 rs71315246 rs7915461
family.FamilyXI.id.1936	T2DM	0	0.58366806007746 0.713151742092194 0.824170009072706 0.570736084118128 0.881183699822817 0.576031503318216 0.822657886326305 0.918026314894894	rs10759623 rs11547158 rs17379710 rs2155352 rs2156611 rs3733511 rs488164 rs697771
phylum.Lentisphaerae.id.2238	T2DM	0	0.816551944559444 0.417366938211544 0.755648439604821 0.290522347389246 0.381895802202992 0.434834893473326 0.608717876591225 0.785562569701667 0.37228262882228	rs1002941 rs11770843 rs17114848 rs2031282 rs2825714 rs60995569 rs62570196 rs72640280 rs77599476
genus..Ruminococcusgauvreauiigroup.id.11342	T2DM	0	0.329346474945875 0.399079711015669 0.545875658880876 0.352217879869375 0.672959603267536 0.29733707401724 0.620155873102208 0.594951343690421 0.406903981813223 0.778576920402868 0.588841019272662 0.466301787880923	rs10931481 rs12079579 rs12539819 rs1391597 rs2047242 rs2105937 rs2166943 rs289410 rs431418 rs71386687 rs73802842 rs9870933
genus.RikenellaceaeRC9gutgroup.id.11191	T2DM	0	0.657947857014388 0.741311487200717 0.963390756232093 0.456000328023776 0.983136571959861 0.748000926704462 0.807706804889134 0.764917720603589 0.968430281081106 0.534777560372249 0.944993463763535	rs12501673 rs17032291 rs17582787 rs2074881 rs2900503 rs2998141 rs4270579 rs4717843 rs7712231 rs80309088 rs9887954
genus.Tyzzerella3.id.11335	T2DM	0	0.590238433353055 0.964795374229221 0.828391002173916 0.827413340644664 0.925259238937281 0.832303982329795 0.847349639896266 0.894980378064451 0.504677699537213 0.947712560231236 0.713323256976818 0.676688018199191 0.690002190070435	rs10898797 rs112102233 rs1232220 rs17706273 rs191093 rs4904512 rs55799124 rs67476743 rs6920448 rs7019909 rs7333521 rs75091807 rs7561370
genus.Prevotella9.id.11183	T2DM	0	0.722010558254389 0.821363778602107 0.656533712949819 0.759528432189803 0.868056977936703 0.819352240318079 0.797474116292203 0.720818889305646 0.815522226588714 0.673872781858473 0.744976104427859 0.68005007490927 0.896120477665971 0.782948900881896 0.889021484560616	rs111509883 rs11685699 rs117271932 rs12648235 rs1304512 rs2104588 rs2495052 rs2683313 rs4968431 rs7237249 rs72815774 rs746764 rs7976209 rs9428102 rs9613013
genus.Erysipelatoclostridium.id.11381	T2DM	0	0.970784376199907 0.657732219422446 0.913631758068971 0.629695763756611 0.905269202415796 0.974093510862485 0.719681131230508 0.886783053719275 0.809689168679726 0.707295594418169 0.752030318572502 0.98873426860214 0.403409226500838 0.805513598050968 0.402327341623271	rs1434153 rs16936671 rs17804233 rs2901723 rs340991 rs3804326 rs45480394 rs4697572 rs58236560 rs61806970 rs622418 rs6474512 rs710230 rs7221249 rs9590927
class.Bacilli.id.1673	T2DM	0	0.744069476112497 0.814329934618415 0.979455723862453 0.708033106620255 0.777483125304253 0.65210907429394 0.383524098204132 0.645750412254901 0.72300314053883 0.803841396360891 0.845852585758834 0.972678740268267 0.686911225220629 0.793494237258278 0.699355383444149 0.774025045080967 0.747351680433766 0.314636655270242	rs11110282 rs11730038 rs12797734 rs13068444 rs1595463 rs28564647 rs2952251 rs34989881 rs35344081 rs4028634 rs4459992 rs57872228 rs694949 rs74663707 rs7666190 rs77558518 rs78938557 rs9581006
phylum.Actinobacteria.id.400	T2DM	0	0.922391307149765 0.631588553122485 0.877818064897278 0.887079339572918 0.650637761598245 0.846656308202888 0.724177264306477 0.997034149398087 0.658705012937011 0.938728056049704 0.812669218199221 0.675293635256502 0.744533473200643 0.798671594336691 0.611435471175081	rs11766971 rs12528285 rs13192624 rs1397793 rs4429415 rs55888705 rs6496870 rs6743026 rs74037001 rs75211493 rs7570971 rs80124826 rs8047955 rs857444 rs9833771
genus.Ruminiclostridium5.id.11355	T2DM	0	0.395094511910117 0.828512560710994 0.92098747783025 0.678534443089707 0.726382853387866 0.823288517530321 0.930912282995295 0.876287313099148 0.79358028241876 0.848207556048833 0.701648136138086	rs10827477 rs113753996 rs1223978 rs1492620 rs2482038 rs2791343 rs2833828 rs4955951 rs6121460 rs79968837 rs8053158
genus.Ruminiclostridium6.id.11356	T2DM	0	0.913531930566044 0.76811189127314 0.777436715679128 0.923542924507121 0.489808377340368 0.889900961100183 0.788722650529814 0.928885438525595 0.994322404937518 0.938362020816118 0.713333947838055 0.777932358321234 0.71250660882029 0.947233297506466 0.650910566646033 0.864607080048756	rs10829821 rs116969552 rs11992182 rs1756364 rs2548459 rs35362464 rs61060922 rs663262 rs67479537 rs71414120 rs72991535 rs73176030 rs77193512 rs792058 rs79968172 rs9555756
order.NB1n.id.3953	T2DM	0	0.50007201600216 0.592699599550946 0.844321218754399 0.189810521820557 0.616294019166006 0.540220391304223 0.527300300889057 0.552959119420498 0.403265768756666 0.255334895820171 0.856431501831031 0.64223852619288 0.592994570443115	rs11251024 rs11606187 rs13385922 rs166849 rs2172426 rs267959 rs4383094 rs60583455 rs60775321 rs72671304 rs7911787 rs8126061 rs9542068
genus.CandidatusSoleaferrea.id.11350	T2DM	0	0.42156477270196 0.34789519532709 0.498618354291522 0.432320040862513 0.127239582917167 0.251098623101283 0.249526692339316 0.872410400381949 0.523684180819402 0.445626374498256	rs10090365 rs10108780 rs10809135 rs36155147 rs4294381 rs4678258 rs6489992 rs6494306 rs7400877 rs9973954
genus.Eisenbergiella.id.11304	T2DM	0	0.287228787482586 0.49674920274061 0.152369223090231 0.104802588209412 0.495499643186505 0.218867494147629 0.187503322824681 0.354734115367554 0.467303889273006 0.266813810441668 0.368213911477689	rs11027642 rs11079158 rs11938607 rs12257723 rs12710729 rs13258851 rs1508033 rs1553971 rs2683098 rs3812426 rs4462860
order.Lactobacillales.id.1800	T2DM	0	0.626536676703219 0.63783018906919 0.689532576511374 0.846733432105882 0.658500762414743 0.660889639997351 0.264713198999058 0.529185351115754 0.603910665997403 0.940701417672534 0.831538307530866 0.673565644825251 0.652980597048309 0.630419779056315 0.214315244910445	rs11110282 rs11627423 rs11730038 rs12797734 rs1595463 rs2370083 rs2952251 rs34989881 rs35344081 rs4028634 rs57872228 rs74663707 rs77558518 rs78938557 rs9581006
genus.Adlercreutzia.id.812	T2DM	1	0.055752684126018 0.146110928399154 0.0577456365943649 0.153838685159383 0.0883448776356615 0.0528085700809282 0.0134262545757257 0.0801551635344325	rs11604400 rs13231526 rs2717140 rs55719207 rs6664405 rs7680684 rs9490822 rs9915817
order.Pasteurellales.id.3688	T2DM	0	0.126241094027293 0.35938706268448 0.475382252066976 0.365264626081678 0.268362653374298 0.327116927954772 0.26299745169623 0.411980885656179 0.223677122802829 0.733385332968941 0.115754446662949 0.3070969605023 0.325713576414401 0.286722174056923	rs10965428 rs111582866 rs12050685 rs16970009 rs35510 rs4822728 rs6972479 rs72756943 rs73139353 rs76022354 rs78909003 rs9382510 rs9895850 rs9938097
genus.Enterorhabdus.id.820	T2DM	0	0.194248597544047 0.403122544069969 0.514815763305186 0.433573182630858 0.188525127755373 0.0625785236121159 0.173393454052908	rs10098492 rs114731706 rs2051957 rs3017103 rs424715 rs73331712 rs77655283
genus.Butyricimonas.id.945	T2DM	0	0.218390452345389 0.533664445698552 0.396230323851367 0.372103313793611 0.450297236507143 0.788386327916988 0.296411988644923 0.211800486341031 0.366527275232324 0.398657178336728 0.436954181493436 0.494849611120444 0.128295631278504	rs11228830 rs113054641 rs12304031 rs12458763 rs1862649 rs2114713 rs62130338 rs62390301 rs7083431 rs71428626 rs72814525 rs78453362 rs9657374
genus.RuminococcaceaeUCG010.id.11367	T2DM	6	0.00103406384772257 0.000495800125749796 0.000491604583923708 0.00262614592467434 0.00329494996990088 0.000373241869784266	rs12597105 rs2820282 rs682403 rs6958419 rs73218807 rs7441445
family.Defluviitaleaceae.id.1924	T2DM	0	0.536363739450525 0.398385972416985 0.704199074842901 0.278589172679769 0.390478598162636 0.340581589058904 0.458230883052579 0.560949372350408 0.838424149195283 0.353669063309242 0.168963306082193	rs112893842 rs1582238 rs17051335 rs1908593 rs4344384 rs4677103 rs540220 rs55658617 rs72731813 rs9608282 rs9725395
genus.Prevotella7.id.11182	T2DM	0	0.241123078482396 0.246932002546722 0.365234886654569 0.328963603075301 0.275528004938012 0.194568892847998 0.145091190275052 0.272464985748901 0.256637679744275 0.631282415537548 0.466783661330678	rs118038478 rs12124567 rs12195431 rs2240542 rs2918132 rs430270 rs57404562 rs79263163 rs9426434 rs9608249 rs9959718
genus.RuminococcaceaeUCG003.id.11361	T2DM	0	0.999131238047294 0.991499429902831 0.670081841999739 0.676481618365467 0.910546313429077 0.992593193880474 0.838091595779007 0.972414891791742 0.465818807881301 0.596619630163956 0.835352130432647 0.736610495897208	rs10490280 rs11243416 rs11613919 rs16959793 rs2523124 rs3013089 rs4452755 rs4532474 rs646327 rs6759615 rs73341549 rs78720113
genus.Terrisporobacter.id.11348	T2DM	0	0.193461673164688 0.627924449788109 0.295859705324196 0.267562724728627 0.681596491079538	rs1883097 rs2569953 rs2872237 rs58405430 rs7184125
family.Bifidobacteriaceae.id.433	T2DM	0	0.597525249114722 0.715504269064733 0.594065388567934 0.574569499346297 0.749075018081081 0.797880923302165 0.715966913562436 0.38355912172877 0.89468847484379 0.73495472741526 0.721656854102733 0.786744527758662	rs10831953 rs12446429 rs13020688 rs182549 rs4957061 rs540489 rs55888705 rs6899771 rs7174549 rs7322849 rs73797465 rs857444
order.Desulfovibrionales.id.3156	T2DM	2	0.459714212118544 0.0956855973318408 0.0675194393259881 0.0454842440149582 0.130997950996398 0.183255715855406 0.128953548368752 0.00692268760695291 0.157683314666486 0.0859892979748994 0.0855700322378684 0.144795612284764	rs112381107 rs11599763 rs17791387 rs186073 rs2692012 rs2838334 rs3935584 rs4506934 rs6058181 rs62020470 rs72647048 rs9928243
family.Enterobacteriaceae.id.3469	T2DM	0	0.80907037945566 0.86924824697881 0.836157310787903 0.711826997786857 0.668937330840358 0.491372383465943 0.921778487450045	rs11026530 rs2374342 rs35673018 rs504442 rs62210023 rs78143293 rs79757635
family.Coriobacteriaceae.id.811	T2DM	3	0.156494396876893 0.0737757964567914 0.168217748162996 0.134797774652997 0.12245791466249 0.0701865028445142 0.147170739864299 0.0895603240861885 0.0850796294344587 0.0166601261561254 0.173149912944173 0.039777822102152 0.154911882098442 0.0360635632463293	rs11073596 rs11250875 rs11656361 rs12974142 rs13307134 rs1397793 rs1816223 rs240104 rs2442778 rs3025411 rs34739816 rs67561917 rs719099 rs8010111
genus.Lachnoclostridium.id.11308	T2DM	0	0.326512103669193 0.545008984453548 0.189767195084667 0.38154124818166 0.322142957906432 0.57719779099157 0.547743594484126 0.436697554679607 0.685350559093299 0.345850668255089 0.171275990459671 0.323490341857161 0.247659698804948	rs1031599 rs12566975 rs1528479 rs1997204 rs2385421 rs3821998 rs4738679 rs6112314 rs615997 rs62285313 rs72829893 rs78068103 rs789029
class.Melainabacteria.id.1589	T2DM	0	0.411457914866837 0.481356313200726 0.493143319768838 0.182156275064207 0.381823336168959 0.407467347883041 0.460743842309217 0.38103416555922 0.184504905177012 0.238832588796834	rs10148250 rs10738747 rs11150282 rs113884518 rs28678345 rs367480 rs4129395 rs789069 rs79790072 rs9864379
class.Negativicutes.id.2164	T2DM	0	0.902750947281648 0.875394916672127 0.594256506677075 0.949364494356986 0.990085535664618 0.952549319379865 0.264406930007657 0.802946163066494 0.749329537619351 0.932872918321741 0.912696239634476 0.831122566578601	rs1135612 rs13086907 rs1643968 rs1649999 rs2834062 rs4463806 rs4722181 rs60274479 rs61249479 rs71405394 rs73232831 rs9423647
genus.Barnesiella.id.944	T2DM	0	0.53048429611028 0.450194440859558 0.231675622459961 0.358622374417187 0.425015257904225 0.299346191382919 0.0849037977135103 0.340835556189805 0.328418041982577 0.407606773808005 0.155072005897125 0.342849148371386 0.186987461843538 0.180138849566139	rs11155559 rs113258194 rs12909713 rs13242616 rs199035 rs2276875 rs2428166 rs35177866 rs60316894 rs62251337 rs72684847 rs76181748 rs77455852 rs79795328
class.Deltaproteobacteria.id.3087	T2DM	12	0.0309424907443233 0.108886646740874 0.0133734023609543 0.0203431286712916 0.00701124153969337 0.0221978035125094 0.0329697152617982 0.0217663649136212 0.000126362344948004 0.0110768538821284 0.0287006546991831 0.0109800408715994 0.0256608912410879	rs1035691 rs112381107 rs11599763 rs17084793 rs17791387 rs2692012 rs2838334 rs3935584 rs4506934 rs55744759 rs6058181 rs62020470 rs9928243
family.Lachnospiraceae.id.1987	T2DM	0	0.371799305542278 0.309132571787605 0.274933102006422 0.413097196360219 0.917712453605652 0.220610109028384 0.289977214447523 0.414603714411762 0.373981608754628 0.427465051186562 0.417062601420224 0.388202817578421 0.331551655483944 0.287392545152129 0.526355331539745 0.347228586682456 0.387489070820791	rs10402491 rs11139361 rs112040820 rs11841382 rs11979110 rs1205443 rs12760724 rs13005175 rs146660815 rs2159863 rs2910921 rs3127230 rs35524804 rs7359994 rs79086868 rs959845 rs9929145
genus.Peptococcus.id.2037	T2DM	0	0.628024117413573 0.637831638294162 0.808856164982103 0.627540325923997 0.853264801505568 0.332472488619353 0.543302350486916 0.446305912556653 0.431052395133823 0.563184252481583 0.350436740101791 0.441231018759609	rs10031059 rs11001941 rs12069354 rs2054133 rs36121075 rs413827 rs5770862 rs6918730 rs7033353 rs72850165 rs74592222 rs77681628
order.Methanobacteriales.id.120	T2DM	0	0.659494472231497 0.677420397446731 0.874477264677235 0.666489329183211 0.716804520740283 0.847157544350305 0.781638440638036 0.979793507410887 0.755878958069369 0.640354999872368	rs10202904 rs10424197 rs4257531 rs56131665 rs6508769 rs6776814 rs73068003 rs73457410 rs75208022 rs894996
genus..Eubacteriumoxidoreducensgroup.id.11339	T2DM	0	0.307732113480141 0.525147119842089 0.825968309766433 0.908983475756986 0.787767945159721	rs12129908 rs12423772 rs2973294 rs34561138 rs440215
genus.FamilyXIIIAD3011group.id.11293	T2DM	0	0.269051770451229 0.529937262306185 0.649325899295831 0.588120169773815 0.38349266856802 0.818411898707492 0.385798991757529 0.570654949928063 0.404081939696931 0.359625611892229 0.415282498055562 0.360582253272775 0.153801464781339	rs11126423 rs11736617 rs12812672 rs149302 rs16840310 rs16940167 rs17156849 rs62029761 rs62200412 rs72730932 rs739451 rs9276029 rs9837139
class.Lentisphaeria.id.2250	T2DM	0	0.746469290855778 0.355346393418872 0.69864195974428 0.231705170363019 0.320089966289583 0.546374088466135 0.721958881362381 0.309184096846255	rs1002941 rs11770843 rs17114848 rs2031282 rs2825714 rs62570196 rs72640280 rs77599476
class.Mollicutes.id.3920	T2DM	0	0.188406856097137 0.666369187502809 0.55771410323651 0.495232626930904 0.69697609756293 0.722699967753278 0.401714683268238 0.414515305979528 0.461405691763994 0.772777021398274 0.265071021160067 0.733407770340352	rs10108398 rs11890098 rs12566890 rs17214486 rs2464826 rs28537087 rs3768491 rs4885016 rs6043847 rs72901605 rs74603314 rs78169027
family.Bacteroidaceae.id.917	T2DM	1	0.119681848438002 0.263568963312405 0.2674053252921 0.0797207268292041 0.174553052780742 0.179917291746711 0.296930600102379 0.0293594894841377 0.179090419384048	rs11585893 rs13207588 rs1340391 rs17619981 rs2023437 rs66474973 rs66710942 rs6795673 rs9507307
family.Veillonellaceae.id.2172	T2DM	0	0.21041747729673 0.173244473932533 0.18475200133302 0.120354592472435 0.281874826416046 0.178925285505389 0.267059193015618 0.1756030337876 0.132175233962974 0.168848868808979 0.137728515814671 0.237988950287506 0.234070044931655 0.186936242459364 0.094769831451319 0.175898202498933 0.132416145666566 0.357647759216541 0.168366124517845	rs111810795 rs114889439 rs11700976 rs12186441 rs12668619 rs12741784 rs1442060 rs1693340 rs2175069 rs2561116 rs2585520 rs4263802 rs4461038 rs4797169 rs61264131 rs6692542 rs6909981 rs79535861 rs9345168
phylum.Bacteroidetes.id.905	T2DM	0	0.371054055448777 0.305426165882033 0.147453227457852 0.431935642730318 0.632406647269313 0.201586520298369 0.416026677126793 0.41445963221336 0.565061881986348 0.271845146823055 0.269301682581521 0.713378999645873	rs111845179 rs17343978 rs2032750 rs62531359 rs62575403 rs6586324 rs72706335 rs73512608 rs73846128 rs73975615 rs7999780 rs929878
order.Coriobacteriales.id.810	T2DM	3	0.156494396876893 0.0737757964567914 0.168217748162996 0.134797774652997 0.12245791466249 0.0701865028445142 0.147170739864299 0.0895603240861885 0.0850796294344587 0.0166601261561254 0.173149912944173 0.039777822102152 0.154911882098442 0.0360635632463293	rs11073596 rs11250875 rs11656361 rs12974142 rs13307134 rs1397793 rs1816223 rs240104 rs2442778 rs3025411 rs34739816 rs67561917 rs719099 rs8010111
genus.RuminococcaceaeUCG002.id.11360	T2DM	1	0.116490712663413 0.153942134546689 0.258423747304878 0.138841956241623 0.111180744148168 0.0236036978248883 0.133472755963193 0.139299896188358 0.195425700652099 0.192159967171998 0.155598899415859 0.14700782126057 0.0864970745656927 0.0546116777786431 0.119927507487008 0.0744063120031147 0.184013997390476 0.125639247567359 0.0976548712532029 0.121432764123127 0.226500511812398 0.0917573646997175	rs10916131 rs10927423 rs10964441 rs113147300 rs11607472 rs116974815 rs11750293 rs12463378 rs15256 rs55793120 rs56030423 rs57079348 rs6542556 rs6793778 rs7120052 rs7155595 rs7249614 rs7342369 rs76847269 rs77564310 rs79016051 rs882348
genus..Eubacteriumnodatumgroup.id.11297	T2DM	2	0.238595467469475 0.251084678478193 0.122701454700697 0.279582132144531 0.230539865270575 0.030050833231405 0.300576524634592 0.32408714556764 0.179716167291861 0.0283637906636482 0.221522622907831	rs10263623 rs10458299 rs11006576 rs113893692 rs34297067 rs61841040 rs6818880 rs77910827 rs7827125 rs7880204 rs9425984
genus.Alloprevotella.id.961	T2DM	1	0.620541852562766 0.780752755568181 0.878968693154253 0.953107483063938 0.0438260524859887 0.849636421536032	rs12675596 rs2154444 rs34619204 rs4364940 rs4680035 rs58212166
family.Peptostreptococcaceae.id.2042	T2DM	0	0.502656081579508 0.772010469797776 0.220499868835647 0.498609614191913 0.377024175646433 0.601693647615047 0.866503468466955 0.805095406560165 0.475907428046077 0.262181887618223 0.452786601423434 0.475984635198273 0.455587474995657 0.617027679091656	rs10805326 rs117020988 rs12377846 rs12986312 rs1467258 rs1520207 rs4692811 rs59865771 rs59987323 rs61841503 rs6721459 rs76982728 rs77540684 rs9573937
order.Clostridiales.id.1863	T2DM	0	0.304009692574978 0.0654694241215087 0.17091645811786 0.389819165167787 0.359567097862882 0.360811037687967 0.452615121772014 0.553572743383193 0.262027583668578 0.737553861304779 0.303562781466624 0.429083664101969	rs10774377 rs112334273 rs13105690 rs13179700 rs1842454 rs2273429 rs290772 rs6442336 rs6814436 rs6815608 rs72738886 rs76767978
genus..Eubacteriumhalliigroup.id.11338	T2DM	0	0.902506618667985 0.837265823298303 0.701817523944147 0.540813966093812 0.317559690491655 0.634598604114449 0.659746696391927 0.497167660163396 0.858998575490267 0.779906545434555 0.44089485344375 0.858429731801706 0.352527609195314 0.605014985665866 0.577970004876726 0.812680303182598	rs10501370 rs10798999 rs10808115 rs117748144 rs13116360 rs138531890 rs17074066 rs17474256 rs281379 rs28584818 rs60254196 rs630939 rs6550770 rs74018587 rs78056098 rs949971
phylum.Cyanobacteria.id.1500	T2DM	1	0.159703466328183 0.0439957348629917 0.191438698779 0.135972149297668 0.354841183744107 0.167102836046061 0.0507862309593203 0.10538591865417	rs12555298 rs2585223 rs584122 rs61972390 rs7148504 rs76531781 rs789068 rs9864379
genus.Phascolarctobacterium.id.2168	T2DM	1	0.236860311741344 0.455507716055806 0.318319975333986 0.107993389896365 0.220633782344373 0.252994287882777 0.0402080511324661 0.183342332095858 0.27103277257201 0.137187397268971	rs11929846 rs12618201 rs1264476 rs28525131 rs56069061 rs56157888 rs74540770 rs74847270 rs75882962 rs7982713
genus.LachnospiraceaeUCG008.id.11328	T2DM	0	0.636330331205023 0.467776464242161 0.364740905032829 0.558282495839086 0.745953187037603 0.497614710428084 0.3745873245566 0.530661653889998 0.0669299205073326 0.788778267288114 0.411523817544844	rs10741777 rs10793103 rs10801803 rs13024781 rs57091572 rs57254474 rs61944774 rs62277846 rs67078837 rs75356640 rs955844
family.Acidaminococcaceae.id.2166	T2DM	0	0.331690392564428 0.247813815734087 0.28440430688239 0.456337820442651 0.605146102110755 0.133652921236878 0.7717285643297	rs262812 rs2933324 rs45497800 rs6589457 rs6923842 rs74540770 rs78702810
genus.Lactobacillus.id.1837	T2DM	0	0.639657102439644 0.79075277951033 0.915262746980713 0.701527675131438 0.85241578187315 0.769758074570946 0.555766615488312 0.583890501602752 0.775053167701664 0.614381797260614	rs11674854 rs12693845 rs1530559 rs16861661 rs62314653 rs7399658 rs75127669 rs768253 rs77478751 rs921925
genus.Methanobrevibacter.id.123	T2DM	0	0.877393276223176 0.71157703262776 0.551635206637722 0.878372249516799 0.557227897837739 0.220519503977311	rs10202904 rs1334944 rs4802933 rs6776814 rs76029318 rs894996
genus.Intestinibacter.id.11345	T2DM	0	0.246489622406481 0.0673126363077757 0.238124238861705 0.24990367380885 0.183046951526509 0.390393490475472 0.191707671975923 0.217412619561987 0.671809126005208 0.296853867873351 0.308059541656734 0.318659744775497 0.156567319682701 0.250249803948579 0.376676658704927	rs10805326 rs11109097 rs118030283 rs16938435 rs2098844 rs2702387 rs4327025 rs447950 rs478972 rs6062862 rs62430350 rs68093214 rs6875660 rs893394 rs9348442
genus..Ruminococcustorquesgroup.id.14377	T2DM	1	0.475719657853337 0.273756509342001 0.564414084265499 0.0289686490058649 0.605030269115005 0.307925284400264 0.450365005501887 0.638343027077255 0.450816070624245	rs10904297 rs10967781 rs12434631 rs1475330 rs35866622 rs4073731 rs77034621 rs8080469 rs8141465
genus.Victivallis.id.2256	T2DM	0	0.166559441783906 0.332522731433705 0.242027075626089 0.0747535147271318 0.194100570323952 0.0798062168317671 0.148695982540866 0.411533225459345 0.330827376821192 0.159479259124055	rs11899949 rs12512543 rs173120 rs1882775 rs2546432 rs342302 rs4764863 rs4895919 rs56349194 rs911666
genus.Haemophilus.id.3698	T2DM	0	0.586795279055928 0.614987286326641 0.409407589606685 0.554622632377815 0.612106250981373 0.171589273250186 0.288473100331904 0.52179506610357 0.554832857111621	rs10781340 rs111582866 rs35509 rs4822728 rs76022354 rs78909003 rs9328464 rs9382510 rs9895850
order.Selenomonadales.id.2165	T2DM	0	0.902750947281648 0.875394916672127 0.594256506677075 0.949364494356986 0.990085535664618 0.952549319379865 0.264406930007657 0.802946163066494 0.749329537619351 0.932872918321741 0.912696239634476 0.831122566578601	rs1135612 rs13086907 rs1643968 rs1649999 rs2834062 rs4463806 rs4722181 rs60274479 rs61249479 rs71405394 rs73232831 rs9423647
genus.LachnospiraceaeFCS020group.id.11314	T2DM	0	0.867040334901794 0.617807186548171 0.753551610692435 0.780912223452256 0.984744258537933 0.93295161099099 0.748058302725672 0.99631326241406 0.66454763019112 0.697286502399014 0.73695243875628 0.870658022099618	rs10093861 rs1254846 rs1363769 rs2322265 rs2862811 rs35035870 rs3999074 rs4452603 rs7249113 rs72793667 rs9308097 rs9788306
genus..Eubacteriumxylanophilumgroup.id.14375	T2DM	1	0.289934017207534 0.166344897827606 0.438853208013158 0.356312800087153 0.214222789293764 0.286528477183422 0.0763241849400048 0.26639297382685 0.0444679162081048	rs10140184 rs10917203 rs112176119 rs13239072 rs17830032 rs1999224 rs2012708 rs2213117 rs75586835
genus..Ruminococcusgnavusgroup.id.14376	T2DM	0	0.869507450131011 0.513472007408343 0.765515795528805 0.699929578942035 0.709849813459291 0.719094071845938 0.313648107436317 0.541389708609416 0.550497194453072 0.209830496867866 0.395346688623567 0.752011164019398	rs11597105 rs11864644 rs12136548 rs12989336 rs13163520 rs2909242 rs3124783 rs4388134 rs62167033 rs78399089 rs934940 rs9872758
genus.RuminococcaceaeUCG011.id.11368	T2DM	0	0.551826318328907 0.696978223375665 0.422229912591652 0.210130449971913 0.445221223227588 0.424792678051047 0.449091262783274 0.454124024666815	rs10274562 rs12636310 rs12724320 rs1416041 rs2729556 rs4490371 rs79113084 rs9729514
genus.Bifidobacterium.id.436	T2DM	0	0.384816159679246 0.118400444722594 0.402006638176334 0.170312936950642 0.251731623440877 0.210859151622551 0.272967251982323 0.0955614366100646 0.151859809942828 0.216576372438397 0.218934433427165 0.522046595430303 0.245398025910154	rs12022129 rs182549 rs2491158 rs2686790 rs540489 rs55888705 rs56108664 rs5746486 rs62181700 rs7322849 rs73797465 rs75344046 rs857444
genus..Eubacteriumcoprostanoligenesgroup.id.11375	T2DM	0	0.429513892455742 0.675430657803783 0.827040846972836 0.914062463642222 0.330607429065733 0.692732675757398 0.526049337613212 0.695405602376825 0.487853432745164 0.513374449947274 0.585916940819324 0.379294814577485 0.283953913434005	rs1020520 rs10444197 rs11052069 rs11720857 rs12906958 rs17159861 rs2644213 rs4076415 rs62024432 rs6762473 rs76898927 rs79895140 rs9648214
genus.Ruminiclostridium9.id.11357	T2DM	0	0.564199734966211 0.31092745010312 0.356636682764943 0.373687216328647 0.381572691011889 0.318322270908527 0.354483881425171 0.322546879520989 0.39301832313701	rs115044523 rs12040548 rs6082461 rs7137760 rs74303178 rs78191726 rs918449 rs9522712 rs9809789
order.MollicutesRF9.id.11579	T2DM	0	0.891942378467006 0.966005062503581 0.937575009080421 0.697475256113913 0.954024265763026 0.905988650467598 0.792208731520593 0.62839734816372 0.801302103316337 0.663194736558085 0.712716127240665 0.542554411132441 0.902333231123731	rs11779863 rs12566890 rs13100746 rs17235252 rs3932485 rs515984 rs638542 rs74603314 rs76373661 rs7706512 rs7801843 rs7853673 rs949341
genus..Eubacteriumbrachygroup.id.11296	T2DM	0	0.680361750804989 0.293234699284882 0.523822042510043 0.540756740160768 0.784073034798889 0.0619601388434301 0.527635184505472 0.448021748921764 0.581597031642478 0.378350212465457	rs112617308 rs12151423 rs13139592 rs1384962 rs2913110 rs4862235 rs62348779 rs6591893 rs720439 rs73199919
genus.Howardella.id.2000	T2DM	2	0.129996453736514 0.187813422809764 0.209590011566766 0.0478745818192612 0.108731659138799 0.0131002104800283 0.192966182340217 0.129803347619866 0.295379983350615 0.168429672742562	rs10048062 rs12452946 rs1484873 rs17167098 rs2154047 rs36081916 rs3791893 rs609430 rs672217 rs901099
order.Burkholderiales.id.2874	T2DM	0	0.223639162782297 0.416460401273759 0.733063309303128 0.347730097090356 0.557545536996101 0.539486827468159 0.90031977223838 0.568728192127645 0.260875431545221 0.521082322764625 0.643492819212655	rs1511453 rs1928341 rs2321387 rs2613606 rs4033856 rs6087811 rs62191117 rs62395635 rs75242906 rs7638039 rs9964679
family.Victivallaceae.id.2255	T2DM	0	0.86229022650841 0.889647915471369 0.568933477988608 0.935497110135587 0.55405383324277 0.747878418761339 0.869865021523942 0.767747421239709 0.923437420362279 0.988996314347589 0.961582406594823 0.992638195433863	rs11671100 rs11764871 rs2944282 rs34962571 rs4396289 rs61702987 rs62570196 rs6545794 rs67832247 rs7077363 rs7314815 rs7627405
family.Porphyromonadaceae.id.943	T2DM	6	0.017634429987079 0.0221270110730511 0.0488976753634524 0.050723167898509 0.0158899748446588 0.0363439284622353 0.0877605843736606 0.106002878093243 0.0272001209155594	rs10762312 rs10858364 rs17065783 rs1980561 rs35233670 rs35961441 rs6953849 rs7330827 rs864093
order.Rhodospirillales.id.2667	T2DM	0	0.405023057178054 0.960374942819271 0.654689886422314 0.806945385376158 0.532826049874348 0.504423952708738 0.62217358280969 0.667678735254274 0.35223413265959 0.54945435588328 0.716974463204942 0.788340720246469 0.332025773176127 0.73302880417897	rs1035406 rs11591293 rs11630875 rs13336560 rs1549633 rs3730086 rs3754624 rs4278423 rs55876211 rs61933850 rs7001029 rs76784716 rs77304857 rs9813022
class.Coriobacteriia.id.809	T2DM	3	0.156494396876893 0.0737757964567914 0.168217748162996 0.134797774652997 0.12245791466249 0.0701865028445142 0.147170739864299 0.0895603240861885 0.0850796294344587 0.0166601261561254 0.173149912944173 0.039777822102152 0.154911882098442 0.0360635632463293	rs11073596 rs11250875 rs11656361 rs12974142 rs13307134 rs1397793 rs1816223 rs240104 rs2442778 rs3025411 rs34739816 rs67561917 rs719099 rs8010111
family.Oxalobacteraceae.id.2966	T2DM	0	0.568424070249628 0.159559059320148 0.564051732988745 0.289284428485564 0.30613349951424 0.372091035058749 0.121134362335637 0.469840409698479 0.377194351248049 0.443373823501404 0.183484529736761 0.456710738759982 0.503571949014353 0.409793686669113	rs111966731 rs11246212 rs12002250 rs1569853 rs17138946 rs36057338 rs4428215 rs561239 rs6000536 rs62435498 rs736744 rs7993559 rs80330081 rs934049
family.Peptococcaceae.id.2024	T2DM	0	0.110560896409334 0.133998424482023 0.23522103943206 0.467662164651978 0.206766366526866 0.308712944018608 0.193944577687006 0.180005922672793 0.301554186518563	rs117452796 rs12144792 rs12634826 rs12992764 rs150600492 rs35703006 rs4990837 rs75430375 rs75898026
genus.ChristensenellaceaeR.7group.id.11283	T2DM	0	0.93119138459833 0.850686069831464 0.730029543660836 0.777427448747285 0.610602678494303 0.958391248976763 0.72080795218601 0.798506981149654 0.370589383696151 0.783301940201639	rs10461257 rs17081797 rs60954665 rs62132810 rs62190261 rs62467127 rs73952017 rs78521377 rs79150079 rs892686
genus..Eubacteriumfissicatenagroup.id.14373	T2DM	0	0.323182508695996 0.558434983422414 0.0625305273333565 0.450814596041785 0.443230753752023 0.471930787893924 0.350197989790341 0.596395875186362 0.563871827119964	rs10147907 rs11818408 rs11876297 rs151257695 rs1768152 rs2733072 rs3771393 rs6934739 rs7104872
genus.Slackia.id.825	T2DM	0	0.983707224968339 0.665754466310231 0.544658740270891 0.860005097880597 0.10402535945185 0.528316952889326	rs10409783 rs12440440 rs16894137 rs35156985 rs4492265 rs8901
genus.RuminococcaceaeUCG004.id.11362	T2DM	0	0.524749469548415 0.334502265992413 0.194902225486651 0.237073138304497 0.44529157415003 0.433994797605063 0.164374827695793 0.209360058221788 0.131328089542544 0.236218075135751 0.42110973115334	rs10976229 rs11961899 rs12125734 rs2248146 rs3800154 rs511258 rs550351 rs6769553 rs7569771 rs872501 rs9818949
genus.LachnospiraceaeUCG004.id.11324	T2DM	0	0.510419132686284 0.534438112068358 0.462715741058666 0.488942843059748 0.224002041746393 0.708889221671862 0.691223809255632 0.386933682242699 0.385310464750058 0.591096097915233 0.94488297822498 0.659488162151573	rs11128180 rs12072562 rs12673420 rs12747809 rs12894272 rs233486 rs2444793 rs2726805 rs2882478 rs35182105 rs6656451 rs7629954
order.Bacteroidales.id.913	T2DM	7	0.0909591942218032 0.0424849720256899 0.0297989241050903 0.00628564774747618 0.0182793445408064 0.0700238908795945 0.0455077348922234 0.0512070082595882 0.0854721770545436 0.047908438027226 0.0232551843226929 0.0754740323523264 0.0563928983022988 0.0950374768728584	rs11146701 rs111845179 rs17343978 rs2032750 rs4146051 rs4916508 rs55773148 rs62531359 rs62575403 rs72706335 rs73975615 rs7631304 rs79585701 rs929878
genus.LachnospiraceaeNC2004group.id.11316	T2DM	2	0.152496183091693 0.0950965722410417 0.101654846602794 0.0721390971504975 0.0376197109080729 0.1457550912873 0.00614494210666769 0.169989594610894 0.124144084368929	rs117467633 rs12127733 rs12208226 rs12863463 rs17067076 rs1928659 rs1929743 rs3756315 rs6116753
order.Bacillales.id.1674	T2DM	0	0.337882566726195 0.104387417289644 0.213531301555691 0.222308699644891 0.211200037413764 0.0750243441604048 0.0697138697078483 0.229280923593098 0.115072159031746	rs10233278 rs10410917 rs11034576 rs11207728 rs11844714 rs1287018 rs4617108 rs62640857 rs74420793
genus.Akkermansia.id.4037	T2DM	0	0.976385504126178 0.838519280458069 0.566511912192831 0.962354730160667 0.636377215919438 0.974632016309295 0.689672323890092 0.987841526834711 0.738711930178973 0.718511913251946 0.72100980507941	rs111862613 rs117107102 rs11729256 rs12908520 rs2602429 rs4242783 rs4936098 rs61779207 rs74542928 rs9349825 rs941682
genus.Parabacteroides.id.954	T2DM	0	0.399060038320293 0.325047111305191 0.859519955816475 0.661907849886699 0.968140491148997 0.969808139645295	rs114567323 rs115602804 rs4236095 rs60884758 rs6657302 rs7298818
class.Verrucomicrobiae.id.4029	T2DM	0	0.978673470733418 0.836479347591988 0.564972908742675 0.960628199065092 0.637340435607731 0.97584396724668 0.691796085232513 0.985859105005613 0.737702911065743 0.716489129374971 0.719703482736566	rs111862613 rs117107102 rs11729256 rs12908520 rs2602429 rs4242783 rs4936098 rs61779207 rs74542928 rs9349825 rs941682
class.Bacteroidia.id.912	T2DM	7	0.0909591942218032 0.0424849720256899 0.0297989241050903 0.00628564774747618 0.0182793445408064 0.0700238908795945 0.0455077348922234 0.0512070082595882 0.0854721770545436 0.047908438027226 0.0232551843226929 0.0754740323523264 0.0563928983022988 0.0950374768728584	rs11146701 rs111845179 rs17343978 rs2032750 rs4146051 rs4916508 rs55773148 rs62531359 rs62575403 rs72706335 rs73975615 rs7631304 rs79585701 rs929878
genus.Butyrivibrio.id.1993	T2DM	0	0.695450500871934 0.969318719877843 0.925270505483478 0.948897130567303 0.999022351610587 0.981516644418728 0.749413408984088 0.992200713843181 0.965389481903588 0.547615379220263 0.958654294964156 0.960599165940583 0.471951561963783 0.951571926870871 0.665827035034171	rs1007475 rs11761679 rs142855850 rs16934069 rs16941336 rs17163238 rs4537857 rs486484 rs4928024 rs72723662 rs74622183 rs77356209 rs7752361 rs7763512 rs9349693
genus.Bacteroides.id.918	T2DM	1	0.119681848438002 0.263568963312405 0.2674053252921 0.0797207268292041 0.174553052780742 0.179917291746711 0.296930600102379 0.0293594894841377 0.179090419384048	rs11585893 rs13207588 rs1340391 rs17619981 rs2023437 rs66474973 rs66710942 rs6795673 rs9507307
family.Ruminococcaceae.id.2050	T2DM	0	0.505586462915531 0.609116676090453 0.521574969475287 0.479715649004344 0.672946928132304 0.592510415225504 0.321820721387803 0.173964309376364 0.219626604291097 0.23346651572751	rs10093275 rs10166469 rs1158100 rs1612733 rs17376049 rs2113833 rs3009418 rs55793120 rs56199908 rs76724913
genus.Olsenella.id.822	T2DM	2	0.192533862935065 0.0694187747533871 0.157104039607186 0.0441491991497393 0.112192840942294 0.159297712252318 0.119267793970374 0.336104538003893 0.128449493892841 0.00849641621567646 0.178805795902213	rs1035588 rs17148768 rs2759329 rs35225860 rs6046522 rs61090148 rs62112538 rs72691585 rs7540303 rs8066522 rs9460691
genus.Romboutsia.id.11347	T2DM	0	0.44247322870604 0.4279908688459 0.454294761428944 0.163770531221535 0.567142039320965 0.622002588873122 0.420524990635489 0.213799256057067 0.298427752486475 0.175854791032839 0.249636313528379 0.394053191598484 0.560397677062279	rs10279978 rs11221428 rs16843578 rs28603357 rs34302036 rs61841503 rs62504452 rs7109293 rs75200530 rs75987356 rs77702691 rs9389266 rs9567264
genus.Desulfovibrio.id.3173	T2DM	1	0.18378923011474 0.132165045114885 0.0442134044922042 0.179758680358066 0.187691516845234 0.264504485835225 0.158243255660801 0.194083723453142 0.114989431880186 0.332384825768514	rs12031543 rs13066142 rs16863365 rs2032031 rs2590913 rs2853179 rs4797774 rs6580353 rs72647089 rs7729080
genus.Anaerofilum.id.2053	T2DM	0	0.804046352458907 0.93993509834495 0.938791794829988 0.53862580895103 0.956353161090189 0.736592908115043 0.869344971279649 0.525879263519622 0.448633218560766 0.875904839026699 0.848427287718793	rs10794359 rs1563175 rs17012738 rs17096874 rs356049 rs4244069 rs4506496 rs712981 rs79598899 rs816292 rs9299345
family.Alcaligenaceae.id.2875	T2DM	12	0.0224252272114163 0.00163099884829056 0.0135437248269783 0.00398819329478312 0.0215770633246573 0.0445689684811656 0.0223269995829559 0.0261806499470142 0.0230658601676855 0.0160035180722072 0.0473866432411762 0.0263533301217562	rs112135816 rs1153990 rs147968 rs28480294 rs4033856 rs62191117 rs62395635 rs6969323 rs74776516 rs7638039 rs9537886 rs9964679
genus.Marvinbryantia.id.2005	T2DM	0	0.566081543478409 0.597457953423222 0.604046341529644 0.761853978537687 0.529965797750615 0.611177469929568 0.670937915847159 0.647194053171607 0.523851845906909 0.764125273876681	rs11620597 rs1187983 rs146541147 rs2724813 rs2842896 rs2863363 rs3125832 rs61884471 rs72948274 rs8006832
genus.LachnospiraceaeUCG001.id.11321	T2DM	0	0.24201940640167 0.23103102453338 0.0639682894369623 0.435406872252439 0.465693478658515 0.488516643771802 0.446885474079027 0.471701768971315 0.416303984762555 0.37832504252083 0.260581811393001 0.286393356645952 0.197522147187789	rs12131224 rs2050911 rs2371284 rs437876 rs4981345 rs573933 rs62496417 rs7341608 rs74034332 rs78848836 rs8104225 rs9403580 rs985416
genus.Veillonella.id.2198	T2DM	0	0.280590748599166 0.136761156887332 0.318249372914072 0.543085003250861 0.0553260160785811 0.56016095691588 0.263421555433266 0.500195651882978	rs11141494 rs1882878 rs2013594 rs55807413 rs62376424 rs6656807 rs7359080 rs742016
genus.ErysipelotrichaceaeUCG003.id.11384	T2DM	0	0.318606411126163 0.370262666130739 0.335985914182965 0.445864159223893 0.554358419202538 0.387757429561485 0.465229486883902 0.084115427253763 0.638025113071219 0.454993251771458 0.342246162712916 0.512209115183233 0.346635460205086 0.275736874640075 0.482452569729199 0.400583897200621	rs10164067 rs11666127 rs11994308 rs12251396 rs17798136 rs28568391 rs4758231 rs59068084 rs59104037 rs62403464 rs6875357 rs73074432 rs74988980 rs75949021 rs76502207 rs8053479
genus.Odoribacter.id.952	T2DM	0	0.539505396980592 0.910360742026921 0.5919212899896 0.529332133486709 0.582269051730076 0.657478298428581 0.0643989489482008	rs10093869 rs10423795 rs28417404 rs4793970 rs6856150 rs74553962 rs77779484
genus..Eubacteriumeligensgroup.id.14372	T2DM	0	0.896691489677361 0.45891056397415 0.844530759459254 0.915318044146049 0.899078405784685 0.886326449999299 0.949714885977643	rs12719051 rs182318 rs2200429 rs265534 rs4583233 rs56080211 rs6923695
class.Betaproteobacteria.id.2867	T2DM	0	0.78292134752703 0.387411735951441 0.67597245960603 0.850793365177655 0.575429663218735 0.874022954109013 0.882216220725202 0.868734338261004 0.859706746525886 0.901376569803849 0.458493563328945 0.972641192921856	rs11128180 rs1511453 rs1928341 rs2321387 rs2613606 rs320161 rs4033856 rs56386628 rs6087811 rs62395635 rs75242906 rs9964679
genus.Dialister.id.2183	T2DM	0	0.0726070923471684 0.254940683993556 0.470966038968027 0.426374295191395 0.335623601048889 0.122258143626927 0.480479457594313 0.167028438870156 0.341479441320624 0.270548121504639 0.315739359025405	rs10138457 rs10938938 rs11071887 rs11166701 rs2314294 rs2435610 rs4747450 rs4753063 rs75416973 rs764177 rs76680460
family.Pasteurellaceae.id.3689	T2DM	0	0.126241094027293 0.35938706268448 0.475382252066976 0.365264626081678 0.268362653374298 0.327116927954772 0.26299745169623 0.411980885656179 0.223677122802829 0.733385332968941 0.115754446662949 0.3070969605023 0.325713576414401 0.286722174056923	rs10965428 rs111582866 rs12050685 rs16970009 rs35510 rs4822728 rs6972479 rs72756943 rs73139353 rs76022354 rs78909003 rs9382510 rs9895850 rs9938097
genus.Intestinimonas.id.2062	T2DM	0	0.138709269082162 0.272115013345103 0.226118970614817 0.15621275270867 0.110033210030259 0.230433433167603 0.261406702732105 0.223429203120374 0.33077520051744 0.0864208731474979 0.0508622476016989 0.163307073130937 0.240793166431547 0.0774718414905484 0.249292523142744 0.173710339313265 0.0986857672568929	rs10262702 rs11258178 rs12226153 rs17067892 rs1859797 rs2276760 rs2731794 rs2930225 rs4113676 rs4784055 rs62240188 rs62427239 rs6934519 rs716604 rs7170984 rs72982915 rs9823439
genus.Holdemania.id.2157	T2DM	3	0.0235480810649848 0.113940546812683 0.0598834341061332 0.14256994331919 0.0323650313465889 0.135231983474502 0.114873366459266 0.144294364028893 0.0515076519787683 0.0594951347195159 0.120033894111117 0.0373901946453092 0.0911341570146578 0.0867776201425316 0.0968661299904398	rs10885477 rs11080063 rs111745969 rs113593397 rs116500994 rs12701617 rs1867876 rs4146507 rs6133067 rs73139538 rs77293403 rs80149660 rs9500080 rs9529719 rs967319
genus.LachnospiraceaeND3007group.id.11317	T2DM	2	0.0107775438950433 0.0153221328971418 0.0627790092808918	rs2861203 rs72776675 rs9932954
family.Methanobacteriaceae.id.121	T2DM	0	0.659494472231497 0.677420397446731 0.874477264677235 0.666489329183211 0.716804520740283 0.847157544350305 0.781638440638036 0.979793507410887 0.755878958069369 0.640354999872368	rs10202904 rs10424197 rs4257531 rs56131665 rs6508769 rs6776814 rs73068003 rs73457410 rs75208022 rs894996
genus.Butyricicoccus.id.2055	T2DM	0	0.116395033847165 0.200588901371566 0.825871468610038 0.387621677940808 0.267582495853197 0.200401669981254 0.17442827538914 0.221580449142616	rs10084203 rs12034718 rs12585793 rs2017189 rs4962426 rs56221232 rs62478070 rs7322368
genus.RuminococcaceaeUCG005.id.11363	T2DM	0	0.624577483810643 0.58675660568079 0.386464130774279 0.138721580065005 0.930382345682903 0.54275219238807 0.56076846116338 0.829177150686935 0.336254841357965 0.37647184926559 0.568831156537825 0.459861321243719 0.474936545095468 0.547587068523944	rs10873449 rs10937802 rs10950694 rs114279581 rs12288512 rs12458218 rs2893871 rs34781347 rs55793120 rs72776570 rs7449320 rs7555878 rs7586445 rs898577
family.Erysipelotrichaceae.id.2149	T2DM	0	0.544704066559905 0.576960825391103 0.50900553727868 0.237720527904322 0.862535898603602 0.390283265934874 0.560280781918747 0.398427481248409 0.433652027276756 0.586604976590878 0.742924641584708 0.601799323698932 0.709233407488884	rs1074800 rs10781552 rs17530232 rs1884466 rs2300774 rs290833 rs35161940 rs4078432 rs56970041 rs62504403 rs7234058 rs7826267 rs8003149
genus.Fusicatenibacter.id.11305	T2DM	0	0.676973813672992 0.470280544894249 0.526935435650539 0.390845703976614 0.68137114099283 0.50286392442401 0.25862678692196 0.425008118994421 0.718208191337743 0.390157805479301 0.68125695440715 0.878960244896719 0.563299927596843 0.696303841545375 0.658604928406869 0.754558957641889 0.684462721564053 0.31591765617481	rs10439674 rs167879 rs1864685 rs2025938 rs206581 rs2132128 rs3303 rs4378146 rs60254196 rs62187631 rs62353480 rs6515626 rs704418 rs73103914 rs792108 rs8028026 rs8063430 rs9905659
family.FamilyXIII.id.1957	T2DM	0	0.766678746810798 0.773146450662944 0.750481572637897 0.892983983429354 0.474465006271815 0.969097085925102 0.788025999691092 0.921342018798603 0.572907158584695 0.987087300342723 0.772050019263071	rs10404377 rs118170811 rs12904405 rs1887048 rs3098182 rs4293737 rs482905 rs6501525 rs66753613 rs6797051 rs7514702
genus.Senegalimassilia.id.11160	T2DM	0	0.146233363889298 0.550949162230645 0.158217663806102 0.27866919639646 0.21745263604857	rs10036909 rs11787826 rs1990708 rs2017373 rs7225245
genus.Alistipes.id.968	T2DM	0	0.761678195169844 0.796529634760263 0.708225355567635 0.908629580637269 0.836088004970953 0.865431107511154 0.837826629806444 0.965373539522327 0.652318464744428 0.84327133885408 0.864330739297722 0.837516931067387 0.829385546009729 0.301507680193413	rs1107244 rs11769002 rs11958296 rs12990744 rs1689282 rs2290844 rs2450745 rs2875322 rs34417064 rs4810359 rs62576416 rs67705352 rs7129639 rs8130320
genus.Gordonibacter.id.821	T2DM	0	0.47772445350378 0.277147616561897 0.3927890197257 0.326443917047896 0.264695264038095 0.355258876300543 0.26971391236679 0.279765030559255 0.368642038608983 0.721683755049406 0.176856075114942	rs13412653 rs16955299 rs322296 rs35042269 rs3765837 rs4596722 rs71545975 rs72714787 rs72939513 rs7294633 rs768830
genus.Oscillospira.id.2064	T2DM	0	0.162303510088065 0.204509133711616 0.389925172869639 0.189418386411569 0.260450757162278 0.287036654946371 0.265884638145897 0.0903456184495012	rs12206468 rs12925026 rs1954532 rs28889936 rs62422654 rs72866977 rs751183 rs8076323
class.Erysipelotrichia.id.2147	T2DM	0	0.544704066559905 0.576960825391103 0.50900553727868 0.237720527904322 0.862535898603602 0.390283265934874 0.560280781918747 0.398427481248409 0.433652027276756 0.586604976590878 0.742924641584708 0.601799323698932 0.709233407488884	rs1074800 rs10781552 rs17530232 rs1884466 rs2300774 rs290833 rs35161940 rs4078432 rs56970041 rs62504403 rs7234058 rs7826267 rs8003149
genus.Allisonella.id.2174	T2DM	0	0.936702655828707 0.790811258263546 0.987977297939822 0.384325843085603 0.639509774197807 0.761949570776398 0.893906539005531 0.574378037804388	rs1901739 rs35110698 rs35778461 rs594561 rs602075 rs6742198 rs76904847 rs7898615
