# Supplementary material for: Gut Microbiota and Type 2 Diabetes: Genetic Associations, Biological Mechanisms, Drug Repurposing, and Diagnostic Modeling
Source: Int J Mol Sci. 2026 Jan 21;27(2):1070. doi: 10.3390/ijms27021070 (PMC12842411; doi:10.3390/ijms27021070)
Supplement: Supplementary file 1 [file ijms-27-01070-s001.zip › supplementary material_Tables/supplementary material_tabS13-14.xlsx]

## Sheet: beta0-
Supplementary Table S13.SNP-Mapped Genes of Protective Gut Microbiota.
Variation ID	Chromosome	Position	Variant	Strand	Symbol	Gene
rs11585893	chr1	10644351	G|A	1	PEX14	ENSG00000142655
rs11585893	chr1	10644351	G|A	1	PEX14	ENSG00000142655
rs11585893	chr1	10644351	G|A	1	PEX14	ENSG00000142655
rs954878	chr1	54578401	G|A	1	TCEANC2	ENSG00000116205
rs7073658	chr10	62175024	T|G	1	ANK3	ENSG00000151150
rs7073658	chr10	62175024	T|G	1	ANK3	ENSG00000151150
rs12362320	chr11	3922055	C|G	1	STIM1	ENSG00000167323
rs12362320	chr11	3922055	C|G	1	STIM1	ENSG00000167323
rs12362320	chr11	3922055	C|G	1	STIM1	ENSG00000167323
rs12362320	chr11	3922055	C|G	1	STIM1	ENSG00000167323
rs12362320	chr11	3922055	C|G	1	STIM1	ENSG00000167323
rs12362320	chr11	3922055	C|G	1	STIM1	ENSG00000167323
rs12362320	chr11	3922055	C|G	1	STIM1	ENSG00000167323
rs74776516	chr11	20763367	G|H	1	NELL1	ENSG00000165973
rs74776516	chr11	20763367	G|H	1	NELL1	ENSG00000165973
rs74776516	chr11	20763367	G|H	1	NELL1	ENSG00000165973
rs74776516	chr11	20763367	G|H	1	NELL1	ENSG00000165973
rs901099	chr11	77901287	G|T	1	KCTD21	ENSG00000188997
rs901099	chr11	77901287	G|T	1	KCTD21	ENSG00000188997
rs901099	chr11	77901287	G|T	1	KCTD21	ENSG00000188997
rs901099	chr11	77901287	G|T	1	KCTD21	ENSG00000188997
rs901099	chr11	77901287	G|T	1	KCTD21	ENSG00000188997
rs901099	chr11	77901287	G|T	1	USP35	ENSG00000118369
rs901099	chr11	77901287	G|T	1	USP35	ENSG00000118369
rs901099	chr11	77901287	G|T	1	USP35	ENSG00000118369
rs901099	chr11	77901287	G|T	1	USP35	ENSG00000118369
rs7302582	chr12	1396151	C|R	1	ERC1	ENSG00000082805
rs7302582	chr12	1396151	C|R	1	ERC1	ENSG00000082805
rs7302582	chr12	1396151	C|R	1	ERC1	ENSG00000082805
rs7302582	chr12	1396151	C|R	1	ERC1	ENSG00000082805
rs7302582	chr12	1396151	C|R	1	ERC1	ENSG00000082805
rs7302582	chr12	1396151	C|R	1	ERC1	ENSG00000082805
rs7302582	chr12	1396151	C|R	1	ERC1	ENSG00000082805
rs7302582	chr12	1396151	C|R	1	ERC1	ENSG00000082805
rs7302582	chr12	1396151	C|R	1	ERC1	ENSG00000082805
rs7302582	chr12	1396151	C|R	1	ERC1	ENSG00000082805
rs7302582	chr12	1396151	C|R	1	ERC1	ENSG00000082805
rs7302582	chr12	1396151	C|R	1	ERC1	ENSG00000082805
rs7302582	chr12	1396151	C|R	1	ERC1	ENSG00000082805
rs9507307	chr13	24910476	T|C	1	LINC00566	ENSG00000261498
rs68104925	chr14	100177681	C|W	1	CYP46A1	ENSG00000036530
rs68104925	chr14	100177681	C|W	1	CYP46A1	ENSG00000036530
rs68104925	chr14	100177681	C|W	1	CYP46A1	ENSG00000036530
rs68104925	chr14	100177681	C|W	1	CYP46A1	ENSG00000036530
rs68104925	chr14	100177681	C|W	1	CYP46A1	ENSG00000036530
rs28480294	chr15	71522509	T|C	1	THSD4	ENSG00000187720
rs28480294	chr15	71522509	T|C	1	THSD4	ENSG00000187720
rs10048062	chr15	98476920	T|C	1	ARRDC4	ENSG00000140450
rs147968	chr16	85945839	T|C	1	IRF8	ENSG00000140968
rs147968	chr16	85945839	T|C	1	IRF8	ENSG00000140968
rs147968	chr16	85945839	T|C	1	IRF8	ENSG00000140968
rs147968	chr16	85945839	T|C	1	IRF8	ENSG00000140968
rs147968	chr16	85945839	T|C	1	IRF8	ENSG00000140968
rs147968	chr16	85945839	T|C	1	IRF8	ENSG00000140968
rs147968	chr16	85945839	T|C	1	IRF8	ENSG00000140968
rs147968	chr16	85945839	T|C	1	IRF8	ENSG00000140968
rs11263806	chr17	35240097	G|A	1	RP11-445F12.1	ENSG00000255509
rs1484873	chr18	43206985	A|C|G	1	SLC14A2	ENSG00000132874
rs1484873	chr18	43206985	A|C|G	1	SLC14A2	ENSG00000132874
rs1484873	chr18	43206985	A|C|G	1	SLC14A2	ENSG00000132874
rs3791893	chr2	218819396	G|A	1	TNS1	ENSG00000079308
rs3791893	chr2	218819396	G|A	1	TNS1	ENSG00000079308
rs66474973	chr20	58605432	T|G	1	CDH26	ENSG00000124215
rs66474973	chr20	58605432	T|G	1	CDH26	ENSG00000124215
rs6795673	chr3	10593224	T|C	1	ATP2B2	ENSG00000157087
rs2366421	chr3	62019400	A|K	1	PTPRG	ENSG00000144724
rs2366421	chr3	62019400	A|K	1	PTPRG	ENSG00000144724
rs66710942	chr3	77215327	C|K	1	ROBO2	ENSG00000185008
rs66710942	chr3	77215327	C|K	1	ROBO2	ENSG00000185008
rs66710942	chr3	77215327	C|K	1	ROBO2	ENSG00000185008
rs66710942	chr3	77215327	C|K	1	ROBO2	ENSG00000185008
rs66710942	chr3	77215327	C|K	1	ROBO2	ENSG00000185008
rs7616165	chr3	190415145	T|G	1	RP11-95L3.2	ENSG00000228730
rs2367850	chr3	193456274	C|G	1	RN7SL447P	ENSG00000243991
rs73218807	chr4	31057482	A|G	1	PCDH7	ENSG00000169851
rs73218807	chr4	31057482	A|G	1	PCDH7	ENSG00000169851
rs73218807	chr4	31057482	A|G	1	PCDH7	ENSG00000169851
rs17000015	chr4	75867283	T|A	1	PARM1	ENSG00000169116
rs17000015	chr4	75867283	T|A	1	PARM1	ENSG00000169116
rs609430	chr4	169178315	G|T	1	DDX60	ENSG00000137628
rs609430	chr4	169178315	G|T	1	DDX60	ENSG00000137628
rs59805249	chr5	90289997	C|W	1	GPR98	ENSG00000164199
rs59805249	chr5	90289997	C|W	1	GPR98	ENSG00000164199
rs1153990	chr5	104233461	G|A	1	RP11-6N13.1	ENSG00000251574
rs1153990	chr5	104233461	G|A	1	RP11-6N13.1	ENSG00000251574
rs62395635	chr5	173497796	C|T	1	NSG2	ENSG00000170091
rs62395635	chr5	173497796	C|T	1	NSG2	ENSG00000170091
rs62395635	chr5	173497796	C|T	1	NSG2	ENSG00000170091
rs62395635	chr5	173497796	C|T	1	NSG2	ENSG00000170091
rs62395635	chr5	173497796	C|T	1	NSG2	ENSG00000170091
rs62395635	chr5	173497796	C|T	1	NSG2	ENSG00000170091
rs62395635	chr5	173497796	C|T	1	NSG2	ENSG00000170091
rs28757219	chr6	29143451	A|T	1	OR2J2	ENSG00000204700
rs13207588	chr6	41519430	G|A	1	FOXP4	ENSG00000137166
rs13207588	chr6	41519430	G|A	1	FOXP4	ENSG00000137166
rs13207588	chr6	41519430	G|A	1	FOXP4	ENSG00000137166
rs13207588	chr6	41519430	G|A	1	FOXP4	ENSG00000137166
rs10952110	chr7	8497922	T|S	1	NXPH1	ENSG00000122584
rs10952110	chr7	8497922	T|S	1	NXPH1	ENSG00000122584
rs10952110	chr7	8497922	T|S	1	NXPH1	ENSG00000122584
rs10952110	chr7	8497922	T|S	1	NXPH1	ENSG00000122584
rs6958419	chr7	16349864	T|C	1	ISPD	ENSG00000214960
rs6958419	chr7	16349864	T|C	1	ISPD	ENSG00000214960
rs36081916	chr7	93527414	C|T	1	GNGT1	ENSG00000127928
rs6969323	chr7	104214487	C|W	1	LHFPL3	ENSG00000187416
rs6969323	chr7	104214487	C|W	1	LHFPL3	ENSG00000187416
rs6969323	chr7	104214487	C|W	1	LHFPL3	ENSG00000187416
rs6969323	chr7	104214487	C|W	1	LHFPL3	ENSG00000187416
rs17167098	chr7	133154356	A|G	1	EXOC4	ENSG00000131558
rs17167098	chr7	133154356	A|G	1	EXOC4	ENSG00000131558
rs17167098	chr7	133154356	A|G	1	EXOC4	ENSG00000131558
rs17167098	chr7	133154356	A|G	1	EXOC4	ENSG00000131558
rs17167098	chr7	133154356	A|G	1	EXOC4	ENSG00000131558
rs17167098	chr7	133154356	A|G	1	EXOC4	ENSG00000131558
rs17167098	chr7	133154356	A|G	1	EXOC4	ENSG00000131558
rs7832116	chr8	4842929	G|A	1	CSMD1	ENSG00000183117
rs7832116	chr8	4842929	G|A	1	CSMD1	ENSG00000183117
rs7832116	chr8	4842929	G|A	1	CSMD1	ENSG00000183117
rs7832116	chr8	4842929	G|A	1	CSMD1	ENSG00000183117
rs7832116	chr8	4842929	G|A	1	CSMD1	ENSG00000183117
rs7832116	chr8	4842929	G|A	1	CSMD1	ENSG00000183117
rs7832116	chr8	4842929	G|A	1	CSMD1	ENSG00000183117
rs495004	chr9	112855426	G|M	1	PALM2-AKAP2	ENSG00000157654
rs495004	chr9	112855426	G|M	1	PALM2-AKAP2	ENSG00000157654
rs495004	chr9	112855426	G|M	1	PALM2-AKAP2	ENSG00000157654
rs495004	chr9	112855426	G|M	1	AKAP2	ENSG00000241978
rs495004	chr9	112855426	G|M	1	AKAP2	ENSG00000241978
rs495004	chr9	112855426	G|M	1	AKAP2	ENSG00000241978
rs495004	chr9	112855426	G|M	1	AKAP2	ENSG00000241978
rs495004	chr9	112855426	G|M	1	AKAP2	ENSG00000241978
rs495004	chr9	112855426	G|M	1	AKAP2	ENSG00000241978
rs682403	chr9	135968557	G|A	1	snoU13	ENSG00000238657

## Sheet: beta0+
Supplementary Table S14.SNP-Mapped Genes of Risk-Associated Gut Microbiota.
Variation ID	Chromosome	Position	Variant	Strand	Symbol	Gene
rs2817174	chr1	3044181	T|C	1	PRDM16	ENSG00000142611
rs2817174	chr1	3044181	T|C	1	PRDM16	ENSG00000142611
rs2817174	chr1	3044181	T|C	1	PRDM16	ENSG00000142611
rs2817174	chr1	3044181	T|C	1	PRDM16	ENSG00000142611
rs2817174	chr1	3044181	T|C	1	PRDM16	ENSG00000142611
rs2817174	chr1	3044181	T|C	1	PRDM16	ENSG00000142611
rs2817174	chr1	3044181	T|C	1	PRDM16	ENSG00000142611
rs2817174	chr1	3044181	T|C	1	PRDM16	ENSG00000142611
rs72706335	chr1	157495438	C|W	1	FCRL5	ENSG00000143297
rs72706335	chr1	157495438	C|W	1	FCRL5	ENSG00000143297
rs72706335	chr1	157495438	C|W	1	FCRL5	ENSG00000143297
rs72706335	chr1	157495438	C|W	1	FCRL5	ENSG00000143297
rs72706335	chr1	157495438	C|W	1	FCRL5	ENSG00000143297
rs7546249	chr1	176792690	T|A	1	PAPPA2	ENSG00000116183
rs7546249	chr1	176792690	T|A	1	PAPPA2	ENSG00000116183
rs234108	chr1	184942671	G|A	1	FAM129A	ENSG00000135842
rs16851319	chr1	203308383	C|G	1	FMOD	ENSG00000122176
rs16851319	chr1	203308383	C|G	1	FMOD	ENSG00000122176
rs35961441	chr1	240929774	C|A	1	RP11-80B9.1	ENSG00000226919
rs35961441	chr1	240929774	C|A	1	RGS7	ENSG00000182901
rs72776675	chr10	14137663	C|T	1	FRMD4A	ENSG00000151474
rs72776675	chr10	14137663	C|T	1	FRMD4A	ENSG00000151474
rs72776675	chr10	14137663	C|T	1	FRMD4A	ENSG00000151474
rs10762312	chr10	71571863	G|A	1	COL13A1	ENSG00000197467
rs10762312	chr10	71571863	G|A	1	COL13A1	ENSG00000197467
rs10762312	chr10	71571863	G|A	1	COL13A1	ENSG00000197467
rs10762312	chr10	71571863	G|A	1	COL13A1	ENSG00000197467
rs10762312	chr10	71571863	G|A	1	COL13A1	ENSG00000197467
rs10762312	chr10	71571863	G|A	1	COL13A1	ENSG00000197467
rs10762312	chr10	71571863	G|A	1	COL13A1	ENSG00000197467
rs10762312	chr10	71571863	G|A	1	COL13A1	ENSG00000197467
rs10762312	chr10	71571863	G|A	1	COL13A1	ENSG00000197467
rs10762312	chr10	71571863	G|A	1	COL13A1	ENSG00000197467
rs10762312	chr10	71571863	G|A	1	COL13A1	ENSG00000197467
rs10762312	chr10	71571863	G|A	1	COL13A1	ENSG00000197467
rs10762312	chr10	71571863	G|A	1	COL13A1	ENSG00000197467
rs10762312	chr10	71571863	G|A	1	COL13A1	ENSG00000197467
rs10762312	chr10	71571863	G|A	1	COL13A1	ENSG00000197467
rs10762312	chr10	71571863	G|A	1	COL13A1	ENSG00000197467
rs10762312	chr10	71571863	G|A	1	COL13A1	ENSG00000197467
rs10762312	chr10	71571863	G|A	1	AC025426.1	ENSG00000222631
rs10787984	chr10	121356829	C|K	1	TIAL1	ENSG00000151923
rs10787984	chr10	121356829	C|K	1	TIAL1	ENSG00000151923
rs10787984	chr10	121356829	C|K	1	TIAL1	ENSG00000151923
rs10787984	chr10	121356829	C|K	1	TIAL1	ENSG00000151923
rs10787984	chr10	121356829	C|K	1	TIAL1	ENSG00000151923
rs10787984	chr10	121356829	C|K	1	TIAL1	ENSG00000151923
rs7915461	chr10	127532121	T|C	1	BCCIP	ENSG00000107949
rs7915461	chr10	127532121	T|C	1	DHX32	ENSG00000089876
rs7915461	chr10	127532121	T|C	1	DHX32	ENSG00000089876
rs7915461	chr10	127532121	T|C	1	DHX32	ENSG00000089876
rs7915461	chr10	127532121	T|C	1	BCCIP	ENSG00000107949
rs7915461	chr10	127532121	T|C	1	BCCIP	ENSG00000107949
rs7915461	chr10	127532121	T|C	1	AL360176.1	ENSG00000215972
rs72836424	chr10	129037453	T|V	1	DOCK1	ENSG00000150760
rs1035691	chr11	10658735	A|G	1	MRVI1	ENSG00000072952
rs1035691	chr11	10658735	A|G	1	MRVI1	ENSG00000072952
rs1035691	chr11	10658735	A|G	1	MRVI1	ENSG00000072952
rs1035691	chr11	10658735	A|G	1	MRVI1	ENSG00000072952
rs1035691	chr11	10658735	A|G	1	MRVI1	ENSG00000072952
rs1035691	chr11	10658735	A|G	1	MRVI1	ENSG00000072952
rs1035691	chr11	10658735	A|G	1	MRVI1	ENSG00000072952
rs1035691	chr11	10658735	A|G	1	MRVI1	ENSG00000072952
rs1035691	chr11	10658735	A|G	1	MRVI1	ENSG00000072952
rs1035691	chr11	10658735	A|G	1	MRVI1	ENSG00000072952
rs1035691	chr11	10658735	A|G	1	MRVI1	ENSG00000072952
rs1035691	chr11	10658735	A|G	1	MRVI1	ENSG00000072952
rs1035691	chr11	10658735	A|G	1	MRVI1	ENSG00000072952
rs1035691	chr11	10658735	A|G	1	MRVI1	ENSG00000072952
rs1035691	chr11	10658735	A|G	1	MRVI1	ENSG00000072952
rs1035691	chr11	10658735	A|G	1	MRVI1	ENSG00000072952
rs1035691	chr11	10658735	A|G	1	MRVI1	ENSG00000072952
rs1035691	chr11	10658735	A|G	1	MRVI1	ENSG00000072952
rs61883564	chr11	79013843	G|A	1	TENM4	ENSG00000149256
rs61883564	chr11	79013843	G|A	1	TENM4	ENSG00000149256
rs61883564	chr11	79013843	G|A	1	TENM4	ENSG00000149256
rs17519472	chr12	30360954	T|C	1	RP11-776A13.1	ENSG00000257262
rs73139629	chr12	63306003	C|A	1	PPM1H	ENSG00000111110
rs73139629	chr12	63306003	C|A	1	PPM1H	ENSG00000111110
rs137917150	chr12	82366390	A|K	1	RP11-362A1.1	ENSG00000257747
rs55773148	chr13	70523029	A|G	1	KLHL1	ENSG00000150361
rs55773148	chr13	70523029	A|G	1	KLHL1	ENSG00000150361
rs36095275	chr14	32270129	T|S	1	NUBPL	ENSG00000151413
rs36095275	chr14	32270129	T|S	1	NUBPL	ENSG00000151413
rs36095275	chr14	32270129	T|S	1	NUBPL	ENSG00000151413
rs36095275	chr14	32270129	T|S	1	NUBPL	ENSG00000151413
rs36095275	chr14	32270129	T|S	1	NUBPL	ENSG00000151413
rs36095275	chr14	32270129	T|S	1	NUBPL	ENSG00000151413
rs10131724	chr14	52219066	A|C	1	RP11-280K24.1	ENSG00000259111
rs111845179	chr14	59317502	C|W	1	RP11-112J1.2	ENSG00000258583
rs111845179	chr14	59317502	C|W	1	RP11-112J1.2	ENSG00000258583
rs111845179	chr14	59317502	C|W	1	RP11-112J1.2	ENSG00000258583
rs1980561	chr14	63386516	G|A	1	KCNH5	ENSG00000140015
rs1980561	chr14	63386516	G|A	1	KCNH5	ENSG00000140015
rs1980561	chr14	63386516	G|A	1	KCNH5	ENSG00000140015
rs58484246	chr15	29850991	C|T	1	FAM189A1	ENSG00000104059
rs58484246	chr15	29850991	C|T	1	FAM189A1	ENSG00000104059
rs11637981	chr15	61289622	G|T	1	RORA	ENSG00000069667
rs11637981	chr15	61289622	G|T	1	RORA	ENSG00000069667
rs11637981	chr15	61289622	G|T	1	RORA	ENSG00000069667
rs11637981	chr15	61289622	G|T	1	RORA	ENSG00000069667
rs11637981	chr15	61289622	G|T	1	RORA	ENSG00000069667
rs2715439	chr15	99492313	C|K	1	IGF1R	ENSG00000140443
rs2715439	chr15	99492313	C|K	1	IGF1R	ENSG00000140443
rs9928243	chr16	71541641	A|C	1	ZNF19	ENSG00000157429
rs9928243	chr16	71541641	A|C	1	ZNF19	ENSG00000157429
rs9928243	chr16	71541641	A|C	1	ZNF19	ENSG00000157429
rs929878	chr16	74290641	C|T	1	AC009120.4	ENSG00000261404
rs929878	chr16	74290641	C|T	1	AC009120.4	ENSG00000261404
rs4506934	chr17	2856662	T|C	1	RAP1GAP2	ENSG00000132359
rs4506934	chr17	2856662	T|C	1	RAP1GAP2	ENSG00000132359
rs4506934	chr17	2856662	T|C	1	RAP1GAP2	ENSG00000132359
rs4506934	chr17	2856662	T|C	1	RAP1GAP2	ENSG00000132359
rs73975615	chr17	6461200	A|S	1	PITPNM3	ENSG00000091622
rs73975615	chr17	6461200	A|S	1	PITPNM3	ENSG00000091622
rs35233670	chr17	63750903	C|T	1	CEP112	ENSG00000154240
rs35233670	chr17	63750903	C|T	1	CEP112	ENSG00000154240
rs35233670	chr17	63750903	C|T	1	CEP112	ENSG00000154240
rs35233670	chr17	63750903	C|T	1	CEP112	ENSG00000154240
rs35233670	chr17	63750903	C|T	1	CEP112	ENSG00000154240
rs35233670	chr17	63750903	C|T	1	CEP112	ENSG00000154240
rs35233670	chr17	63750903	C|T	1	CEP112	ENSG00000154240
rs35233670	chr17	63750903	C|T	1	CEP112	ENSG00000154240
rs35233670	chr17	63750903	C|T	1	CEP112	ENSG00000154240
rs35233670	chr17	63750903	C|T	1	CEP112	ENSG00000154240
rs2032750	chr2	53831026	T|M	1	GPR75-ASB3	ENSG00000115239
rs2032750	chr2	53831026	T|M	1	GPR75-ASB3	ENSG00000115239
rs2032750	chr2	53831026	T|M	1	GPR75-ASB3	ENSG00000115239
rs2418654	chr2	71247578	T|S	1	AC007040.8	ENSG00000236469
rs16866406	chr2	179457147	G|A	1	TTN-AS1	ENSG00000237298
rs16866406	chr2	179457147	G|A	1	TTN-AS1	ENSG00000237298
rs16866406	chr2	179457147	G|A	1	TTN-AS1	ENSG00000237298
rs16866406	chr2	179457147	G|A	1	TTN-AS1	ENSG00000237298
rs16866406	chr2	179457147	G|A	1	TTN-AS1	ENSG00000237298
rs16866406	chr2	179457147	G|A	1	TTN-AS1	ENSG00000237298
rs16866406	chr2	179457147	G|A	1	TTN-AS1	ENSG00000237298
rs16866406	chr2	179457147	G|A	1	TTN-AS1	ENSG00000237298
rs16866406	chr2	179457147	G|A	1	TTN-AS1	ENSG00000237298
rs16866406	chr2	179457147	G|A	1	TTN-AS1	ENSG00000237298
rs16866406	chr2	179457147	G|A	1	TTN-AS1	ENSG00000237298
rs16866406	chr2	179457147	G|A	1	TTN-AS1	ENSG00000237298
rs16866406	chr2	179457147	G|A	1	TTN-AS1	ENSG00000237298
rs16866406	chr2	179457147	G|A	1	TTN	ENSG00000155657
SHDNIRVKWFKNDQRLHTTRSVSMQDEGKTHSITFKDLSIDDTSQIRVEAMGMSSEAKLTVLEGDPYFTGKLQDYTGVEKDEVILQCEISKADAPVKWFKDGKEIKPSKNAVIKADGKKRMLILKKALKSDIGQYTCDCGTDKTSGKLDIEDREIKLVRPLHSVEVMETETARFETEISEDDIHANWKLKGEALLQTPDCEIKEEGKIHSLVLHNCRLDQTGGVDFQAANVKSSAHLRVKPRVIGLLRPLKDVTVTAGETATFDCELSYEDIPVEWYLKGKKLEPSDKVVPRSEGKVHTLTLRDVKLEDAGEVQLTAKDFKTHANLFVKEPPVEFTKPLEDQTVEEGATAVLECEVSRENAKVKWFKNGTEILKSKKYEIVADGRVRKLVIHDCTPEDI…
rs16866406	chr2	179457147	G|A	1	TTN	ENSG00000155657
YSADGTYELKINNLTESDQGEYVCEISGEGGTSKTNLQFMGQAFKSIHEKVSKISETKKSDQKTTESTVTRKTEPKAPEPISSKPVIVTGLQDTTVSSDSVAKFAVKATGEPRPTAIWTKDGKAITQGGKYKLSEDKGGFFLEIHKTDTSDSGLYTCTVKNSAGSVSSSCKLTIKAIKDTEAQKVSTQKTSEITPQKKAVVQEEISQKALRSEEIKMSEAKSQEKLALKEEASKVLISEEVKKSAATSLEKSIVHEEITKTSQASEEVRTHAEIKAFSTQMSINEGQRLVLKANIAGATDVKWVLNGVELTNSEEYRYGVSGSDQTLTIKQASHRDEGILTCISKTKEGIVKCQYDLTLSKELSDAPAFISQPRSQNINEGQNVLFTCEISGEPSPEIE…
EERLRLEEELELGFSASPPSRSPPHFELSSLRYSSPQAHVKVEETRKDFRYSTYHIPTKAEASTSYAELRERHAQAAYRQPKQRQRIMAEREDEELLRPVTTTQHLSEYKSELDFMSKEEKSRKKSRRQREVTEITEIEEEYEISKHAQRESSSSASRLLRRRRSLSPTYIELMRPVSELIRSRPQPAEEYEDDTERRSPTPERTRPRSPSPVSSERSLSRFERSARFDIFSRYESMKAALKTQKTSERKYEVLSQQPFTLDHAPRITLRMRSHRVPCGQNTRFILNVQSKPTAEVKWYHNGVELQESSKIHYTNTSGVLTLEILDCHTDDSGTYRAVCTNYKGEASDYATLDVTGGDYTTYASQRRDEEVPRSVFPELTRTEAYAVSSFKKTSEMEAS…
rs16866406	chr2	179457147	G|A	1	TTN	ENSG00000155657
YTCDCGTDKTSGKLDIEDREIKLVRPLHSVEVMETETARFETEISEDDIHANWKLKGEALLQTPDCEIKEEGKIHSLVLHNCRLDQTGGVDFQAANVKSSAHLRVKPRVIGLLRPLKDVTVTAGETATFDCELSYEDIPVEWYLKGKKLEPSDKVVPRSEGKVHTLTLRDVKLEDAGEVQLTAKDFKTHANLFVKEPPVEFTKPLEDQTVEEGATAVLECEVSRENAKVKWFKNGTEILKSKKYEIVADGRVRKLVIHDCTPEDIKTYTCDAKDFKTSCNLNVVPPHVEFLRPLTDLQVREKEMARFECELSRENAKVKWFKDGAEIKKGKKYDIISKGAVRILVINKCLLDDEAEYSCEVRTARTSGMLTVLEEEAVFTKNLANIEVSETDTIKLVCE…
rs16866406	chr2	179457147	G|A	1	TTN	ENSG00000155657
RVRKLVIHDCTPEDIKTYTCDAKDFKTSCNLNVVPPHVEFLRPLTDLQVREKEMARFECELSRENAKVKWFKDGAEIKKGKKYDIISKGAVRILVINKCLLDDEAEYSCEVRTARTSGMLTVLEEEAVFTKNLANIEVSETDTIKLVCEVSKPGAEVIWYKGDEEIIETGRYEILTEGRKRILVIQNAHLEDAGNYNCRLPSSRTDGKVKVHELAAEFISKPQNLEILEGEKAEFVCSISKESFPVQWKRDDKTLESGDKYDVIADGKKRVLVVKDATLQDMGTYVVMVGAARAAAHLTVIEKLRIVVPLKDTRVKEQQEVVFNCEVNTEGAKAKWFRNEEAIFDSSKYIILQKDLVYTLRIRDAHLDDQANYNVSLTNHRGENVKSAANLIVEEEDLR…
rs16866406	chr2	179457147	G|A	1	TTN	ENSG00000155657
GDSGTYDLVLENKCGKKAVYIKVRVIGSPNSPEGPLEYDDIQVRSVRVSWRPPADDGGADILGYILERREVPKAAWYTIDSRVRGTSLVVKGLKENVEYHFRVSAENQFGISKPLKSEEPVTPKTPLNPPEPPSNPPEVLDVTKSSVSLSWSRPKDDGGSRVTGYYIERKETSTDKWVRHNKTQITTTMYTVTGLVPDAEYQFRIIAQNDVGLSETSPASEPVVCKDPFDKPSQPGELEILSISKDSVTLQWEKPECDGGKEILGYWVEYRQSGDSAWKKSNKERIKDKQFTIGGLLEATEYEFRVFAENETGLSRPRRTAMSIKTKLTSGEAPGIRKEMKDVTTKLGEAAQLSCQIVGRPLPDIKWYRFGKELIQSRKYKMSSDGRTHTLTVMTEEQE…
EFKTVTAEKITLLWRPPADDGGAKITHYIVEKRETSRVVWSMVSEHLEECIITTTKIIKGNEYIFRVRAVNKYGIGEPLESDSVVAKNAFVTPGPPGIPEVTKITKNSMTVVWSRPIADGGSDISGYFLEKRDKKSLGWFKVLKETIRDTRQKVTGLTENSDYQYRVCAVNAAGQGPFSEPSEFYKAADPIDPPGPPAKIRIADSTKSSITLGWSKPVYDGGSAVTGYVVEIRQGEEEEWTTVSTKGEVRTTEYVVSNLKPGVNYYFRVSAVNCAGQGEPIEMNEPVQAKDILEAPEIDLDVALRTSVIAKAGEDVQVLIPFKGRPPPTVTWRKDEKNLGSDARYSIENTDSSSLLTIPQVTRNDTGKYILTIENGVGEPKSSTVSVKVLDTPAACQKL…
rs16866406	chr2	179457147	G|A	1	TTN	ENSG00000155657
IEIIHEGLDYYALHIRDTLPEDTGYYRVTATNTAGSTSCQAHLQVERLRYKKQEFKSKEEHERHVQKQIDKTLRMAEILSGTESVPLTQVAKEALREAAVLYKPAVSTKTVKGEFRLEIEEKKEERKLRMPYDVPEPRKYKQTTIEEDQRIKQFVPMSDMKWYKKIRDQYEMPGKLDRVVQKRPKRIRLSRWEQFYVMPLPRITDQYRPKWRIPKLSQDDLEIVRPARRRTPSPDYDFYYRPRRRSLGDISDEELLLPIDDYLAMKRTEEERLRLEEELELGFSASPPSRSPPHFELSSLRYSSPQAHVKVEETRKDFRYSTYHIPTKAEASTSYAELRERHAQAAYRQPKQRQRIMAEREDEELLRPVTTTQHLSEYKSELDFMSKEEKSRKKSRRQR…
GGADILGYILERREVPKAAWYTIDSRVRGTSLVVKGLKENVEYHFRVSAENQFGISKPLKSEEPVTPKTPLNPPEPPSNPPEVLDVTKSSVSLSWSRPKDDGGSRVTGYYIERKETSTDKWVRHNKTQITTTMYTVTGLVPDAEYQFRIIAQNDVGLSETSPASEPVVCKDPFDKPSQPGELEILSISKDSVTLQWEKPECDGGKEILGYWVEYRQSGDSAWKKSNKERIKDKQFTIGGLLEATEYEFRVFAENETGLSRPRRTAMSIKTKLTSGEAPGIRKEMKDVTTKLGEAAQLSCQIVGRPLPDIKWYRFGKELIQSRKYKMSSDGRTHTLTVMTEEQEDEGVYTCIATNEVGEVETSSKLLLQATPQFHPGYPLKEKYYGAVGSTLRLHVMYIG…
rs13025464	chr2	201610645	T|C	1	AOX2P	ENSG00000243478
rs13025464	chr2	201610645	T|C	1	AOX2P	ENSG00000243478
rs13025464	chr2	201610645	T|C	1	AOX2P	ENSG00000243478
rs4146051	chr2	213189994	A|S	1	ERBB4	ENSG00000178568
rs4146051	chr2	213189994	A|S	1	ERBB4	ENSG00000178568
rs4146051	chr2	213189994	A|S	1	ERBB4	ENSG00000178568
rs4146051	chr2	213189994	A|S	1	ERBB4	ENSG00000178568
rs4146051	chr2	213189994	A|S	1	ERBB4	ENSG00000178568
rs4146051	chr2	213189994	A|S	1	ERBB4	ENSG00000178568
rs3935584	chr2	233929283	T|M	1	INPP5D	ENSG00000168918
rs3935584	chr2	233929283	T|M	1	INPP5D	ENSG00000168918
rs3935584	chr2	233929283	T|M	1	INPP5D	ENSG00000168918
rs3935584	chr2	233929283	T|M	1	INPP5D	ENSG00000168918
rs62206502	chr20	18003390	C|W	1	OVOL2	ENSG00000125850
rs62206502	chr20	18003390	C|W	1	OVOL2	ENSG00000125850
rs62206502	chr20	18003390	C|W	1	OVOL2	ENSG00000125850
rs62206502	chr20	18003390	C|W	1	OVOL2	ENSG00000125850
rs761240	chr20	49507892	T|R	1	ADNP	ENSG00000101126
rs761240	chr20	49507892	T|R	1	ADNP	ENSG00000101126
rs761240	chr20	49507892	T|R	1	ADNP	ENSG00000101126
rs761240	chr20	49507892	T|R	1	ADNP	ENSG00000101126
rs2838334	chr21	45064961	A|G	1	HSF2BP	ENSG00000160207
rs2838334	chr21	45064961	A|G	1	HSF2BP	ENSG00000160207
rs2838334	chr21	45064961	A|G	1	HSF2BP	ENSG00000160207
rs139749	chr22	25303055	T|C	1	SGSM1	ENSG00000167037
rs139749	chr22	25303055	T|C	1	SGSM1	ENSG00000167037
rs139749	chr22	25303055	T|C	1	SGSM1	ENSG00000167037
rs139749	chr22	25303055	T|C	1	SGSM1	ENSG00000167037
rs17343978	chr22	27433885	C|A	1	RNU6-1066P	ENSG00000200443
rs17065783	chr3	62035586	G|W	1	PTPRG	ENSG00000144724
rs17065783	chr3	62035586	G|W	1	PTPRG	ENSG00000144724
rs7631304	chr3	89339527	A|S	1	EPHA3	ENSG00000044524
rs7631304	chr3	89339527	A|S	1	EPHA3	ENSG00000044524
rs7631304	chr3	89339527	A|S	1	EPHA3	ENSG00000044524
rs2861203	chr3	172950553	A|G	1	RP11-324C10.1	ENSG00000237473
rs3111851	chr3	189854046	C|R	1	LEPREL1-AS1	ENSG00000225764
rs4916508	chr3	195936789	G|A	1	SLC51A	ENSG00000163959
rs4916508	chr3	195936789	G|A	1	ZDHHC19	ENSG00000163958
rs4916508	chr3	195936789	G|A	1	ZDHHC19	ENSG00000163958
rs4916508	chr3	195936789	G|A	1	ZDHHC19	ENSG00000163958
rs4916508	chr3	195936789	G|A	1	ZDHHC19	ENSG00000163958
rs4916508	chr3	195936789	G|A	1	ZDHHC19	ENSG00000163958
rs13110238	chr4	7678735	G|Y	1	SORCS2	ENSG00000184985
rs13110238	chr4	7678735	G|Y	1	SORCS2	ENSG00000184985
rs9393920	chr6	28580593	A|G	1	SCAND3	ENSG00000232040
rs6901560	chr6	36931994	G|C	1	PI16	ENSG00000164530
rs6901560	chr6	36931994	G|C	1	PI16	ENSG00000164530
rs57340348	chr6	130030114	C|T	1	ARHGAP18	ENSG00000146376
rs35011108	chr6	133007480	G|A	1	VNN1	ENSG00000112299
rs6953849	chr7	69251692	G|A	1	AUTS2	ENSG00000158321
rs6953849	chr7	69251692	G|A	1	AUTS2	ENSG00000158321
rs6953849	chr7	69251692	G|A	1	AUTS2	ENSG00000158321
rs11990279	chr8	11116314	C|T	1	LINC00529	ENSG00000236827
rs79585701	chr8	13110185	C|A	1	DLC1	ENSG00000164741
rs79585701	chr8	13110185	C|A	1	DLC1	ENSG00000164741
rs79585701	chr8	13110185	C|A	1	DLC1	ENSG00000164741
rs79585701	chr8	13110185	C|A	1	DLC1	ENSG00000164741
rs79585701	chr8	13110185	C|A	1	DLC1	ENSG00000164741
rs79585701	chr8	13110185	C|A	1	DLC1	ENSG00000164741
rs4506202	chr8	21598077	A|G	1	GFRA2	ENSG00000168546
rs4506202	chr8	21598077	A|G	1	GFRA2	ENSG00000168546
rs4506202	chr8	21598077	A|G	1	GFRA2	ENSG00000168546
rs4506202	chr8	21598077	A|G	1	GFRA2	ENSG00000168546
rs4506202	chr8	21598077	A|G	1	GFRA2	ENSG00000168546
rs4506202	chr8	21598077	A|G	1	GFRA2	ENSG00000168546
rs4506202	chr8	21598077	A|G	1	GFRA2	ENSG00000168546
rs55744759	chr8	57867671	G|A	1	AC032027.1	ENSG00000197334
rs606117	chr9	2539358	A|K	1	RP11-125B21.2	ENSG00000236404
rs606117	chr9	2539358	A|K	1	RP11-125B21.2	ENSG00000236404
rs606117	chr9	2539358	A|K	1	RP11-125B21.2	ENSG00000236404
rs606117	chr9	2539358	A|K	1	RP11-91N2.3	ENSG00000231052
rs112381107	chr9	15269705	T|C	1	TTC39B	ENSG00000155158
rs112381107	chr9	15269705	T|C	1	TTC39B	ENSG00000155158
rs112381107	chr9	15269705	T|C	1	TTC39B	ENSG00000155158
rs112381107	chr9	15269705	T|C	1	TTC39B	ENSG00000155158
rs112381107	chr9	15269705	T|C	1	TTC39B	ENSG00000155158
rs112381107	chr9	15269705	T|C	1	TTC39B	ENSG00000155158
rs112381107	chr9	15269705	T|C	1	TTC39B	ENSG00000155158
rs2229917	chr9	130980937	G|A	1	DNM1	ENSG00000106976
rs2229917	chr9	130980937	G|A	1	DNM1	ENSG00000106976
rs2229917	chr9	130980937	G|A	1	DNM1	ENSG00000106976
rs2229917	chr9	130980937	G|A	1	DNM1	ENSG00000106976
rs2229917	chr9	130980937	G|A	1	DNM1	ENSG00000106976
rs2229917	chr9	130980937	G|A	1	DNM1	ENSG00000106976
rs62575403	chr9	136493820	T|C	1	LL09NC01-254D11.1	ENSG00000261018
