# Supplementary material for: Gut Microbiota and Type 2 Diabetes: Genetic Associations, Biological Mechanisms, Drug Repurposing, and Diagnostic Modeling
Source: Int J Mol Sci. 2026 Jan 21;27(2):1070. doi: 10.3390/ijms27021070 (PMC12842411; doi:10.3390/ijms27021070)
Supplement: Supplementary file 1 [file ijms-27-01070-s001.zip › supplementary material_Tables/supplementary material_tabS15-16.xls]

## Sheet: smr_result
Supplementary Table S15.Summary of eQTL Genetic Variants and Gene Associations Using SMR Analysis.
probeID	ProbeChr	Gene	Probe_bp	topSNP	topSNP_chr	topSNP_bp	A1	A2	Freq	b_GWAS	se_GWAS	p_GWAS	b_eQTL	se_eQTL	p_eQTL	b_SMR	se_SMR	p_SMR	p_HEIDI	nsnp_HEIDI	tissue
ILMN_1862963	1	LOC643837	787387	rs2977605	1	771823	T	C	0.128231	-0.0027	0.0064	0.6678	-0.251342	0.0422222	2.63529e-09	0.0107423	0.0255272	0.673887	0.43614	9	CAGE.sparse
ILMN_1653466	1	HES4	934381	rs3766191	1	1017587	T	C	0.16501	-0.0023	0.0062	0.7079	0.52703	0.0384803	1.07128e-42	-0.00436408	0.0117684	0.710763	0.0434671	20	CAGE.sparse
ILMN_2054019	1	ISG15	949702	rs15842	1	948921	T	C	0.0427435	0.0351	0.019	0.06516	-0.533444	0.0752207	1.32457e-12	-0.0657988	0.0368063	0.0738231	0.118695	10	CAGE.sparse
ILMN_1743100	1	TNFRSF18	1139791	rs3813201	1	1151232	C	T	0.131213	0.0105	0.0065	0.1089	-0.289673	0.0371543	6.36544e-15	-0.0362478	0.0229157	0.113698	0.01791	20	CAGE.sparse
ILMN_2349633	1	TNFRSF18	1140819	rs75972122	1	1151973	C	G	0.134195	0.0101	0.0065	0.1195	-0.529288	0.0385948	8.37457e-43	-0.0190822	0.0123592	0.122596	0.0126838	20	CAGE.sparse
ILMN_2112256	1	TNFRSF4	1146751	rs12036216	1	1153113	A	G	0.101392	0.0158	0.0072	0.0279	-0.445253	0.0420221	3.12043e-26	-0.0354854	0.0165137	0.0316469	0.0938498	20	CAGE.sparse
ILMN_1696065	1	SDF4	1152594	rs12089404	1	1165522	A	G	0.0467197	-0.0155	0.0135	0.2483	-1.23173	0.0718064	5.91942e-66	0.0125839	0.0109847	0.251967	0.242907	20	CAGE.sparse
ILMN_1739749	1	B3GALT6	1170153	rs77994686	1	1170982	A	C	0.100398	0.0156	0.0073	0.0327	-0.937382	0.0431717	1.55029e-104	-0.0166421	0.00782527	0.0334441	0.0125224	20	CAGE.sparse
ILMN_2234310	1	GLTPD1	1264140	rs141289858	1	1351039	C	G	0.0934394	-0.0186	0.0076	0.01381	0.306353	0.0456911	2.01582e-11	-0.0607143	0.026409	0.0215048	0.0911655	20	CAGE.sparse
ILMN_2189424	1	MRPL20	1342635	rs3889966	1	1279428	A	G	0.101392	0.004	0.0073	0.5805	0.819979	0.0428473	1.23654e-81	0.00487817	0.00890632	0.583884	0.0026704	20	CAGE.sparse
ILMN_1664956	1	SSU72	1477169	rs7556282	1	1511104	C	G	0.323062	0.0016	0.005	0.7428	0.531853	0.0295959	3.31726e-72	0.00300835	0.00940258	0.749007	0.118598	20	CAGE.sparse
ILMN_1758963	1	NADK	1683125	rs6698147	1	1796616	A	G	0.305169	-0.0108	0.0053	0.04163	0.171592	0.0307795	2.47701e-08	-0.06294	0.0328859	0.0556343	0.457361	12	CAGE.sparse
ILMN_1859657	1	CR606168	1824076	rs752966	1	1856227	T	C	0.492048	-0.0105	0.0046	0.0228	0.337813	0.026654	8.23949e-37	-0.0310823	0.0138361	0.0246742	0.122487	20	CAGE.sparse
ILMN_1726989	1	C1orf86	2115981	rs2503701	1	2121118	C	T	0.39165	0.0052	0.0049	0.2823	-0.679302	0.0287602	2.42933e-123	-0.00765492	0.00722056	0.289074	0.0725008	20	CAGE.sparse
ILMN_1697267	1	PRKCZ	2116125	rs6665593	1	2140261	A	G	0.16004	-0.0028	0.006	0.6368	-0.236413	0.0359136	4.61588e-11	0.0118437	0.025443	0.641575	0.0196828	11	CAGE.sparse
ILMN_2386982	1	PRKCZ	2116768	rs2645078	1	2215651	G	C	0.149105	-0.0086	0.0079	0.2773	-0.210081	0.0383037	4.14374e-08	0.0409366	0.0383381	0.285621	0.270029	9	CAGE.sparse
ILMN_2097790	1	C1orf86	2121185	rs2503701	1	2121118	C	T	0.39165	0.0052	0.0049	0.2823	0.637005	0.0288224	3.08889e-108	0.0081632	0.00770111	0.289143	0.23658	20	CAGE.sparse
ILMN_1760933	1	PEX10	2336348	rs3736330	1	2327075	T	C	0.274354	0.0029	0.0053	0.5822	0.203964	0.0306902	3.01371e-11	0.0142182	0.0260729	0.58553	NA	NA	CAGE.sparse
ILMN_2061565	1	PLCH2	2436877	rs12746918	1	2347466	T	C	0.214712	0.0052	0.0056	0.3536	0.626825	0.0350909	2.29437e-71	0.00829578	0.00894598	0.353761	0.58305	20	CAGE.sparse
ILMN_1697409	1	TNFRSF14	2495128	rs7544646	1	2496649	C	G	0.530815	-0.0061	0.0066	0.3529	-0.445417	0.0278562	1.50348e-57	0.013695	0.0148423	0.356162	0.611764	20	CAGE.sparse
ILMN_1718488	1	MMEL1	2523381	rs6664969	1	2534978	A	G	0.312127	0.0011	0.0048	0.8244	-0.401372	0.0290137	1.59204e-43	-0.0027406	0.0119606	0.818764	0.247605	20	CAGE.sparse
ILMN_1727479	1	TPRG1L	3546598	rs6424087	1	3538835	G	C	0.529821	-0.0054	0.0046	0.2385	0.280954	0.0274957	1.64523e-24	-0.0192202	0.0164805	0.243517	0.444493	20	CAGE.sparse
ILMN_1711166	1	WRAP73	3547653	rs55728961	1	3533564	A	C	0.450298	0.009	0.0046	0.05114	0.40477	0.0272447	6.28248e-50	0.0222349	0.0114626	0.0524072	0.639598	20	CAGE.sparse
ILMN_1749834	1	LOC388588	3692439	rs1175550	1	3691528	G	A	0.218688	-0.0071	0.0053	0.1791	1.16359	0.0313219	4.48242e-302	-0.00610181	0.00455783	0.180651	0.408727	20	CAGE.sparse
ILMN_1668484	1	LRRC47	3696978	rs9424313	1	3693110	A	C	0.0934394	0.023	0.0079	0.003659	0.399971	0.0446308	3.19505e-19	0.0575042	0.0207676	0.00562389	0.433423	13	CAGE.sparse
ILMN_2228453	1	KIAA0562	3731539	rs6701360	1	3760061	A	G	0.428429	-0.0006	0.0047	0.8968	0.674752	0.0279308	6.15406e-129	-0.000889216	0.00696562	0.89842	0.0660204	20	CAGE.sparse
ILMN_1678962	1	DFFB	3801679	rs6424061	1	3804748	T	C	0.182903	0.013	0.0062	0.03489	-0.439426	0.0346244	6.61447e-37	-0.029584	0.0143006	0.0385714	0.225314	20	CAGE.sparse
ILMN_2219512	1	NPHP4	5923202	rs6666684	1	6025823	T	C	0.452286	-0.009	0.0046	0.05034	0.255859	0.0272593	6.22531e-21	-0.0351756	0.0183651	0.0554476	0.44805	20	CAGE.sparse
ILMN_1808417	1	NPHP4	5923333	rs1295101	1	6056168	G	A	0.347913	0.0104	0.0048	0.03084	-0.203307	0.02768	2.05904e-13	-0.0511542	0.0246154	0.037697	0.989353	20	CAGE.sparse
ILMN_2079386	1	RPL22	6245584	rs113782549	1	6233266	A	G	0.0367793	-0.0182	0.019	0.3393	-0.43718	0.0664687	4.79289e-11	0.0416304	0.0439188	0.343183	0.257536	3	CAGE.sparse
ILMN_1789058	1	RNF207	6280430	rs2247392	1	6258147	T	C	0.245527	0.0042	0.0055	0.4481	-0.237759	0.0312513	2.78432e-14	-0.0176649	0.0232489	0.447363	0.666594	6	CAGE.sparse
ILMN_1723021	1	ICMT	6281492	rs12084175	1	6296621	T	A	0.0457256	0.008	0.0112	0.4733	-0.630376	0.0639424	6.29852e-23	-0.0126908	0.0178137	0.476206	0.936946	12	CAGE.sparse
ILMN_1740265	1	ACOT7	6324370	rs113534560	1	6451324	T	C	0.0884692	0.0204	0.0079	0.009431	0.482615	0.0481623	1.23753e-23	0.0422697	0.0169039	0.0123989	0.157937	20	CAGE.sparse
ILMN_2332250	1	ACOT7	6341272	rs2274510	1	6525335	A	G	0.0526839	0.0096	0.0091	0.2892	0.3354	0.0538554	4.73068e-10	0.0286225	0.0275183	0.298281	0.153496	20	CAGE.sparse
ILMN_1806710	1	ESPN	6520933	rs12079984	1	6493261	C	T	0.0367793	0.0076	0.0126	0.5465	0.850956	0.0644054	7.43189e-40	0.00893113	0.0148223	0.54681	0.113237	20	CAGE.sparse
ILMN_1765109	1	TNFRSF25	6521453	rs10864615	1	6596199	G	A	0.139165	0.0145	0.0073	0.04694	-0.286418	0.0362259	2.64849e-15	-0.0506253	0.0262792	0.0540496	0.424003	13	CAGE.sparse
ILMN_1801101	1	ZBTB48	6649315	rs6678681	1	6659872	A	G	0.305169	-0.013	0.0048	0.007329	0.253102	0.0292019	4.42438e-18	-0.0513627	0.019869	0.00973601	0.00286908	14	CAGE.sparse
ILMN_1661940	1	CAMTA1	7829498	rs2032562	1	7801167	T	G	0.2833	0.0058	0.005	0.2474	0.321912	0.0297811	3.11133e-27	0.0180173	0.0156214	0.248755	0.155823	20	CAGE.sparse
ILMN_1714527	1	VAMP3	7841258	rs2640909	1	7890117	C	T	0.293241	-0.0044	0.0049	0.3719	0.377917	0.0309719	3.03538e-34	-0.0116428	0.0130009	0.3705	0.0699188	20	CAGE.sparse
ILMN_1660986	1	PER3	7904880	rs228697	1	7887579	G	C	0.0964215	0.0081	0.0082	0.3202	0.377587	0.0467211	6.38581e-16	0.021452	0.0218785	0.326836	0.111311	15	CAGE.sparse
ILMN_1671818	1	UTS2	7910915	rs11121054	1	7982519	T	A	0.0238569	-0.0319	0.0177	0.07094	1.90386	0.0913201	1.58254e-96	-0.0167554	0.00933158	0.072564	0.0482998	20	CAGE.sparse
ILMN_1775780	1	UTS2	7913063	rs11121054	1	7982519	T	A	0.0238569	-0.0319	0.0177	0.07094	1.21436	0.0906924	6.92964e-41	-0.026269	0.014707	0.0740745	0.0582134	19	CAGE.sparse
ILMN_2236625	1	UTS2	7913392	rs11121054	1	7982519	T	A	0.0238569	-0.0319	0.0177	0.07094	1.78898	0.0907866	1.94068e-86	-0.0178314	0.0099352	0.0726905	0.0524537	20	CAGE.sparse
ILMN_1732198	1	UTS2	7913528	rs11121054	1	7982519	T	A	0.0238569	-0.0319	0.0177	0.07094	1.92928	0.0909271	6.53072e-100	-0.0165347	0.00920744	0.0725274	0.0552705	20	CAGE.sparse
ILMN_1744713	1	PARK7	8045070	rs35675666	1	8021973	T	G	0.16004	-0.0013	0.0074	0.8642	0.457215	0.03529	2.17464e-38	-0.0028433	0.0161864	0.860561	5.46036e-05	20	CAGE.sparse
ILMN_1802380	1	RERE	8412783	rs301802	1	8497307	T	A	0.471173	-0.0043	0.0047	0.3627	-0.642668	0.0280969	8.5757e-116	0.00669086	0.00731911	0.360631	0.0836128	20	CAGE.sparse
ILMN_2327795	1	RERE	8412856	rs301802	1	8497307	T	A	0.471173	-0.0043	0.0047	0.3627	-0.519246	0.0279951	8.50476e-77	0.00828124	0.00906259	0.360831	0.249996	20	CAGE.sparse
ILMN_1710756	1	ENO1	8921244	rs914994	1	8917212	T	G	0.284294	0.0079	0.0049	0.1051	-0.406624	0.0299987	7.42944e-42	-0.0194283	0.0121354	0.109386	0.326957	20	CAGE.sparse
ILMN_1708790	1	CA6	9034913	rs4497235	1	8996316	T	A	0.0656064	-0.0071	0.0096	0.4575	0.553607	0.054737	4.79155e-24	-0.012825	0.0173871	0.460749	0.123487	15	CAGE.sparse
ILMN_1671337	1	SLC2A5	9097377	rs11121307	1	9102569	C	T	0.434394	-0.0074	0.0046	0.1033	-0.344158	0.0278276	3.91801e-35	0.0215018	0.0134786	0.110655	0.572372	20	CAGE.sparse
ILMN_1721136	1	H6PD	9330853	rs916381	1	9333557	G	C	0.204771	0	0.0064	0.9983	-0.711207	0.0348952	2.45429e-92	0	0.00899879	1	0.0214299	20	CAGE.sparse
ILMN_1714170	1	SPSB1	9429387	rs9660157	1	9347552	A	G	0.354871	0.0001	0.0049	0.9786	0.19895	0.0279847	1.16682e-12	0.000502639	0.0246294	0.983718	0.00710186	11	CAGE.sparse
ILMN_2415179	1	CLSTN1	9789275	rs114513597	1	9829664	A	G	0.0129225	-0.0044	0.0216	0.8375	-1.37227	0.102698	1.00564e-40	0.00320637	0.0157422	0.838603	0.099379	11	CAGE.sparse
ILMN_1716465	1	RBP7	10075888	rs1220400	1	9997079	T	C	0.240557	-0.0186	0.0054	0.000539	-0.300521	0.0300772	1.65793e-23	0.0618925	0.0190065	0.00112842	0.263886	20	CAGE.sparse
ILMN_1675674	1	UBE4B	10241003	rs6693449	1	10097672	G	A	0.176938	-0.0225	0.0058	0.0001014	-0.208424	0.03226	1.04181e-10	0.107953	0.0324589	0.00088155	0.437458	20	CAGE.sparse
ILMN_1659444	1	KIF1B	10355810	rs11121529	1	10271688	G	C	0.11332	0.0118	0.0074	0.1098	0.233654	0.0411395	1.35046e-08	0.050502	0.0328953	0.124726	0.194204	7	CAGE.sparse
ILMN_1735552	1	KIF1B	10441603	rs11121529	1	10271688	G	C	0.11332	0.0118	0.0074	0.1098	0.962513	0.0414796	4.10173e-119	0.0122596	0.00770634	0.111645	0.00656641	20	CAGE.sparse
ILMN_1794165	1	PGD	10479837	rs7547513	1	10287312	C	T	0.483101	-0.0043	0.0045	0.3458	0.214967	0.0276645	7.81768e-15	-0.0200031	0.0210911	0.34292	0.137455	20	CAGE.sparse
ILMN_1793360	1	CORT	10493998	rs944973	1	10516393	C	G	0.0685885	-0.0021	0.0078	0.7909	0.322936	0.054735	3.63522e-09	-0.00650284	0.0241785	0.787968	0.969769	4	CAGE.sparse
ILMN_2385220	1	DFFA	10520941	rs11588734	1	10532981	G	A	0.10835	-0.0068	0.0082	0.4106	0.564283	0.0470121	3.42933e-33	-0.0120507	0.0145664	0.408069	0.576112	20	CAGE.sparse
ILMN_1655191	1	CASZ1	10707326	rs284295	1	10712097	G	A	0.207753	0.0068	0.0054	0.2117	-0.282965	0.0328527	7.10846e-18	-0.0240312	0.0192865	0.21276	0.190514	20	CAGE.sparse
ILMN_1769031	1	MTOR	11166911	rs3010222	1	11326922	C	T	0.336978	-0.016	0.0049	0.001116	0.184135	0.0300623	9.06188e-10	-0.0868928	0.0301561	0.00395875	0.116734	7	CAGE.sparse
ILMN_1803211	1	FBXO2	11708658	rs4478814	1	11714793	A	G	0.200795	-0.007	0.0088	0.4292	0.488687	0.0331946	4.66494e-49	-0.0143241	0.0180337	0.427023	0.283654	11	CAGE.sparse
ILMN_1701455	1	FBXO6	11734021	rs3125819	1	11726682	A	G	0.393638	-0.0019	0.0047	0.6835	-0.258271	0.027694	1.10062e-20	0.00735661	0.018215	0.686304	0.770222	17	CAGE.sparse
ILMN_1669550	1	MAD2L2	11734735	rs116001018	1	11816860	A	G	0.142147	-0.0108	0.006	0.07378	-0.320819	0.039335	3.46104e-16	0.0336638	0.0191522	0.078798	0.908213	10	CAGE.sparse
ILMN_2047460	1	C1orf187	11780248	rs12117076	1	11779762	T	C	0.34493	-0.0059	0.005	0.2306	-0.221367	0.029324	4.38599e-14	0.0266526	0.0228612	0.243678	0.739975	8	CAGE.sparse
ILMN_1669123	1	AK125437	11785733	rs12047253	1	11721025	C	T	0.177932	-0.0081	0.0073	0.2674	-0.213409	0.0329168	8.97464e-11	0.0379553	0.034704	0.274092	0.686479	3	CAGE.sparse
ILMN_2307656	1	AGTRAP	11810499	rs10864533	1	11809735	T	A	0.459245	-0.0002	0.0046	0.958	-0.308634	0.0282669	9.39667e-28	0.000648017	0.0149045	0.965321	0.129337	11	CAGE.sparse
ILMN_1802458	1	AGTRAP	11810598	rs56092270	1	11813784	C	A	0.208748	0.001	0.0064	0.8815	0.578639	0.036637	3.43039e-56	0.00172819	0.011061	0.875842	0.167211	11	CAGE.sparse
ILMN_1734830	1	MTHFR	11847023	rs1476413	1	11852300	T	C	0.280318	-0.0043	0.0051	0.3938	0.89085	0.0318672	5.71899e-172	-0.00482685	0.00572747	0.399366	0.197093	20	CAGE.sparse
ILMN_1763036	1	CLCN6	11902790	rs56153133	1	11885647	G	A	0.141153	-0.0123	0.0064	0.05453	0.429263	0.0395726	2.04999e-27	-0.0286538	0.0151415	0.0584373	0.355875	20	CAGE.sparse
ILMN_1741594	1	CLCN6	11902953	rs2075539	1	11897758	A	G	0.0337972	0.0079	0.0125	0.5287	0.593953	0.0677443	1.82561e-18	0.0133007	0.0211	0.528456	0.086669	19	CAGE.sparse
ILMN_1750386	1	NPPA	11905875	rs14078	1	11903010	A	G	0.11332	-0.0103	0.0074	0.1658	0.463678	0.0393617	4.95353e-32	-0.0222137	0.0160704	0.166887	0.663759	20	CAGE.sparse
ILMN_1803483	1	KIAA2013	11980327	rs79316643	1	12068589	C	T	0.395626	-0.0015	0.0072	0.8344	0.366422	0.0280871	6.70447e-39	-0.00409364	0.019652	0.834989	0.357848	20	CAGE.sparse
ILMN_1684391	1	PLOD1	12035544	rs11121847	1	12062507	T	G	0.394632	0.0058	0.0048	0.2275	0.729619	0.028191	1.08217e-147	0.00794935	0.00658594	0.227425	0.16603	20	CAGE.sparse
ILMN_1651385	1	MFN2	12073140	rs2295281	1	12059412	C	T	0.469185	0.0055	0.0047	0.2376	0.888141	0.0275516	5.60842e-228	0.00619271	0.00529544	0.242225	0.404959	20	CAGE.sparse
ILMN_1764788	1	TNFRSF1B	12269153	rs590977	1	12255360	C	A	0.159046	0.0017	0.0065	0.7966	-0.200233	0.0365917	4.44765e-08	-0.00849011	0.0324992	0.793907	0.948758	8	CAGE.sparse
ILMN_1656840	1	VPS13D	12571702	rs12408116	1	12533468	C	T	0.0626243	0.0114	0.0096	0.2326	-0.432643	0.056643	2.20509e-14	-0.0263497	0.0224558	0.240634	0.908647	7	CAGE.sparse
ILMN_1752478	1	DHRS3	12628159	rs6679088	1	12674271	G	T	0.204771	-0.0043	0.0057	0.4452	-0.240667	0.0345323	3.18454e-12	0.017867	0.0238225	0.453252	0.699412	13	CAGE.sparse
ILMN_1770927	1	KAZN	15386773	rs10803327	1	15278473	C	A	0.318091	0.001	0.0051	0.8403	-0.25142	0.0286495	1.69815e-18	-0.00397741	0.0202898	0.844587	0.72578	11	CAGE.sparse
ILMN_1798458	1	KAZN	15392481	rs10803327	1	15278473	C	A	0.318091	0.001	0.0051	0.8403	-0.636382	0.0295537	7.63026e-103	-0.00157138	0.00801439	0.844555	0.715666	20	CAGE.sparse
ILMN_1674985	1	TMEM51	15546681	rs72640763	1	15468778	C	A	0.176938	0.0013	0.0064	0.8426	1.09152	0.0377728	1.30286e-183	0.001191	0.00586353	0.839041	0.0619214	20	CAGE.sparse
ILMN_1748730	1	CTRC	15772227	rs6693417	1	15763340	G	A	0.389662	-0.0035	0.0047	0.462	-0.30073	0.0273083	3.33007e-28	0.0116383	0.0156643	0.457491	0.307416	18	CAGE.sparse
ILMN_1718070	1	CASP9	15819088	rs41486146	1	15900517	A	G	0.2167	0.0046	0.0053	0.385	-0.335549	0.0321096	1.46348e-25	-0.0137089	0.0158494	0.387068	0.00113328	20	CAGE.sparse
ILMN_1707169	1	AGMAT	15899286	rs113177297	1	15907354	T	C	0.232604	0.0046	0.0051	0.3687	0.258311	0.0314349	2.08081e-16	0.017808	0.0198622	0.369945	0.000134879	20	CAGE.sparse
ILMN_1900661	1	CR622439	15995244	rs57182045	1	15920698	T	C	0.267396	0.0107	0.0049	0.03036	-0.399355	0.030269	9.56005e-40	-0.0267932	0.0124367	0.0312116	0.0116222	20	CAGE.sparse
ILMN_1683980	1	PLEKHM2	16061141	rs10492987	1	15993338	A	G	0.38668	-0.0049	0.0049	0.324	-0.257128	0.0290367	8.3477e-19	0.0190567	0.0191778	0.320377	0.0678712	18	CAGE.sparse
ILMN_1709399	1	SLC25A34	16067831	rs7553242	1	16060678	C	T	0.212724	0.0115	0.0056	0.03986	-0.474276	0.0329994	7.72664e-47	-0.0242475	0.0119274	0.0420602	0.00608576	20	CAGE.sparse
ILMN_1769571	1	FLJ37453	16161506	rs848217	1	16272250	G	A	0.501988	-0.0136	0.0045	0.002841	-0.222814	0.0275677	6.34889e-16	0.0610375	0.021562	0.00464326	9.63214e-05	18	CAGE.sparse
ILMN_1808999	1	ARHGEF19	16524789	rs221045	1	16530049	C	T	0.260437	0.0006	0.0053	0.9102	0.685213	0.0313447	6.1669e-106	0.00087564	0.00773492	0.909867	0.0732171	20	CAGE.sparse
ILMN_1903406	1	BU656309	16542986	rs2273312	1	16542937	G	T	0.22664	-0.0014	0.0055	0.8019	0.489647	0.031619	4.32334e-54	-0.0028592	0.0112341	0.799101	0.113236	20	CAGE.sparse
ILMN_1683990	1	RSG1	16558307	rs75218693	1	16593404	T	C	0.39165	0.0147	0.0047	0.001626	-0.155242	0.0275723	1.79833e-08	-0.0946909	0.0346329	0.0062545	0.0867109	15	CAGE.sparse
ILMN_1707503	1	C1orf144	16722755	rs11260738	1	16700793	G	A	0.467197	-0.0075	0.0046	0.1047	0.275226	0.0276362	2.30613e-23	-0.0272503	0.016936	0.107613	0.187015	20	CAGE.sparse
ILMN_1749011	1	NECAP2	16786224	rs157129	1	16793220	G	T	0.305169	0.0076	0.005	0.124	0.326991	0.0309656	4.57565e-26	0.0232422	0.0154485	0.132454	0.538222	18	CAGE.sparse
ILMN_2295987	1	NBPF1	16890501	rs2273113	1	17287414	C	T	0.432406	-0.0063	0.0047	0.1856	-0.196506	0.0276664	1.22347e-12	0.0320601	0.02434	0.18778	0.796375	8	CAGE.sparse
ILMN_1807136	1	FLJ00313	16945012	rs11586910	1	17276357	C	T	0.149105	0.0006	0.006	0.9205	0.611877	0.0344161	1.03159e-70	0.000980589	0.00980605	0.920346	0.451413	20	CAGE.sparse
ILMN_1716353	1	FLJ00313	16952871	rs6586559	1	17182499	T	C	0.105368	0.0023	0.0087	0.7899	0.233013	0.0387436	1.80741e-09	0.00987069	0.037373	0.791693	0.93908	5	CAGE.sparse
ILMN_1771223	1	PADI2	17395419	rs11576552	1	17423310	C	A	0.367793	0.003	0.0046	0.5227	-0.516893	0.0285698	3.66549e-73	-0.00580391	0.00890511	0.514562	0.320069	20	CAGE.sparse
ILMN_1807529	1	PADI4	17690420	rs80012763	1	17603436	G	A	0.0427435	-0.0035	0.0109	0.7526	-1.28384	0.0635003	6.81821e-91	0.0027262	0.00849123	0.748165	0.634999	20	CAGE.sparse
ILMN_1748221	1	PADI6	17725326	rs1535876	1	17712649	T	C	0.388668	-0.0033	0.0047	0.492	0.429153	0.0287639	2.44832e-50	-0.00768957	0.0109639	0.483084	0.000622303	20	CAGE.sparse
ILMN_1720124	1	RCC2	17733449	rs10888035	1	17788888	A	G	0.395626	-0.0065	0.0047	0.1601	0.241627	0.026941	2.99908e-19	-0.026901	0.0196814	0.17168	0.0330912	20	CAGE.sparse
ILMN_1699226	1	UBR4	19403341	rs710875	1	19551655	G	A	0.429423	0.0072	0.0046	0.119	0.230511	0.0284986	6.04027e-16	0.031235	0.0203259	0.124365	0.407342	20	CAGE.sparse
ILMN_2153280	1	KIAA0090	19544629	rs2275403	1	19557713	G	C	0.484095	0.0021	0.0067	0.7539	0.231919	0.0277517	6.43715e-17	0.00905489	0.0289097	0.754119	0.711389	20	CAGE.sparse
ILMN_2145396	1	AKR7A3	19609210	rs2227295	1	19638309	A	G	0.27833	-0.0003	0.005	0.9586	-0.243506	0.0313022	7.29858e-15	0.001232	0.020534	0.952157	0.759541	6	CAGE.sparse
ILMN_1677043	1	AKR7A2	19630537	rs2227295	1	19638309	A	G	0.27833	-0.0003	0.005	0.9586	-0.353499	0.0314663	2.76965e-29	0.000848659	0.0141445	0.952156	0.867643	14	CAGE.sparse
ILMN_2053921	1	CAPZB	19665576	rs12124843	1	19669235	G	A	0.225646	0.0064	0.0053	0.2246	-0.315648	0.0338569	1.13092e-20	-0.0202758	0.0169311	0.231095	0.118799	20	CAGE.sparse
ILMN_1798980	1	CAPZB	19665868	rs12726973	1	19761328	C	G	0.136183	0.0134	0.0069	0.05241	-0.216988	0.0381452	1.28179e-08	-0.0617546	0.0336011	0.0660807	NA	NA	CAGE.sparse
ILMN_2405009	1	C1orf151	19984620	rs10917493	1	19882170	T	G	0.426441	-0.0134	0.0046	0.003818	-0.408366	0.0285582	2.20608e-46	0.0328137	0.0114958	0.00431161	0.181103	20	CAGE.sparse
ILMN_1794863	1	CAMK2N1	20810148	rs12729605	1	20788642	A	T	0.146123	-0.0014	0.0064	0.8215	-0.259696	0.0399241	7.78264e-11	0.00539092	0.0246581	0.826941	0.808348	3	CAGE.sparse
ILMN_1675055	1	MUL1	20826121	rs6700034	1	20834610	A	C	0.119284	0.0024	0.0101	0.8143	0.487839	0.042167	5.90215e-31	0.00491966	0.0207079	0.812212	0.0201079	14	CAGE.sparse
ILMN_1714592	1	CDA	20945228	rs4655226	1	20928284	T	C	0.107356	-0.0223	0.0073	0.002367	1.49729	0.0435191	2.09693e-259	-0.0148936	0.00489465	0.00234369	0.131661	20	CAGE.sparse
ILMN_1666924	1	PINK1	20977538	rs7517909	1	20961004	G	C	0.412525	-0.0033	0.0047	0.485	-0.364889	0.0282684	4.05612e-38	0.00904385	0.0128997	0.483246	0.0463911	20	CAGE.sparse
ILMN_1734231	1	DDOST	20978736	rs3131713	1	20972048	G	A	0.104374	-0.0223	0.0076	0.003223	-0.549601	0.0418464	2.10887e-39	0.0405749	0.0141691	0.00418835	0.183501	20	CAGE.sparse
ILMN_1775692	1	EIF4G3	21133869	rs149819211	1	21336393	A	G	0.027833	-0.0335	0.0138	0.01544	-0.610101	0.0741536	1.91113e-16	0.0549089	0.0235832	0.0198959	0.0909001	3	CAGE.sparse
ILMN_1672174	1	ECE1	21546450	rs3026867	1	21598160	T	C	0.054672	0.0298	0.0103	0.003757	0.543997	0.071988	4.13192e-14	0.0547797	0.0202742	0.00689356	0.264943	16	CAGE.sparse
ILMN_1680348	1	NBPF3	21810103	rs1827293	1	21795388	A	G	0.45825	-0.0007	0.0045	0.8754	0.493446	0.0272038	1.57252e-73	-0.00141859	0.00911987	0.876388	0.275655	20	CAGE.sparse
ILMN_1701603	1	ALPL	21904776	rs1767429	1	21889340	G	A	0.390656	-0.0052	0.0046	0.2614	-0.244301	0.0281096	3.59211e-18	0.0212852	0.0189878	0.262291	0.00327536	20	CAGE.sparse
ILMN_1776519	1	RAP1GAP	21922777	rs10493008	1	22013771	A	G	0.411531	-0.0061	0.0046	0.1832	0.907035	0.027431	9.14465e-240	-0.00672521	0.00507555	0.185164	0.00027563	20	CAGE.sparse
ILMN_2285141	1	USP48	22005141	rs3818942	1	22000026	G	A	0.0745527	0.0194	0.0091	0.03375	-0.358469	0.0515155	3.43991e-12	-0.054119	0.0265504	0.0415149	0.00621793	3	CAGE.sparse
ILMN_1738572	1	USP48	22054563	rs16825896	1	22054427	C	A	0.378728	0.013	0.0047	0.005764	-0.503191	0.0276785	7.45374e-74	-0.0258351	0.00944788	0.0062477	0.0204689	20	CAGE.sparse
ILMN_1675156	1	CDC42	22379210	rs2473290	1	22358457	T	C	0.214712	0.019	0.0052	0.0002331	0.771168	0.0334097	6.9957e-118	0.024638	0.00682698	0.000307486	0.0732166	20	CAGE.sparse
ILMN_1705330	1	CDC42	22412995	rs2473290	1	22358457	T	C	0.214712	0.019	0.0052	0.0002331	0.388615	0.0327868	2.08148e-32	0.0488916	0.0140022	0.000479952	0.12688	20	CAGE.sparse
ILMN_1738424	1	CDC42	22419026	rs2038106	1	22362940	G	T	0.405567	0.0064	0.0047	0.1735	0.323152	0.0284781	7.6413e-30	0.0198049	0.0146486	0.176375	0.00797096	20	CAGE.sparse
ILMN_1784037	1	ZBTB40	22854718	rs10917247	1	22851488	C	T	0.400596	0.0068	0.0047	0.1523	-0.244794	0.0293867	8.07775e-17	-0.0277785	0.0194873	0.154022	0.341321	11	CAGE.sparse
ILMN_1737918	1	C1QA	22965764	rs294180	1	22974794	A	C	0.385686	-0.001	0.0047	0.8356	0.187373	0.0274439	8.64123e-12	-0.00533695	0.0250958	0.83159	0.658783	12	CAGE.sparse
ILMN_1785902	1	C1QC	22974242	rs158763	1	22944026	A	T	0.0944334	-0.0078	0.0079	0.3228	-0.259081	0.0462484	2.11959e-08	0.0301064	0.0309624	0.330874	0.146198	10	CAGE.sparse
ILMN_1796409	1	C1QB	22987815	rs294180	1	22974794	A	C	0.385686	-0.001	0.0047	0.8356	0.457843	0.0281773	2.28349e-59	-0.00218415	0.0102664	0.831524	0.514342	20	CAGE.sparse
ILMN_1813840	1	KDM1A	23410027	rs749853	1	23287199	A	G	0.162028	-0.0016	0.0064	0.8032	-0.241959	0.0372618	8.3872e-11	0.00661269	0.0264704	0.802731	0.784381	17	CAGE.sparse
ILMN_1726928	1	TCEA3	23713768	rs946265	1	23775296	T	G	0.137177	0.008	0.0068	0.24	-0.58888	0.0387213	3.12162e-52	-0.0135851	0.0115818	0.240809	0.966637	20	CAGE.sparse
ILMN_1732296	1	ID3	23884807	rs12730660	1	23877392	A	G	0.294235	-0.004	0.0052	0.4329	0.27924	0.0311286	2.95094e-19	-0.0143246	0.0186903	0.443428	0.0359095	16	CAGE.sparse
ILMN_1808110	1	TCEB3	24086239	rs671565	1	24042811	G	A	0.370775	0.005	0.0045	0.2763	-0.347489	0.0269534	4.97933e-38	-0.0143889	0.0129981	0.268291	0.117876	20	CAGE.sparse
ILMN_2122420	1	HMGCL	24128491	rs11714	1	24128467	C	T	0.0765408	-0.0034	0.0091	0.7066	0.371469	0.0527831	1.95509e-12	-0.00915285	0.0245318	0.709073	0.157445	8	CAGE.sparse
ILMN_1752728	1	FUCA1	24171843	rs12123991	1	24166191	A	G	0.412525	0.0019	0.0046	0.6734	-0.533831	0.0273542	8.10651e-85	-0.00355918	0.00861889	0.679643	0.0261091	20	CAGE.sparse
ILMN_1778957	1	PNRC2	24288507	rs17184588	1	24365512	C	T	0.482107	0.0113	0.0046	0.01372	-0.339321	0.0269232	2.02511e-36	-0.0333018	0.0138116	0.0159024	0.517813	20	CAGE.sparse
ILMN_1677162	1	SRSF10	24297711	rs6424145	1	24375689	C	G	0.480119	0.0114	0.0046	0.01274	0.18663	0.0274695	1.09006e-11	0.0610834	0.0262363	0.0199012	0.618422	6	CAGE.sparse
ILMN_2405324	1	IL28RA	24480849	rs11587500	1	24516880	A	G	0.512922	-0.0024	0.0046	0.5989	-0.266207	0.0271756	1.17352e-22	0.00901554	0.0173043	0.602366	0.166889	11	CAGE.sparse
ILMN_1680805	1	IL28RA	24481524	rs7552167	1	24518643	A	G	0.148111	0.0053	0.0064	0.4081	0.237586	0.0381384	4.67704e-10	0.0223077	0.0271746	0.411701	0.58745	8	CAGE.sparse
ILMN_1684210	1	NIPAL3	24799215	rs11249099	1	24722398	G	A	0.385686	0.0156	0.0047	0.0007849	-0.28655	0.0282202	3.17818e-24	-0.0544408	0.0172561	0.00160566	0.0542163	20	CAGE.sparse
ILMN_1697670	1	SRRM1	24999618	rs11249147	1	24951119	A	G	0.428429	0.0116	0.0045	0.009473	0.19066	0.0275431	4.44551e-12	0.0608413	0.0251856	0.0157044	0.752171	9	CAGE.sparse
ILMN_2063586	1	CLIC4	25170316	rs7520844	1	25054223	G	C	0.27336	0.0088	0.0051	0.08449	0.435903	0.0298178	2.12854e-48	0.020188	0.0117811	0.0866031	0.00261191	20	CAGE.sparse
ILMN_2063584	1	CLIC4	25170502	rs6686889	1	25030470	T	C	0.266402	0.008	0.0054	0.1334	0.176555	0.0296768	2.69359e-09	0.0453117	0.0315194	0.150554	0.182796	6	CAGE.sparse
ILMN_1787461	1	RUNX3	25226161	rs9438875	1	25231562	T	G	0.347913	0.0091	0.0047	0.05458	-0.177374	0.029211	1.26197e-09	-0.051304	0.0278121	0.0650863	0.745011	7	CAGE.sparse
ILMN_1749915	1	C1orf63	25568885	rs111941366	1	25736369	T	C	0.423459	-0.0011	0.0046	0.8192	-0.169285	0.0282448	2.05382e-09	0.00649792	0.0271947	0.811152	0.00330692	4	CAGE.sparse
ILMN_1760556	1	BC041843	25570498	rs72660908	1	25583610	G	C	0.387674	-0.0083	0.0048	0.08295	-0.198035	0.0278304	1.11282e-12	0.0419118	0.0249435	0.0929053	0.0258376	10	CAGE.sparse
ILMN_1651373	1	RHD	25633195	rs72660908	1	25583610	G	C	0.387674	-0.0083	0.0048	0.08295	-0.637015	0.0280755	5.70679e-114	0.0130295	0.007557	0.0846777	0.00363146	20	CAGE.sparse
ILMN_1745368	1	TMEM50A	25688533	rs9438866	1	25543484	A	C	0.156064	0.0171	0.0061	0.004702	0.594388	0.0388588	8.11808e-53	0.0287691	0.0104336	0.0058271	0.198327	14	CAGE.sparse
ILMN_2408663	1	RHCE	25729128	rs72660908	1	25583610	G	C	0.387674	-0.0083	0.0048	0.08295	-0.440117	0.0278689	3.50933e-56	0.0188586	0.0109714	0.0856337	0.0274885	20	CAGE.sparse
ILMN_1809040	1	LDLRAP1	25895112	rs6688931	1	25889672	A	G	0.494036	0.0042	0.0046	0.3552	-0.693913	0.0273251	2.88507e-142	-0.00605263	0.00663336	0.36153	0.416826	17	CAGE.sparse
ILMN_1760890	1	SEPN1	26144575	rs4659383	1	26143931	T	C	0.223658	0.0056	0.0054	0.2958	-0.183462	0.032734	2.087e-08	-0.030524	0.0299335	0.307858	0.0239517	7	CAGE.sparse
ILMN_1746618	1	PAQR7	26188176	rs809388	1	26235135	T	C	0.439364	-0.0091	0.0064	0.1551	-0.163513	0.0278589	4.37567e-09	0.0556531	0.0402728	0.167001	0.543302	5	CAGE.sparse
ILMN_1657796	1	STMN1	26226917	rs1257156	1	26297984	G	T	0.198807	-0.0173	0.006	0.003782	-0.227934	0.0337755	1.4938e-11	0.0758992	0.0286254	0.00801438	0.158623	7	CAGE.sparse
ILMN_1682919	1	PAFAH2	26287639	rs2992056	1	26317383	A	G	0.199801	-0.0173	0.006	0.003948	-0.311971	0.0331179	4.51039e-21	0.0554539	0.0201133	0.00583216	0.0547031	20	CAGE.sparse
ILMN_1703441	1	ZNF593	26497267	rs12118976	1	26527310	G	C	0.245527	0.0079	0.0053	0.1363	0.655884	0.0323275	1.61706e-91	0.0120448	0.00810248	0.137131	2.41388e-06	20	CAGE.sparse
ILMN_1812489	1	CCDC21	26605150	rs6698557	1	26561220	C	G	0.170974	0.0129	0.0059	0.02949	0.223978	0.034618	9.80117e-11	0.0575949	0.0278053	0.038325	0.0998375	3	CAGE.sparse
ILMN_1737163	1	SH3BGRL3	26607674	rs4659411	1	26516845	C	T	0.449304	-0.0178	0.0046	0.000118	0.183377	0.027602	3.06086e-11	-0.0970678	0.0290297	0.000826586	0.701167	11	CAGE.sparse
ILMN_2376416	1	UBXN11	26609162	rs11247918	1	26656991	G	A	0.470179	0.0122	0.0045	0.007268	-0.298593	0.0278663	8.63685e-27	-0.0408583	0.0155456	0.00858156	7.81192e-07	20	CAGE.sparse
ILMN_2208903	1	CD52	26646711	rs9645432	1	26651777	G	A	0.480119	0.0177	0.0045	0.0001008	0.245938	0.0282989	3.60128e-18	0.0719694	0.020084	0.000339137	5.63891e-06	20	CAGE.sparse
ILMN_1669557	1	AIM1L	26650664	rs6688186	1	26674926	G	C	0.190855	-0.0012	0.0083	0.8883	-0.190323	0.033064	8.60285e-09	0.00630507	0.0436238	0.88508	NA	NA	CAGE.sparse
ILMN_1678238	1	ZNF683	26688208	rs11247935	1	26698622	C	G	0.188867	0.0191	0.0057	0.0007296	-0.391016	0.0362986	4.65704e-27	-0.0488471	0.0152664	0.00137596	0.000313042	20	CAGE.sparse
ILMN_2058141	1	HMGN2	26802029	rs17340420	1	26802465	A	G	0.266402	-0.0138	0.005	0.006266	0.279134	0.0316128	1.04882e-18	-0.0494386	0.0187672	0.00843095	0.0325728	15	CAGE.sparse
ILMN_1689327	1	HMGN2	26802032	rs12128814	1	26826111	A	G	0.266402	-0.0135	0.005	0.00762	0.20036	0.0304965	5.03375e-11	-0.0673787	0.0269802	0.0125131	0.216896	7	CAGE.sparse
ILMN_1715173	1	RPS6KA1	26901423	rs17162190	1	26872832	A	G	0.218688	-0.0204	0.0056	0.0002388	0.358605	0.0334991	9.65196e-27	-0.0568871	0.0164955	0.000563407	0.0248529	20	CAGE.sparse
ILMN_1797341	1	ARID1A	27108273	rs58125411	1	27052710	C	A	0.0735586	0.039	0.011	0.0003919	-1.28332	0.0536466	1.8197e-126	-0.0303899	0.00866515	0.000452944	0.00166563	20	CAGE.sparse
ILMN_1762993	1	PIGV	27124721	rs12737407	1	27036162	A	G	0.0725646	0.039	0.011	0.0003919	-0.51836	0.0529358	1.21573e-22	-0.0752373	0.0225689	0.000857079	0.0030816	13	CAGE.sparse
ILMN_1668270	1	ZDHHC18	27181924	rs71636785	1	27170583	C	T	0.135189	0.022	0.0065	0.000717	0.581845	0.0375353	3.40076e-54	0.0378108	0.0114346	0.000943983	0.0473551	20	CAGE.sparse
ILMN_1695946	1	TRNP1	27326887	rs57215361	1	27314814	G	A	0.0516899	0.0206	0.0102	0.04298	0.341243	0.0577039	3.34527e-09	0.0603675	0.0315858	0.0559755	NA	NA	CAGE.sparse
ILMN_1750785	1	SYTL1	27678031	rs3813795	1	27679797	A	G	0.318091	0.0181	0.0049	0.0002309	-0.377951	0.0297553	5.7658e-37	-0.0478898	0.0135017	0.000389738	0.252044	20	CAGE.sparse
ILMN_1694539	1	MAP3K6	27681816	rs74877765	1	27691973	C	G	0.0139165	-0.0045	0.0157	0.7726	1.50766	0.0985412	7.66994e-53	-0.00298476	0.0104153	0.774439	NA	NA	CAGE.sparse
ILMN_2368318	1	FGR	27938897	rs34806307	1	27958339	T	C	0.0894632	-0.0083	0.0106	0.4349	0.305522	0.0548146	2.49336e-08	-0.0271666	0.0350354	0.438101	NA	NA	CAGE.sparse
ILMN_1735143	1	C1orf38	28212843	rs3766398	1	28209305	A	G	0.367793	-0.0006	0.0047	0.9074	0.222256	0.0275215	6.70782e-16	-0.00269959	0.0211494	0.898431	0.642154	4	CAGE.sparse
ILMN_2087303	1	XKR8	28294302	rs4908384	1	28290746	A	G	0.335984	0.0094	0.0048	0.04967	-0.393095	0.0281955	3.53108e-44	-0.0239128	0.0123307	0.0524654	0.243922	20	CAGE.sparse
ILMN_1698258	1	DNAJC8	28527132	rs7518571	1	28551450	A	G	0.261431	0.0046	0.0052	0.3827	-0.203077	0.0295547	6.36528e-12	-0.0226515	0.0258174	0.380283	0.0345423	17	CAGE.sparse
ILMN_1685978	1	ATPIF1	28564226	rs547100	1	28557089	T	C	0.362823	0.0106	0.0048	0.02636	-0.83734	0.0282508	4.62969e-193	-0.0126591	0.00574833	0.0276491	0.126608	20	CAGE.sparse
ILMN_1736548	1	PHACTR4	28826558	rs7533130	1	28688802	T	C	0.346918	0.021	0.0069	0.002339	-0.865497	0.0288307	5.38449e-198	-0.0242635	0.00801316	0.00246213	0.557637	20	CAGE.sparse
ILMN_1707493	1	RCC1	28865220	rs116703334	1	28532125	A	G	0.027833	-0.0342	0.0151	0.02342	0.901278	0.0940098	9.06269e-22	-0.0379461	0.0172152	0.0275085	0.903372	10	CAGE.sparse
ILMN_1730658	1	YTHDF2	29095881	rs9426397	1	29110711	G	A	0.522863	0.0237	0.0066	0.0003011	-0.157182	0.0270795	6.45723e-09	-0.150781	0.0493752	0.00225983	0.956425	5	CAGE.sparse
ILMN_1667408	1	EPB41	29445305	rs554820	1	29445403	G	C	0.0854871	0.0045	0.0079	0.5648	0.391361	0.0487506	9.92209e-16	0.0114983	0.0202367	0.569905	0.0827638	20	CAGE.sparse
ILMN_2175075	1	SRSF4	29474628	rs497853	1	29461855	G	C	0.292247	-0.0075	0.0051	0.1405	0.161927	0.0292532	3.10589e-08	-0.0463172	0.0325882	0.155234	0.269051	4	CAGE.sparse
ILMN_1772359	1	LAPTM5	31205593	rs74765249	1	31194784	T	C	0.2833	-0.0003	0.005	0.955	0.303288	0.031386	4.32308e-22	-0.000989159	0.0164863	0.952157	0.334552	18	CAGE.sparse
ILMN_1783424	1	PUM1	31404692	rs113845405	1	31596410	A	G	0.106362	0.0227	0.007	0.001157	0.234401	0.039601	3.23771e-09	0.0968426	0.0340515	0.00445508	0.745279	4	CAGE.sparse
ILMN_2401155	1	PUM1	31405942	rs4949196	1	31635277	T	C	0.10835	0.0215	0.0071	0.002468	0.243419	0.0386003	2.86075e-10	0.0883251	0.0323564	0.00633808	0.28261	7	CAGE.sparse
ILMN_1799814	1	SNRNP40	31734408	rs7549339	1	31722166	A	G	0.210736	0.0021	0.0057	0.7113	-0.210533	0.033351	2.74308e-10	-0.00997468	0.0271202	0.713026	0.253458	11	CAGE.sparse
ILMN_1761844	1	ZCCHC17	31837455	rs7517820	1	31760665	C	T	0.145129	-0.0101	0.0065	0.1205	0.305233	0.041377	1.62047e-13	-0.0330895	0.0217625	0.12839	0.075311	20	CAGE.sparse
ILMN_2111932	1	SERINC2	31907208	rs2839939	1	31881637	C	T	0.4334	-0.003	0.0046	0.5188	-0.247864	0.0274561	1.75401e-19	0.0121034	0.0186069	0.515383	0.211425	20	CAGE.sparse
ILMN_1784948	1	SPOCD1	32256133	rs751137	1	32278308	C	A	0.327038	0.0032	0.0049	0.5192	0.262673	0.0297956	1.18801e-18	0.0121824	0.0187055	0.514868	0.625004	7	CAGE.sparse
ILMN_2338997	1	PTP4A2	32373905	rs149081062	1	32595261	G	A	0.0337972	0.0107	0.012	0.3732	-0.536726	0.0893305	1.87459e-09	-0.0199357	0.0226026	0.377773	NA	NA	CAGE.sparse
ILMN_1700685	1	S100PBP	33292410	rs6666730	1	33294529	G	A	0.299205	-0.0028	0.005	0.5769	-0.194117	0.0289017	1.86198e-11	0.0144243	0.025847	0.576801	0.00199507	11	CAGE.sparse
ILMN_1663577	1	S100PBP	33323999	rs1085228	1	33268988	C	A	0.319085	-0.0072	0.0049	0.1424	-0.287474	0.0288022	1.84645e-23	0.0250457	0.0172287	0.146024	0.00167342	20	CAGE.sparse
ILMN_2294274	1	S100PBP	33324235	rs11576800	1	33344978	T	C	0.299205	0.001	0.007	0.8909	-0.170657	0.029251	5.40404e-09	-0.00585971	0.0410302	0.886437	0.0369707	8	CAGE.sparse
ILMN_1682081	1	RNF19B	33402457	rs146500182	1	33446205	A	G	0.0904573	0.017	0.0069	0.01459	0.401497	0.0507703	2.61331e-15	0.0423415	0.0180004	0.0186601	0.0100168	13	CAGE.sparse
ILMN_1655645	1	AK2	33473794	rs35604827	1	33508775	T	C	0.308151	-0.0012	0.005	0.8111	-0.30454	0.0290634	1.08483e-25	0.00394037	0.0164225	0.810379	0.684035	20	CAGE.sparse
ILMN_1670542	1	AK2	33478731	rs145169529	1	33966641	C	A	0.0159046	0.0394	0.0187	0.03476	-0.95902	0.119314	9.14786e-16	-0.0410836	0.0201579	0.0415406	0.365159	13	CAGE.sparse
ILMN_1716053	1	AK2	33478846	rs145169529	1	33966641	C	A	0.0159046	0.0394	0.0187	0.03476	-0.863091	0.119192	4.4479e-13	-0.0456499	0.0225648	0.0430676	0.209029	15	CAGE.sparse
ILMN_1686968	1	ZNF362	33765932	rs4132073	1	33723211	G	A	0.290258	0.0043	0.005	0.3941	-0.401535	0.0300389	9.40553e-41	-0.0107089	0.012478	0.390768	0.0478372	20	CAGE.sparse
ILMN_1808047	1	PHC2	33789997	rs1130800	1	33789968	T	G	0.194831	-0.0065	0.0059	0.2771	0.389378	0.0352646	2.40678e-28	-0.0166933	0.0152276	0.272969	0.590634	20	CAGE.sparse
ILMN_1693226	1	C1orf212	35319201	rs56037122	1	35315073	C	G	0.33996	0.0127	0.0075	0.08844	0.264475	0.0292374	1.48605e-19	0.0480197	0.0288507	0.0960282	0.833177	12	CAGE.sparse
ILMN_1702763	1	ZMYM1	35581403	rs12733728	1	35548439	A	G	0.0775348	-0.003	0.008	0.7036	0.381521	0.0469413	4.37805e-16	-0.00786326	0.020991	0.707957	0.0118083	13	CAGE.sparse
ILMN_1751627	1	TRAPPC3	36602272	rs272815	1	36648011	T	C	0.423459	0.004	0.0065	0.5383	0.156648	0.0271744	8.18797e-09	0.025535	0.0417301	0.540599	0.0148685	5	CAGE.sparse
ILMN_1777906	1	MAP7D1	36646391	rs11263861	1	36628033	G	A	0.33996	-0.0088	0.0048	0.06692	0.635566	0.0286304	3.51245e-109	-0.0138459	0.00757804	0.0676828	0.00626555	20	CAGE.sparse
ILMN_1769092	1	FAM176B	36787826	rs79115124	1	36853005	C	A	0.0775348	0.0301	0.008	0.0001591	-0.572543	0.0578878	4.57438e-23	-0.0525725	0.0149496	0.000437045	0.0593219	12	CAGE.sparse
ILMN_1680703	1	MRPS15	36921820	rs16823055	1	36929133	G	A	0.0904573	0.0036	0.0081	0.6534	0.241795	0.044102	4.19045e-08	0.0148886	0.0336093	0.657772	0.0980014	3	CAGE.sparse
ILMN_2076940	1	MEAF6	37958593	rs35275661	1	37972258	G	T	0.222664	0.005	0.0053	0.3387	-0.578986	0.0320361	5.20791e-73	-0.00863579	0.0091664	0.346135	0.98595	20	CAGE.sparse
ILMN_1714854	1	MEAF6	37958653	rs61779860	1	37971037	G	A	0.112326	0.0096	0.0064	0.1362	-0.224478	0.0396645	1.51887e-08	-0.0427659	0.029495	0.147076	0.869102	3	CAGE.sparse
ILMN_1651278	1	SNIP1	38002359	rs10908356	1	38038388	G	A	0.416501	0.0003	0.0048	0.9428	0.334003	0.0279962	8.22784e-33	0.000898196	0.0143713	0.950165	0.382346	20	CAGE.sparse
ILMN_1761113	1	GNL2	38033286	rs4653298	1	38016129	A	G	0.468191	-0.0054	0.0046	0.2401	0.31939	0.0271003	4.63781e-32	-0.0169072	0.0144737	0.242753	0.883862	20	CAGE.sparse
ILMN_2077886	1	C1orf109	38148021	rs3762354	1	38157604	A	C	0.173956	0.0085	0.0057	0.1332	0.25114	0.0338608	1.19951e-13	0.0338457	0.0231507	0.143749	0.831022	6	CAGE.sparse
ILMN_2061732	1	YRDC	38268876	rs36084352	1	38364396	C	T	0.452286	-0.0037	0.0045	0.4105	0.209598	0.027147	1.15554e-14	-0.0176528	0.0215911	0.413586	0.903454	12	CAGE.sparse
ILMN_1786273	1	C1orf122	38274763	rs653687	1	38221444	T	C	0.337972	0.0045	0.0049	0.3557	-0.165917	0.02802	3.19256e-09	-0.027122	0.0298859	0.364133	0.734941	11	CAGE.sparse
ILMN_1810116	1	INPP5B	38326875	rs28525112	1	38331912	C	G	0.445328	-0.0044	0.0046	0.3402	-0.594498	0.0279524	2.23578e-100	0.0074012	0.00774544	0.339297	0.586349	20	CAGE.sparse
ILMN_1705151	1	SF3A3	38422703	rs12756599	1	38457741	T	A	0.130219	0.0092	0.007	0.188	0.742615	0.0475232	4.81482e-55	0.0123887	0.00945943	0.19031	0.971148	16	CAGE.sparse
ILMN_1703558	1	FHL3	38462681	rs4634868	1	38465315	A	G	0.255467	0.0113	0.0058	0.05281	1.10463	0.0347274	4.92239e-222	0.0102297	0.00526047	0.0518193	0.898978	20	CAGE.sparse
ILMN_2130838	1	UTP11L	38484987	rs35129114	1	38373941	T	C	0.264414	-0.004	0.0049	0.4184	-0.242951	0.0302415	9.45798e-16	0.0164642	0.0202725	0.416709	0.78608	13	CAGE.sparse
ILMN_1679383	1	AKIRIN1	39456972	rs34848020	1	39453785	A	G	0.44334	-0.0024	0.0047	0.6078	-0.223293	0.0264814	3.39603e-17	0.0107482	0.0210871	0.610259	0.0364465	12	CAGE.sparse
ILMN_1658337	1	AKIRIN1	39463960	rs34848020	1	39453785	A	G	0.44334	-0.0024	0.0047	0.6078	-0.552101	0.0270388	1.13725e-92	0.00434703	0.0085156	0.609716	0.0134817	20	CAGE.sparse
ILMN_1802799	1	AKIRIN1	39470649	rs34848020	1	39453785	A	G	0.44334	-0.0024	0.0047	0.6078	-0.554723	0.0271032	4.23332e-93	0.00432648	0.00847533	0.609716	0.0178502	20	CAGE.sparse
ILMN_1782991	1	NA	39471875	rs12039927	1	39530582	A	G	0.142147	-0.0056	0.0098	0.5677	0.307596	0.037876	4.61854e-16	-0.0182057	0.0319387	0.568665	0.102088	14	CAGE.sparse
ILMN_1776104	1	NDUFS5	39494477	rs34848020	1	39453785	A	G	0.44334	-0.0024	0.0047	0.6078	-0.708881	0.0271734	5.07882e-150	0.00338562	0.00663144	0.609673	0.000240877	20	CAGE.sparse
ILMN_2301624	1	MACF1	39952214	rs1180378	1	39916310	A	G	0.422465	-0.025	0.0067	0.0001821	-0.297262	0.0278364	1.27781e-26	0.0841009	0.0238753	0.000427491	0.666674	15	CAGE.sparse
ILMN_1754865	1	PABPC4	40027417	rs12137496	1	39579804	G	C	0.356859	-0.0172	0.0068	0.01081	0.189356	0.0295772	1.53261e-10	-0.0908342	0.0386124	0.0186497	0.859415	5	CAGE.sparse
ILMN_1757343	1	PABPC4	40027766	rs139059881	1	40001434	T	C	0.0258449	0.0504	0.0162	0.001896	-0.550104	0.0728912	4.45673e-14	-0.091619	0.0318531	0.00402368	0.335262	8	CAGE.sparse
ILMN_1736976	1	HPCAL4	40144745	rs784600	1	40139553	T	C	0.476143	-0.0005	0.0046	0.9064	0.655492	0.0271934	2.22507e-128	-0.000762786	0.0070177	0.913445	0.00811107	20	CAGE.sparse
ILMN_2326737	1	PPIE	40211143	rs11206754	1	40216234	G	A	0.356859	-0.0025	0.0047	0.59	-0.613211	0.0294045	1.39253e-96	0.0040769	0.00766707	0.594905	5.74136e-05	20	CAGE.sparse
ILMN_1680341	1	PPIE	40214607	rs7547787	1	40220806	A	G	0.356859	-0.0025	0.0047	0.5934	0.62188	0.0294907	1.03976e-98	-0.00402007	0.00756013	0.594902	0.000326095	20	CAGE.sparse
ILMN_2348503	1	PPIE	40214753	rs1046988	1	40219065	T	C	0.355865	-0.0043	0.0068	0.5249	0.191901	0.0297713	1.14963e-10	-0.0224074	0.035605	0.529132	0.00660455	6	CAGE.sparse
ILMN_1727692	1	TRIT1	40306964	rs137882240	1	40346661	A	G	0.101392	-0.0069	0.0078	0.3723	-0.701232	0.0470578	3.22241e-50	0.00983982	0.0111429	0.377203	0.551286	20	CAGE.sparse
ILMN_1797604	1	CAP1	40538020	rs36054808	1	40481323	C	T	0.084493	0.0129	0.0078	0.09863	0.252123	0.0454264	2.85436e-08	0.0511655	0.0322816	0.112972	0.216057	9	CAGE.sparse
ILMN_1669273	1	PPT1	40538548	rs6600313	1	40562993	T	C	0.110338	-0.0018	0.0072	0.7996	-1.35043	0.0419598	2.965e-227	0.00133291	0.0053318	0.802593	0.00229473	20	CAGE.sparse
ILMN_1685122	1	COL9A2	40766402	rs3737818	1	40776054	A	T	0.0178926	-0.0062	0.0131	0.6371	-0.39317	0.0688895	1.14812e-08	0.0157693	0.0334333	0.637167	0.665539	14	CAGE.sparse
ILMN_1781468	1	SMAP2	40888400	rs176627	1	40838976	C	A	0.422465	-0.0032	0.0047	0.4903	0.15316	0.0276142	2.91575e-08	-0.0208932	0.0309172	0.499181	NA	NA	CAGE.sparse
ILMN_1681367	1	ZNF642	40961696	rs12754704	1	41484656	C	G	0.414513	-0.0028	0.0066	0.6729	0.159773	0.028857	3.08196e-08	-0.0175249	0.0414297	0.672293	0.769627	6	CAGE.sparse
ILMN_1783996	1	DEM1	40981511	rs6699445	1	40989620	T	C	0.191849	-0.0007	0.0059	0.9115	0.184203	0.0331184	2.66772e-08	-0.00380016	0.0320372	0.905579	0.474362	4	CAGE.sparse
ILMN_1742382	1	RIMS3	41086505	rs2076333	1	41095171	G	A	0.258449	-0.0022	0.0053	0.6754	0.420179	0.0315053	1.41454e-40	-0.00523586	0.0126198	0.67822	0.725759	20	CAGE.sparse
ILMN_1810488	1	NFYC	41236939	rs3767951	1	41233031	C	T	0.217694	0.0096	0.0055	0.07775	-0.370204	0.0330583	4.14607e-29	-0.0259316	0.0150361	0.0845939	0.820709	20	CAGE.sparse
ILMN_1787691	1	CITED4	41326976	rs12751530	1	41356780	G	A	0.114314	-0.0062	0.0072	0.3914	0.873926	0.0387131	7.73095e-113	-0.00709442	0.00824468	0.389522	0.224659	20	CAGE.sparse
ILMN_1783285	1	CTPS	41477960	rs7512775	1	41446231	T	G	0.314115	-0.0012	0.0049	0.8044	-0.290115	0.0291174	2.19884e-23	0.00413629	0.016895	0.806593	0.458408	20	CAGE.sparse
ILMN_1856315	1	AK091747	41634411	rs2885697	1	41544279	G	T	0.313121	-0.006	0.0048	0.2068	-0.350578	0.0300525	1.91232e-31	0.0171146	0.0137701	0.21391	0.471403	20	CAGE.sparse
ILMN_1864166	1	BC080552	41972724	rs1004870	1	42370787	C	T	0.431412	-0.0113	0.0046	0.01505	0.301015	0.027261	2.39734e-28	-0.0375397	0.0156552	0.0164894	0.121689	20	CAGE.sparse
ILMN_1655545	1	ZMYND12	42896310	rs2152315	1	42907583	G	A	0.352883	-0.001	0.0049	0.8418	-0.271163	0.0279879	3.37188e-22	0.00368782	0.0180743	0.838325	0.497701	20	CAGE.sparse
ILMN_2050023	1	CCDC23	43273058	rs323719	1	43270928	A	G	0.296223	-0.0042	0.0049	0.3857	1.16777	0.0289791	0	-0.0035966	0.00419698	0.391473	0.947807	20	CAGE.sparse
ILMN_1715013	1	ERMAP	43310341	rs11210731	1	43311165	G	A	0.16501	0.0055	0.0062	0.3756	-1.16098	0.0371472	2.00111e-214	-0.00473738	0.00534247	0.375219	0.246479	20	CAGE.sparse
ILMN_1777170	1	FAM183A	43622019	rs4660706	1	43544684	T	C	0.0864811	0.003	0.0068	0.6559	0.303148	0.0447103	1.1995e-11	0.00989616	0.0224787	0.659759	0.513792	20	CAGE.sparse
ILMN_1768127	1	EBNA1BP2	43630359	rs12074551	1	43618596	A	G	0.2833	-0.0076	0.0052	0.1426	0.370762	0.0328823	1.73533e-29	-0.0204983	0.0141425	0.147222	0.561007	20	CAGE.sparse
ILMN_1659537	1	MED8	43850256	rs2991990	1	43779869	T	G	0.371769	-0.0032	0.0047	0.5025	0.412317	0.0285697	3.25653e-47	-0.00776102	0.0114117	0.496445	0.295437	20	CAGE.sparse
ILMN_1736847	1	MED8	43851665	rs4141739	1	43842629	A	G	0.369781	-0.0044	0.0048	0.3518	-0.346172	0.0278559	1.85939e-35	0.0127104	0.0139036	0.360621	0.0331154	20	CAGE.sparse
ILMN_2339705	1	MED8	43851725	rs652941	1	43836928	C	T	0.371769	-0.0043	0.0048	0.3637	-0.38444	0.0280518	9.52293e-43	0.0111851	0.0125123	0.371362	0.0717701	20	CAGE.sparse
ILMN_1699472	1	ST3GAL3	44396760	rs11577684	1	44254280	G	C	0.347913	0.0041	0.0047	0.3799	0.176856	0.0295507	2.16612e-09	0.0231827	0.0268561	0.388017	0.0852129	13	CAGE.sparse
ILMN_2375418	1	DPH2	44438918	rs4031031	1	44393533	C	T	0.258449	-0.0087	0.0053	0.1046	0.230457	0.0306253	5.26993e-14	-0.0377511	0.0235386	0.108759	0.240433	20	CAGE.sparse
ILMN_1721391	1	ATP6V0B	44443807	rs12045544	1	44424714	T	C	0.0775348	-0.0067	0.0082	0.413	0.516946	0.0547301	3.54152e-21	-0.0129607	0.0159216	0.415626	0.213037	20	CAGE.sparse
ILMN_1718771	1	CCDC24	44462093	rs4031031	1	44393533	C	T	0.258449	-0.0087	0.0053	0.1046	0.548466	0.0310118	5.40247e-70	-0.0158624	0.00970485	0.102157	0.216286	20	CAGE.sparse
ILMN_2328813	1	DMAP1	44686313	rs2354122	1	44754588	G	A	0.257455	0.0034	0.0051	0.5062	-0.476627	0.0316044	2.15869e-51	-0.00713346	0.0107106	0.505401	0.297509	20	CAGE.sparse
ILMN_1663068	1	C1orf228	45191036	rs6685176	1	45217422	C	T	0.362823	0.0044	0.0046	0.3391	-0.279081	0.0277951	1.01002e-23	-0.015766	0.0165573	0.34099	0.366462	20	CAGE.sparse
ILMN_1740742	1	UROD	45480677	rs12749939	1	45478433	T	C	0.212724	0.0001	0.0051	0.9836	-0.506049	0.031693	2.16224e-57	-0.000197609	0.0100781	0.984356	0.205317	20	CAGE.sparse
ILMN_1742069	1	ZSWIM5	45482236	rs1144871	1	45626236	T	C	0.0924453	0.0195	0.0068	0.004384	-0.231264	0.0396262	5.34245e-09	-0.0843192	0.0327614	0.0100608	0.200338	9	CAGE.sparse
ILMN_1714438	1	MUTYH	45796189	rs12139364	1	45890155	C	T	0.530815	0.0105	0.0046	0.02148	0.532123	0.0272631	7.70967e-85	0.0197323	0.00870353	0.0233806	0.00577318	20	CAGE.sparse
ILMN_2336970	1	MUTYH	45797156	rs12139364	1	45890155	C	T	0.530815	0.0105	0.0046	0.02148	0.267731	0.026561	6.7826e-24	0.0392185	0.0176165	0.0259981	0.000512536	20	CAGE.sparse
ILMN_1654370	1	TESK2	45809956	rs10890329	1	45907751	C	G	0.543738	0.0103	0.0046	0.02477	-0.288788	0.0273757	5.1306e-26	-0.0356663	0.0162835	0.0285001	0.0641011	20	CAGE.sparse
ILMN_1663791	1	CCDC163P	45960805	rs6688516	1	45985760	G	A	0.302187	0.0065	0.007	0.3484	0.260224	0.0282539	3.25522e-20	0.0249785	0.0270363	0.355545	0.000346321	20	CAGE.sparse
ILMN_1803005	1	MMACHC	45976498	rs61788336	1	45977860	T	C	0.217694	-0.019	0.0076	0.01242	0.293352	0.033103	7.87362e-19	-0.0647686	0.0269186	0.0161244	0.0705748	20	CAGE.sparse
ILMN_2366388	1	PRDX1	45976994	rs17522918	1	45987574	A	C	0.082505	-0.0152	0.008	0.05634	-0.483941	0.046421	1.9057e-25	0.0314088	0.0168032	0.0615937	0.000493063	20	CAGE.sparse
ILMN_2366391	1	PRDX1	45980184	rs2356561	1	45980862	T	G	0.305169	0.004	0.0048	0.4089	0.33514	0.0289371	5.10408e-31	0.0119353	0.0143594	0.405869	0.041351	20	CAGE.sparse
ILMN_1728047	1	AKR1A1	46034351	rs2991970	1	46011005	T	C	0.464215	0.0101	0.0046	0.02751	-0.187863	0.0272408	5.33428e-12	-0.0537626	0.025697	0.0364228	0.020026	17	CAGE.sparse
ILMN_2380771	1	AKR1A1	46034894	rs7553374	1	45994715	A	G	0.153082	-0.0018	0.0061	0.7647	0.211643	0.0373225	1.42253e-08	-0.00850489	0.0288611	0.768236	0.123309	11	CAGE.sparse
ILMN_2348975	1	NASP	46084418	rs56067046	1	46044314	T	C	0.230616	-0.0001	0.0052	0.9807	-0.184383	0.032166	9.91171e-09	0.000542349	0.0282023	0.984657	0.0459994	12	CAGE.sparse
ILMN_1681972	1	TMEM69	46159162	rs2934858	1	46037558	C	T	0.475149	0.0152	0.0045	0.0008074	0.170366	0.0269191	2.4705e-10	0.0892197	0.0299403	0.00288323	0.175732	14	CAGE.sparse
ILMN_1789106	1	IPP	46164647	rs12022673	1	46119373	C	T	0.254473	-0.0227	0.0074	0.002111	-0.458622	0.0304543	2.99713e-51	0.0494961	0.0164666	0.00264848	0.0643493	20	CAGE.sparse
ILMN_1693664	1	POMGNT1	46654463	rs28363229	1	46732948	G	C	0.183897	-0.0008	0.0062	0.8941	-0.220809	0.035792	6.86244e-10	0.00362304	0.0280847	0.897354	0.443803	7	CAGE.sparse
ILMN_2232936	1	UQCRH	46769405	rs41292543	1	46774783	G	A	0.117296	0.015	0.0083	0.06906	-0.741279	0.0448596	2.4477e-61	-0.0202353	0.0112636	0.0724124	0.156888	20	CAGE.sparse
ILMN_1792138	1	UQCRH	46782371	rs2295465	1	46726057	C	A	0.146123	0.0087	0.0072	0.2294	-0.262302	0.0415795	2.81852e-10	-0.0331679	0.0279483	0.235323	0.813137	7	CAGE.sparse
ILMN_1716004	1	NSUN4	46830585	rs41293273	1	46806393	C	T	0.277336	0.0018	0.005	0.7223	0.572374	0.0308201	5.47039e-77	0.0031448	0.00873719	0.718898	0.321247	20	CAGE.sparse
ILMN_1810915	1	FAAH	46879211	rs12142240	1	46747301	C	T	0.28827	-0.0026	0.005	0.6037	0.341206	0.0311029	5.31357e-28	-0.00762003	0.0146704	0.60347	0.0587943	20	CAGE.sparse
ILMN_1750429	1	DKFZp686E14208	47023348	rs3766236	1	47047441	G	A	0.295229	-0.0112	0.0051	0.02734	0.80685	0.0296519	4.84802e-163	-0.0138811	0.00634143	0.0285997	0.391957	20	CAGE.sparse
ILMN_1798288	1	MOBKL2C	47073550	rs764803	1	47056227	C	T	0.295229	-0.0115	0.0051	0.02387	0.47297	0.0300518	8.23835e-56	-0.0243144	0.010893	0.0256078	0.166584	20	CAGE.sparse
ILMN_1719677	1	MOBKL2C	47082416	rs6429606	1	47062900	A	G	0.27336	-0.0074	0.0053	0.1619	0.1872	0.0306043	9.54805e-10	-0.0395299	0.0290402	0.173446	0.236482	9	CAGE.sparse
ILMN_1697597	1	KIAA0494	47141214	rs2007344	1	47138139	T	A	0.471173	0.0077	0.0045	0.08883	0.26308	0.0271352	3.16155e-22	0.0292687	0.0173694	0.0919754	0.050979	20	CAGE.sparse
ILMN_1708580	1	PDZK1IP1	47649587	rs2248907	1	47655816	A	G	0.181909	0.0091	0.006	0.1309	-1.01534	0.035358	2.40951e-181	-0.00896252	0.00591759	0.129885	0.00114053	20	CAGE.sparse
ILMN_1738642	1	CMPK1	47843990	rs12119783	1	47855379	C	A	0.49006	0.0058	0.0064	0.3648	-0.346475	0.0267613	2.4474e-38	-0.01674	0.0185169	0.365975	0.132992	20	CAGE.sparse
ILMN_2104877	1	CMPK1	47844205	rs12757893	1	47836109	A	G	0.284294	-0.0053	0.0051	0.3017	-0.422375	0.0306712	3.80577e-43	0.0125481	0.0121089	0.300077	0.0242357	20	CAGE.sparse
ILMN_1665357	1	EPS15	51820275	rs35527176	1	51978196	A	G	0.203777	-0.0027	0.0059	0.6497	0.282233	0.0303691	1.49399e-20	-0.00956656	0.02093	0.647618	0.00780551	20	CAGE.sparse
ILMN_1800897	1	NRD1	52256221	rs2747525	1	52284018	A	C	0.363817	0.004	0.0046	0.3836	-0.52723	0.0284628	1.33524e-76	-0.00758682	0.00873445	0.385061	0.367261	20	CAGE.sparse
ILMN_1783753	1	TXNDC12	52485983	rs115788353	1	52950000	G	A	0.0616302	0.0054	0.0092	0.5556	-0.998656	0.0584081	1.53843e-65	-0.00540727	0.00921781	0.557465	0.20526	20	CAGE.sparse
ILMN_1759359	1	BTF3L4	52553557	rs632733	1	52646383	T	C	0.0198807	0.0034	0.0149	0.821	-0.636417	0.0709891	3.10294e-19	-0.00534241	0.0234199	0.819558	0.119488	13	CAGE.sparse
ILMN_2072140	1	BTF3L4	52553619	rs7349174	1	52557598	T	A	0.0208748	0.0078	0.0144	0.5891	-0.478276	0.074369	1.26666e-10	-0.0163086	0.0302147	0.589366	0.834811	10	CAGE.sparse
ILMN_2149935	1	CC2D1B	52816380	rs7513934	1	52818188	G	A	0.523857	0.0057	0.0046	0.2184	0.730154	0.0275617	1.2107e-154	0.00780657	0.00630693	0.215799	0.0112868	20	CAGE.sparse
ILMN_1655137	1	ZCCHC11	52889553	rs6661093	1	53027919	G	A	0.0854871	-0.0151	0.0079	0.05659	0.285827	0.0458353	4.49022e-10	-0.0528292	0.0289083	0.0676285	0.0998659	10	CAGE.sparse
ILMN_2373099	1	ZCCHC11	52889590	rs80318843	1	52744022	G	A	0.0516899	-0.0242	0.01	0.01526	0.353089	0.0606248	5.73979e-09	-0.068538	0.030669	0.0254329	0.128486	10	CAGE.sparse
ILMN_1726030	1	GPX7	53074329	rs3753754	1	53070393	C	T	0.419483	-0.0147	0.0046	0.001361	0.681415	0.0278041	1.22222e-132	-0.0215728	0.00680781	0.00153056	0.317136	20	CAGE.sparse
ILMN_2185675	1	FAM159A	53122519	rs11807400	1	53104085	C	T	0.124254	0.0097	0.0068	0.1524	0.599035	0.039145	7.30383e-53	0.0161927	0.0114008	0.155517	0.0010833	20	CAGE.sparse
ILMN_1757415	1	SELRC1	53152623	rs392350	1	53157747	T	C	0.365805	-0.0021	0.0048	0.6534	0.234315	0.027801	3.50742e-17	-0.00896229	0.0205128	0.662175	0.650164	20	CAGE.sparse
ILMN_1656676	1	ZYG11B	53291279	rs1930304	1	53195384	T	C	0.503976	-0.0011	0.0045	0.8153	-0.579241	0.0268254	2.08984e-103	0.00189904	0.00776929	0.806899	0.268379	20	CAGE.sparse
ILMN_1671568	1	ECHDC2	53362004	rs56222568	1	53432786	C	T	0.349901	-0.0015	0.0048	0.7556	-0.719879	0.0294198	3.14411e-132	0.00208368	0.00666833	0.75468	0.00686684	20	CAGE.sparse
ILMN_1694776	1	SCP2	53416532	rs56222568	1	53432786	C	T	0.349901	-0.0015	0.0048	0.7556	-0.738681	0.0294611	9.77741e-139	0.00203065	0.00649857	0.754679	0.0203649	20	CAGE.sparse
ILMN_1770800	1	PODN	53551035	rs6666283	1	53586053	C	G	0.237575	-0.0061	0.0057	0.281	0.216479	0.0319532	1.24512e-11	-0.0281783	0.026657	0.29048	0.435629	13	CAGE.sparse
ILMN_1704629	1	SLC1A7	53552969	rs12240252	1	53593163	A	G	0.22664	-0.0008	0.006	0.8876	0.271126	0.0329998	2.10422e-16	-0.00295066	0.0221328	0.893944	0.405934	16	CAGE.sparse
ILMN_1678579	1	CPT2	53679645	rs11578832	1	53674542	A	G	0.206759	-0.0007	0.0059	0.9064	-0.368102	0.0354061	2.57019e-25	0.00190165	0.0160292	0.905563	0.678323	10	CAGE.sparse
ILMN_2082130	1	C1orf123	53680164	rs1072706	1	53672688	C	T	0.311133	0.0047	0.0048	0.3242	0.442395	0.0288715	5.37676e-53	0.010624	0.0108722	0.328483	0.709083	20	CAGE.sparse
ILMN_1677765	1	LRP8	53711558	rs1288521	1	53787673	T	C	0.276342	0.0016	0.0052	0.7647	-0.170651	0.0299636	1.23172e-08	-0.00937586	0.030516	0.758657	0.655368	6	CAGE.sparse
ILMN_2052163	1	YIPF1	54317540	rs138580809	1	54537151	G	A	0.0109344	-0.0049	0.0212	0.8155	-0.893554	0.105115	1.88407e-17	0.00548372	0.0237343	0.817279	NA	NA	CAGE.sparse
ILMN_1803564	1	YIPF1	54317818	rs138580809	1	54537151	G	A	0.0109344	-0.0049	0.0212	0.8155	-0.739691	0.104691	1.60074e-12	0.00662439	0.0286759	0.817308	NA	NA	CAGE.sparse
ILMN_1688479	1	LRRC42	54433653	rs12073674	1	54414500	C	T	0.143141	-0.0064	0.0064	0.3233	0.208883	0.0356943	4.85701e-09	-0.0306392	0.0310833	0.324275	NA	NA	CAGE.sparse
ILMN_1673544	1	TCEANC2	54565083	rs17109780	1	54578668	C	G	0.0248509	0.0066	0.0149	0.6564	-0.458366	0.0687753	2.65227e-11	-0.014399	0.0325785	0.658505	0.922214	6	CAGE.sparse
ILMN_2041327	1	MRPL37	54684018	rs33988698	1	54685855	A	G	0.128231	0.008	0.0063	0.201	-0.431356	0.0374905	1.23423e-30	-0.0185462	0.0146938	0.206885	0.00179344	12	CAGE.sparse
ILMN_1739594	1	ACOT11	55075739	rs1702013	1	55077870	C	T	0.547714	0.004	0.0046	0.3805	-0.227094	0.0273036	8.9941e-17	-0.0176139	0.0203663	0.38712	0.492907	20	CAGE.sparse
ILMN_1678140	1	HEATR8-TTC4	55207831	rs12079641	1	55193322	T	C	0.0606362	-0.0044	0.015	0.7693	0.398737	0.0617749	1.0845e-10	-0.0110348	0.0376576	0.769498	0.402183	7	CAGE.sparse
ILMN_1696827	1	PARS2	55222905	rs1180943	1	55230463	C	G	0.427435	0.0011	0.0046	0.817	0.172658	0.0267089	1.01677e-10	0.00637098	0.0266605	0.811131	0.402689	4	CAGE.sparse
ILMN_1684594	1	USP24	55532262	rs1115058	1	55653588	T	C	0.0308151	0.0343	0.0111	0.002057	-0.905768	0.0577977	2.37482e-55	-0.0378684	0.0124908	0.00243169	0.901034	20	CAGE.sparse
ILMN_2094938	1	OMA1	58946778	rs149532469	1	58956008	C	G	0.181909	0.0019	0.0083	0.8189	0.503938	0.0362941	7.82671e-44	0.0037703	0.0164725	0.818959	0.334823	20	CAGE.sparse
ILMN_1670079	1	OMA1	58971800	rs61781813	1	58994097	C	T	0.107356	-0.0049	0.0083	0.5564	-0.750445	0.0463507	5.87656e-59	0.00652946	0.0110675	0.555211	0.330241	14	CAGE.sparse
ILMN_1739001	1	TACSTD2	59041251	rs6690139	1	59050332	G	A	0.17495	0.0067	0.0066	0.3104	1.39202	0.03779	4.96039e-297	0.00481315	0.00474311	0.310217	0.339526	20	CAGE.sparse
ILMN_1806023	1	JUN	59247276	rs2716139	1	59471986	C	A	0.419483	-0.0163	0.0046	0.0004596	-0.387504	0.0279329	9.2753e-44	0.0420641	0.012252	0.000596395	0.501256	20	CAGE.sparse
ILMN_1737604	1	FGGY	60139760	rs835362	1	59813880	A	G	0.131213	-0.0013	0.0067	0.8414	0.262752	0.038863	1.37061e-11	-0.00494763	0.0255098	0.846215	0.927145	7	CAGE.sparse
ILMN_1741406	1	HOOK1	60338502	rs750351	1	60435989	G	C	0.082505	-0.0006	0.0083	0.9458	-0.41705	0.0543119	1.60591e-14	0.00143868	0.0199026	0.942374	0.133014	14	CAGE.sparse
ILMN_1758731	1	CYP2J2	60359263	rs36083872	1	60426394	G	A	0.0894632	-0.0108	0.0077	0.1594	0.34487	0.0472271	2.82732e-13	-0.0313161	0.0227354	0.168383	0.278975	8	CAGE.sparse
ILMN_2097943	1	C1orf87	60456260	rs78768736	1	60607795	C	T	0.10338	0.0085	0.0074	0.2491	0.989054	0.0441613	4.26727e-111	0.00859407	0.00749173	0.251323	0.370703	20	CAGE.sparse
ILMN_1669805	1	C1orf87	60463290	rs78768736	1	60607795	C	T	0.10338	0.0085	0.0074	0.2491	0.545299	0.0436971	9.71193e-36	0.0155878	0.0136279	0.252701	0.379777	15	CAGE.sparse
ILMN_2143148	1	TM2D1	62146846	rs17312971	1	62189541	C	T	0.241551	-0.0046	0.0055	0.4048	0.590565	0.0333985	5.73235e-70	-0.00778915	0.00932353	0.403476	0.116573	20	CAGE.sparse
ILMN_1763670	1	TM2D1	62190651	rs17312971	1	62189541	C	T	0.241551	-0.0046	0.0055	0.4048	0.475609	0.0327965	1.17975e-47	-0.00967181	0.0115833	0.403731	0.0885848	18	CAGE.sparse
ILMN_1724666	1	hINADL	62580463	rs10889286	1	62586098	T	C	0.0695825	0.0092	0.0087	0.2895	0.440222	0.0460361	1.14902e-21	0.0208985	0.0198832	0.293229	0.0585319	6	CAGE.sparse
ILMN_1769839	1	L1TD1	62677148	rs72919758	1	62656774	G	T	0.054672	-0.0007	0.015	0.9628	0.525975	0.0651669	6.96113e-16	-0.00133086	0.0285189	0.96278	0.729569	3	CAGE.sparse
ILMN_1696975	1	USP1	62917189	rs624700	1	62900812	C	G	0.370775	-0.0032	0.0071	0.6519	-0.161048	0.0279836	8.65985e-09	0.0198699	0.0442212	0.653195	0.249757	12	CAGE.sparse
ILMN_1678629	1	DOCK7	62923222	rs7555577	1	63034363	A	C	0.296223	-0.0002	0.005	0.9693	-0.352761	0.0285764	5.21657e-35	0.000566956	0.014174	0.968093	0.165044	20	CAGE.sparse
ILMN_1700923	1	ATG4C	63300510	rs10789129	1	63293457	T	C	0.418489	-0.009	0.0046	0.04926	-0.195084	0.027545	1.41705e-12	0.046134	0.0244628	0.0593106	0.0154834	9	CAGE.sparse
ILMN_1692790	1	ITGB3BP	63919598	rs3009576	1	63908735	C	T	0.318091	0.0025	0.0049	0.6001	0.560071	0.0291427	2.60527e-82	0.00446372	0.00875197	0.610034	0.0505146	20	CAGE.sparse
ILMN_1800659	1	PGM1	64125600	rs142139086	1	63864386	G	T	0.112326	-0.0086	0.0067	0.1978	-0.572537	0.0446219	1.10146e-37	0.0150209	0.0117607	0.201529	0.902453	8	CAGE.sparse
ILMN_1738854	1	CACHD1	65158361	rs11808959	1	65016399	A	G	0.0954274	0.0113	0.0111	0.3074	-0.253099	0.0421373	1.89535e-09	-0.0446466	0.0444818	0.315521	NA	NA	CAGE.sparse
ILMN_1804737	1	RAVER2	65298698	rs114695117	1	65209111	A	C	0.0248509	-0.0332	0.0163	0.04092	1.10655	0.126754	2.54894e-18	-0.0300032	0.0151261	0.0473074	0.372424	3	CAGE.sparse
ILMN_1839665	1	BQ186372	65514147	rs1338516	1	65514604	A	G	0.271372	0.0043	0.0049	0.3775	-1.12421	0.0283489	0	-0.00382491	0.00435968	0.380304	0.0257208	20	CAGE.sparse
ILMN_1661537	1	LEPROT	65898079	rs55889533	1	65900357	T	G	0.402584	0.0037	0.007	0.5915	-0.770579	0.0273825	3.06277e-174	-0.00480158	0.00908568	0.597167	0.157488	20	CAGE.sparse
ILMN_2234956	1	LEPR	66101041	rs61779782	1	65934591	G	A	0.432406	0.0076	0.0046	0.09801	-0.402914	0.0270071	2.4864e-50	-0.0188626	0.0114866	0.100562	0.0836789	20	CAGE.sparse
ILMN_1682232	1	MIER1	67453514	rs72673758	1	67482550	G	A	0.055666	0.0075	0.0121	0.5376	0.592687	0.0637659	1.47576e-20	0.0126542	0.0204608	0.536272	0.397726	10	CAGE.sparse
ILMN_1734937	1	IL23R	67725071	rs2295359	1	67635950	A	G	0.314115	-0.0068	0.0048	0.1571	-0.165518	0.0279617	3.23012e-09	0.0410831	0.0298188	0.168277	0.650518	13	CAGE.sparse
ILMN_2223663	1	IL23R	67725188	rs10889664	1	67635475	T	C	0.314115	-0.0068	0.0048	0.1582	-0.160107	0.0280709	1.17259e-08	0.0424716	0.0308909	0.169165	0.520621	4	CAGE.sparse
ILMN_1761921	1	IL12RB2	67862175	rs17838042	1	67792801	C	G	0.163022	-0.0019	0.0069	0.7845	0.234114	0.0377368	5.50931e-10	-0.0081157	0.0295018	0.783246	0.0887171	5	CAGE.sparse
ILMN_1773968	1	SERBP1	67874043	rs6677319	1	67865150	C	T	0.415507	-0.0003	0.0047	0.9551	-0.178644	0.0272093	5.18414e-11	0.00167932	0.0263106	0.949108	0.057618	5	CAGE.sparse
ILMN_1660549	1	WLS	68564346	rs59129922	1	68737383	A	C	0.159046	-0.0026	0.0063	0.6826	0.810687	0.0373488	1.80698e-104	-0.00320716	0.00777259	0.679882	0.0185088	20	CAGE.sparse
ILMN_2283325	1	WLS	68591477	rs59129922	1	68737383	A	C	0.159046	-0.0026	0.0063	0.6826	0.890428	0.0372363	2.24861e-126	-0.00291994	0.0070763	0.679873	0.0216723	20	CAGE.sparse
ILMN_1753913	1	WLS	68591924	rs59129922	1	68737383	A	C	0.159046	-0.0026	0.0063	0.6826	0.223749	0.036218	6.49846e-10	-0.0116202	0.0282193	0.6805	0.0997145	4	CAGE.sparse
ILMN_2399769	1	WLS	68610257	rs59129922	1	68737383	A	C	0.159046	-0.0026	0.0063	0.6826	0.825447	0.0373074	1.79407e-108	-0.00314981	0.00763356	0.67988	0.0301726	20	CAGE.sparse
ILMN_1671260	1	WLS	68611669	rs59129922	1	68737383	A	C	0.159046	-0.0026	0.0063	0.6826	0.851197	0.0372941	2.65505e-115	-0.00305452	0.00740255	0.679877	0.0201283	20	CAGE.sparse
ILMN_1802338	1	HHLA3	70820701	rs7536099	1	70821757	G	A	0.261431	0.0127	0.0056	0.02436	-0.243291	0.0319393	2.59052e-14	-0.0522009	0.0240162	0.0297375	0.199237	18	CAGE.sparse
ILMN_2305112	1	CTH	70904456	rs511459	1	70863736	C	T	0.415507	0.0102	0.0047	0.0311	-0.322669	0.0282879	3.87548e-30	-0.0316113	0.0148273	0.0330094	0.124104	20	CAGE.sparse
ILMN_1812949	1	BX647210	74646389	rs545680	1	74680240	C	T	0.464215	-0.0053	0.0045	0.2393	-0.186069	0.027196	7.82161e-12	0.0284841	0.0245403	0.245762	0.363106	12	CAGE.sparse
ILMN_1727878	1	FPGT	74673089	rs520806	1	74673341	T	C	0.464215	-0.0051	0.0045	0.2587	-0.231832	0.027007	9.15148e-18	0.0219987	0.019579	0.26119	0.288736	15	CAGE.sparse
ILMN_1672389	1	CRYZ	75171398	rs28568334	1	75199299	C	G	0.314115	-0.0026	0.0049	0.5914	1.04614	0.0293097	5.14573e-279	-0.00248533	0.0046844	0.595728	0.712323	20	CAGE.sparse
ILMN_1778104	1	ACADM	76226883	rs2133134	1	76179587	A	G	0.299205	-0.0001	0.0075	0.9905	0.543657	0.0303275	7.36372e-72	-0.00018394	0.0137955	0.989362	0.0272246	20	CAGE.sparse
ILMN_2053679	1	ACADM	76229104	rs77773255	1	76217193	A	G	0.305169	0.0007	0.0074	0.9287	0.36445	0.0302546	2.03338e-33	0.0019207	0.0203052	0.924639	0.108612	20	CAGE.sparse
ILMN_1790354	1	RABGGTB	76259903	rs1658739	1	76476360	A	G	0.311133	-0.0016	0.0051	0.7496	-0.207401	0.029039	9.18792e-13	0.00771452	0.0246138	0.753959	0.159696	19	CAGE.sparse
ILMN_2163796	1	RABGGTB	76260629	rs12124417	1	76353294	C	T	0.307157	0.0007	0.0051	0.8856	-0.196272	0.030475	1.19138e-10	-0.00356648	0.0259902	0.890854	0.235965	13	CAGE.sparse
ILMN_2127379	1	ST6GALNAC3	77096425	rs1251488	1	76518855	C	T	0.176938	0.0063	0.0058	0.2752	0.281756	0.0346322	4.09679e-16	0.0223598	0.0207678	0.281635	0.913844	20	CAGE.sparse
ILMN_1772743	1	PIGK	77558143	rs1048575	1	77558057	C	G	0.245527	-0.0005	0.0055	0.9344	0.285218	0.0311921	6.02298e-20	-0.00175305	0.0192844	0.927568	0.600202	15	CAGE.sparse
ILMN_2387712	1	AK5	78025358	rs12093881	1	77899640	T	C	0.127237	-0.006	0.0062	0.3299	0.405311	0.037963	1.3116e-26	-0.0148034	0.0153596	0.335151	0.0389113	15	CAGE.sparse
ILMN_1783276	1	NEXN	78408686	rs10873964	1	78515675	T	G	0.43837	0.0032	0.0046	0.4885	-0.179635	0.0270548	3.1438e-11	-0.0178139	0.0257476	0.489022	0.247052	17	CAGE.sparse
ILMN_1813019	1	DNAJB4	78482410	rs1166698	1	78392446	A	G	0.210736	0.0019	0.0059	0.7471	0.18523	0.03323	2.48698e-08	0.0102575	0.0319054	0.747833	0.388441	8	CAGE.sparse
ILMN_1723912	1	IFI44L	79107683	rs988097	1	79092284	C	A	0.256461	0.0063	0.0051	0.2198	-0.17455	0.0312867	2.41839e-08	-0.0360928	0.0299256	0.227785	0.241657	5	CAGE.sparse
ILMN_1760062	1	IFI44	79128525	rs695172	1	79111862	G	A	0.38668	0.0059	0.0049	0.225	0.234277	0.0292411	1.12943e-15	0.0251839	0.0211503	0.233767	0.912187	20	CAGE.sparse
ILMN_1655734	1	RPF1	84962042	rs10874450	1	84982236	A	G	0.026839	-0.0235	0.0146	0.1087	-0.413586	0.0752489	3.87976e-08	0.0568201	0.0367836	0.122416	0.267844	3	CAGE.sparse
ILMN_1701854	1	GNG5	84971729	rs11163991	1	84980923	T	A	0.0586481	-0.0134	0.0106	0.2083	0.480458	0.049032	1.13857e-22	-0.0278901	0.0222451	0.209929	0.706104	20	CAGE.sparse
ILMN_2144573	1	CTBS	85020771	rs12742176	1	85086731	A	G	0.310139	-0.0085	0.0049	0.08225	-0.26526	0.0277651	1.2512e-21	0.032044	0.0187745	0.0878617	0.71078	20	CAGE.sparse
ILMN_2144574	1	CTBS	85029065	rs15911	1	85029077	T	C	0.203777	-0.001	0.0058	0.8671	-0.648047	0.0344486	6.02262e-79	0.0015431	0.00895034	0.863118	0.165432	20	CAGE.sparse
ILMN_1660462	1	MCOLN2	85391532	rs1325278	1	85400182	C	T	0.473161	-0.0053	0.0046	0.2565	0.35084	0.0279462	3.77344e-36	-0.0151066	0.0131665	0.251236	0.631413	14	CAGE.sparse
ILMN_1840316	1	BC064139	85618503	rs12121540	1	85666156	G	T	0.237575	0.0001	0.008	0.9874	0.404928	0.0316323	1.61661e-37	0.000246957	0.0197566	0.990027	0.225835	20	CAGE.sparse
ILMN_1716446	1	BCL10	85733630	rs10873698	1	85756250	G	A	0.38171	0.0109	0.0048	0.0231	0.379381	0.0284662	1.60348e-40	0.028731	0.0128345	0.0251839	0.148793	20	CAGE.sparse
ILMN_1668540	1	ZNHIT6	86118777	rs12059436	1	86187233	C	T	0.464215	0	0.0046	0.9935	0.188463	0.027451	6.62898e-12	0	0.024408	1	0.742898	14	CAGE.sparse
ILMN_1886847	1	ODF2L	86812622	rs272512	1	86845337	T	A	0.343936	0.0125	0.0049	0.01077	0.438238	0.0281095	8.4619e-55	0.0285233	0.0113298	0.0118177	0.674417	20	CAGE.sparse
ILMN_2325028	1	ODF2L	86820248	rs272512	1	86845337	T	A	0.343936	0.0125	0.0049	0.01077	0.947634	0.0286342	3.56805e-240	0.0131907	0.00518611	0.0109756	0.512337	20	CAGE.sparse
ILMN_1702073	1	ODF2L	86822147	rs17363646	1	86823503	G	A	0.170974	0.0069	0.0058	0.2353	-0.670137	0.0373993	8.4674e-72	-0.0102964	0.008674	0.235211	0.437381	20	CAGE.sparse
ILMN_1766045	1	SH3GLB1	87208006	rs691686	1	87264545	T	A	0.0775348	-0.0106	0.0103	0.3026	-0.443807	0.0535625	1.17339e-16	0.0238843	0.0233866	0.307122	0.249988	20	CAGE.sparse
ILMN_2117171	1	LMO4	87811141	rs59177060	1	87790747	T	C	0.182903	-0.0025	0.0057	0.6644	0.200815	0.0368173	4.91481e-08	-0.0124493	0.028476	0.661977	0.272267	6	CAGE.sparse
ILMN_1778371	1	CCBL2	89401717	rs1536259	1	89430420	G	A	0.477137	0.0121	0.0045	0.00768	-0.491607	0.0272145	6.10464e-73	-0.0246132	0.00925451	0.00782367	0.0185773	20	CAGE.sparse
ILMN_2244484	1	CCBL2	89454002	rs2765527	1	89426260	C	T	0.518887	-0.0121	0.0045	0.007615	0.178885	0.027124	4.25022e-11	-0.0676412	0.0271663	0.0127781	0.111931	12	CAGE.sparse
ILMN_1725314	1	GBP3	89472558	rs10493821	1	89475135	T	C	0.32008	0.0022	0.0051	0.6635	-0.680061	0.0301966	2.57821e-112	-0.003235	0.0075007	0.666255	0.806915	20	CAGE.sparse
ILMN_2148785	1	GBP1	89518474	rs6675866	1	89517810	T	C	0.197813	-0.0012	0.0056	0.8331	0.463306	0.0352516	1.87079e-39	-0.00259008	0.0120887	0.830346	0.748436	20	CAGE.sparse
ILMN_1701114	1	GBP1	89518682	rs6682273	1	89529977	T	C	0.235586	0.0045	0.0077	0.5589	-0.181232	0.0317862	1.18692e-08	-0.0248301	0.0427096	0.560991	0.366254	6	CAGE.sparse
ILMN_1771385	1	GBP4	89647787	rs627125	1	89647386	G	A	0.305169	0.0043	0.0053	0.4237	-0.54196	0.0311474	8.27232e-68	-0.00793416	0.00978994	0.417687	0.974747	20	CAGE.sparse
ILMN_2114568	1	GBP5	89727912	rs12084001	1	89748161	C	T	0.154076	-0.0024	0.0061	0.7	0.274998	0.0367795	7.60748e-14	-0.00872734	0.0222127	0.694394	0.452916	4	CAGE.sparse
ILMN_1712128	1	LRRC8B	90059180	rs112791766	1	89933522	C	T	0.220676	0.009	0.0051	0.07499	0.178747	0.032118	2.61669e-08	0.0503505	0.029932	0.0925371	0.102867	6	CAGE.sparse
ILMN_1838313	1	LRRC8B	90061963	rs4658279	1	90022799	A	G	0.465209	-0.0006	0.0045	0.9013	0.818447	0.0278234	3.45095e-190	-0.000733096	0.00549827	0.893931	0.0269102	20	CAGE.sparse
ILMN_2094396	1	LRRC8C	90180103	rs1343778	1	90158592	A	C	0.312127	0.0072	0.0048	0.1309	-0.88867	0.0279737	1.7886e-221	-0.00810199	0.00540735	0.134047	0.191349	20	CAGE.sparse
ILMN_1763409	1	LRRC8D	90401010	rs1215649	1	90278842	C	T	0.399602	0.0014	0.0046	0.7581	0.206117	0.026836	1.58326e-14	0.00679226	0.0223349	0.761045	0.119409	12	CAGE.sparse
ILMN_1741801	1	CDC7	91991074	rs13447526	1	91983174	A	G	0.49006	0.0013	0.0045	0.7774	-0.529277	0.0273097	1.12633e-83	-0.00245618	0.00850311	0.772691	0.0846825	20	CAGE.sparse
ILMN_1784287	1	TGFBR3	92148188	rs625525	1	91997593	T	C	0.507952	0.0031	0.0046	0.4938	-0.16314	0.0279682	5.44222e-09	-0.0190021	0.0283842	0.503202	0.765106	3	CAGE.sparse
ILMN_1719498	1	EPHX4	92528683	rs149395469	1	92492122	G	A	0.0506958	-0.0004	0.0136	0.9763	0.442194	0.0625778	1.5911e-12	-0.00090458	0.030756	0.976536	0.366357	11	CAGE.sparse
ILMN_1657754	1	RPAP2	92853524	rs7522081	1	92677438	T	C	0.34493	-0.0015	0.0046	0.7493	0.417307	0.0282347	1.9736e-49	-0.00359448	0.0110257	0.744419	8.77364e-05	20	CAGE.sparse
ILMN_1803279	1	TMED5	93617788	rs6685271	1	93634590	C	A	0.34493	-0.002	0.007	0.7713	-0.593163	0.0277443	2.06741e-101	0.00337175	0.0118022	0.775116	0.308472	20	CAGE.sparse
ILMN_1676836	1	LOC100131564	93777053	rs1081523	1	93841540	A	G	0.192843	-0.0042	0.006	0.488	0.211317	0.0331827	1.91149e-10	-0.0198754	0.0285644	0.486548	0.0966235	6	CAGE.sparse
ILMN_1759983	1	DR1	93827603	rs6685271	1	93634590	C	A	0.34493	-0.002	0.007	0.7713	0.555588	0.0274672	5.62735e-91	-0.00359979	0.0126005	0.775119	0.221241	20	CAGE.sparse
ILMN_1754600	1	FNBP1L	94019980	rs72721014	1	93935611	C	T	0.0815109	-0.0137	0.0081	0.09117	0.256197	0.0453501	1.61088e-08	-0.0534745	0.0330029	0.105168	0.161348	8	CAGE.sparse
ILMN_2225974	1	GCLM	94352833	rs10874808	1	94350733	T	G	0.337972	0.0114	0.0048	0.01656	-0.190476	0.0281714	1.36735e-11	-0.0598501	0.0267095	0.0250403	0.794917	16	CAGE.sparse
ILMN_1788547	1	GCLM	94354651	rs61782167	1	94381821	T	C	0.162028	0.006	0.0059	0.3153	0.279668	0.0375641	9.68802e-14	0.021454	0.0212923	0.31365	0.0854538	4	CAGE.sparse
ILMN_1796835	1	TMEM56	95710028	rs1577663	1	95737905	G	A	0.267396	0.0134	0.0076	0.07935	0.256049	0.0319906	1.20556e-15	0.0523337	0.0303935	0.0850923	0.0150964	14	CAGE.sparse
ILMN_1707240	1	PTBP2	97279880	rs2172980	1	97178806	T	C	0.464215	-0.0035	0.0045	0.4436	-0.243742	0.0267909	9.20613e-20	0.0143594	0.0185295	0.438369	0.0553915	20	CAGE.sparse
ILMN_2142979	1	PTBP2	97279988	rs35137759	1	97266007	A	G	0.462227	0.0003	0.0066	0.9643	-0.299832	0.0266853	2.71871e-29	-0.00100056	0.0220125	0.963745	0.0436534	20	CAGE.sparse
ILMN_1795715	1	DPYD	97543929	rs79054405	1	98121991	C	T	0.0238569	0.0055	0.0173	0.7497	-1.34523	0.102743	3.60326e-39	-0.00408852	0.012864	0.750617	0.0374015	20	CAGE.sparse
ILMN_1685077	1	SNX7	99164328	rs9285629	1	99137697	C	T	0.0427435	0.0323	0.0115	0.005154	0.526393	0.0555477	2.63172e-21	0.061361	0.0227862	0.00708325	0.113096	16	CAGE.sparse
ILMN_2400613	1	SNX7	99225645	rs4351664	1	99166681	A	G	0.0407555	0.0301	0.0115	0.008872	0.608855	0.0565783	5.2436e-27	0.0494371	0.0194386	0.0109828	0.401682	18	CAGE.sparse
ILMN_1909886	1	BE612775	100173315	rs1856404	1	100224606	G	C	0.236581	-0.0112	0.0054	0.03757	0.369507	0.0318022	3.30309e-31	-0.0303107	0.0148451	0.0411716	0.900725	20	CAGE.sparse
ILMN_2371825	1	AGL	100389522	rs79675270	1	100286604	A	G	0.0457256	0.0095	0.012	0.4285	-0.44514	0.0639269	3.32473e-12	-0.0213416	0.0271315	0.431517	0.122482	20	CAGE.sparse
ILMN_1763007	1	HIAT1	100547715	rs192342266	1	100463888	T	A	0.0149105	0.0237	0.0198	0.2331	-0.537666	0.0877546	8.95926e-10	-0.0440794	0.037522	0.24009	0.157996	7	CAGE.sparse
ILMN_1739164	1	CDC14A	100921033	rs10875290	1	100853755	T	G	0.379722	0.0016	0.0046	0.7219	-0.183231	0.0274307	2.39304e-11	-0.00873215	0.0251389	0.728324	0.74388	18	CAGE.sparse
ILMN_2324537	1	CDC14A	100933624	rs12568038	1	100879914	T	C	0.375746	0.0029	0.0046	0.5247	-0.214394	0.0279948	1.88336e-14	-0.0135265	0.0215284	0.529801	0.475976	18	CAGE.sparse
ILMN_1655983	1	CDC14A	100950121	rs12568038	1	100879914	T	C	0.375746	0.0029	0.0046	0.5247	-0.35474	0.0280796	1.38227e-36	-0.008175	0.0129834	0.528923	0.34615	20	CAGE.sparse
ILMN_1774930	1	CDC14A	100985031	rs10875290	1	100853755	T	G	0.379722	0.0016	0.0046	0.7219	-0.575619	0.0279265	2.14522e-94	-0.00277962	0.00799254	0.728008	0.322965	20	CAGE.sparse
ILMN_2307903	1	VCAM1	101204496	rs139561173	1	101145190	C	A	0.203777	0.0115	0.0079	0.1463	-0.196609	0.0331698	3.07861e-09	-0.0584917	0.0413753	0.157454	NA	NA	CAGE.sparse
ILMN_1797950	1	EXTL2	101338352	rs3737580	1	101360215	T	C	0.107356	-0.0089	0.0083	0.284	-0.543239	0.0505275	5.83988e-27	0.0163832	0.0153545	0.285974	0.888168	13	CAGE.sparse
ILMN_1789999	1	SLC30A7	101444941	rs4908107	1	101378647	A	G	0.145129	0.0056	0.0061	0.3512	0.228834	0.0367595	4.81045e-10	0.0244719	0.0269452	0.363767	0.599059	7	CAGE.sparse
ILMN_1861916	1	CR992331	101701574	rs33967958	1	101701481	C	T	0.306163	0.0028	0.0048	0.5568	-0.235825	0.0288114	2.72013e-16	-0.0118732	0.0204057	0.560663	0.519942	8	CAGE.sparse
ILMN_1694882	1	AMY2B	104108091	rs17014910	1	104104990	G	C	0.256461	0.0054	0.0056	0.3335	-0.186489	0.0330825	1.72949e-08	-0.0289561	0.0304648	0.341869	0.00194755	11	CAGE.sparse
ILMN_2073157	1	AMY2B	104122033	rs10754	1	104097685	T	C	0.298211	0.001	0.0052	0.8402	-0.268863	0.0307206	2.0983e-18	-0.00371937	0.0193454	0.847538	0.0120414	20	CAGE.sparse
ILMN_1671183	1	AMY2A	104162388	rs10754	1	104097685	T	C	0.298211	0.001	0.0052	0.8402	-0.208089	0.0301101	4.81464e-12	-0.00480564	0.024999	0.84756	0.0322824	9	CAGE.sparse
ILMN_1801303	1	AMY2A	104166840	rs17467099	1	104123531	G	A	0.185885	0.0069	0.006	0.2484	0.361617	0.0354703	2.08908e-24	0.019081	0.0166974	0.253141	0.0929071	20	CAGE.sparse
ILMN_1813834	1	PRMT6	107601308	rs2232015	1	107599258	T	A	0.321074	0.0079	0.0049	0.1054	-0.522543	0.0292055	1.36282e-71	-0.0151184	0.00941521	0.108331	0.200016	20	CAGE.sparse
ILMN_2234229	1	PRMT6	107601458	rs1730850	1	107597988	C	T	0.319085	0.0077	0.0049	0.1175	-0.71518	0.0297189	5.8407e-128	-0.0107665	0.00686601	0.11686	0.527061	20	CAGE.sparse
ILMN_2399463	1	VAV3	108113866	rs8676	1	108113865	G	A	0.361829	-0.0105	0.0047	0.02573	1.19632	0.0275124	0	-0.00877692	0.0039339	0.0256745	0.38165	20	CAGE.sparse
ILMN_1657679	1	VAV3	108114037	rs79748332	1	108297276	A	G	0.0815109	-0.0082	0.007	0.2372	0.306266	0.0441395	3.96026e-12	-0.0267741	0.0231794	0.248057	0.698884	12	CAGE.sparse
ILMN_1752639	1	SLC25A24	108681770	rs828999	1	108744934	G	A	0.446322	0.0089	0.0046	0.05441	-0.44113	0.0276122	1.88087e-57	-0.0201755	0.010504	0.0547634	0.719597	20	CAGE.sparse
ILMN_1682428	1	HENMT1	109191244	rs11102213	1	109221612	G	A	0.4334	0.0122	0.0047	0.00926	0.239498	0.0272018	1.31448e-18	0.0509399	0.0204595	0.0127817	0.655806	9	CAGE.sparse
ILMN_2139816	1	GPSM2	109466753	rs17014489	1	109486016	G	A	0.0964215	-0.006	0.0075	0.4209	0.25625	0.0438361	5.04628e-09	-0.0234146	0.0295411	0.428004	0.833194	10	CAGE.sparse
ILMN_2100085	1	WDR47	109513268	rs12733818	1	109549166	A	C	0.0864811	-0.0102	0.0074	0.167	1.26989	0.0470972	3.99727e-160	-0.00803219	0.00583489	0.168642	0.988299	20	CAGE.sparse
ILMN_2061318	1	TAF13	109618563	rs111310581	1	109614086	T	G	0.0487078	0.0042	0.0132	0.7494	0.496346	0.0827649	2.00923e-09	0.00846184	0.0266318	0.750686	0.70171	10	CAGE.sparse
ILMN_2061327	1	TAF13	109618564	rs113088150	1	109664749	T	C	0.0457256	0.0125	0.0132	0.3417	0.520261	0.0854821	1.15623e-09	0.0240264	0.0256772	0.349422	0.165668	8	CAGE.sparse
ILMN_1771482	1	KIAA1324	109745694	rs647294	1	109706880	A	G	0.399602	0.0033	0.0047	0.4908	-1.09063	0.0279282	0	-0.00302577	0.00431013	0.48267	1.87597e-05	20	CAGE.sparse
ILMN_1671843	1	PSRC1	109822331	rs7528419	1	109817192	G	A	0.212724	0.0212	0.0055	0.0001164	0.551161	0.0325813	3.40147e-64	0.0384643	0.0102347	0.000171127	0.0037186	20	CAGE.sparse
ILMN_2315964	1	PSRC1	109822552	rs7528419	1	109817192	G	A	0.212724	0.0212	0.0055	0.0001164	0.275865	0.0326625	3.0165e-17	0.0768492	0.0219154	0.000453833	0.0198436	5	CAGE.sparse
ILMN_1696003	1	GNAI3	110136790	rs3525	1	110136846	A	T	0.16998	0.0225	0.0059	0.000149	-1.08601	0.0349849	1.45166e-211	-0.020718	0.00547357	0.000153645	0.0089582	20	CAGE.sparse
ILMN_1745537	1	GNAT2	110145983	rs2269341	1	110172362	T	C	0.414513	-0.0014	0.0046	0.7578	0.16182	0.0282514	1.01707e-08	-0.00865159	0.0284667	0.761189	0.0809034	8	CAGE.sparse
ILMN_1716979	1	GSTM4	110198828	rs11101980	1	110193645	G	T	0.408549	-0.0035	0.0046	0.4455	-0.692651	0.0286346	2.88338e-129	0.00505305	0.00664444	0.44696	0.00329649	20	CAGE.sparse
ILMN_1651800	1	GSTM4	110207876	rs11101980	1	110193645	G	T	0.408549	-0.0035	0.0046	0.4455	-0.855165	0.028675	1.98601e-195	0.00409278	0.00538083	0.446883	0.00259616	20	CAGE.sparse
ILMN_1713162	1	GSTM2	110214148	rs574344	1	110213514	A	T	0.0984095	0.0166	0.0078	0.03404	0.72407	0.0488553	1.07648e-49	0.022926	0.0108829	0.0351525	0.000380768	20	CAGE.sparse
ILMN_2391861	1	GSTM2	110217881	rs574344	1	110213514	A	T	0.0984095	0.0166	0.0078	0.03404	0.916647	0.0481291	7.14788e-81	0.0181095	0.00856223	0.0344264	0.00130891	20	CAGE.sparse
ILMN_2201580	1	GSTM2	110217886	rs574344	1	110213514	A	T	0.0984095	0.0166	0.0078	0.03404	0.907845	0.0482124	4.27838e-79	0.0182851	0.00864648	0.034452	0.00138009	20	CAGE.sparse
ILMN_1762255	1	GSTM1	110231903	rs77489340	1	110263610	C	T	0.0675944	-0.0071	0.0092	0.435	1.02219	0.0581555	3.7066e-69	-0.00694587	0.00900896	0.440709	0.0229225	20	CAGE.sparse
ILMN_1668134	1	GSTM1	110233110	rs574344	1	110213514	A	T	0.0984095	0.0166	0.0078	0.03404	0.944458	0.0482621	2.82251e-85	0.0175762	0.0083074	0.0343677	0.000482371	20	CAGE.sparse
ILMN_2220518	1	HBXIP	110944174	rs11102091	1	110875424	A	G	0.482107	0.0028	0.0045	0.5339	0.321261	0.0281089	2.99003e-30	0.00871566	0.014028	0.534401	0.120555	20	CAGE.sparse
ILMN_1742887	1	HBXIP	110948947	rs566689	1	110851358	C	T	0.363817	-0.0003	0.0047	0.9556	-0.291318	0.0281526	4.28129e-25	0.0010298	0.0161339	0.949107	0.203433	20	CAGE.sparse
ILMN_1662843	1	CD53	111442222	rs343759	1	111350149	C	T	0.250497	-0.0018	0.0075	0.8064	-0.210622	0.0304092	4.32115e-12	0.00854612	0.0356302	0.810442	0.125119	16	CAGE.sparse
ILMN_2413808	1	CD53	111442224	rs343808	1	111330007	T	C	0.250497	0.0019	0.0053	0.7115	-0.180936	0.0307563	4.0316e-09	-0.010501	0.0293465	0.720473	0.330234	10	CAGE.sparse
ILMN_1756811	1	LRIF1	111494187	rs17639720	1	111505188	C	A	0.271372	-0.0068	0.0052	0.1944	-0.547994	0.0309353	3.25836e-70	0.0124089	0.00951498	0.192185	0.0876974	20	CAGE.sparse
ILMN_1808634	1	DRAM2	111660239	rs325888	1	111710668	T	A	0.418489	0.0013	0.0048	0.7849	-0.440599	0.0294828	1.69736e-50	-0.00295053	0.010896	0.786553	0.310353	20	CAGE.sparse
ILMN_1676588	1	CEPT1	111727247	rs2296380	1	111721354	T	G	0.0934394	-0.0091	0.0075	0.2244	0.523245	0.0430808	6.04884e-34	-0.0173915	0.014405	0.227307	0.183051	20	CAGE.sparse
ILMN_2356838	1	CEPT1	111727382	rs325930	1	111678913	A	G	0.128231	-0.0086	0.0067	0.1963	0.335822	0.0355643	3.63395e-21	-0.0256088	0.0201345	0.203414	0.16292	20	CAGE.sparse
ILMN_1707088	1	DENND2D	111730040	rs11102218	1	111735181	G	A	0.437376	0.0052	0.0046	0.2596	-0.246912	0.0275137	2.85554e-19	-0.0210601	0.0187773	0.262045	0.666308	20	CAGE.sparse
ILMN_1685045	1	CHI3L2	111772409	rs72979877	1	111779209	T	C	0.0258449	-0.0111	0.0132	0.3978	0.691577	0.0733118	3.97136e-21	-0.0160503	0.0191625	0.402262	0.997807	4	CAGE.sparse
ILMN_2326273	1	CHI3L2	111784964	rs2252482	1	111759762	C	T	0.0994036	0.005	0.0074	0.4999	1.13489	0.046871	1.62116e-129	0.00440571	0.00652299	0.499414	0.171515	20	CAGE.sparse
ILMN_1734542	1	OVGP1	111956997	rs1264874	1	111950546	A	G	0.440358	0.005	0.0046	0.2677	-0.344669	0.0274101	2.91543e-36	-0.0145067	0.0133959	0.278845	0.594596	20	CAGE.sparse
ILMN_1672191	1	ATP5F1	111996910	rs10158891	1	111979596	C	G	0.286282	0.0074	0.0049	0.1257	-0.163002	0.0285251	1.10133e-08	-0.0453982	0.0310931	0.14427	0.547123	5	CAGE.sparse
ILMN_1721989	1	ATP5F1	112003584	rs12120099	1	111970703	T	A	0.286282	0.0159	0.0071	0.02548	-0.238183	0.028453	5.70811e-17	-0.0667554	0.0308572	0.0305134	0.0980419	15	CAGE.sparse
ILMN_1754894	1	C1orf162	112021003	rs1054680	1	112021029	G	A	0.326044	0.0089	0.0047	0.06096	-0.209704	0.0283391	1.36378e-13	-0.0424408	0.0231348	0.0665793	0.604989	19	CAGE.sparse
ILMN_1733259	1	ADORA3	112026127	rs2789539	1	112032347	G	A	0.382704	-0.0064	0.0047	0.1782	0.685137	0.0279631	1.42496e-132	-0.0093412	0.00687053	0.173955	0.179036	20	CAGE.sparse
ILMN_1730710	1	ADORA3	112042516	rs2800888	1	112039979	A	G	0.167992	0.0038	0.0089	0.6693	-0.423956	0.0334864	9.78203e-37	-0.00896319	0.0210047	0.669581	0.191757	20	CAGE.sparse
ILMN_1766176	1	RAP1A	112170152	rs7529641	1	112147956	A	C	0.224652	-0.0041	0.0053	0.4336	-0.459366	0.0337938	4.39418e-42	0.00892535	0.0115563	0.439916	0.0448285	20	CAGE.sparse
ILMN_1890614	1	C1orf183	112265500	rs197426	1	112266300	G	A	0.436382	-0.0076	0.0066	0.2542	-0.380907	0.0271108	7.70237e-45	0.0199524	0.0173852	0.251106	0.0575963	20	CAGE.sparse
ILMN_2388955	1	C1orf183	112268752	rs7519174	1	112245120	T	C	0.082505	0.0016	0.0103	0.8785	-1.0549	0.058606	1.95291e-72	-0.00151673	0.00976432	0.876558	0.00286014	20	CAGE.sparse
ILMN_1797301	1	C1orf183	112281860	rs61788765	1	112268413	C	G	0.0735586	0.016	0.009	0.07583	0.332004	0.0517395	1.39133e-10	0.0481922	0.0281292	0.086668	0.102849	6	CAGE.sparse
ILMN_1659926	1	ST7L	113084507	rs1032312	1	113112746	G	A	0.523857	-0.0038	0.0046	0.398	-0.306878	0.027241	1.94692e-29	0.0123828	0.0150299	0.410011	0.00331494	20	CAGE.sparse
ILMN_2410113	1	ST7L	113098586	rs351372	1	113059220	T	A	0.470179	-0.0007	0.0046	0.8762	0.240325	0.0272671	1.21044e-18	-0.00291272	0.0191436	0.879068	0.101541	19	CAGE.sparse
ILMN_1725700	1	MOV10	113243147	rs3748655	1	113217311	C	G	0.184891	-0.0169	0.0059	0.004035	0.301404	0.0374787	8.83783e-16	-0.0560709	0.0207797	0.00696834	0.00475357	14	CAGE.sparse
ILMN_1673305	1	RHOC	113243804	rs2999156	1	113247127	C	G	0.545726	0.0072	0.0046	0.1168	0.213059	0.0275828	1.12432e-14	0.0337935	0.0220291	0.12502	0.0130267	20	CAGE.sparse
ILMN_2313730	1	RHOC	113243864	rs3013431	1	113242488	C	T	0.40159	-0.0043	0.0046	0.3528	-0.293556	0.0282439	2.65131e-25	0.014648	0.0157332	0.351841	0.0523725	20	CAGE.sparse
ILMN_1654099	1	LRIG2	113667179	rs12732564	1	113671804	A	G	0.133201	-0.0085	0.007	0.2243	-0.495344	0.0400021	3.23239e-35	0.0171598	0.0141994	0.226859	0.0413053	16	CAGE.sparse
ILMN_1803464	1	PHTF1	114240167	rs1891969	1	114185855	A	C	0.467197	0.0062	0.0046	0.1838	0.179118	0.0277416	1.07041e-10	0.0346141	0.026235	0.18704	0.000181003	5	CAGE.sparse
ILMN_1791097	1	RSBN1	114304686	rs74764444	1	114304521	G	A	0.0586481	-0.0029	0.0104	0.7838	-0.58705	0.0674172	3.1005e-18	0.00493995	0.0177248	0.780473	0.17141	18	CAGE.sparse
ILMN_2246328	1	PTPN22	114356652	rs17509844	1	114377769	A	G	0.186879	0.0067	0.0059	0.2557	-0.969527	0.0364118	3.32974e-156	-0.00691059	0.00609097	0.256559	7.64284e-06	20	CAGE.sparse
ILMN_1715885	1	PTPN22	114380214	rs7529353	1	114420462	A	G	0.252485	0.0109	0.0052	0.03441	0.218087	0.0322298	1.3182e-11	0.0499801	0.0249615	0.0452544	0.0102632	11	CAGE.sparse
ILMN_1655382	1	DCLRE1B	114456179	rs12060750	1	114462810	A	G	0.236581	0.015	0.005	0.002706	0.358323	0.0303366	3.40131e-32	0.0418617	0.0143969	0.00364123	0.00470997	20	CAGE.sparse
ILMN_1682316	1	TRIM33	114935785	rs140937633	1	115188640	T	C	0.0109344	-0.0013	0.0429	0.976	0.714974	0.120803	3.24868e-09	-0.00181825	0.060003	0.975826	NA	NA	CAGE.sparse
ILMN_2351930	1	TRIM33	114938912	rs140937633	1	115188640	T	C	0.0109344	-0.0013	0.0429	0.976	0.848099	0.120776	2.18586e-12	-0.00153284	0.0505842	0.975826	NA	NA	CAGE.sparse
ILMN_1815035	1	DENND2C	115125675	rs114506551	1	115095079	A	C	0.0367793	0.0107	0.0142	0.4504	0.48944	0.0797926	8.57492e-10	0.0218617	0.0292308	0.454521	0.563163	4	CAGE.sparse
ILMN_1685796	1	CSDE1	115259702	rs4839381	1	115083841	A	G	0.277336	0.0045	0.005	0.3716	-0.17258	0.0302713	1.1903e-08	-0.0260749	0.0293309	0.374008	0.0149986	9	CAGE.sparse
ILMN_1810093	1	TSPAN2	115591265	rs951307	1	115357015	A	G	0.331014	0.0057	0.0048	0.2362	0.19209	0.0289888	3.44083e-11	0.0296736	0.0253864	0.242452	0.130612	20	CAGE.sparse
ILMN_1730639	1	SLC22A15	116611679	rs4839509	1	116523793	A	G	0.432406	0.0075	0.0046	0.1034	0.619033	0.0273053	8.7002e-114	0.0121157	0.00745014	0.1039	0.183511	20	CAGE.sparse
ILMN_1799278	1	CD101	117576714	rs12130298	1	117544331	C	A	0.0775348	-0.0297	0.0081	0.000227	-0.633525	0.0503455	2.6008e-36	0.0468805	0.0133173	0.000431115	0.104164	10	CAGE.sparse
ILMN_1810228	1	TTF2	117644983	rs3767773	1	117604616	A	G	0.0526839	-0.013	0.0097	0.1798	1.05003	0.0607313	5.61792e-67	-0.0123806	0.00926554	0.181485	0.419159	9	CAGE.sparse
ILMN_1825773	1	BX115952	117907924	rs1289955	1	117915306	T	C	0.124254	0.0048	0.0079	0.5391	0.332018	0.0417184	1.74068e-15	0.014457	0.0238631	0.544626	0.11594	15	CAGE.sparse
ILMN_1755120	1	MAN1A2	118067733	rs10801955	1	117869284	A	T	0.39165	-0.0137	0.0066	0.0399	-0.193818	0.027902	3.74768e-12	0.0706849	0.0355405	0.046717	0.20771	10	CAGE.sparse
ILMN_1713266	1	FAM46C	118170873	rs34297015	1	118157133	A	T	0.166998	-0.0181	0.0062	0.003628	-0.322097	0.0369654	2.94705e-18	0.0561943	0.0203005	0.00563801	0.144234	11	CAGE.sparse
ILMN_2323979	1	WARS2	119574086	rs8928	1	119574074	G	C	0.249503	-0.0032	0.0058	0.5892	0.984566	0.0331939	2.44296e-193	-0.00325016	0.00589194	0.581203	0.509851	20	CAGE.sparse
ILMN_1704537	1	PHGDH	120286766	rs11583993	1	120255370	A	G	0.112326	0.0058	0.008	0.4681	0.903062	0.0474399	8.59744e-81	0.00642259	0.00886517	0.468774	0.000122338	20	CAGE.sparse
ILMN_1676016	1	NA	144612498	rs1983857	1	146495331	G	C	0.27336	0.007	0.0055	0.2067	-0.321034	0.0317843	5.50196e-24	-0.0218045	0.0172676	0.206682	0.112787	20	CAGE.sparse
ILMN_1772646	1	PDE4DIP	144852467	rs594655	1	146515076	T	G	0.308151	-0.0039	0.0048	0.4136	0.619641	0.030425	3.33717e-92	-0.00629397	0.00775258	0.416875	0.00465655	20	CAGE.sparse
ILMN_1656254	1	NOTCH2NL	145248883	rs12059935	1	145412094	A	G	0.0447316	0.012	0.018	0.505	0.644721	0.054098	9.57738e-33	0.0186127	0.0279627	0.50565	0.497142	3	CAGE.sparse
ILMN_1708098	1	LIX1L	145498790	rs12731444	1	145505197	C	G	0.487078	0.0038	0.0046	0.4112	-0.151195	0.0266766	1.44726e-08	-0.0251331	0.0307458	0.413672	NA	NA	CAGE.sparse
ILMN_1798006	1	ANKRD35	145568453	rs12405876	1	145564000	T	A	0.43837	0.0063	0.0047	0.1755	-0.598424	0.0279221	6.73546e-102	-0.0105277	0.00786931	0.180958	0.214835	9	CAGE.sparse
ILMN_1742001	1	CD160	145696035	rs3753437	1	145718124	C	G	0.478131	0.001	0.0047	0.8259	-0.30574	0.0283529	4.12461e-27	-0.00327075	0.0153755	0.831542	0.696319	7	CAGE.sparse
ILMN_1786021	1	PRKAB2	146626969	rs6593739	1	146636165	A	G	0.389662	0.0117	0.0046	0.01043	-0.186725	0.0275228	1.1659e-11	-0.062659	0.0263095	0.0172372	6.96454e-05	20	CAGE.sparse
ILMN_1811632	1	FMO5	146658268	rs28381181	1	146685910	T	C	0.0427435	0.0022	0.0182	0.9044	-0.797437	0.0792703	8.32352e-24	-0.00275884	0.0228248	0.903794	0.0444392	11	CAGE.sparse
ILMN_1786016	1	CHD1L	146767198	rs10900385	1	146501728	G	A	0.321074	-0.002	0.0048	0.6782	0.217455	0.0297167	2.5244e-13	-0.00919731	0.0221093	0.677415	0.111686	17	CAGE.sparse
ILMN_1704452	1	BCL9	147097927	rs114769747	1	147026997	C	T	0.0298211	-0.0128	0.0102	0.2068	0.631682	0.0614109	8.1362e-25	-0.0202634	0.0162671	0.212887	0.0216672	8	CAGE.sparse
ILMN_2234343	1	ACP6	147120057	rs12119079	1	147129014	G	A	0.284294	-0.0086	0.0052	0.09509	-0.213622	0.030154	1.39681e-12	0.040258	0.0249966	0.10728	0.0344603	3	CAGE.sparse
ILMN_2176063	1	FCGR1C	149376917	rs141142383	1	149864493	T	C	0.0864811	-0.0332	0.0142	0.01953	0.790239	0.0580014	2.86438e-42	-0.0420126	0.0182319	0.0212033	0.241818	20	CAGE.sparse
ILMN_1793461	1	AK125462	149800657	rs41265172	1	149913562	T	C	0.0377734	0.0147	0.0141	0.2961	1.40096	0.0725649	4.75407e-83	0.0104928	0.0100792	0.297859	0.00292301	15	CAGE.sparse
ILMN_2115340	1	HIST2H4B	149804589	rs11205037	1	149816036	G	T	0.134195	-0.0263	0.0078	0.0007266	-0.546566	0.0422349	2.63831e-38	0.0481186	0.0147474	0.00110293	0.423527	20	CAGE.sparse
ILMN_1695435	1	HIST2H2AA3	149813736	rs11205037	1	149816036	G	T	0.134195	-0.0263	0.0078	0.0007266	-0.328512	0.0420023	5.22864e-15	0.080058	0.0258558	0.00195938	0.135962	11	CAGE.sparse
ILMN_1659047	1	HIST2H2AA4	149822653	rs41265172	1	149913562	T	C	0.0377734	0.0147	0.0141	0.2961	-0.777478	0.0719556	3.26069e-27	-0.0189073	0.0182198	0.299394	0.000152441	8	CAGE.sparse
ILMN_1732071	1	HIST2H2BE	149856405	rs1260246	1	149848885	G	C	0.0377734	0.0183	0.0141	0.196	-0.440355	0.0715089	7.36485e-10	-0.0415574	0.032723	0.204094	0.683393	4	CAGE.sparse
ILMN_1768973	1	HIST2H2AC	149858858	rs41265172	1	149913562	T	C	0.0377734	0.0147	0.0141	0.2961	-0.629648	0.0719451	2.10006e-18	-0.0233464	0.0225518	0.30056	0.359311	5	CAGE.sparse
ILMN_1769299	1	MTMR11	149900711	rs72692819	1	149903122	C	G	0.0894632	-0.0361	0.0143	0.01125	0.368575	0.0561361	5.17752e-11	-0.0979448	0.0415671	0.0184577	0.72766	6	CAGE.sparse
ILMN_1694213	1	PLEKHO1	150131717	rs6700343	1	150149016	A	G	0.0894632	-0.0052	0.0091	0.5705	0.354933	0.0593782	2.26592e-09	-0.0146507	0.0257555	0.569468	0.392846	6	CAGE.sparse
ILMN_1702231	1	C1orf54	150252089	rs2147324	1	150255587	T	C	0.440358	0.0056	0.0046	0.221	-0.332993	0.027535	1.14389e-33	-0.0168172	0.0138839	0.225792	0.00714859	20	CAGE.sparse
ILMN_1660292	1	MRPS21	150266638	rs3818978	1	150266338	A	T	0.407555	0.0007	0.0047	0.8891	-0.693935	0.0282763	5.36669e-133	-0.00100874	0.00677309	0.881606	0.000999446	20	CAGE.sparse
ILMN_1655765	1	MRPS21	150266838	rs522435	1	150282910	G	A	0.380716	-0.0076	0.0046	0.1002	-0.414422	0.028546	9.36107e-48	0.0183388	0.0111714	0.100678	7.30191e-06	20	CAGE.sparse
ILMN_1687035	1	ADAMTSL4	150531084	rs112312596	1	150527715	T	C	0.0755467	0.0261	0.0099	0.008331	-0.537949	0.0599013	2.69319e-19	-0.0485176	0.0191798	0.0114187	0.0115671	15	CAGE.sparse
ILMN_1762294	1	ADAMTSL4	150531186	rs72700822	1	150524878	A	G	0.055666	0.0221	0.0115	0.05338	-0.603294	0.0718705	4.6915e-17	-0.0366322	0.0195552	0.0610304	0.506844	10	CAGE.sparse
ILMN_1777683	1	ADAMTSL4	150532623	rs72700822	1	150524878	A	G	0.055666	0.0221	0.0115	0.05338	-0.430195	0.071561	1.83719e-09	-0.0513721	0.0280647	0.0671775	NA	NA	CAGE.sparse
ILMN_1756806	1	MCL1	150550892	rs12131809	1	150544640	T	C	0.248509	0.0073	0.0054	0.1771	-0.227106	0.0333347	9.56499e-12	-0.0321436	0.024241	0.18484	0.000809307	5	CAGE.sparse
ILMN_1769849	1	HORMAD1	150671095	rs11204699	1	150659829	A	G	0.410537	-0.0041	0.0047	0.3746	0.167769	0.027898	1.81384e-09	-0.0244384	0.0283079	0.38797	0.000634956	7	CAGE.sparse
ILMN_1743032	1	CTSS	150702936	rs1977715	1	150675147	G	A	0.431412	-0.0038	0.0046	0.4138	0.630879	0.0283742	1.60235e-109	-0.00602334	0.00729645	0.409078	4.04789e-05	20	CAGE.sparse
ILMN_1758895	1	CTSK	150769013	rs3754211	1	150951857	A	G	0.483101	0.0011	0.0046	0.8101	0.528281	0.0274769	2.22695e-82	0.00208223	0.00870816	0.811019	8.18576e-06	20	CAGE.sparse
ILMN_1762582	1	ARNT	150782314	rs7534124	1	150739073	C	T	0.488072	0.0016	0.0046	0.7289	0.323836	0.0272492	1.42932e-32	0.00494077	0.0142108	0.728083	4.43359e-05	20	CAGE.sparse
ILMN_2347314	1	ARNT	150783015	rs34985895	1	150932501	G	A	0.368787	0.005	0.0048	0.292	-0.169682	0.0285026	2.62932e-09	-0.0294669	0.028718	0.304855	0.00104939	8	CAGE.sparse
ILMN_2400500	1	LASS2	150938052	rs72700897	1	150626038	G	C	0.431412	-0.004	0.0046	0.3892	0.159364	0.0284452	2.11292e-08	-0.0250998	0.0292103	0.390188	0.00330561	7	CAGE.sparse
ILMN_2217601	1	ANXA9	150960799	rs7531602	1	151217329	A	G	0.0228628	-0.0639	0.018	0.0003842	0.754102	0.110797	1.00239e-11	-0.0847365	0.0269212	0.00164632	NA	NA	CAGE.sparse
ILMN_1689552	1	FAM63A	150969325	rs1673160	1	150970836	T	A	0.430417	0.005	0.0048	0.2933	0.217299	0.0272539	1.547e-15	0.0230098	0.0222771	0.301656	0.00367456	11	CAGE.sparse
ILMN_1728914	1	PRUNE	151007869	rs10788797	1	151003071	G	A	0.122266	0.0224	0.0063	0.0004018	0.221357	0.03885	1.21409e-08	0.101194	0.0335477	0.00255779	0.362885	3	CAGE.sparse
ILMN_1699989	1	BNIPL	151019959	rs4970939	1	151045248	A	G	0.180915	0.0229	0.008	0.004282	0.374233	0.0345867	2.7635e-27	0.0611918	0.0221125	0.0056523	0.458115	20	CAGE.sparse
ILMN_2349138	1	CDC42SE1	151023961	rs2091219	1	151012060	A	G	0.295229	0.0125	0.0049	0.01018	0.68115	0.0289122	1.00896e-122	0.0183513	0.00723577	0.0112064	0.00378568	20	CAGE.sparse
ILMN_1769027	1	CDC42SE1	151024033	rs4512652	1	151115690	G	C	0.275348	0.0166	0.0049	0.0006623	0.604005	0.0295224	4.97393e-93	0.0274832	0.00822298	0.000831037	0.0940604	20	CAGE.sparse
ILMN_1759097	1	MLLT11	151040657	rs3806386	1	151031667	T	C	0.187873	0.0201	0.0079	0.01092	0.247331	0.0334262	1.36888e-13	0.0812676	0.0337766	0.0161267	0.111596	18	CAGE.sparse
ILMN_1668713	1	GABPB2	151091596	rs113966764	1	151064515	T	C	0.0815109	0.0118	0.0105	0.2617	0.397211	0.0562086	1.58627e-12	0.0297071	0.0267665	0.267058	NA	NA	CAGE.sparse
ILMN_1828197	1	CD511953	151095088	rs34061869	1	151043589	A	G	0.0785288	0.0128	0.0105	0.2238	0.409706	0.0576001	1.13597e-12	0.0312419	0.0260018	0.229546	NA	NA	CAGE.sparse
ILMN_1746598	1	SCNM1	151139873	rs12089658	1	151117010	A	G	0.0765408	-0.0093	0.0089	0.2966	0.307025	0.0477457	1.27251e-10	-0.0302907	0.0293681	0.302346	0.14487	16	CAGE.sparse
ILMN_1680652	1	SELENBP1	151337040	rs6684085	1	151357333	T	C	0.157058	0.0072	0.0059	0.2245	0.201158	0.0348988	8.21249e-09	0.0357928	0.0299803	0.232527	0.0376769	4	CAGE.sparse
ILMN_1714401	1	SNX27	151671301	rs6685067	1	151631692	A	C	0.33002	-0.0031	0.0049	0.5312	0.203152	0.0293948	4.80725e-12	-0.0152595	0.0242207	0.528682	0.590117	8	CAGE.sparse
ILMN_1792726	1	TDRKH	151744408	rs1054475	1	151746235	C	T	0.486083	-0.0044	0.0045	0.3361	0.33993	0.0274254	2.7914e-35	-0.0129438	0.0132791	0.329684	0.498136	20	CAGE.sparse
ILMN_2056815	1	LINGO4	151772812	rs34834099	1	151502427	T	C	0.0536779	-0.0151	0.0096	0.116	0.452077	0.0604585	7.57634e-14	-0.0334014	0.0217001	0.123748	0.518227	15	CAGE.sparse
ILMN_1682120	1	THEM4	151846335	rs12067594	1	151865780	G	A	0.395626	0.0036	0.0047	0.4504	-0.846972	0.027841	2.83277e-203	-0.00425044	0.00555094	0.443846	0.331668	20	CAGE.sparse
ILMN_2046730	1	S100A10	151955606	rs1602248	1	151941300	T	C	0.0775348	-0.0124	0.0079	0.1174	0.390378	0.0445243	1.8227e-18	-0.0317641	0.0205585	0.122332	0.126783	20	CAGE.sparse
ILMN_1796712	1	S100A10	151955614	rs1602248	1	151941300	T	C	0.0775348	-0.0124	0.0079	0.1174	0.333004	0.0445539	7.76849e-14	-0.0372368	0.0242409	0.124511	0.106842	19	CAGE.sparse
ILMN_1750101	1	S100A11	152005063	rs3007677	1	152008850	C	G	0.0328032	-0.0119	0.0109	0.2781	0.504747	0.0628481	9.65073e-16	-0.0235762	0.0217936	0.279344	0.356377	7	CAGE.sparse
ILMN_1750974	1	S100A9	153333177	rs58644524	1	153342575	T	C	0.104374	-0.0031	0.0075	0.6753	0.24473	0.0447967	4.67824e-08	-0.012667	0.0307336	0.680226	NA	NA	CAGE.sparse
ILMN_1748915	1	S100A12	153346385	rs3014878	1	153343178	T	C	0.105368	-0.0031	0.0075	0.6791	1.29096	0.0454602	2.16584e-177	-0.00240131	0.00581025	0.679395	0.0257858	20	CAGE.sparse
ILMN_1729801	1	S100A8	153362639	rs58644524	1	153342575	T	C	0.104374	-0.0031	0.0075	0.6753	0.411727	0.0456601	1.92929e-19	-0.00752926	0.0182351	0.67968	0.022465	12	CAGE.sparse
ILMN_1713636	1	S100A6	153507208	rs28727553	1	153462272	A	T	0.134195	0.021	0.0096	0.02871	-0.220153	0.0377214	5.33761e-09	-0.0953882	0.0465684	0.0405259	0.113337	13	CAGE.sparse
ILMN_1862737	1	BU588364	153524778	rs61558997	1	153532811	A	G	0.0516899	-0.01	0.0111	0.3662	-0.365572	0.062365	4.57839e-09	0.0273544	0.0307199	0.373227	0.0880591	6	CAGE.sparse
ILMN_1765459	1	S100A13	153598826	rs1046381	1	153604112	G	A	0.475149	-0.0043	0.0045	0.3485	0.284781	0.0269792	4.78693e-26	-0.0150993	0.0158662	0.341267	0.512853	20	CAGE.sparse
ILMN_1667138	1	S100A13	153604546	rs913861	1	153622220	G	A	0.477137	-0.0055	0.0045	0.2298	0.223827	0.0267959	6.65326e-17	-0.0245725	0.0203189	0.22653	0.448833	20	CAGE.sparse
ILMN_1736234	1	CHTOP	153617738	rs115270699	1	153586191	A	G	0.0596421	-0.0107	0.0098	0.2793	0.876833	0.065799	1.63575e-40	-0.012203	0.011214	0.276511	0.150549	11	CAGE.sparse
ILMN_1719627	1	SLC27A3	153752545	rs111570605	1	153694697	C	A	0.0695825	0.0149	0.0105	0.1566	0.683962	0.0549708	1.54047e-35	0.0217848	0.0154513	0.158567	0.479023	9	CAGE.sparse
ILMN_1766359	1	GATAD2B	153779593	rs1127091	1	153779412	A	G	0.484095	0.0025	0.0046	0.5907	0.326654	0.0273444	6.81931e-33	0.00765336	0.0140967	0.587187	0.771625	20	CAGE.sparse
ILMN_1657771	1	CRTC2	153920442	rs12038577	1	153826169	C	T	0.291252	-0.0014	0.0049	0.7767	-0.203567	0.0293056	3.74854e-12	0.00687734	0.0240911	0.775282	0.573413	12	CAGE.sparse
ILMN_2116714	1	SLC39A1	153931838	rs12403956	1	153943079	G	A	0.286282	-0.0003	0.0049	0.9566	0.409613	0.0305425	5.19572e-41	-0.000732399	0.0119626	0.951181	0.41297	20	CAGE.sparse
ILMN_1741055	1	NUP210L	153967604	rs112559935	1	154336175	T	G	0.0367793	0.0042	0.015	0.7795	0.498205	0.0599381	9.41087e-17	0.00843026	0.0301252	0.779599	0.0493107	14	CAGE.sparse
ILMN_1660775	1	TPM3	154128947	rs4521985	1	154123523	A	G	0.33996	-0.0011	0.0048	0.8256	0.293123	0.0288966	3.52882e-24	-0.00375269	0.0163796	0.818785	0.659573	20	CAGE.sparse
ILMN_1697567	1	TPM3	154148640	rs7517127	1	154146095	A	G	0.33996	0.0005	0.0047	0.9125	0.215495	0.0282895	2.58655e-14	0.00232024	0.0218124	0.915287	0.587647	20	CAGE.sparse
ILMN_1686388	1	TPM3	154155514	rs11265251	1	154157090	C	T	0.403579	0.0019	0.0046	0.6876	0.161349	0.0272862	3.35506e-09	0.0117757	0.0285791	0.680311	0.354893	16	CAGE.sparse
ILMN_1729509	1	C1orf43	154179456	rs11265285	1	154174569	C	T	0.437376	-0.0023	0.0046	0.6171	-0.158086	0.0264049	2.13754e-09	0.014549	0.0291994	0.618297	0.509062	16	CAGE.sparse
ILMN_1814789	1	UBAP2L	154243058	rs11586916	1	154251514	C	T	0.219682	-0.0047	0.0052	0.374	-0.620269	0.0313548	4.23235e-87	0.00757736	0.00839221	0.366577	0.376524	20	CAGE.sparse
ILMN_2289775	1	HAX1	154245918	rs12354278	1	154243457	T	A	0.115308	-0.014	0.0075	0.06036	-0.922366	0.0401835	1.34863e-116	0.0151784	0.00815811	0.0628113	0.305664	20	CAGE.sparse
ILMN_2398903	1	HAX1	154246386	rs12742691	1	154258864	T	C	0.327038	0.005	0.0049	0.3096	0.239904	0.0305299	3.9031e-15	0.0208417	0.0205963	0.31158	0.469286	8	CAGE.sparse
ILMN_1750658	1	HAX1	154247916	rs1194593	1	154245512	A	G	0.447316	-0.0014	0.0047	0.7557	-0.248738	0.0267643	1.49087e-20	0.00562841	0.0189051	0.765917	0.734709	20	CAGE.sparse
ILMN_2090004	1	AQP10	154297744	rs12748146	1	154292982	A	T	0.318091	-0.0015	0.0049	0.7584	0.350979	0.0299203	8.89699e-32	-0.00427376	0.0139657	0.759591	0.00165597	20	CAGE.sparse
ILMN_1814688	1	ATP8B2	154306728	rs7515370	1	154310987	C	T	0.294235	-0.0029	0.0052	0.5736	0.191627	0.029789	1.25266e-10	-0.0151336	0.0272378	0.578479	0.000928189	10	CAGE.sparse
ILMN_2301193	1	ATP8B2	154309916	rs6427576	1	154309424	T	C	0.294235	-0.0029	0.0052	0.5772	0.183979	0.0299193	7.7887e-10	-0.0157627	0.0283801	0.578612	0.0908568	3	CAGE.sparse
ILMN_1782057	1	ATP8B2	154323448	rs7515370	1	154310987	C	T	0.294235	-0.0029	0.0052	0.5736	0.205891	0.0305124	1.50123e-11	-0.0140851	0.0253422	0.578349	0.275054	6	CAGE.sparse
ILMN_1696394	1	IL6R	154427000	rs4845372	1	154415396	A	C	0.380716	-0.0178	0.0047	0.0001659	-0.223744	0.0280254	1.42109e-15	0.0795552	0.0232499	0.000622194	0.245676	14	CAGE.sparse
ILMN_1754753	1	IL6R	154440068	rs149793513	1	154487865	T	C	0.0119284	0.0039	0.0234	0.8689	-1.10642	0.117457	4.52001e-21	-0.00352488	0.0211526	0.867653	0.348412	6	CAGE.sparse
ILMN_1776325	1	UBE2Q1	154521194	rs72698179	1	154522394	A	C	0.0367793	-0.0564	0.0182	0.001891	1.0389	0.098161	3.54922e-26	-0.0542882	0.018254	0.0029391	0.000695973	20	CAGE.sparse
ILMN_1776777	1	ADAR	154554682	rs6702549	1	154583102	C	T	0.471173	0.0018	0.0045	0.6859	-0.162063	0.0275082	3.82836e-09	-0.0111068	0.0278309	0.689833	0.302441	4	CAGE.sparse
ILMN_2320964	1	ADAR	154555177	rs9427094	1	154557685	T	C	0.471173	0.0023	0.0045	0.6196	-0.197868	0.0270767	2.71784e-13	-0.0116239	0.022798	0.610146	0.027046	17	CAGE.sparse
ILMN_1721022	1	SHC1	154935035	rs16836580	1	154945047	A	G	0.028827	-0.0208	0.0135	0.1221	0.685393	0.0712777	6.85661e-22	-0.0303476	0.019948	0.128176	0.601978	9	CAGE.sparse
ILMN_1736954	1	ZBTB7B	154989294	rs1870940	1	154984363	A	G	0.252485	-0.0101	0.0052	0.05342	0.174399	0.0309698	1.78898e-08	-0.0579132	0.0315405	0.0663346	0.0177916	7	CAGE.sparse
ILMN_1751500	1	ADAM15	155032795	rs11589479	1	155033308	A	G	0.181909	-0.0101	0.0065	0.118	0.85489	0.0374919	4.38113e-115	-0.0118144	0.00762095	0.121081	0.00784173	20	CAGE.sparse
ILMN_2384544	1	ADAM15	155035042	rs45444697	1	155034632	G	C	0.192843	0.0091	0.0057	0.1147	-0.678688	0.035029	1.25386e-83	-0.0134082	0.00842702	0.111587	0.0241378	20	CAGE.sparse
ILMN_1756920	1	ADAM15	155035208	rs45444697	1	155034632	G	C	0.192843	0.0091	0.0057	0.1147	-1.01054	0.0348901	1.89646e-184	-0.00900509	0.00564911	0.11092	0.0203225	20	CAGE.sparse
ILMN_2371055	1	EFNA1	155107240	rs113807604	1	155120530	T	C	0.11829	0.0091	0.0066	0.1701	0.251023	0.042139	2.56874e-09	0.0362517	0.0269875	0.179182	0.00991493	4	CAGE.sparse
ILMN_1756992	1	MUC1	155158327	rs6694256	1	155106768	C	T	0.0367793	-0.0103	0.0136	0.4508	0.412344	0.0713021	7.33558e-09	-0.0249791	0.0332638	0.452688	0.58604	3	CAGE.sparse
ILMN_1804663	1	THBS3	155165428	rs140081212	1	155184975	A	G	0.395626	-0.021	0.0066	0.001464	-0.422886	0.0284605	6.10994e-50	0.0496588	0.0159609	0.00186276	0.420504	20	CAGE.sparse
ILMN_1719403	1	MTX1	155181959	rs61738875	1	155181989	A	G	0.0606362	0.022	0.0133	0.09934	0.626783	0.068965	1.00486e-19	0.0350999	0.0215681	0.103652	0.0542757	19	CAGE.sparse
ILMN_1667222	1	MTX1	155183469	rs140081212	1	155184975	A	G	0.395626	-0.021	0.0066	0.001464	-0.18522	0.0281302	4.56779e-11	0.113379	0.0395757	0.00417201	0.493606	12	CAGE.sparse
ILMN_1707337	1	MSTO1	155584670	rs138368982	1	155975202	T	C	0.027833	-0.0256	0.0164	0.1169	-0.777117	0.0947559	2.37897e-16	0.0329423	0.0214825	0.125166	0.084362	13	CAGE.sparse
ILMN_1752303	1	YY1AP1	155629312	rs35615695	1	155501014	T	C	0.338966	0.0113	0.0048	0.01849	-0.170104	0.0278712	1.03954e-09	-0.0664299	0.0302445	0.028061	0.126512	20	CAGE.sparse
ILMN_1781680	1	DAP3	155707992	rs10796954	1	155794478	C	T	0.28827	0.015	0.007	0.03212	-0.217676	0.0294452	1.44007e-13	-0.0689098	0.0334816	0.0395771	0.0563893	20	CAGE.sparse
ILMN_1717934	1	SYT11	155854746	rs3820594	1	155829511	T	C	0.28827	0.0105	0.005	0.03596	-0.256245	0.0306815	6.72449e-17	-0.0409764	0.02012	0.0416896	0.0223052	20	CAGE.sparse
ILMN_1656335	1	RIT1	155874102	rs72708205	1	155866153	C	G	0.237575	0.0056	0.0053	0.2866	-0.178394	0.0310342	9.01432e-09	-0.0313912	0.0302072	0.298714	0.022245	9	CAGE.sparse
ILMN_1756352	1	LAMTOR2	156025168	rs7541	1	156025096	T	C	0.158052	-0.0006	0.0063	0.9187	0.252329	0.038799	7.84764e-11	-0.00237785	0.0249701	0.924134	0.367753	7	CAGE.sparse
ILMN_1737394	1	LMNA	156106988	rs2475758	1	156095848	T	C	0.0646123	-0.03	0.012	0.01262	0.580528	0.0578062	9.89681e-24	-0.0516771	0.0213017	0.0152679	0.0329581	13	CAGE.sparse
ILMN_1696749	1	LMNA	156107606	rs2430416	1	156101829	G	A	0.0646123	-0.031	0.0125	0.01309	0.640538	0.0573275	5.50886e-29	-0.0483968	0.0199898	0.0154745	0.031415	18	CAGE.sparse
ILMN_1702787	1	SEMA4A	156147248	rs7695	1	156147326	C	T	0.388668	0.0074	0.0047	0.1109	0.790917	0.028699	3.44813e-167	0.00935623	0.00595216	0.115973	0.0298104	20	CAGE.sparse
ILMN_1756445	1	PMF1	156209490	rs887953	1	156191149	C	T	0.347913	-0.0125	0.0048	0.00973	-0.173226	0.0278562	5.01675e-10	0.0721601	0.0300411	0.0163036	0.0594405	5	CAGE.sparse
ILMN_2330382	1	PAQR6	156213499	rs6701440	1	156249505	G	A	0.464215	0.0086	0.0046	0.06081	-0.557178	0.0275616	7.11736e-91	-0.0154349	0.00829112	0.0626565	0.00598499	20	CAGE.sparse
ILMN_1737631	1	PAQR6	156213503	rs6701440	1	156249505	G	A	0.464215	0.0086	0.0046	0.06081	-0.641632	0.0275879	1.18801e-119	-0.0134033	0.00719234	0.0623844	0.00651479	20	CAGE.sparse
ILMN_2126239	1	SMG5	156219111	rs6701440	1	156249505	G	A	0.464215	0.0086	0.0046	0.06081	-0.82098	0.0275147	1.26136e-195	-0.0104753	0.00561405	0.0620545	0.00615686	20	CAGE.sparse
ILMN_2090802	1	TMEM79	156262143	rs4997909	1	156260644	A	T	0.194831	0.021	0.0079	0.007855	-0.51475	0.0351616	1.57104e-48	-0.0407965	0.0155982	0.00891072	0.583145	20	CAGE.sparse
ILMN_1698243	1	C1orf85	156262606	rs6701440	1	156249505	G	A	0.464215	0.0086	0.0046	0.06081	-1.08678	0.0264114	0	-0.00791329	0.00423705	0.0618125	0.00375871	20	CAGE.sparse
ILMN_1651828	1	CCT3	156278901	rs10908503	1	156300683	T	C	0.269384	-0.0056	0.005	0.2603	-0.245097	0.0307136	1.46238e-15	0.0228481	0.0206	0.267374	0.345812	5	CAGE.sparse
ILMN_2334989	1	CCT3	156280754	rs12117903	1	156311165	T	G	0.269384	-0.0056	0.005	0.2634	-0.56778	0.0308546	1.27082e-75	0.00986297	0.00882252	0.263596	0.0013147	20	CAGE.sparse
ILMN_1729533	1	APOA1BP	156563753	rs4661055	1	156596666	G	A	0.0417495	-0.0296	0.0152	0.0519	-0.859077	0.0803941	1.18594e-26	0.0344556	0.0179848	0.0553886	0.222903	18	CAGE.sparse
ILMN_2383306	1	GPATCH4	156564640	rs4661188	1	156560502	A	G	0.28827	-0.012	0.0052	0.02242	1.08056	0.0302434	1.41291e-279	-0.0111054	0.00482235	0.0212848	0.0117179	20	CAGE.sparse
ILMN_2090397	1	ISG20L2	156692713	rs10908517	1	156698346	A	C	0.207753	-0.0008	0.0058	0.8851	-0.336344	0.0346181	2.58105e-22	0.00237852	0.017246	0.890306	0.331454	17	CAGE.sparse
ILMN_1706413	1	RRNAD1	156705671	rs12023776	1	156695537	A	G	0.207753	-0.0012	0.0058	0.8309	0.221136	0.0348007	2.09303e-10	-0.00542652	0.0262421	0.836176	0.294564	8	CAGE.sparse
ILMN_1695576	1	MRPL24	156707451	rs73000798	1	156701372	C	T	0.230616	0.0026	0.0056	0.6439	-0.319005	0.0336068	2.26045e-21	-0.00815034	0.0175756	0.64284	0.0856754	17	CAGE.sparse
ILMN_2398995	1	MRPL24	156708148	rs4661215	1	156690239	T	C	0.232604	0.0031	0.0054	0.5599	-0.215154	0.032833	5.63998e-11	-0.0144083	0.0251944	0.567401	0.294242	9	CAGE.sparse
ILMN_1765621	1	HDGF	156712269	rs12407120	1	156725921	A	G	0.0636183	-0.0066	0.0091	0.4715	-0.394138	0.0571251	5.21641e-12	0.0167454	0.0232156	0.470725	0.13468	7	CAGE.sparse
ILMN_1733861	1	ARHGEF11	156904964	rs2275206	1	156939067	A	G	0.17495	0.0116	0.0062	0.06088	0.25411	0.037202	8.45915e-12	0.0456495	0.0252976	0.0711532	0.0605916	7	CAGE.sparse
ILMN_1703180	1	ETV3	157103347	rs6427353	1	157109624	A	G	0.284294	-0.0005	0.0052	0.9314	-0.218582	0.029192	7.00716e-14	0.00228747	0.0237917	0.923405	0.781217	14	CAGE.sparse
ILMN_1684445	1	FCRL5	157483563	rs1412676	1	157539317	G	A	0.238569	0.002	0.0057	0.7217	0.917041	0.0335773	3.11097e-164	0.00218093	0.00621616	0.725702	0.86035	20	CAGE.sparse
ILMN_2105223	1	FCRL5	157484739	rs1831680	1	157539385	A	G	0.238569	0.0023	0.0057	0.6945	0.423483	0.0335824	1.85366e-36	0.00543115	0.0134667	0.686726	0.532253	20	CAGE.sparse
ILMN_1691693	1	FCRH3	157646477	rs3761959	1	157669278	T	C	0.474155	-0.0032	0.0046	0.483	0.875591	0.0275045	2.15989e-222	-0.00365467	0.00525485	0.486751	0.571574	20	CAGE.sparse
ILMN_1797428	1	FCRL3	157648068	rs3761959	1	157669278	T	C	0.474155	-0.0032	0.0046	0.483	0.798483	0.0279482	1.58079e-179	-0.0040076	0.00576263	0.486776	0.610177	20	CAGE.sparse
ILMN_1699599	1	FCRL3	157648482	rs3761959	1	157669278	T	C	0.474155	-0.0032	0.0046	0.483	0.663843	0.0281932	1.37285e-122	-0.00482042	0.00693237	0.486837	0.397935	20	CAGE.sparse
ILMN_1791329	1	FCRL2	157715845	rs3811026	1	157766446	T	C	0.196819	-0.0031	0.0065	0.6353	0.28307	0.0377352	6.30995e-14	-0.0109514	0.0230089	0.634101	0.128919	13	CAGE.sparse
ILMN_1723520	1	CD1A	158227857	rs34250639	1	158221091	A	G	0.083499	0.0068	0.0076	0.3683	-0.867765	0.0471236	1.00219e-75	-0.00783622	0.00876846	0.371492	0.876398	20	CAGE.sparse
ILMN_1726230	1	CD1B	158298737	rs1418842	1	158432808	T	C	0.486083	-0.0044	0.0045	0.3301	0.179364	0.0265548	1.43344e-11	-0.0245311	0.0253502	0.333199	0.807341	6	CAGE.sparse
ILMN_2335754	1	CD1E	158327137	rs2106083	1	158391425	T	C	0.459245	0.0051	0.0047	0.2731	-0.234058	0.026736	2.05168e-18	-0.0217895	0.0202342	0.28154	0.815322	13	CAGE.sparse
ILMN_1738992	1	MNDA	158813903	rs72702953	1	158825599	C	G	0.144135	-0.0025	0.0071	0.7292	-0.216329	0.0393215	3.76478e-08	0.0115565	0.0328875	0.725293	0.275898	9	CAGE.sparse
ILMN_1742026	1	PYHIN1	158914720	rs11578363	1	158945674	A	G	0.134195	-0.0034	0.0072	0.6387	-0.407931	0.0393412	3.42905e-25	0.00833474	0.0176683	0.637117	0.178827	17	CAGE.sparse
ILMN_2395981	1	PYHIN1	158914787	rs11578363	1	158945674	A	G	0.134195	-0.0034	0.0072	0.6387	-0.589311	0.0393981	1.3842e-50	0.00576945	0.0122237	0.636936	0.199215	20	CAGE.sparse
ILMN_1669447	1	PYHIN1	158946565	rs11578363	1	158945674	A	G	0.134195	-0.0034	0.0072	0.6387	-0.559902	0.0393015	4.72487e-46	0.00607249	0.0128665	0.636953	0.216651	20	CAGE.sparse
ILMN_1710937	1	IFI16	159021764	rs12122315	1	159022557	A	G	0.164016	0.0112	0.009	0.2152	0.305917	0.0343568	5.38121e-19	0.0366112	0.0297057	0.217775	0.0727653	20	CAGE.sparse
ILMN_1681301	1	AIM2	159035756	rs75491800	1	159045169	G	A	0.0407555	0.0138	0.0099	0.1642	-0.532133	0.0621464	1.10378e-17	-0.0259334	0.0188493	0.168875	0.162951	15	CAGE.sparse
ILMN_1723684	1	DARC	159176009	rs12075	1	159175354	G	A	0.397614	0.0004	0.0046	0.9302	-0.360987	0.0282119	1.736e-37	-0.00110807	0.0127431	0.930708	0.13507	20	CAGE.sparse
ILMN_1688423	1	FCER1A	159277686	rs863002	1	159174920	T	C	0.402584	0.002	0.0047	0.6677	0.291982	0.0297129	8.63392e-23	0.00684974	0.016112	0.670739	0.548444	20	CAGE.sparse
ILMN_1659462	1	DUSP23	159752245	rs3806187	1	159750629	A	G	0.170974	0.0047	0.0054	0.3854	0.319751	0.0364578	1.77967e-18	0.0146989	0.0169711	0.386427	0.982267	7	CAGE.sparse
ILMN_2074762	1	FCRL6	159785406	rs11590961	1	159783851	T	C	0.201789	0.0014	0.0062	0.8229	-0.903862	0.0328428	9.8836e-167	-0.00154891	0.00685969	0.821358	0.699433	20	CAGE.sparse
ILMN_2090105	1	TAGLN2	159888230	rs6427499	1	159891917	T	C	0.498012	-0.0042	0.0046	0.3645	0.379906	0.0274263	1.23915e-43	-0.0110554	0.0121345	0.36226	0.0295767	16	CAGE.sparse
ILMN_1691892	1	TAGLN2	159888428	rs2252815	1	159889686	G	A	0.489066	-0.0057	0.0046	0.2215	0.405775	0.0275266	3.50522e-49	-0.0140472	0.0113763	0.216914	0.117305	18	CAGE.sparse
ILMN_1799860	1	PIGM	160000059	rs6670276	1	159982421	C	T	0.0725646	0.0156	0.0093	0.09198	0.864685	0.0632153	1.36642e-42	0.0180413	0.0108359	0.0959234	0.193089	9	CAGE.sparse
ILMN_1813949	1	CASQ1	160171300	rs10797062	1	160136208	G	A	0.286282	0.0009	0.0049	0.8589	0.163278	0.029243	2.35739e-08	0.00551207	0.0300264	0.854348	0.366216	4	CAGE.sparse
ILMN_1771376	1	PEA15	160185073	rs10797062	1	160136208	G	A	0.286282	0.0009	0.0049	0.8589	0.416886	0.0299891	6.22436e-44	0.00215886	0.0117548	0.854282	0.313848	20	CAGE.sparse
ILMN_1658759	1	PEX19	160246940	rs147915192	1	160199755	C	G	0.0318091	0.0212	0.0138	0.1254	-0.919125	0.085579	6.59896e-27	-0.0230654	0.0151671	0.128322	0.550015	12	CAGE.sparse
ILMN_1811615	1	COPA	160259309	rs7523769	1	160257980	T	A	0.4334	-0.0166	0.0046	0.0002835	0.423615	0.0278311	2.56884e-52	-0.0391865	0.0111599	0.000445825	0.597481	20	CAGE.sparse
ILMN_1735180	1	NCSTN	160328550	rs2038780	1	160317619	T	C	0.513917	0.015	0.0046	0.001011	-0.59464	0.0281135	2.67843e-99	-0.0252253	0.00782716	0.00126946	0.259002	20	CAGE.sparse
ILMN_2196078	1	SLAMF6	160454905	rs12137007	1	160463406	G	A	0.193837	0.006	0.0058	0.2989	-0.324615	0.0350087	1.81987e-20	-0.0184834	0.0179782	0.303901	0.236622	7	CAGE.sparse
ILMN_1698367	1	CD84	160516335	rs10908787	1	160548247	A	G	0.0914513	0.0028	0.0088	0.7501	0.534186	0.045008	1.72142e-32	0.00524162	0.0164796	0.750434	0.511575	18	CAGE.sparse
ILMN_1770768	1	SLAMF1	160580308	rs9726326	1	160495610	C	T	0.414513	-0.0026	0.0049	0.6045	0.159409	0.0284078	2.00636e-08	-0.0163102	0.0308757	0.597322	0.142637	4	CAGE.sparse
ILMN_2061043	1	CD48	160648744	rs1980606	1	160654786	A	G	0.185885	0.0024	0.0058	0.6826	-0.253557	0.0333058	2.6781e-14	-0.00946533	0.0229083	0.679472	0.80935	7	CAGE.sparse
ILMN_1812278	1	LY9	160772312	rs4656932	1	160779495	A	G	0.232604	-0.0002	0.0053	0.969	-0.613796	0.0329308	1.55216e-77	0.000325841	0.00863481	0.969898	0.760305	20	CAGE.sparse
ILMN_1731928	1	LY9	160797720	rs512645	1	160798126	G	A	0.467197	-0.0042	0.0046	0.365	0.577337	0.0278481	1.79529e-95	-0.00727478	0.00797534	0.361685	0.554487	20	CAGE.sparse
ILMN_1702534	1	CD244	160800162	rs1412849	1	160835587	A	G	0.195825	-0.0017	0.0058	0.7694	0.413308	0.0337067	1.45067e-34	-0.00411316	0.0140371	0.769507	0.31468	20	CAGE.sparse
ILMN_2165993	1	ITLN1	160849124	rs7419110	1	160829051	G	A	0.197813	0.0018	0.0058	0.7519	-0.714658	0.034239	9.49622e-97	-0.00251869	0.00811667	0.756325	0.646093	20	CAGE.sparse
ILMN_2118129	1	ITLN2	160914897	rs2990694	1	160945996	T	C	0.229622	0.0049	0.0077	0.521	0.199531	0.031251	1.71635e-10	0.0245576	0.0387817	0.526586	0.016336	13	CAGE.sparse
ILMN_1777982	1	USF1	161009225	rs12116949	1	161042063	A	C	0.28827	0.0076	0.0052	0.1423	0.601443	0.0314246	1.18992e-81	0.0126363	0.00867105	0.145035	0.84135	20	CAGE.sparse
ILMN_2353240	1	USF1	161009574	rs12728349	1	161024782	C	T	0.369781	-0.0135	0.0047	0.003928	-0.455716	0.028375	4.82829e-58	0.0296237	0.0104771	0.00469164	0.272424	20	CAGE.sparse
ILMN_1701918	1	KLHDC9	161069585	rs78736195	1	161067637	C	G	0.0536779	-0.0092	0.01	0.3587	0.357288	0.0580983	7.76222e-10	-0.0257495	0.0283001	0.362889	0.233065	8	CAGE.sparse
ILMN_1673798	1	PPOX	161140853	rs10218497	1	161078176	A	C	0.432406	-0.0085	0.0047	0.06781	-0.185472	0.027652	1.98173e-11	0.045829	0.0262457	0.0807847	0.254449	15	CAGE.sparse
ILMN_1692267	1	B4GALT3	161141207	rs4575098	1	161155392	A	G	0.240557	0.0045	0.0054	0.4063	-0.211786	0.0322093	4.85532e-11	-0.0212479	0.0257014	0.408396	0.0168653	19	CAGE.sparse
ILMN_2123743	1	FCER1G	161188509	rs2070901	1	161185058	T	G	0.269384	-0.0058	0.0051	0.2606	1.00504	0.0310088	1.89348e-230	-0.00577091	0.00507755	0.255724	0.188105	20	CAGE.sparse
ILMN_1688543	1	APOA2	161192809	rs685	1	161191522	G	A	0.21173	-0.0086	0.0076	0.2578	-0.26807	0.0335997	1.48307e-15	0.0320812	0.0286345	0.262558	0.0100403	12	CAGE.sparse
ILMN_2065606	1	TOMM40L	161200113	rs5082	1	161193683	G	A	0.38668	0.0026	0.0047	0.5822	0.233161	0.0282452	1.52043e-16	0.0111511	0.020203	0.58098	0.222206	11	CAGE.sparse
ILMN_1746241	1	SDHC	161332642	rs61181161	1	161340099	A	G	0.0487078	-0.0063	0.0086	0.4601	-0.704825	0.0496518	9.78885e-46	0.00893839	0.0122178	0.464422	0.0172954	18	CAGE.sparse
ILMN_2323366	1	SDHC	161334478	rs111818479	1	161296295	G	A	0.0487078	-0.0033	0.0093	0.7216	-1.07238	0.0501317	1.61173e-101	0.00307727	0.00867349	0.722747	0.0134246	20	CAGE.sparse
ILMN_1706523	1	FCGR2A	161475260	rs1256286	1	161652717	T	C	0.476143	0.0044	0.0046	0.3356	0.174361	0.0277613	3.37003e-10	0.025235	0.0266862	0.344343	0.603846	5	CAGE.sparse
ILMN_1666932	1	FCGR2A	161488760	rs6678315	1	161388413	C	A	0.189861	0.0049	0.0063	0.4359	0.212552	0.0360257	3.63479e-09	0.0230532	0.0298962	0.440644	0.163953	15	CAGE.sparse
ILMN_2289849	1	FCGR2A	161488961	rs4301614	1	161681848	T	C	0.0497018	0.0206	0.0094	0.02856	-0.669148	0.0681785	9.73762e-23	-0.0307854	0.0143936	0.0324503	0.3632	16	CAGE.sparse
ILMN_2112580	1	FCGR3A	161511971	rs74900976	1	161669567	A	G	0.0337972	0.0107	0.0129	0.4067	0.523707	0.078673	2.79938e-11	0.0204313	0.0248226	0.410455	0.91565	3	CAGE.sparse
ILMN_1674590	1	FCGR3A	161518077	rs2185552	1	161664354	A	G	0.442346	0.0047	0.0046	0.312	0.192074	0.0280913	8.05924e-12	0.0244697	0.024215	0.312247	0.0846387	19	CAGE.sparse
ILMN_1658383	1	HSPA7	161577056	rs2099684	1	161500130	G	A	0.356859	0.0176	0.005	0.0004214	-0.487319	0.0301095	6.44636e-59	-0.036116	0.0105001	0.00058259	0.817281	20	CAGE.sparse
ILMN_1806165	1	HSPA7	161578021	rs10919544	1	161508763	C	T	0.353877	0.0182	0.005	0.0002945	-0.45941	0.029907	2.97606e-53	-0.039616	0.0111849	0.000397227	0.936901	20	CAGE.sparse
ILMN_2134453	1	FCGR3B	161593176	rs74900976	1	161669567	A	G	0.0337972	0.0107	0.0129	0.4067	0.630381	0.0789924	1.46009e-15	0.0169739	0.0205741	0.409364	0.669061	3	CAGE.sparse
ILMN_1728639	1	FCGR3B	161593550	rs74124989	1	161463078	C	T	0.0258449	0.0177	0.0123	0.152	0.742991	0.0693382	8.61249e-27	0.0238226	0.0167033	0.153805	0.391972	12	CAGE.sparse
ILMN_1660027	1	FCGR2B	161647412	rs56159502	1	161618545	A	G	0.136183	0.0194	0.0067	0.003878	0.867498	0.0468932	2.0863e-76	0.0223632	0.00781739	0.00422716	0.690485	20	CAGE.sparse
ILMN_2382403	1	FCGR2B	161647881	rs2185551	1	161662005	T	C	0.0974155	0.0237	0.0071	0.0008968	0.866837	0.0530692	5.64697e-60	0.0273408	0.00835998	0.00107382	0.86108	20	CAGE.sparse
ILMN_1804174	1	FCGR2B	161648237	rs61804211	1	161671306	T	G	0.0974155	0.0236	0.0072	0.0009699	0.6862	0.0528767	1.6445e-38	0.0343923	0.0108221	0.00148307	0.818227	20	CAGE.sparse
ILMN_1691071	1	FCRLA	161683997	rs57678166	1	161679899	C	T	0.147117	0.0145	0.0065	0.02637	0.451888	0.0417716	2.82673e-27	0.0320876	0.0146867	0.0289034	0.168914	14	CAGE.sparse
ILMN_1782015	1	FCRLB	161697746	rs10799917	1	161685899	C	T	0.22664	0.0002	0.0053	0.9648	0.329661	0.0320038	6.99628e-25	0.000606684	0.0160772	0.969898	0.205405	20	CAGE.sparse
ILMN_1703471	1	ATF6	161928682	rs4656337	1	161910505	T	C	0.100398	-0.0007	0.0076	0.9229	0.659063	0.0409768	3.31369e-58	-0.00106211	0.0115317	0.926616	0.0376686	20	CAGE.sparse
ILMN_1701237	1	SH2D1B	162365624	rs164585	1	162392950	G	A	0.419483	-0.0026	0.0047	0.5842	0.228834	0.0279778	2.85906e-16	-0.0113619	0.0205858	0.580996	0.147666	20	CAGE.sparse
ILMN_1859946	1	UHMK1	162498987	rs6665354	1	162506369	C	T	0.445328	-0.0009	0.0046	0.8442	0.510224	0.0276648	5.92718e-76	-0.00176393	0.00901616	0.844891	0.66738	20	CAGE.sparse
ILMN_1742461	1	UAP1	162569418	rs12125157	1	162517114	T	C	0.507952	-0.0048	0.0046	0.2975	-0.200043	0.0277375	5.51341e-13	0.0239948	0.0232345	0.301733	0.747506	17	CAGE.sparse
ILMN_1751956	1	MGST3	165621271	rs4147592	1	165600146	A	G	0.455268	0.011	0.0045	0.01557	-0.952961	0.0271268	2.35929e-270	-0.011543	0.00473354	0.0147464	0.287528	20	CAGE.sparse
ILMN_1761804	1	ALDH9A1	165631547	rs12036561	1	165658994	G	A	0.321074	0.0024	0.0047	0.6144	-0.469891	0.0290197	5.73019e-59	-0.00510757	0.0100073	0.609782	0.024005	20	CAGE.sparse
ILMN_1756669	1	POGK	166823533	rs12117020	1	166824580	C	T	0.420477	0.0037	0.0046	0.4256	-0.314583	0.0282928	1.01588e-28	-0.0117616	0.0146607	0.422408	0.324912	20	CAGE.sparse
ILMN_2194649	1	TADA1	166826003	rs2232521	1	166821633	T	C	0.415507	0.0029	0.0047	0.5408	0.165262	0.0279325	3.2891e-09	0.0175479	0.0285939	0.539418	0.421751	13	CAGE.sparse
ILMN_1776487	1	TADA1	166826298	rs2232521	1	166821633	T	C	0.415507	0.0029	0.0047	0.5408	0.193725	0.0281237	5.64556e-12	0.0149697	0.0243583	0.538845	0.272681	15	CAGE.sparse
ILMN_2211479	1	MAEL	166987187	rs1053407	1	166882737	T	C	0.462227	0.0065	0.0046	0.1537	0.192387	0.026987	1.01191e-12	0.0337861	0.0243753	0.165723	0.939367	18	CAGE.sparse
ILMN_1729170	1	GPA33	167022419	rs41270686	1	167022445	T	G	0.189861	0.006	0.0061	0.3235	0.2594	0.0367807	1.7559e-12	0.0231303	0.0237434	0.329968	0.0403324	10	CAGE.sparse
ILMN_1794333	1	POU2F1	167385058	rs2091248	1	167355435	C	G	0.49503	-0.003	0.0066	0.6459	0.246014	0.026879	5.55552e-20	-0.0121944	0.0268608	0.649839	0.785176	5	CAGE.sparse
ILMN_2377669	1	CD247	167399986	rs71632311	1	167399992	T	C	0.0238569	0.003	0.0167	0.8594	-1.76924	0.114517	7.59323e-54	-0.00169564	0.00943972	0.857444	0.604318	16	CAGE.sparse
ILMN_1676924	1	CD247	167400008	rs2949669	1	167417884	T	C	0.366799	-0.0107	0.0049	0.029	0.388618	0.02817	2.71433e-43	-0.0275335	0.0127658	0.0310196	0.398892	20	CAGE.sparse
ILMN_1680624	1	CREG1	167510681	rs3767443	1	167520464	C	T	0.302187	0.0033	0.005	0.5035	-0.411259	0.0298438	3.34492e-43	-0.00802414	0.0121717	0.509739	0.385384	20	CAGE.sparse
ILMN_1749006	1	RCSD1	167675068	rs12119888	1	167678404	C	T	0.306163	-0.0024	0.005	0.6284	0.515091	0.0300164	5.26237e-66	-0.00465937	0.00971082	0.631361	0.250764	20	CAGE.sparse
ILMN_1739103	1	MPZL1	167745335	rs929137	1	167751269	A	G	0.466203	0.0094	0.0046	0.03978	-0.230609	0.0274634	4.58197e-17	-0.0407616	0.0205294	0.0470857	0.333161	10	CAGE.sparse
ILMN_2386008	1	MPZL1	167759235	rs929137	1	167751269	A	G	0.466203	0.0094	0.0046	0.03978	-0.351325	0.0276236	4.67977e-37	-0.0267559	0.0132612	0.0436328	0.482237	20	CAGE.sparse
ILMN_1670000	1	DCAF6	168037694	rs7523437	1	168029365	G	A	0.233598	0.0085	0.0054	0.1177	-0.345234	0.0335992	9.12821e-25	-0.024621	0.015824	0.119726	0.507617	20	CAGE.sparse
ILMN_1781457	1	TIPRL	168153303	rs12760223	1	168132898	T	C	0.220676	0.0055	0.0056	0.3334	-0.642342	0.0316008	7.45615e-92	-0.00856242	0.00872827	0.326593	0.354067	20	CAGE.sparse
ILMN_2249282	1	TIPRL	168170751	rs2050174	1	168155666	G	A	0.195825	0.002	0.0056	0.7275	0.740298	0.0333692	4.78697e-109	0.00270161	0.0075655	0.72102	0.514679	20	CAGE.sparse
ILMN_2249288	1	TIPRL	168171085	rs12096839	1	168146428	C	A	0.189861	0.0111	0.0077	0.1492	0.436223	0.0320886	4.32708e-42	0.0254457	0.0177505	0.151709	0.383788	20	CAGE.sparse
ILMN_1783563	1	TBX19	168283239	rs760578	1	168232019	A	G	0.315109	-0.0129	0.0048	0.007473	0.227506	0.028079	5.39057e-16	-0.0567018	0.0222287	0.0107464	0.071846	20	CAGE.sparse
ILMN_2048119	1	TBX19	168283374	rs10489209	1	168230181	T	C	0.333996	-0.013	0.0048	0.007145	0.182073	0.0277183	5.07589e-11	-0.0713999	0.028516	0.0122848	0.0493576	12	CAGE.sparse
ILMN_2224955	1	XCL1	168550950	rs61801331	1	168513438	A	G	0.176938	0.0007	0.0082	0.9328	0.494872	0.0380634	1.2035e-38	0.00141451	0.0165703	0.931972	0.989854	20	CAGE.sparse
ILMN_1730291	1	ATP1B1	169101330	rs1358714	1	169079419	G	A	0.456262	-0.0023	0.0047	0.6159	0.292925	0.0277137	4.11887e-26	-0.00785184	0.0160623	0.624956	0.230102	12	CAGE.sparse
ILMN_2407824	1	ATP1B1	169101495	rs1358714	1	169079419	G	A	0.456262	-0.0023	0.0047	0.6159	0.369982	0.0281612	1.99413e-39	-0.00621652	0.0127121	0.624826	0.15044	17	CAGE.sparse
ILMN_1658071	1	ATP1B1	169101556	rs1358714	1	169079419	G	A	0.456262	-0.0023	0.0047	0.6159	0.299767	0.0277872	3.92438e-27	-0.00767263	0.015695	0.624942	0.105158	13	CAGE.sparse
ILMN_1716583	1	NME7	169138709	rs4529780	1	169305468	A	G	0.414513	0.0219	0.0066	0.000957	-0.393606	0.0273557	6.11551e-47	-0.0556394	0.0172081	0.00122362	0.00110619	20	CAGE.sparse
ILMN_2369286	1	NME7	169204379	rs10919095	1	169180857	C	T	0.488072	0.0127	0.0045	0.005103	-0.24922	0.0270656	3.32262e-20	-0.050959	0.0188854	0.00696892	0.138039	20	CAGE.sparse
ILMN_1709233	1	F5	169487703	rs9332533	1	169540592	C	T	0.312127	0.0108	0.0048	0.02427	-0.698488	0.0301163	5.35479e-119	-0.015462	0.00690425	0.0251243	0.022607	17	CAGE.sparse
ILMN_1724422	1	SELL	169660323	rs2223286	1	169665632	C	T	0.279324	-0.0039	0.0051	0.4396	-0.712588	0.0296325	8.86249e-128	0.00547301	0.00716063	0.444677	0.964312	18	CAGE.sparse
ILMN_2121189	1	METTL18	169761886	rs147553021	1	169780869	G	A	0.0964215	0.0173	0.0135	0.1997	-0.367912	0.046442	2.33782e-15	-0.0470221	0.0371705	0.205858	0.214174	5	CAGE.sparse
ILMN_1734915	1	METTL18	169762332	rs114569995	1	169797956	A	G	0.0964215	0.0059	0.0084	0.4795	-0.748958	0.0484107	5.45232e-54	-0.00787761	0.0112271	0.482892	0.0147321	6	CAGE.sparse
ILMN_1727540	1	C1orf112	169822034	rs192654643	1	169728993	C	T	0.0974155	0.0164	0.0125	0.1884	0.33123	0.048175	6.17474e-12	0.0495124	0.0384191	0.197486	0.136846	5	CAGE.sparse
ILMN_1743427	1	SCYL3	169822316	rs10753798	1	169844515	G	T	0.473161	-0.0016	0.0046	0.7199	-0.180812	0.027419	4.26964e-11	0.00884897	0.0254762	0.728333	0.558767	13	CAGE.sparse
ILMN_2119224	1	KIFAP3	169890664	rs144446325	1	169932188	T	A	0.0447316	-0.0009	0.0119	0.9422	-0.380369	0.0681428	2.37851e-08	0.00236612	0.0312883	0.939719	0.376662	6	CAGE.sparse
ILMN_1761911	1	GORAB	170521808	rs11589376	1	170377927	A	G	0.0974155	0.0125	0.0081	0.1222	-0.524041	0.0454303	8.7831e-31	-0.0238531	0.0155945	0.12612	0.531829	19	CAGE.sparse
ILMN_1677885	1	FMO4	171311062	rs10912833	1	171329277	G	A	0.39165	-0.0026	0.0047	0.5837	0.213668	0.027988	2.271e-14	-0.0121684	0.0220544	0.581123	0.0336034	14	CAGE.sparse
ILMN_1804676	1	VAMP4	171678830	rs12119232	1	171711152	C	A	0.17495	0.0019	0.006	0.7523	0.671754	0.0353647	1.87431e-80	0.00282842	0.00893308	0.75153	0.0207788	20	CAGE.sparse
ILMN_2343624	1	METTL13	171766030	rs2232818	1	171755170	A	G	0.244533	0.0007	0.0051	0.8933	0.656375	0.0309292	6.00098e-100	0.00106646	0.00777011	0.890832	0.261341	20	CAGE.sparse
ILMN_1790575	1	METTL13	171766537	rs11807195	1	171746262	T	C	0.55666	0.0005	0.0045	0.9084	0.18694	0.0275058	1.07277e-11	0.00267465	0.0240751	0.91154	0.322092	10	CAGE.sparse
ILMN_1680928	1	DNM3	172381466	rs9425308	1	172383265	A	C	0.312127	-0.0061	0.005	0.2195	-0.20368	0.029313	3.69314e-12	0.0299489	0.0249238	0.229511	0.00274142	15	CAGE.sparse
ILMN_1723632	1	PIGC	172410994	rs3937046	1	172415546	T	C	0.204771	-0.0098	0.0059	0.09474	-0.25451	0.0325804	5.63989e-15	0.0385054	0.0237001	0.104228	0.061609	11	CAGE.sparse
ILMN_2397571	1	PIGC	172411134	rs9425600	1	172376809	C	T	0.204771	-0.0098	0.0061	0.1089	-0.250053	0.0335686	9.40398e-14	0.0391917	0.0249557	0.116311	0.269392	15	CAGE.sparse
ILMN_1781824	1	FASLG	172635630	rs859670	1	172673322	A	C	0.159046	-0.0023	0.0065	0.7248	-0.314356	0.0387229	4.73575e-16	0.00731655	0.0206968	0.723706	0.848111	16	CAGE.sparse
ILMN_2089875	1	TNFSF4	173153130	rs10912558	1	173161700	T	G	0.193837	0.0033	0.0058	0.5656	-0.418402	0.0355034	4.67289e-32	-0.00788715	0.0138784	0.569829	0.457157	16	CAGE.sparse
ILMN_1746175	1	TNFSF4	173153546	rs17346501	1	173157541	C	T	0.193837	0.0033	0.0058	0.5727	-0.302493	0.0358318	3.11884e-17	-0.0109093	0.0192175	0.570254	0.341618	11	CAGE.sparse
ILMN_1803180	1	PRDX6	173457739	rs12140760	1	173429995	A	G	0.408549	-0.0122	0.0047	0.009997	0.425243	0.0282247	2.69632e-51	-0.0286895	0.0112153	0.0105259	0.133259	16	CAGE.sparse
ILMN_1676191	1	DARS2	173827487	rs7553539	1	173746659	T	C	0.156064	0.016	0.006	0.007608	0.214786	0.0392876	4.57671e-08	0.0744928	0.0310808	0.0165414	0.0143129	8	CAGE.sparse
ILMN_1762605	1	SERPINC1	173873132	rs36013663	1	174005007	T	C	0.11332	0.0146	0.0074	0.04947	0.344499	0.0407307	2.72075e-17	0.0423804	0.0220571	0.0546825	0.000656341	20	CAGE.sparse
ILMN_1807147	1	RC3H1	173906320	rs114964948	1	174315442	T	C	0.0208748	-0.0159	0.0219	0.467	0.552426	0.0902297	9.2153e-10	-0.0287821	0.0399211	0.470924	0.421389	14	CAGE.sparse
ILMN_1745841	1	SUGP2	173985679	rs55829688	1	173837306	C	T	0.234592	0.0085	0.0057	0.1353	-0.23473	0.0319294	1.95948e-13	-0.0362118	0.0247778	0.143888	0.479932	11	CAGE.sparse
ILMN_1708721	1	RABGAP1L	174926664	rs4651235	1	174915776	A	G	0.245527	0.0168	0.0052	0.001302	0.191954	0.0305414	3.27763e-10	0.087521	0.0304593	0.00406119	0.497647	9	CAGE.sparse
ILMN_1726574	1	CACYBP	174969243	rs1801791	1	174961987	C	T	0.302187	-0.0041	0.0051	0.422	-0.237014	0.0310408	2.24835e-14	0.0172986	0.0216367	0.423999	0.40187	17	CAGE.sparse
ILMN_1797191	1	KIAA0040	175126476	rs6659824	1	175125378	A	C	0.447316	-0.0025	0.0046	0.5866	-0.60789	0.0277662	3.0181e-106	0.00411259	0.00756949	0.586916	0.351722	20	CAGE.sparse
ILMN_2408001	1	RFWD2	175914049	rs10913158	1	176311597	A	G	0.210736	-0.0037	0.0056	0.5097	0.24906	0.0338156	1.76829e-13	-0.0148559	0.0225748	0.510492	0.00583467	10	CAGE.sparse
ILMN_1661002	1	RFWD2	175914112	rs11580848	1	176290157	T	C	0.21173	-0.0034	0.0056	0.5504	0.296105	0.0335837	1.17645e-18	-0.0114824	0.018957	0.544708	0.00081687	17	CAGE.sparse
ILMN_1811373	1	FAM20B	179045392	rs9727648	1	179046578	A	G	0.361829	-0.0027	0.0051	0.5924	-0.258063	0.0285762	1.70584e-19	0.0104626	0.0197965	0.597149	0.00301375	20	CAGE.sparse
ILMN_1768181	1	TOR3A	179064814	rs1046385	1	179064875	A	G	0.291252	0.0063	0.0054	0.2381	0.481199	0.0311803	9.85187e-54	0.0130923	0.011254	0.244689	0.00315699	20	CAGE.sparse
ILMN_1699100	1	SOAT1	179324003	rs79893757	1	179334832	T	C	0.0536779	0.0333	0.0086	0.0001163	-1.02214	0.0526648	6.55243e-84	-0.0325787	0.00857953	0.000146304	0.052629	20	CAGE.sparse
ILMN_1729318	1	TOR1AIP1	179888568	rs10913901	1	179854026	T	A	0.33002	0	0.0048	0.9927	-0.161024	0.0285801	1.75944e-08	0	0.0298092	1	0.263512	9	CAGE.sparse
ILMN_2141941	1	TOR1AIP1	179888889	rs10913901	1	179854026	T	A	0.33002	0	0.0048	0.9927	-0.197789	0.02812	2.01058e-12	0	0.0242683	1	0.138501	11	CAGE.sparse
ILMN_1868047	1	BP398340	179891337	rs75193124	1	179795691	G	C	0.082505	-0.0069	0.0076	0.3626	-0.28939	0.0504253	9.5246e-09	0.0238433	0.0265887	0.369856	0.96714	4	CAGE.sparse
ILMN_1742400	1	CEP350	180082119	rs4652462	1	180027625	T	C	0.353877	-0.0019	0.0048	0.6949	-0.384099	0.0286651	6.0843e-41	0.00494664	0.0125022	0.692355	0.211343	20	CAGE.sparse
ILMN_1912083	1	BI836710	180171665	rs2319652	1	180156183	C	T	0.220676	0.0031	0.0057	0.5868	-0.347657	0.0345048	7.08184e-24	-0.00891683	0.0164193	0.587082	0.400917	20	CAGE.sparse
ILMN_1825275	1	NA	180253108	rs10914030	1	180519109	C	T	0.0586481	-0.0017	0.013	0.896	-0.365103	0.0562134	8.30632e-11	0.00465622	0.0356136	0.895979	0.00195483	6	CAGE.sparse
ILMN_1684271	1	ACBD6	180257562	rs80261041	1	180263954	G	T	0.0447316	0.0052	0.0117	0.6587	-0.406028	0.0692521	4.54463e-09	-0.012807	0.0288984	0.657641	NA	NA	CAGE.sparse
ILMN_2157951	1	STX6	180942390	rs10914146	1	180949965	C	T	0.12326	-0.0081	0.0073	0.2645	-0.466447	0.0440011	2.95431e-26	0.0173653	0.0157357	0.269784	0.271355	15	CAGE.sparse
ILMN_1777915	1	STX6	180942655	rs12092435	1	180981696	C	G	0.122266	-0.0086	0.0073	0.2392	-0.375211	0.0449093	6.55091e-17	0.0229204	0.0196482	0.243395	0.136385	11	CAGE.sparse
ILMN_2167416	1	MR1	181024456	rs4652552	1	181026558	G	A	0.435388	-0.011	0.0047	0.01855	0.526726	0.0282375	1.18446e-77	-0.0208837	0.00899301	0.0202212	0.127156	20	CAGE.sparse
ILMN_1721833	1	IER5	181059548	rs4287133	1	181060618	G	A	0.409543	-0.0109	0.0048	0.02268	0.407939	0.027885	1.82566e-48	-0.0267197	0.0119074	0.0248349	0.427721	20	CAGE.sparse
ILMN_1664047	1	CACNA1E	181770578	rs635118	1	181770735	T	G	0.373757	0.0071	0.0048	0.1372	0.173986	0.028102	5.96957e-10	0.0408079	0.0283649	0.150242	0.909989	13	CAGE.sparse
ILMN_1835017	1	GLUL	182351225	rs12136955	1	182358944	A	G	0.327038	-0.0042	0.0051	0.4143	0.27245	0.0286182	1.72903e-21	-0.0154157	0.0187889	0.411951	0.188195	20	CAGE.sparse
ILMN_1653496	1	GLUL	182351895	rs912901	1	182360843	C	G	0.183897	0.0023	0.0056	0.6859	-0.256726	0.034262	6.73046e-14	-0.00895897	0.0218459	0.681734	0.123295	16	CAGE.sparse
ILMN_2210601	1	RNASEL	182543053	rs115886573	1	182541031	A	G	0.306163	-0.0018	0.0054	0.7412	0.373913	0.03057	2.11343e-34	-0.00481395	0.0144472	0.738976	0.45813	20	CAGE.sparse
ILMN_1671281	1	RNASEL	182543386	rs10911102	1	182558137	C	T	0.393638	-0.0088	0.0047	0.05893	0.264795	0.0279274	2.50537e-21	-0.0332333	0.0180923	0.0662293	0.53702	6	CAGE.sparse
ILMN_1782070	1	NPL	182798053	rs7541202	1	182862612	T	C	0.0526839	0.0039	0.0126	0.757	-0.838337	0.0664058	1.54811e-36	-0.00465207	0.0150343	0.756994	0.210783	14	CAGE.sparse
ILMN_1810852	1	LAMC1	183114609	rs9943067	1	182975102	T	C	0.425447	0.0233	0.0066	0.0003893	-0.599745	0.0280266	1.36115e-101	-0.0388498	0.0111534	0.00049542	0.419442	20	CAGE.sparse
ILMN_2368597	1	SMG7	183522662	rs2761581	1	183474850	C	G	0.374751	0.0173	0.0047	0.0002587	-0.908379	0.0288761	3.28196e-217	-0.0190449	0.00520935	0.000256272	0.172496	20	CAGE.sparse
ILMN_1706553	1	SMG7	183523052	rs2761581	1	183474850	C	G	0.374751	0.0173	0.0047	0.0002587	-0.696959	0.0292377	1.35904e-125	-0.0248221	0.0068235	0.000275042	0.103242	20	CAGE.sparse
ILMN_1768394	1	ARPC5	183595523	rs59591433	1	183568298	G	A	0.471173	-0.0011	0.0046	0.8143	0.622741	0.027211	6.4594e-116	-0.00176638	0.0073871	0.811015	0.103231	20	CAGE.sparse
ILMN_1654398	1	RGL1	183897552	rs1926836	1	183733752	T	C	0.366799	-0.0019	0.0047	0.6864	0.304021	0.0284009	9.68212e-27	-0.00624957	0.0154705	0.686237	0.210008	18	CAGE.sparse
ILMN_1736742	1	GLT25D2	183905297	rs10797924	1	183937280	A	G	0.412525	0.0111	0.0046	0.01622	-0.58239	0.027605	8.42722e-99	-0.0190594	0.00794998	0.0165113	0.329296	20	CAGE.sparse
ILMN_1734486	1	TSEN15	184043045	rs732812	1	184113245	T	C	0.518887	-0.0157	0.0045	0.0005317	-0.304109	0.0282257	4.55783e-27	0.0516262	0.0155538	0.00090275	0.000118801	20	CAGE.sparse
ILMN_1797735	1	C1orf21	184597921	rs8972	1	184597999	C	T	0.164016	0.0006	0.0065	0.925	-0.229119	0.0376908	1.21002e-09	-0.00261873	0.0283728	0.926462	0.419341	4	CAGE.sparse
ILMN_2065299	1	EDEM3	184659987	rs861577	1	184725621	G	T	0.412525	0.0108	0.0046	0.01936	-0.193066	0.0276851	3.08838e-12	-0.0559394	0.0251401	0.0260742	0.71433	18	CAGE.sparse
ILMN_1667966	1	FAM129A	184760854	rs10911674	1	185046574	G	T	0.139165	-0.0059	0.006	0.3235	0.257504	0.0398272	1.00944e-10	-0.0229123	0.0235686	0.330974	0.424324	19	CAGE.sparse
ILMN_1810725	1	FAM129A	184763500	rs234104	1	184940139	T	C	0.486083	-0.001	0.0046	0.8204	-0.190419	0.0278126	7.56779e-12	0.00525158	0.0241694	0.827989	0.575656	13	CAGE.sparse
ILMN_1665300	1	TRMT1L	185089258	rs12046202	1	185068252	C	T	0.0616302	-0.0144	0.0085	0.08976	-0.467426	0.0513891	9.38751e-20	0.030807	0.0184974	0.0958178	0.72398	17	CAGE.sparse
ILMN_1717877	1	IVNS1ABP	185265849	rs4651271	1	185536309	T	C	0.224652	-0.0137	0.0053	0.009918	0.201448	0.0330764	1.1264e-09	-0.0680076	0.0285811	0.017338	0.224779	9	CAGE.sparse
ILMN_2397750	1	IVNS1ABP	185266564	rs10798019	1	185522687	C	A	0.225646	-0.0124	0.0052	0.01675	0.20272	0.0329521	7.65312e-10	-0.0611681	0.0275108	0.0261871	0.214715	6	CAGE.sparse
ILMN_1730999	1	TPR	186286639	rs112738913	1	186336363	G	A	0.151093	0.0016	0.006	0.7885	-0.465877	0.0366738	5.67131e-37	-0.00343438	0.0128818	0.789771	0.0122409	20	CAGE.sparse
ILMN_1880784	1	AV647906	186393930	rs926324	1	186784505	G	A	0.250497	-0.0105	0.0053	0.04531	-0.245998	0.0318334	1.09533e-14	0.0426833	0.0222416	0.0549754	0.0912697	20	CAGE.sparse
ILMN_2054297	1	PTGS2	186641062	rs113410176	1	186623994	T	G	0.0218688	0.0095	0.0157	0.5461	-1.59759	0.0920895	2.03408e-67	-0.00594646	0.00983328	0.54536	0.0404784	20	CAGE.sparse
ILMN_1677511	1	PTGS2	186641467	rs2144000	1	186967242	A	G	0.410537	0.0014	0.0046	0.7566	-0.23521	0.0273088	7.11887e-18	-0.00595213	0.0195692	0.761007	0.149841	13	CAGE.sparse
ILMN_2101278	1	RGS18	192154544	rs12124622	1	192093397	G	A	0.461233	-0.0012	0.0046	0.7872	0.189721	0.0277227	7.72675e-12	-0.00632508	0.0242637	0.794339	0.707416	20	CAGE.sparse
ILMN_1789436	1	DENND1B	197478832	rs2488398	1	197701376	C	G	0.189861	0.0095	0.0059	0.1107	0.227563	0.0337558	1.56816e-11	0.0417467	0.0266562	0.117321	0.620677	18	CAGE.sparse
ILMN_1661595	1	C1orf53	197875005	rs4539165	1	197872019	T	G	0.275348	-0.0006	0.0052	0.9054	-0.206547	0.033075	4.24323e-10	0.00290491	0.0251802	0.908156	NA	NA	CAGE.sparse
ILMN_1683127	1	ZNF281	200375590	rs12058495	1	200315718	T	C	0.264414	0.0119	0.0054	0.02648	0.469469	0.0309396	5.27927e-52	0.0253478	0.011623	0.0291964	0.199422	20	CAGE.sparse
ILMN_1748077	1	DDX59	200613547	rs35249716	1	200625043	G	C	0.426441	0.0109	0.0046	0.01704	-0.620942	0.027518	9.5806e-113	-0.017554	0.00744883	0.0184427	0.337641	20	CAGE.sparse
ILMN_2357193	1	DDX59	200618279	rs10919999	1	200649759	A	G	0.425447	0.0111	0.0046	0.01541	-0.291788	0.026675	7.53275e-28	-0.0380413	0.0161439	0.0184536	0.355693	20	CAGE.sparse
ILMN_1792660	1	CAMSAP1L1	200829678	rs58397787	1	200707533	A	C	0.233598	-0.0015	0.0053	0.7792	-0.211682	0.0309809	8.33532e-12	0.0070861	0.025059	0.777348	0.474697	6	CAGE.sparse
ILMN_1686748	1	TMEM9	201104158	rs17455455	1	201103404	T	C	0.251491	-0.0018	0.005	0.724	0.462803	0.0323348	1.81915e-46	-0.00388934	0.0108071	0.718932	0.757534	20	CAGE.sparse
ILMN_1811921	1	CSRP1	201452937	rs9628676	1	201473478	T	C	0.307157	0.0047	0.0049	0.3402	0.219384	0.0292814	6.76952e-14	0.0214236	0.0225176	0.341392	0.108898	20	CAGE.sparse
ILMN_1723117	1	IPO9	201844306	rs12127375	1	201815014	G	C	0.209742	0.0022	0.0054	0.6835	0.199079	0.0335023	2.81138e-09	0.0110509	0.0271886	0.68441	0.0157236	5	CAGE.sparse
ILMN_1738347	1	RNPEP	201975112	rs11586632	1	201955614	G	A	0.390656	0.0068	0.0045	0.1324	-0.917683	0.0282322	9.11086e-232	-0.00740997	0.00490895	0.131176	0.609331	20	CAGE.sparse
ILMN_1715214	1	PTPN7	202116388	rs10800819	1	202133835	A	G	0.171968	-0.0039	0.0059	0.5066	-0.546517	0.0362424	2.20959e-51	0.0071361	0.010806	0.509008	0.174911	20	CAGE.sparse
ILMN_1713550	1	LGR6	202288662	rs2924103	1	202175885	A	G	0.318091	-0.004	0.005	0.4181	0.295602	0.0300951	9.02934e-23	-0.0135317	0.0169706	0.425242	0.641639	20	CAGE.sparse
ILMN_1755727	1	KDM5B	202696744	rs10920482	1	202758638	G	C	0.028827	0.032	0.018	0.07544	0.825571	0.0767977	5.92975e-27	0.0387611	0.0220992	0.0794382	0.211618	15	CAGE.sparse
ILMN_1691862	1	RABIF	202848614	rs6695877	1	202845407	A	G	0.351889	-0.0104	0.0049	0.03288	-0.174963	0.0292436	2.19132e-09	0.0594411	0.0297159	0.0454667	NA	NA	CAGE.sparse
ILMN_2164081	1	KLHL12	202860596	rs74341968	1	202982171	T	C	0.0576541	0.0025	0.0092	0.789	-0.656127	0.0550418	9.25284e-33	-0.00381024	0.0140253	0.785877	0.376164	20	CAGE.sparse
ILMN_1676075	1	KLHL12	202860774	rs55798081	1	202711743	A	G	0.0397614	-0.0022	0.0106	0.8352	-0.338467	0.0591396	1.04544e-08	0.0064999	0.0313383	0.835689	0.533075	12	CAGE.sparse
ILMN_2096322	1	ADIPOR1	202910309	rs10581	1	202910318	A	G	0.0337972	0.0292	0.0125	0.01937	0.803316	0.0707682	7.301e-30	0.0363493	0.0158866	0.0221344	0.769732	20	CAGE.sparse
ILMN_1688322	1	ADIPOR1	202910456	rs4989513	1	202929586	C	T	0.349901	0.0097	0.0048	0.04385	0.242923	0.0292262	9.42429e-17	0.0399303	0.020335	0.049573	0.336358	9	CAGE.sparse
ILMN_1729237	1	CYB5R1	202931043	rs2232853	1	202931958	A	G	0.285288	0.0045	0.0051	0.3784	0.456898	0.0306529	3.03352e-50	0.00984903	0.0111818	0.37842	0.127679	20	CAGE.sparse
ILMN_1667791	1	PPFIA4	203047726	rs871298	1	203039602	C	G	0.441352	0.0028	0.0047	0.5528	-0.456263	0.0274481	4.76904e-62	-0.00613681	0.0103077	0.551601	0.185735	20	CAGE.sparse
ILMN_1747227	1	ADORA1	203136474	rs7538512	1	203092059	G	A	0.336978	0.0059	0.0048	0.2172	0.407267	0.0287466	1.45624e-45	0.0144868	0.0118302	0.220739	0.0337263	20	CAGE.sparse
ILMN_1705297	1	MYBPH	203137026	rs10399931	1	203156080	T	C	0.210736	0.0005	0.0052	0.9185	-0.751706	0.0320417	1.03916e-121	-0.000665154	0.00691766	0.923399	0.320553	20	CAGE.sparse
ILMN_1664772	1	ATP2B4	203702504	rs955865	1	203709034	A	G	0.419483	0.0017	0.0046	0.7121	0.344162	0.0272963	1.89866e-36	0.00493953	0.0133715	0.711825	0.237272	20	CAGE.sparse
ILMN_1680579	1	ATP2B4	203712603	rs568	1	203713133	A	G	0.219682	0.0007	0.0064	0.9162	0.219665	0.0351502	4.12232e-10	0.00318667	0.0291397	0.912918	NA	NA	CAGE.sparse
ILMN_1769782	1	LAX1	203745093	rs6593931	1	203741792	G	C	0.331014	-0.0044	0.0048	0.3614	-0.994308	0.029429	3.09537e-250	0.00442519	0.00482925	0.359494	0.101874	20	CAGE.sparse
ILMN_2117323	1	PIK3C2B	204392057	rs4252713	1	204510528	A	G	0.459245	0.0077	0.0046	0.08925	-0.18236	0.0273841	2.75064e-11	-0.0422242	0.0260095	0.104501	0.00339187	13	CAGE.sparse
ILMN_1746020	1	MDM4	204519232	rs4951407	1	204558070	T	G	0.337972	0.0122	0.0051	0.01687	-0.505847	0.0284179	7.03004e-71	-0.024118	0.0101727	0.0177475	0.000383637	20	CAGE.sparse
ILMN_2352023	1	DSTYK	205111775	rs6662930	1	205041465	C	T	0.457256	-0.024	0.0063	0.0001392	-1.0853	0.0270004	0	0.0221137	0.00583086	0.000149121	0.189793	20	CAGE.sparse
ILMN_2094952	1	NUAK2	205271545	rs7526603	1	205312767	T	G	0.437376	0.0017	0.0047	0.7137	0.328793	0.0286106	1.44725e-30	0.00517043	0.0143018	0.717708	0.0419952	20	CAGE.sparse
ILMN_1789793	1	NUAK2	205272088	rs61823093	1	205304806	G	A	0.421471	-0.0031	0.0047	0.5083	0.214569	0.0287484	8.41357e-14	-0.0144476	0.0219897	0.511172	0.0216858	13	CAGE.sparse
ILMN_1726114	1	SLC45A3	205627226	rs12752037	1	205661614	C	A	0.297217	0.0082	0.005	0.1014	0.23009	0.0302309	2.71801e-14	0.0356382	0.0222294	0.10889	0.0357891	14	CAGE.sparse
ILMN_1869109	1	NUCKS1	205682548	rs823094	1	205689807	G	T	0.409543	-0.0227	0.0066	0.000568	-0.360859	0.0279263	3.38965e-38	0.0629055	0.0189265	0.0008884	0.24602	20	CAGE.sparse
ILMN_1680692	1	NUCKS1	205687419	rs708725	1	205744138	T	G	0.405567	-0.024	0.0066	0.0002728	-0.616567	0.0281119	1.26964e-106	0.0389252	0.0108506	0.000334003	0.388769	20	CAGE.sparse
ILMN_1813685	1	RAB7L1	205738399	rs7522056	1	205735891	A	G	0.32505	0.0184	0.0049	0.0001693	-0.314519	0.0295398	1.79503e-26	-0.058502	0.0165199	0.00039814	0.0757011	20	CAGE.sparse
ILMN_2293067	1	PM20D1	205797614	rs56152218	1	205782509	C	T	0.354871	0.0079	0.0047	0.0924	0.251221	0.0274286	5.23369e-20	0.0314464	0.0190211	0.0982816	0.012494	20	CAGE.sparse
ILMN_2261379	1	SRGAP2	206637148	rs12565311	1	206631532	A	T	0.477137	-0.0183	0.0066	0.005944	0.222676	0.0275549	6.41451e-16	-0.0821822	0.0313356	0.00872496	0.20236	10	CAGE.sparse
ILMN_1755024	1	IKBKE	206670001	rs12739461	1	206647218	T	C	0.306163	0.0187	0.0048	0.0001017	-0.313392	0.0304561	7.82092e-25	-0.0596697	0.0163773	0.000269013	0.408168	9	CAGE.sparse
ILMN_1712487	1	EIF2D	206766992	rs7541445	1	206760686	T	A	0.423459	-0.0077	0.0048	0.1076	0.272641	0.0281214	3.16194e-22	-0.0282423	0.0178449	0.113502	0.000224567	8	CAGE.sparse
ILMN_1678919	1	YOD1	207217707	rs1564879	1	207251518	A	G	0.441352	0.0025	0.0046	0.5861	-0.274545	0.0270708	3.60615e-24	-0.00910597	0.016779	0.587337	0.965292	14	CAGE.sparse
ILMN_1796560	1	PFKFB2	207250513	rs2243816	1	207241281	A	G	0.163022	-0.0021	0.0066	0.7502	0.330957	0.040447	2.78048e-16	-0.00634524	0.0199572	0.750529	0.726678	12	CAGE.sparse
ILMN_1810752	1	C4BPA	207317956	rs11120211	1	207276379	A	G	0.0695825	0.0081	0.0095	0.3929	1.67087	0.0535369	7.87223e-214	0.00484777	0.00568778	0.39404	NA	NA	CAGE.sparse
ILMN_1800540	1	CD55	207533504	rs4844592	1	207501211	T	A	0.254473	-0.0033	0.005	0.5136	-0.741067	0.0307196	1.41404e-128	0.00445304	0.00674955	0.509412	0.244714	20	CAGE.sparse
ILMN_1867439	1	AL832253	207546347	rs2490261	1	207477469	C	T	0.271372	-0.004	0.0051	0.432	0.481773	0.0306967	1.64629e-55	-0.00830267	0.0105991	0.43343	0.370455	20	CAGE.sparse
ILMN_1711611	1	CR1	207679280	rs34860402	1	207856009	G	A	0.10835	0.0071	0.0071	0.323	-0.579163	0.0439252	1.06755e-39	-0.0122591	0.0122943	0.318698	0.153595	20	CAGE.sparse
ILMN_1742601	1	CR1	207793387	rs151109033	1	207806119	A	G	0.0337972	0.003	0.0114	0.7952	-0.462395	0.082654	2.21456e-08	-0.00648796	0.0246815	0.792653	0.387398	12	CAGE.sparse
ILMN_2388112	1	CR1	207812977	rs115126815	1	207828971	T	C	0.0139165	-0.006	0.0153	0.6943	0.62989	0.0989993	1.98405e-10	-0.00952547	0.024336	0.695491	0.0566598	5	CAGE.sparse
ILMN_2341229	1	CD34	208060010	rs7572	1	208060009	T	C	0.201789	0.0132	0.0052	0.01127	-0.25891	0.0314291	1.7525e-16	-0.050983	0.0210161	0.0152705	0.17891	5	CAGE.sparse
ILMN_1780397	1	TRAF3IP3	209954743	rs2076153	1	209953571	G	A	0.416501	-0.0021	0.0047	0.6561	0.438684	0.0276574	1.17328e-56	-0.00478705	0.0107181	0.655141	0.0185748	20	CAGE.sparse
ILMN_2089656	1	DIEXF	210030478	rs659611	1	210000693	C	A	0.476143	-0.0094	0.0045	0.03939	0.383833	0.027465	2.20428e-44	-0.0244898	0.0118541	0.0388343	0.0927175	20	CAGE.sparse
ILMN_1740493	1	TRAF5	211548053	rs894985	1	211673760	A	G	0.389662	0.0025	0.0046	0.5958	-0.168484	0.0276321	1.07807e-09	-0.0148382	0.0274105	0.588279	0.095076	20	CAGE.sparse
ILMN_1808769	1	C1orf97	211605723	rs11119741	1	211610310	T	C	0.205765	0.0084	0.0058	0.1482	0.406012	0.0361324	2.69001e-29	0.020689	0.0144035	0.15089	0.742637	20	CAGE.sparse
ILMN_1687998	1	LPGAT1	211918993	rs2998418	1	212082854	A	G	0.32008	0.0103	0.005	0.03929	-0.190276	0.0289865	5.22789e-11	-0.0541319	0.0275412	0.0493576	0.360712	4	CAGE.sparse
ILMN_1738784	1	PPP2R5A	212534898	rs12146141	1	212439020	A	G	0.17992	0.0148	0.0054	0.006114	1.08753	0.0333903	1.0826e-232	0.0136088	0.00498293	0.00631255	0.00600362	20	CAGE.sparse
ILMN_2142554	1	WA1	212619391	rs595066	1	212611054	A	G	0.380716	-0.0053	0.0048	0.2714	-0.265751	0.0284676	1.00792e-20	0.0199435	0.0181879	0.27285	0.00391251	20	CAGE.sparse
ILMN_2374865	1	ATF3	212793607	rs3123543	1	212790686	T	C	0.236581	-0.0146	0.0057	0.0103	0.189295	0.0327665	7.60039e-09	-0.0771283	0.0329387	0.0192028	0.391279	7	CAGE.sparse
ILMN_1763207	1	BATF3	212859954	rs7533434	1	212871752	T	C	0.124254	-0.0002	0.0071	0.9798	-0.477438	0.041543	1.43683e-30	0.000418903	0.0148711	0.977527	0.573682	20	CAGE.sparse
ILMN_1739210	1	NSL1	212911456	rs11120025	1	212955231	A	C	0.460239	-0.0049	0.0046	0.2937	0.755728	0.0267271	6.87422e-176	-0.00648381	0.00609116	0.287119	0.705248	20	CAGE.sparse
ILMN_2276820	1	NSL1	212939587	rs10863990	1	212925601	T	G	0.497018	-0.0064	0.0046	0.1635	0.232372	0.0265172	1.90008e-18	-0.027542	0.0200438	0.169413	0.48053	20	CAGE.sparse
ILMN_1744316	1	TATDN3	212970486	rs4639827	1	212932207	T	C	0.315109	-0.0012	0.005	0.8154	0.341372	0.0297745	1.97193e-30	-0.00351523	0.01465	0.810371	0.670574	20	CAGE.sparse
ILMN_2330371	1	TATDN3	212989631	rs11808882	1	212964272	T	A	0.157058	-0.0036	0.0105	0.7292	-0.482919	0.0376828	1.34497e-37	0.00745467	0.0217506	0.731798	0.715136	20	CAGE.sparse
ILMN_1782178	1	LQK1	213030310	rs2279692	1	213030534	C	T	0.473161	-0.0049	0.0046	0.2798	-1.0259	0.0269241	0	0.00477629	0.00448562	0.286966	0.225506	20	CAGE.sparse
ILMN_1750368	1	LQK1	213031323	rs9787376	1	213039118	C	T	0.436382	-0.0035	0.0046	0.4396	-0.458165	0.0272767	2.56981e-63	0.00763917	0.0100503	0.447201	0.270902	20	CAGE.sparse
ILMN_1661596	1	FLVCR1	213068707	rs41296726	1	213044882	A	G	0.190855	0.0012	0.0061	0.8416	0.308373	0.0339622	1.08686e-19	0.00389139	0.0197859	0.844082	0.24507	20	CAGE.sparse
ILMN_1736340	1	ANGEL2	213165857	rs3010790	1	213201248	A	G	0.308151	0.0195	0.007	0.005108	0.325437	0.0296771	5.57246e-28	0.0599194	0.0221927	0.00693483	0.365869	20	CAGE.sparse
ILMN_1721605	1	SMYD2	214507631	rs6704032	1	214475332	A	G	0.32008	0	0.0049	0.9968	0.240707	0.0283922	2.29243e-17	0	0.0203567	1	0.00284001	15	CAGE.sparse
ILMN_1670503	1	SMYD2	214511680	rs12127760	1	214512306	A	G	0.117296	0.0097	0.0079	0.2195	-0.403156	0.0514951	4.917e-15	-0.0240602	0.0198349	0.225122	0.0669438	15	CAGE.sparse
ILMN_1685661	1	RRP15	218504692	rs10495098	1	218516310	T	G	0.40159	-0.001	0.0046	0.8238	0.363109	0.0273511	3.1964e-40	-0.00275399	0.0126701	0.827926	0.20284	19	CAGE.sparse
ILMN_1682935	1	LYPLAL1	219347307	rs7527419	1	219317628	C	T	0.143141	-0.0038	0.0065	0.5573	0.378468	0.0382599	4.50802e-23	-0.0100405	0.0172045	0.559491	0.261047	20	CAGE.sparse
ILMN_2142117	1	LYPLAL1	219383980	rs6659896	1	219365421	T	C	0.133201	-0.0066	0.0068	0.3327	0.302331	0.0392989	1.43594e-14	-0.0218304	0.0226702	0.33557	0.454019	20	CAGE.sparse
ILMN_1783695	1	EPRS	220142152	rs10746394	1	220137241	G	A	0.496024	0.0084	0.0045	0.06431	0.253116	0.0275499	4.01898e-20	0.0331864	0.0181416	0.0673558	0.0824977	19	CAGE.sparse
ILMN_1674817	1	C1orf115	220872293	rs80115210	1	220883946	A	G	0.0487078	-0.004	0.0113	0.724	1.19947	0.0642391	8.37196e-78	-0.00333481	0.00942252	0.7234	0.518369	20	CAGE.sparse
ILMN_1799106	1	MOSC1	220987435	rs72470566	1	220959333	G	A	0.0447316	0.0045	0.012	0.7041	1.07413	0.0589472	3.4592e-74	0.00418944	0.0111742	0.707719	0.317741	20	CAGE.sparse
ILMN_1805158	1	TAF1A	222736603	rs73122823	1	222735370	T	C	0.135189	-0.0102	0.0067	0.1241	-0.235596	0.0366494	1.28977e-10	0.0432945	0.0292251	0.138497	0.253089	7	CAGE.sparse
ILMN_1654864	1	BROX	222904743	rs6683071	1	222923351	A	G	0.173956	-0.0077	0.0058	0.1877	0.243382	0.033994	8.09378e-13	-0.0316375	0.0242371	0.191779	0.622019	14	CAGE.sparse
ILMN_2360307	1	SUSD4	223441851	rs6667089	1	223685954	T	G	0.0805169	0.0015	0.0095	0.8759	-0.388536	0.049964	7.46652e-15	-0.00386065	0.0244558	0.874565	0.135478	9	CAGE.sparse
ILMN_1812776	1	FBXO28	224346708	rs2014782	1	224321492	T	C	0.426441	-0.0102	0.0047	0.02963	0.638548	0.0278357	1.85883e-116	-0.0159737	0.00739331	0.0307289	0.299892	20	CAGE.sparse
ILMN_2045911	1	FBXO28	224347032	rs10799505	1	224351023	T	C	0.426441	-0.0099	0.0047	0.03792	0.614221	0.0277251	9.5528e-109	-0.016118	0.00768648	0.0360001	0.355293	20	CAGE.sparse
ILMN_1667430	1	DEGS1	224380291	rs3767732	1	224415509	G	A	0.0785288	-0.003	0.0092	0.745	1.10431	0.0521202	1.23865e-99	-0.00271663	0.00833198	0.744388	0.0181506	20	CAGE.sparse
ILMN_1780058	1	DEGS1	224381081	rs10799529	1	224397033	T	C	0.0994036	-0.002	0.0086	0.8142	1.0722	0.0461326	1.72608e-119	-0.00186532	0.00802129	0.816114	0.00331064	20	CAGE.sparse
ILMN_1712636	1	NVL	224415272	rs4233235	1	224520447	C	G	0.0298211	0.0053	0.0116	0.6493	-0.494401	0.0671705	1.83375e-13	-0.01072	0.0235079	0.648377	0.987633	7	CAGE.sparse
ILMN_1768969	1	LBR	225592126	rs17558203	1	225604931	G	C	0.12326	-0.0056	0.0078	0.471	-0.277665	0.0448187	5.81768e-10	0.0201682	0.0282794	0.475737	0.0783744	10	CAGE.sparse
ILMN_1759883	1	SRP9	225965565	rs138459974	1	225968126	A	G	0.0238569	-0.039	0.0131	0.002875	1.39265	0.0790354	1.71225e-69	-0.0280042	0.00953984	0.00333015	0.0339074	14	CAGE.sparse
ILMN_1708627	1	SRP9	225965674	rs61837995	1	225998776	A	G	0.149105	-0.0057	0.0064	0.3677	0.229726	0.0405774	1.50119e-08	-0.0248122	0.0282019	0.378965	0.00532191	8	CAGE.sparse
ILMN_1719649	1	TMEM63A	226033513	rs6965	1	226033476	G	A	0.340954	0.0068	0.0073	0.3484	0.853797	0.0300467	1.29501e-177	0.00796442	0.00855463	0.35185	0.617586	20	CAGE.sparse
ILMN_1808568	1	PYCR2	226107939	rs77157663	1	226111945	C	T	0.0626243	0.002	0.01	0.8436	0.719449	0.0623478	8.36181e-31	0.00277991	0.0139016	0.841504	0.775715	16	CAGE.sparse
ILMN_2402936	1	H3F3A	226259358	rs112308149	1	226267557	C	A	0.028827	0.0066	0.0149	0.6547	-1.06863	0.0967133	2.20531e-28	-0.00617613	0.0139543	0.658057	0.18521	8	CAGE.sparse
ILMN_1665945	1	ACBD3	226332785	rs4653722	1	226362232	G	A	0.424453	-0.0049	0.0046	0.2856	0.277477	0.0270666	1.16354e-24	-0.0176591	0.0166672	0.289366	0.266437	20	CAGE.sparse
ILMN_1686871	1	PARP1	226548831	rs12240196	1	226583483	T	C	0.16998	-0.0091	0.0062	0.1439	0.555324	0.0357522	2.08796e-54	-0.0163868	0.0112144	0.143952	0.18663	20	CAGE.sparse
ILMN_2404512	1	PSEN2	227083312	rs72748073	1	227762299	G	C	0.026839	0.0202	0.0106	0.05657	0.362501	0.065518	3.15076e-08	0.055724	0.0309271	0.0715797	NA	NA	CAGE.sparse
ILMN_1714417	1	PSEN2	227083642	rs17592479	1	227173892	A	T	0.488072	0.0061	0.0046	0.1807	0.159197	0.0272855	5.3955e-09	0.0383173	0.0296319	0.195974	0.688286	7	CAGE.sparse
ILMN_1731064	1	ADCK3	227174931	rs3768419	1	227173477	C	G	0.494036	0.006	0.0046	0.1884	0.779598	0.0274434	1.63435e-177	0.00769627	0.00590669	0.192583	0.218559	20	CAGE.sparse
ILMN_1692896	1	JMJD4	227919164	rs3088389	1	227919190	A	G	0.247515	-0.0131	0.0052	0.01184	0.402928	0.0310332	1.51244e-38	-0.032512	0.0131462	0.0133944	0.0874961	20	CAGE.sparse
ILMN_1797566	1	SNAP47	227968626	rs56132422	1	227009918	A	G	0.0675944	0.0115	0.012	0.3391	0.399523	0.066253	1.63693e-09	0.0287843	0.0304127	0.343916	0.162572	6	CAGE.sparse
ILMN_2348090	1	MRPL55	228294527	rs2313602	1	228331040	C	A	0.372763	0.0081	0.0046	0.08142	-0.155431	0.0280414	2.97483e-08	-0.0521132	0.0310526	0.0933039	0.877841	8	CAGE.sparse
ILMN_1749667	1	OBSCN	228548709	rs4653907	1	228326374	T	C	0.328032	0.0071	0.0049	0.1427	0.18527	0.028933	1.5194e-10	0.0383224	0.0271165	0.157582	0.492188	17	CAGE.sparse
ILMN_1779648	1	HIST3H2A	228645346	rs4653552	1	228628138	A	G	0.203777	0.0073	0.0055	0.1853	-0.387472	0.0347564	7.30528e-29	-0.0188401	0.0142948	0.187515	0.418013	20	CAGE.sparse
ILMN_1707372	1	RNF187	228681850	rs1925714	1	228703289	A	G	0.204771	0.0104	0.006	0.08077	-0.40972	0.0349047	8.11506e-32	-0.0253832	0.0148029	0.0863931	0.554772	20	CAGE.sparse
ILMN_1677824	1	RAB4A	229440246	rs237810	1	229465841	G	A	0.33002	-0.011	0.0067	0.1006	0.205253	0.0288686	1.16123e-12	-0.0535924	0.0335016	0.109666	0.0112231	5	CAGE.sparse
ILMN_1699217	1	C1orf96	229456888	rs237756	1	229419421	G	T	0.294235	-0.0159	0.0049	0.001168	0.161543	0.02899	2.51298e-08	-0.0984258	0.0351005	0.00504555	0.320121	3	CAGE.sparse
ILMN_1751338	1	NUP133	229577377	rs12031235	1	229638262	C	T	0.202783	0.03	0.008	0.0001768	-0.235172	0.0340485	4.95112e-12	-0.127566	0.038708	0.000982117	NA	NA	CAGE.sparse
ILMN_1776993	1	COG2	230829597	rs11122572	1	230825427	G	T	0.0805169	-0.0112	0.0079	0.1583	-0.252675	0.043547	6.53914e-09	0.0443257	0.0321852	0.168448	0.844498	7	CAGE.sparse
ILMN_1657683	1	C1orf198	230973193	rs58633703	1	231008768	C	G	0.152087	-0.0021	0.0064	0.7369	0.284303	0.0359664	2.68615e-15	-0.00738649	0.0225306	0.743031	0.593937	6	CAGE.sparse
ILMN_1753064	1	TTC13	231042149	rs12038270	1	231100909	C	A	0.331014	0.005	0.005	0.324	-0.174683	0.0293211	2.5599e-09	-0.0286233	0.0290237	0.324033	0.0498453	4	CAGE.sparse
ILMN_1745573	1	TTC13	231042419	rs11122164	1	231097856	C	T	0.331014	0.0051	0.0051	0.3185	-0.210324	0.0289667	3.84554e-13	-0.0242483	0.0244772	0.321857	0.121679	15	CAGE.sparse
ILMN_1800935	1	ARV1	231136058	rs10218460	1	231150215	A	G	0.439364	-0.0018	0.0047	0.6992	-0.344389	0.0275006	5.59084e-36	0.00522665	0.0136537	0.701868	0.391652	20	CAGE.sparse
ILMN_1710075	1	FAM89A	231154823	rs4310430	1	231172881	G	T	0.316103	0.0001	0.0049	0.9793	0.45779	0.0297006	1.32833e-53	0.000218441	0.0107036	0.983718	0.534207	20	CAGE.sparse
ILMN_2285817	1	FAM89A	231155293	rs11122198	1	231171139	A	G	0.32008	-0.0003	0.0049	0.9495	0.486	0.0296736	2.73749e-60	-0.000617284	0.0100824	0.951181	0.726232	20	CAGE.sparse
ILMN_1652677	1	FAM89A	231155473	rs4310430	1	231172881	G	T	0.316103	0.0001	0.0049	0.9793	0.228477	0.028974	3.1306e-15	0.000437681	0.0214464	0.983718	0.86968	8	CAGE.sparse
ILMN_1805474	1	C1orf131	231359855	rs11586657	1	231355912	T	G	0.15507	0.0081	0.0061	0.1849	0.299427	0.0372506	9.11833e-16	0.0270517	0.0206483	0.190158	0.0299618	15	CAGE.sparse
ILMN_2083818	1	EXOC8	231468753	rs2064766	1	231468953	G	A	0.331014	0.0092	0.0047	0.05241	0.255345	0.0295457	5.50572e-18	0.0360297	0.0188727	0.0562503	0.015714	20	CAGE.sparse
ILMN_1759464	1	C1orf124	231487730	rs7414807	1	231476874	G	A	0.353877	0.0163	0.0049	0.0008406	0.203341	0.0290341	2.49604e-12	0.0801609	0.0266776	0.00265752	0.000818003	16	CAGE.sparse
ILMN_1749892	1	EGLN1	231556795	rs2050793	1	231552242	T	C	0.131213	-0.0088	0.0084	0.2966	-0.365786	0.0427388	1.14208e-17	0.0240578	0.0231356	0.298406	0.000808802	10	CAGE.sparse
ILMN_1683250	1	NA	231663109	rs2808579	1	231667268	A	T	0.349901	0.0125	0.0048	0.00998	0.259308	0.0281949	3.6814e-20	0.0482052	0.0192386	0.0122224	0.427201	20	CAGE.sparse
ILMN_1713668	1	DISC1	231700329	rs17802224	1	231684247	T	G	0.357853	-0.0053	0.0048	0.2645	-0.20059	0.0286779	2.66046e-12	0.0264221	0.0242257	0.275422	0.0346476	9	CAGE.sparse
ILMN_1676632	1	DISC1	232002341	rs823167	1	231767230	A	G	0.39662	-0.0007	0.0046	0.8869	-0.398422	0.0282121	2.76493e-45	0.00175693	0.0115462	0.879057	0.0826595	20	CAGE.sparse
ILMN_1732923	1	SIPA1L2	232533837	rs6682707	1	232740657	G	C	0.228628	0.0063	0.0051	0.2152	0.605119	0.0333709	1.74526e-73	0.0104112	0.00844763	0.217786	0.00356664	20	CAGE.sparse
ILMN_1657446	1	NTPCR	233113963	rs9424622	1	233061297	G	A	0.200795	-0.0017	0.0056	0.7667	1.05237	0.0317069	1.47284e-241	-0.0016154	0.00532155	0.761464	0.318865	20	CAGE.sparse
ILMN_1751793	1	PCNXL2	233275462	rs2295743	1	233231898	G	C	0.159046	0.0006	0.0062	0.9187	-0.205529	0.0358223	9.6107e-09	-0.0029193	0.0301703	0.922917	0.083101	3	CAGE.sparse
ILMN_1675873	1	SLC35F3	234350296	rs508186	1	234451159	T	A	0.322068	0.0018	0.0049	0.7155	0.275162	0.029427	8.70979e-21	0.0065416	0.0178214	0.713571	0.231505	19	CAGE.sparse
ILMN_1814797	1	SLC35F3	234460144	rs508186	1	234451159	T	A	0.322068	0.0018	0.0049	0.7155	0.359197	0.0301329	9.26346e-33	0.00501118	0.013648	0.71349	0.0897088	20	CAGE.sparse
ILMN_1681741	1	C1orf31	234510046	rs7523348	1	234511503	G	A	0.49503	0.0065	0.0046	0.1588	0.304702	0.0273087	6.56754e-29	0.0213323	0.0152173	0.160961	0.778856	20	CAGE.sparse
ILMN_1803036	1	TARBP1	234527412	rs512643	1	234618234	T	C	0.477137	0.001	0.0046	0.8215	-0.205526	0.0281136	2.66044e-13	-0.00486556	0.0223915	0.827978	0.0243801	18	CAGE.sparse
ILMN_2394561	1	IRF2BP2	234740617	rs6672925	1	234738338	G	A	0.22664	0.0014	0.0051	0.7902	-0.248084	0.0310484	1.34683e-15	-0.00564325	0.0205697	0.783817	0.0597495	20	CAGE.sparse
ILMN_1671005	1	IRF2BP2	234743276	rs1329126	1	234740549	C	A	0.152087	0.0006	0.0066	0.9278	0.28838	0.0389305	1.28645e-13	0.00208059	0.0228882	0.92757	0.0702029	5	CAGE.sparse
ILMN_1679796	1	TOMM20	235273223	rs10924240	1	235252599	A	T	0.282306	0.0091	0.0068	0.18	0.221619	0.0301145	1.84999e-13	0.0410615	0.0311865	0.187958	0.211393	20	CAGE.sparse
ILMN_1692276	1	GGPS1	235506020	rs2382615	1	235454955	A	G	0.478131	-0.0118	0.0045	0.009678	0.261951	0.026782	1.36049e-22	-0.0450466	0.0177854	0.0113162	0.00303838	20	CAGE.sparse
ILMN_2346856	1	GGPS1	235507250	rs2803841	1	235506853	A	G	0.359841	-0.0139	0.0047	0.003347	-0.286183	0.0274675	2.03146e-25	0.0485703	0.0170719	0.00444043	0.61179	20	CAGE.sparse
ILMN_2359014	1	TBCE	235600715	rs6658187	1	235600208	C	T	0.483101	-0.0071	0.0066	0.2881	0.184886	0.0273582	1.39935e-11	-0.038402	0.0361471	0.288062	0.00371316	12	CAGE.sparse
ILMN_1725183	1	TBCE	235611736	rs7513666	1	235569991	C	T	0.482107	-0.0071	0.0066	0.283	0.303429	0.0278384	1.15693e-27	-0.0233992	0.0218571	0.284369	0.00219678	20	CAGE.sparse
ILMN_1780188	1	B3GALNT2	235613469	rs291392	1	235650415	G	A	0.513917	-0.0167	0.0045	0.0002281	0.198764	0.0271387	2.40678e-13	-0.0840192	0.0253804	0.000931652	0.950755	7	CAGE.sparse
ILMN_2121816	1	GPR137B	236371918	rs10802285	1	236311886	T	C	0.271372	-0.0008	0.0052	0.8703	0.406073	0.0313412	2.15806e-38	-0.00197009	0.0128065	0.87774	0.0865843	12	CAGE.sparse
ILMN_1761820	1	EDARADD	236647880	rs1889069	1	236554435	T	C	0.170974	0.0099	0.0061	0.1042	-0.193016	0.0343827	1.97985e-08	-0.0512911	0.0328978	0.118972	0.331588	4	CAGE.sparse
ILMN_2356654	1	LGALS8	236712408	rs7544230	1	236729834	A	G	0.0328032	0.0201	0.0152	0.1868	-1.02184	0.0593474	1.94797e-66	-0.0196704	0.0149189	0.187341	0.147481	20	CAGE.sparse
ILMN_2353358	1	LGALS8	236712472	rs74146335	1	236773134	A	G	0.028827	0.0252	0.0158	0.1122	-1.0273	0.0773251	2.81101e-40	-0.0245303	0.0154906	0.113293	0.0319997	20	CAGE.sparse
ILMN_1670801	1	MTR	237063780	rs10925262	1	237056610	G	A	0.200795	-0.0025	0.0056	0.6508	0.195387	0.0311101	3.37484e-10	-0.0127951	0.0287334	0.656099	0.203022	7	CAGE.sparse
ILMN_1730917	1	KMO	241758697	rs72766004	1	241691592	T	C	0.028827	-0.0033	0.015	0.8274	-0.677765	0.074858	1.37814e-19	0.00486894	0.0221381	0.825922	0.482763	11	CAGE.sparse
ILMN_1716988	1	OPN3	241761183	rs614251	1	241806051	T	G	0.337972	-0.0064	0.005	0.2023	-0.326702	0.0295463	2.02113e-28	0.0195897	0.0154067	0.203548	0.664572	12	CAGE.sparse
ILMN_2382717	1	OPN3	241803376	rs56176170	1	241779251	A	G	0.0328032	-0.0012	0.0153	0.9363	0.512432	0.092575	3.10666e-08	-0.00234177	0.0298606	0.937491	0.457875	3	CAGE.sparse
ILMN_1728802	1	SDCCAG8	243542144	rs3897821	1	243420388	G	A	0.357853	-0.008	0.0049	0.1026	0.25188	0.028348	6.37586e-19	-0.0317612	0.0197794	0.108325	0.0311017	20	CAGE.sparse
ILMN_2092664	1	ADSS	244572043	rs10803198	1	244488931	T	C	0.157058	-0.0003	0.0061	0.9625	-0.67902	0.0366181	9.23944e-77	0.000441813	0.00898357	0.960776	0.145407	20	CAGE.sparse
ILMN_1778796	1	ADSS	244580995	rs59072704	1	244487927	C	T	0.157058	-0.0007	0.0061	0.9037	-0.570197	0.036551	7.27502e-55	0.00122765	0.0106983	0.908643	0.0920069	20	CAGE.sparse
ILMN_1808584	1	FAM36A	245008109	rs12139064	1	245000918	C	A	0.172962	-0.0003	0.0071	0.9667	0.342658	0.0384043	4.56347e-19	-0.000875508	0.0207206	0.966297	0.818167	17	CAGE.sparse
ILMN_1743677	1	HNRNPU	245013668	rs12079538	1	245023365	T	C	0.151093	0.0067	0.008	0.3982	0.344273	0.0413701	8.66499e-17	0.0194613	0.0233548	0.404681	0.118693	6	CAGE.sparse
ILMN_1741954	1	SMYD3	245912873	rs10924768	1	246691178	T	C	0.439364	0.0042	0.0046	0.3599	-0.198125	0.0272977	3.93035e-13	-0.0211987	0.0234007	0.364987	0.644096	20	CAGE.sparse
ILMN_2067708	1	TFB2M	246704325	rs3129585	1	246687549	A	T	0.271372	-0.0105	0.0053	0.04788	0.179227	0.0319549	2.03795e-08	-0.0585849	0.031362	0.0617588	0.113192	13	CAGE.sparse
ILMN_1670263	1	CNST	246830364	rs4130648	1	246829616	T	C	0.379722	0.0083	0.0047	0.07602	-0.426932	0.028874	1.80262e-49	-0.019441	0.011087	0.079517	0.0402093	20	CAGE.sparse
ILMN_1795839	1	SCCPDH	246930904	rs41310575	1	246931119	G	A	0.026839	0.0225	0.0158	0.1537	-0.745679	0.0826549	1.85371e-19	-0.0301738	0.0214511	0.159536	0.420181	14	CAGE.sparse
ILMN_1809139	1	AHCTF1	247002847	rs77066151	1	247116051	T	A	0.128231	0.0057	0.0074	0.4392	-0.675366	0.0421779	1.04829e-57	-0.00843987	0.0109697	0.441667	0.605407	20	CAGE.sparse
ILMN_1747504	1	AHCTF1	247012991	rs77066151	1	247116051	T	A	0.128231	0.0057	0.0074	0.4392	-0.623421	0.0418389	3.27064e-50	-0.0091431	0.0118858	0.441749	0.434996	20	CAGE.sparse
ILMN_1747943	1	ZNF670	247109041	rs903461	1	247097513	C	G	0.38171	-0.0029	0.0046	0.5351	0.154386	0.028085	3.86092e-08	-0.0187841	0.0299908	0.531099	0.0384864	6	CAGE.sparse
ILMN_1770172	1	ZNF669	247263778	rs2270616	1	247267668	T	G	0.388668	0.001	0.0047	0.8253	0.246279	0.0283447	3.66564e-18	0.00406044	0.0190898	0.831559	0.713133	20	CAGE.sparse
ILMN_2110084	1	ZNF124	247319500	rs12120049	1	247284268	C	T	0.235586	0.007	0.008	0.3805	-0.544907	0.0329518	2.00373e-61	-0.0128462	0.0147019	0.382239	0.418343	20	CAGE.sparse
ILMN_1686360	1	ZNF124	247320106	rs12409976	1	247323557	G	A	0.0795229	-0.0058	0.0092	0.5246	-0.334075	0.0525329	2.02612e-10	0.0173614	0.0276737	0.530424	0.492493	6	CAGE.sparse
ILMN_1696933	1	NLRP3	247599356	rs10925027	1	247612562	T	C	0.404573	-0.0071	0.0047	0.1285	0.210058	0.0294724	1.02373e-12	-0.0338002	0.0228718	0.139459	0.792846	9	CAGE.sparse
ILMN_2310896	1	NLRP3	247611979	rs114193355	1	247601965	T	C	0.0298211	0.0014	0.0139	0.9225	-0.776871	0.0707134	4.45319e-28	-0.0018021	0.017893	0.919777	0.688957	5	CAGE.sparse
ILMN_1712026	1	NLRP3	247612007	rs10925027	1	247612562	T	C	0.404573	-0.0071	0.0047	0.1285	0.317892	0.0299061	2.16879e-26	-0.0223346	0.0149335	0.134755	0.293579	20	CAGE.sparse
ILMN_1705458	1	OR2W3	248039520	rs60726644	1	248010949	T	A	0.167992	-0.0017	0.0064	0.7905	-0.529128	0.0382494	1.59753e-43	0.00321283	0.0120976	0.790566	0.820374	20	CAGE.sparse
ILMN_1811927	1	OR2W3	248059510	rs11204523	1	248020556	G	C	0.238569	-0.0052	0.0078	0.4994	-0.454017	0.0327467	1.0393e-43	0.0114533	0.0171998	0.505477	0.854219	20	CAGE.sparse
ILMN_1771209	1	OR2T8	248085206	rs4925581	1	248086054	A	G	0.212724	0.004	0.0053	0.4472	0.254717	0.031948	1.55041e-15	0.0157037	0.0209004	0.452437	0.564131	14	CAGE.sparse
ILMN_1669094	1	ZNF672	249143572	rs11205418	1	249127450	C	T	0.0974155	-0.0046	0.007	0.517	-0.262602	0.043251	1.26656e-09	0.017517	0.026812	0.513545	0.372002	8	CAGE.sparse
ILMN_1712231	2	SH3YL1	218214	rs7566279	2	281178	G	C	0.333996	-0.0124	0.0047	0.009043	-0.916371	0.0290005	3.87704e-219	0.0135316	0.00514677	0.00855987	0.00247992	20	CAGE.sparse
ILMN_2344956	2	ACP1	264981	rs11553742	2	272051	T	C	0.0586481	0.0079	0.0093	0.3947	0.706216	0.0814393	4.25772e-18	0.0111864	0.0132318	0.397879	0.438597	20	CAGE.sparse
ILMN_2089752	2	FAM150B	280123	rs907300	2	349133	T	G	0.49006	0.0156	0.0046	0.0007055	0.171841	0.0275467	4.42721e-10	0.0907816	0.0304689	0.00288735	0.379522	7	CAGE.sparse
ILMN_2363658	2	PXDN	1635984	rs11127318	2	1804461	C	G	0.491054	-0.0035	0.0046	0.4415	0.171481	0.026801	1.5711e-10	-0.0204104	0.0270141	0.449921	0.0753545	15	CAGE.sparse
ILMN_1685582	2	MYT1L	1793453	rs4853830	2	1814627	G	A	0.430417	0.0008	0.0046	0.8562	0.2162	0.0277266	6.31126e-15	0.00370028	0.0212819	0.861968	0.0105191	20	CAGE.sparse
ILMN_2129349	2	TSSC1	3193020	rs17682	2	3193040	A	G	0.393638	0.0034	0.0049	0.4917	-0.405942	0.0284573	3.61847e-46	-0.00837558	0.012085	0.488273	0.0327218	20	CAGE.sparse
ILMN_1693317	2	TTC15	3483021	rs4641971	2	3481857	T	G	0.410537	-0.0069	0.0047	0.1444	0.549808	0.0290659	8.43452e-80	-0.0125498	0.00857415	0.14328	0.621328	20	CAGE.sparse
ILMN_1845157	2	TTC15	3488683	rs4641971	2	3481857	T	G	0.410537	-0.0069	0.0047	0.1444	-0.733281	0.0289686	2.29992e-141	0.00940976	0.00642032	0.142751	0.578578	20	CAGE.sparse
ILMN_1813975	2	ADI1	3502348	rs7585610	2	3521051	C	T	0.166004	0.0073	0.0059	0.2208	0.611137	0.0367969	6.06065e-62	0.0119449	0.00968089	0.217252	0.0343194	20	CAGE.sparse
ILMN_1726783	2	RNASEH1	3592960	rs13400029	2	3582069	T	C	0.219682	0.0038	0.0056	0.4957	-0.213309	0.0347602	8.4313e-10	-0.0178145	0.026413	0.500019	0.679461	4	CAGE.sparse
ILMN_2070072	2	RPS7	3622878	rs35390680	2	3640413	A	C	0.0815109	-0.0056	0.0087	0.5213	0.422816	0.0514156	1.97654e-16	-0.0132445	0.0206393	0.521058	0.0820188	17	CAGE.sparse
ILMN_1750722	2	RPS7	3622880	rs62106040	2	3627302	T	A	0.0596421	0.0025	0.0102	0.8074	0.520259	0.0577395	2.05207e-19	0.0048053	0.0196129	0.806451	0.120132	16	CAGE.sparse
ILMN_1777660	2	RNF144A	7183931	rs12373785	2	7052638	A	T	0.214712	-0.005	0.006	0.4004	0.238046	0.0361047	4.30407e-11	-0.0210043	0.0254057	0.408376	NA	NA	CAGE.sparse
ILMN_1900263	2	AL359560	7198411	rs56026054	2	7171020	G	A	0.104374	-0.0003	0.0065	0.9665	-0.741837	0.0433979	1.64928e-65	0.000404401	0.00876206	0.963188	0.424102	20	CAGE.sparse
ILMN_1793990	2	ID2	8822391	rs11898041	2	8825041	A	G	0.0974155	0.0224	0.0091	0.01344	-0.333859	0.0539931	6.27497e-10	-0.0670942	0.0293374	0.0221968	0.841946	3	CAGE.sparse
ILMN_2086095	2	ID2	8824155	rs658243	2	8446695	T	G	0.364811	0.0004	0.0047	0.9349	0.180424	0.0278792	9.69482e-11	0.002217	0.026052	0.932183	0.0808043	12	CAGE.sparse
ILMN_1665107	2	ITGB1BP1	9546112	rs74488278	2	9557991	T	C	0.0337972	-0.0164	0.0138	0.2359	-0.783223	0.0882862	7.22262e-19	0.0209391	0.0177769	0.238843	0.134286	18	CAGE.sparse
ILMN_1690099	2	ITGB1BP1	9547622	rs2709576	2	9499377	C	T	0.304175	0.0055	0.0051	0.2825	0.250985	0.0298395	4.05955e-17	0.0219137	0.0204863	0.284766	0.0958798	18	CAGE.sparse
ILMN_2217329	2	IAH1	9624660	rs116317068	2	9427806	T	C	0.028827	-0.0149	0.0131	0.2554	-0.649304	0.0826	3.81617e-15	0.0229476	0.0203856	0.2603	0.744583	6	CAGE.sparse
ILMN_1908488	2	IAH1	9629208	rs10929585	2	9627724	G	A	0.0735586	0.007	0.01	0.4864	-0.424879	0.0518144	2.40351e-16	-0.0164753	0.0236217	0.485513	0.152632	13	CAGE.sparse
ILMN_1765779	2	ADAM17	9630503	rs13410158	2	9648988	G	T	0.417495	-0.0123	0.0046	0.007373	-0.354674	0.0279658	7.40117e-37	0.0346797	0.0132548	0.00888641	0.363926	20	CAGE.sparse
ILMN_1674385	2	YWHAQ	9724550	rs4668640	2	9860483	T	G	0.28827	-0.0014	0.005	0.7772	0.271896	0.0307726	9.95156e-19	-0.00514903	0.0183986	0.779585	0.822792	20	CAGE.sparse
ILMN_1667977	2	TAF1B	10059880	rs2245344	2	9985670	T	C	0.478131	-0.0055	0.0046	0.236	-0.445342	0.0276948	3.50412e-58	0.0123501	0.0103577	0.23312	0.155685	20	CAGE.sparse
ILMN_2143487	2	TAF1B	10074438	rs2245344	2	9985670	T	C	0.478131	-0.0055	0.0046	0.236	-0.41911	0.0279313	6.80605e-51	0.013123	0.0110104	0.233311	0.233382	20	CAGE.sparse
ILMN_1673207	2	KLF11	10194713	rs55797250	2	10170454	T	C	0.185885	0.0106	0.0065	0.1033	-0.39028	0.0353794	2.69998e-28	-0.02716	0.0168357	0.106693	0.588051	20	CAGE.sparse
ILMN_1782983	2	NA	10194992	rs13021409	2	10195616	C	T	0.464215	-0.0028	0.0046	0.5362	0.298024	0.026932	1.83824e-28	-0.00939522	0.0154583	0.543335	0.877266	15	CAGE.sparse
ILMN_2240457	2	HPCAL1	10548832	rs3771130	2	10548826	C	T	0.506958	0.0052	0.0046	0.2559	-0.62609	0.027699	4.01772e-113	-0.00830552	0.00735637	0.258888	0.256743	20	CAGE.sparse
ILMN_1764850	2	HPCAL1	10567635	rs3755264	2	10546236	T	C	0.281312	-0.0004	0.005	0.9289	0.477698	0.0313274	1.68283e-52	-0.000837349	0.010467	0.936238	0.154048	20	CAGE.sparse
ILMN_1748591	2	ODC1	10580900	rs7559979	2	10582679	G	A	0.358847	0.0059	0.0047	0.2111	-0.177174	0.0285662	5.56704e-10	-0.0333006	0.0270655	0.218558	0.728879	17	CAGE.sparse
ILMN_1814213	2	PQLC3	11318544	rs6432182	2	11300869	T	C	0.12326	0.0026	0.0074	0.7296	-0.694137	0.0457806	6.2876e-52	-0.00374566	0.0106636	0.725395	0.599363	20	CAGE.sparse
ILMN_1659099	2	ROCK2	11322316	rs35489252	2	11306200	A	G	0.346918	-0.0047	0.0047	0.3183	-0.197337	0.0283471	3.36781e-12	0.0238171	0.0240616	0.322252	0.118851	20	CAGE.sparse
ILMN_1671554	2	LPIN1	11967184	rs3795974	2	11924950	T	C	0.403579	0.005	0.0047	0.2922	-0.510832	0.0284655	5.18962e-72	-0.00978795	0.00921683	0.288251	0.251055	20	CAGE.sparse
ILMN_1714700	2	TRIB2	12882566	rs77773048	2	12858078	A	G	0.219682	0.0056	0.0058	0.3336	0.243497	0.034748	2.42594e-12	0.0229982	0.0240446	0.338829	0.394005	9	CAGE.sparse
ILMN_2182750	2	DDX1	15770222	rs10153729	2	15731859	A	C	0.422465	-0.0048	0.0046	0.3047	-0.218517	0.0280531	6.73245e-15	0.0219663	0.021239	0.301024	0.304042	15	CAGE.sparse
ILMN_1654001	2	SMC6	17845293	rs4578856	2	17853388	T	C	0.175944	0.0141	0.0057	0.01324	-1.15354	0.035665	1.69831e-229	-0.0122232	0.00495574	0.0136448	0.270743	20	CAGE.sparse
ILMN_1775664	2	FLJ12334	20075659	rs7590829	2	20081742	A	G	0.519881	0.0027	0.0047	0.5698	-0.265727	0.0274171	3.26021e-22	-0.0101608	0.0177184	0.566332	0.769634	19	CAGE.sparse
ILMN_2083588	2	TTC32	20097694	rs7563410	2	20096936	A	C	0.109344	0.0016	0.0082	0.8413	1.41595	0.0503344	4.10941e-174	0.00112998	0.0057913	0.845301	0.356157	20	CAGE.sparse
ILMN_2083593	2	TTC32	20101469	rs7563410	2	20096936	A	C	0.109344	0.0016	0.0082	0.8413	0.793736	0.0498384	4.16986e-57	0.00201578	0.0103317	0.845309	0.749497	20	CAGE.sparse
ILMN_1660275	2	C2orf43	20885216	rs12622106	2	20883561	T	C	0.249503	0.0022	0.0053	0.6782	-0.62757	0.0312593	1.19013e-89	-0.00350559	0.00844708	0.678138	0.271197	20	CAGE.sparse
ILMN_1776038	2	UBXN2A	24223384	rs11125371	2	24254848	A	G	0.460239	-0.0014	0.0046	0.7611	0.237254	0.0281205	3.25455e-17	-0.00590085	0.0194011	0.761014	0.3719	20	CAGE.sparse
ILMN_2358919	2	TP53I3	24300590	rs1134516	2	24342532	A	G	0.156064	-0.007	0.0059	0.2351	-0.652618	0.0378894	1.74557e-66	0.010726	0.00906193	0.236557	0.262424	20	CAGE.sparse
ILMN_1669033	2	NCOA1	24993277	rs4665701	2	24702158	T	C	0.485089	-0.0072	0.0046	0.1144	0.220071	0.0269168	2.9349e-16	-0.0327167	0.0212819	0.12422	0.0320662	20	CAGE.sparse
ILMN_1676893	2	ADCY3	25042122	rs6726261	2	25153986	C	T	0.342942	0.0051	0.0048	0.2912	-0.258391	0.0291398	7.4949e-19	-0.0197375	0.0187094	0.291446	0.0104119	20	CAGE.sparse
ILMN_1810436	2	DNAJC27	25166721	rs6749526	2	25202668	C	T	0.111332	0.0172	0.0069	0.01207	-0.427739	0.0424638	7.27058e-24	-0.0402114	0.0166179	0.0155307	0.0535272	20	CAGE.sparse
ILMN_1672899	2	POMC	25383964	rs3754861	2	25393722	C	A	0.0785288	0.029	0.0089	0.001074	0.708914	0.0517065	8.80377e-43	0.0409076	0.0129041	0.00152372	0.0134323	20	CAGE.sparse
ILMN_2403664	2	POMC	25384089	rs3754861	2	25393722	C	A	0.0785288	0.029	0.0089	0.001074	0.824413	0.0515221	1.2543e-57	0.0351765	0.0110171	0.00140853	0.0250317	20	CAGE.sparse
ILMN_1698968	2	ASXL2	25962535	rs34156214	2	26108037	G	A	0.0914513	-0.0048	0.0086	0.5797	0.382047	0.0456625	5.92261e-17	-0.0125639	0.0225604	0.577595	0.416863	18	CAGE.sparse
ILMN_1793433	2	RAB10	26360156	rs1992300	2	26226280	C	A	0.111332	-0.0016	0.0077	0.8378	0.27571	0.0422733	6.93378e-11	-0.0058032	0.0279421	0.835473	0.603693	10	CAGE.sparse
ILMN_1712751	2	HADHA	26413546	rs1056632	2	26512733	G	T	0.207753	-0.0177	0.0053	0.0009336	-0.530394	0.0345397	3.22547e-53	0.0333714	0.0102262	0.00110107	0.0266907	20	CAGE.sparse
ILMN_1663347	2	OTOF	26680146	rs58826374	2	26733238	T	C	0.219682	0.0044	0.0055	0.4307	-0.338673	0.033545	5.74946e-24	-0.0129919	0.0162908	0.425161	0.309771	13	CAGE.sparse
ILMN_1734290	2	MAPRE3	27249940	rs3769139	2	27315714	C	T	0.383698	-0.0168	0.0047	0.0003626	0.16205	0.0283758	1.12412e-08	-0.103672	0.0342162	0.0024463	0.280686	12	CAGE.sparse
ILMN_1678173	2	KHK	27317405	rs7355650	2	27245475	C	T	0.367793	-0.0175	0.0048	0.000247	0.35237	0.0279039	1.48022e-36	-0.0496637	0.0141784	0.000460446	0.0125791	20	CAGE.sparse
ILMN_1706690	2	KHK	27323339	rs2384572	2	27324751	G	T	0.380716	-0.0134	0.0069	0.05078	0.27146	0.0276993	1.1231e-22	-0.0493627	0.0259124	0.0567818	0.0879833	20	CAGE.sparse
ILMN_1741054	2	SLC5A6	27422687	rs62130680	2	27458790	C	T	0.145129	0.0239	0.0065	0.0002333	-0.480431	0.0380412	1.45701e-36	-0.049747	0.0140913	0.000415023	0.000362909	13	CAGE.sparse
ILMN_2386016	2	C2orf28	27438619	rs72817537	2	27497549	A	G	0.202783	0.0316	0.0082	0.0001092	0.303504	0.033159	5.5379e-20	0.104117	0.0293148	0.000382751	0.00782357	8	CAGE.sparse
ILMN_1774584	2	C2orf28	27439483	rs73924405	2	27468535	C	T	0.0516899	0.022	0.0107	0.04039	0.820598	0.0602778	3.32445e-42	0.0268097	0.0131871	0.0420507	0.65933	20	CAGE.sparse
ILMN_1732810	2	SNX17	27599786	rs7562863	2	27892694	T	A	0.446322	-0.0169	0.0046	0.0002755	0.203637	0.0270289	4.91914e-14	-0.0829908	0.0251319	0.000959263	5.8999e-06	15	CAGE.sparse
ILMN_1700728	2	KRTCAP3	27666386	rs10201652	2	27874332	A	C	0.447316	-0.0165	0.0046	0.0003186	-0.270482	0.0276356	1.27472e-22	0.0610022	0.0181128	0.000757415	0.0146962	20	CAGE.sparse
ILMN_1772719	2	GPN1	27873477	rs7595739	2	27874563	G	T	0.447316	-0.0162	0.0045	0.0003275	-0.295907	0.027214	1.54448e-27	0.0547469	0.0160193	0.000631857	0.0149662	20	CAGE.sparse
ILMN_1726417	2	MRPL33	27997339	rs12477908	2	27987046	A	C	0.282306	0.012	0.005	0.01647	-0.2561	0.0299197	1.13282e-17	-0.0468567	0.0202766	0.0208394	0.227884	20	CAGE.sparse
ILMN_1736929	2	PLB1	28866258	rs11127152	2	28677086	G	C	0.311133	0.0014	0.0051	0.7892	0.267415	0.0298678	3.45053e-19	0.00523531	0.0190804	0.783792	0.850528	20	CAGE.sparse
ILMN_2405018	2	PPP1CB	29025326	rs2045886	2	29010517	G	A	0.485089	-0.0035	0.0045	0.4421	0.697143	0.0276219	1.50414e-140	-0.00502049	0.00645798	0.436918	0.0216666	20	CAGE.sparse
ILMN_1706558	2	TRMT61B	29073207	rs72784066	2	29081175	C	G	0.413519	-0.0027	0.0046	0.5565	0.22341	0.0274247	3.75211e-16	-0.0120854	0.0206433	0.558253	0.0961481	20	CAGE.sparse
ILMN_1671442	2	WDR43	29152527	rs7601934	2	29032673	T	G	0.487078	-0.0031	0.0045	0.5016	-0.156967	0.0273375	9.36646e-09	0.0197494	0.028874	0.493986	0.0351836	9	CAGE.sparse
ILMN_2244009	2	LBH	30454575	rs6755863	2	30513860	A	G	0.361829	0.0041	0.005	0.412	0.226417	0.0289554	5.30298e-15	0.0181082	0.0222042	0.41477	0.0585593	20	CAGE.sparse
ILMN_1811507	2	LBH	30480358	rs6755863	2	30513860	A	G	0.361829	0.0041	0.005	0.412	0.221382	0.02879	1.47659e-14	0.01852	0.0227134	0.414857	0.0287475	20	CAGE.sparse
ILMN_1660794	2	LBH	30480597	rs35326918	2	30515210	C	A	0.361829	0.0022	0.0075	0.7647	0.395214	0.029351	2.50996e-41	0.0055666	0.0189816	0.769321	0.072068	20	CAGE.sparse
ILMN_2315979	2	LBH	30482566	rs11678385	2	30492847	G	A	0.514911	0.0066	0.0046	0.1522	0.444704	0.0278199	1.62295e-57	0.0148413	0.0103855	0.152993	0.298023	20	CAGE.sparse
ILMN_1724191	2	LCLAT1	30682528	rs55723517	2	30682470	T	A	0.223658	-0.0041	0.0057	0.4683	-0.558756	0.0330756	5.04047e-64	0.00733773	0.0102105	0.472358	0.00482674	20	CAGE.sparse
ILMN_1708081	2	LCLAT1	30866788	rs829686	2	30705820	C	T	0.22664	-0.0113	0.0054	0.038	1.14964	0.0321818	1.71928e-279	-0.00982916	0.00470517	0.0367067	0.0620783	20	CAGE.sparse
ILMN_2373556	2	SPAST	32382571	rs72796840	2	32192892	G	C	0.028827	-0.0012	0.0107	0.9079	-1.20139	0.0666666	1.33631e-72	0.000998843	0.00890652	0.910707	0.810511	20	CAGE.sparse
ILMN_1796976	2	NLRC4	32460605	rs385076	2	32489851	T	C	0.352883	0.0061	0.0048	0.2033	-0.27963	0.0285008	1.00659e-22	-0.0218145	0.0173089	0.207559	0.196626	20	CAGE.sparse
ILMN_1782444	2	YIPF4	32530763	rs62136260	2	32575447	T	C	0.418489	-0.0054	0.0046	0.2375	0.177148	0.0282852	3.7783e-10	-0.030483	0.0264192	0.248574	0.000348645	19	CAGE.sparse
ILMN_1727045	2	RASGRP3	33789466	rs4077711	2	33700938	C	A	0.304175	0.0026	0.0051	0.6065	-0.318839	0.0301377	3.71294e-26	-0.00815459	0.0160141	0.610603	0.621253	20	CAGE.sparse
ILMN_1739586	2	FEZ2	36779581	rs10180760	2	36779144	G	T	0.406561	0.0109	0.0047	0.01954	0.996268	0.0275057	2.90477e-287	0.0109408	0.00472727	0.0206453	0.563066	20	CAGE.sparse
ILMN_2403946	2	FEZ2	36779731	rs10180760	2	36779144	G	T	0.406561	0.0109	0.0047	0.01954	0.695876	0.0280522	7.63408e-136	0.0156637	0.00678353	0.0209392	0.574129	20	CAGE.sparse
ILMN_1709434	2	VIT	37041412	rs1014584	2	37017526	A	C	0.253479	-0.0095	0.005	0.05566	-0.173479	0.0306608	1.53141e-08	0.0547617	0.0304036	0.0716781	0.0219363	16	CAGE.sparse
ILMN_2187487	2	HEATR5B	37208570	rs6738282	2	37317457	C	A	0.364811	0.0016	0.0047	0.7316	0.231233	0.0284594	4.47314e-16	0.00691943	0.0203437	0.733761	0.00812702	12	CAGE.sparse
ILMN_1810805	2	HEATR5B	37208678	rs3856499	2	37325108	T	C	0.442346	0.0032	0.0046	0.4868	-0.156751	0.0281747	2.6436e-08	-0.0204145	0.0295744	0.49002	0.027234	6	CAGE.sparse
ILMN_1706502	2	EIF2AK2	37333756	rs1127906	2	37327244	A	G	0.210736	0.006	0.0056	0.2869	-0.427443	0.0324405	1.20275e-39	-0.014037	0.0131444	0.285564	0.00763389	20	CAGE.sparse
ILMN_1744147	2	CEBPZ	37429014	rs4998429	2	37464430	G	A	0.424453	0.0066	0.0046	0.1522	-0.506499	0.0280907	1.11579e-72	-0.0130306	0.00911066	0.152642	0.0246991	20	CAGE.sparse
ILMN_1722186	2	C2orf56	37475447	rs1046927	2	37478005	T	C	0.0347913	-0.0234	0.0134	0.081	-0.48503	0.0703807	5.51995e-12	0.0482444	0.0285003	0.0904994	0.632314	16	CAGE.sparse
ILMN_1741727	2	QPCT	37599856	rs7593932	2	37567226	G	A	0.353877	-0.0085	0.0048	0.07566	0.25642	0.0285561	2.71959e-19	-0.0331487	0.0190798	0.0823216	0.34138	20	CAGE.sparse
ILMN_1736327	2	CDC42EP3	37870972	rs9742	2	37869494	T	G	0.286282	-0.0097	0.0076	0.2006	0.326217	0.0305018	1.0741e-26	-0.0297348	0.0234627	0.20504	0.0178355	20	CAGE.sparse
ILMN_1693338	2	CYP1B1	38295126	rs61231775	2	38377648	A	G	0.0149105	0.0044	0.028	0.8751	-1.27686	0.0810441	6.33332e-56	-0.00344595	0.0219299	0.875138	0.147916	20	CAGE.sparse
ILMN_1716384	2	ATL2	38523162	rs139277899	2	38485887	A	T	0.0367793	-0.0064	0.0132	0.6283	-0.451131	0.0765095	3.71508e-09	0.0141866	0.0293585	0.628941	0.0784757	3	CAGE.sparse
ILMN_1791575	2	HNRPLL	38795395	rs28551538	2	38887184	C	T	0.196819	-0.0033	0.0061	0.5898	-0.204714	0.0346786	3.56562e-09	0.0161201	0.0299225	0.590076	NA	NA	CAGE.sparse
ILMN_1671482	2	GALM	38961166	rs3099960	2	39007909	C	T	0.290258	0.017	0.0049	0.0005112	-0.370593	0.0291593	5.25318e-37	-0.0458724	0.0137058	0.000817136	0.000971844	20	CAGE.sparse
ILMN_1732226	2	DHX57	39084261	rs3099959	2	39128610	T	C	0.27833	0.0153	0.005	0.00214	-0.33149	0.0287058	7.56983e-31	-0.0461552	0.015604	0.00309729	0.175535	20	CAGE.sparse
ILMN_1767135	2	SOS1	39213099	rs111635930	2	39191285	C	T	0.0119284	-0.0449	0.0247	0.06889	1.51744	0.107872	6.05497e-45	-0.0295893	0.0164128	0.071416	0.892515	15	CAGE.sparse
ILMN_1816603	2	SLC8A1	40324983	rs56161961	2	40337255	G	A	0.055666	0.0029	0.0082	0.7277	0.815443	0.0564047	2.2644e-47	0.00355635	0.0100589	0.723674	0.218926	20	CAGE.sparse
ILMN_1718297	2	EML4	42559356	rs7597228	2	42329711	G	C	0.373757	-0.003	0.0049	0.5498	-0.505321	0.0284132	9.2812e-71	0.00593682	0.00970255	0.540616	0.283005	20	CAGE.sparse
ILMN_1768751	2	MTA3	42936067	rs10195899	2	42881534	C	T	0.297217	-0.0047	0.005	0.3452	-0.192555	0.028945	2.88267e-11	0.0244086	0.0262246	0.351981	0.0391968	20	CAGE.sparse
ILMN_1765061	2	OXER1	42989877	rs12617390	2	42985395	G	T	0.248509	-0.0027	0.0053	0.6072	-0.372277	0.0321196	4.6131e-31	0.00725266	0.0142505	0.610792	0.107302	20	CAGE.sparse
ILMN_1811836	2	DYNC2LI1	44016849	rs79720706	2	43989267	A	G	0.0248509	0.0086	0.0168	0.6095	-0.951508	0.0990527	7.53648e-22	-0.00903828	0.0176812	0.609225	0.421496	20	CAGE.sparse
ILMN_1662417	2	LRPPRC	44115158	rs11680821	2	44244542	A	G	0.45328	-0.0094	0.0046	0.04003	0.293172	0.027311	7.00396e-27	-0.0320631	0.0159722	0.044704	0.0277135	20	CAGE.sparse
ILMN_1666615	2	PREPL	44546166	rs1372080	2	44540241	C	T	0.224652	-0.0169	0.0052	0.001192	0.242792	0.0315278	1.35126e-14	-0.0696069	0.0232467	0.00275104	0.00136428	20	CAGE.sparse
ILMN_2345319	2	PREPL	44546583	rs10198291	2	44539009	C	T	0.21173	-0.0167	0.0053	0.001788	0.279864	0.0326895	1.1162e-17	-0.0596718	0.0201797	0.00310622	0.00163007	20	CAGE.sparse
ILMN_1798827	2	SRBD1	45616105	rs7558188	2	45775021	T	G	0.488072	0.0035	0.0046	0.4427	-0.554836	0.0274503	7.61828e-91	-0.00630817	0.00829661	0.447057	0.299449	20	CAGE.sparse
ILMN_1704753	2	EPAS1	46613318	rs1868094	2	46614463	T	C	0.472167	-0.0055	0.0046	0.2325	0.237115	0.026956	1.41312e-18	-0.0231955	0.0195783	0.236113	0.359624	20	CAGE.sparse
ILMN_1810235	2	ATP6V1E2	46739316	rs62134736	2	46766446	A	G	0.245527	-0.0158	0.0052	0.002505	-0.623979	0.0307337	1.21563e-91	0.0253214	0.00842642	0.00265584	0.0486183	20	CAGE.sparse
ILMN_1810559	2	RHOQ	46809332	rs68065995	2	46765807	G	T	0.300199	0.002	0.0048	0.6793	0.199406	0.0304639	5.92376e-11	0.0100298	0.0241202	0.677538	0.163507	8	CAGE.sparse
ILMN_1658773	2	PIGF	46815275	rs62134741	2	46782189	A	G	0.277336	-0.0158	0.0052	0.002348	-0.239419	0.029322	3.20994e-16	0.0659931	0.0231743	0.00440388	0.261233	20	CAGE.sparse
ILMN_1808938	2	PIGF	46819654	rs1451152	2	46800150	T	C	0.357853	-0.0148	0.0048	0.002131	0.368311	0.0279556	1.22461e-39	-0.0401834	0.0133846	0.00268025	0.092353	20	CAGE.sparse
ILMN_1813256	2	CRIPT	46851750	rs1989720	2	46854364	T	C	0.422465	-0.0159	0.0047	0.0006572	0.912759	0.0276461	4.81412e-239	-0.0174197	0.00517618	0.000764444	0.31318	20	CAGE.sparse
ILMN_1897187	2	BG436024	46858233	rs6752882	2	46849441	G	A	0.419483	-0.0157	0.0047	0.0007655	-0.216864	0.027525	3.30537e-15	0.0723956	0.02354	0.002102	0.234539	16	CAGE.sparse
ILMN_1855976	2	CD513615	46877489	rs6544907	2	46868319	C	T	0.425447	-0.0184	0.0068	0.007025	-0.345934	0.0277245	9.89786e-36	0.0531893	0.0201138	0.00818321	0.206173	20	CAGE.sparse
ILMN_2350970	2	SOCS5	46989812	rs35722922	2	47002226	G	A	0.348907	-0.0136	0.0048	0.004638	-0.469633	0.0278421	7.77276e-64	0.0289588	0.0103639	0.00520302	0.00770538	20	CAGE.sparse
ILMN_2202790	2	MCFD2	47129291	rs7596198	2	47131077	C	G	0.0228628	0.0168	0.015	0.2647	-0.510019	0.083023	8.09236e-10	-0.0329399	0.0298955	0.270533	0.199415	7	CAGE.sparse
ILMN_1761808	2	MCFD2	47129530	rs7577816	2	47156455	C	G	0.0576541	0.0187	0.0114	0.1019	-0.545833	0.0602953	1.39524e-19	-0.0342596	0.0212256	0.106513	0.184965	16	CAGE.sparse
ILMN_1687858	2	CALM2	47387552	rs6726185	2	47314980	T	C	0.0775348	0.0136	0.0085	0.1081	-0.259092	0.0471205	3.83039e-08	-0.052491	0.0341676	0.12447	0.00377078	4	CAGE.sparse
ILMN_1737413	2	MSH2	47707909	rs17217758	2	47637065	T	C	0.148111	-0.0053	0.0066	0.4201	0.378211	0.0400423	3.54434e-21	-0.0140133	0.0175135	0.423628	0.90389	20	CAGE.sparse
ILMN_1711988	2	KCNK12	47747978	rs11896864	2	47753670	G	A	0.445328	0.0017	0.0046	0.7074	0.214705	0.0270481	2.0564e-15	0.00791784	0.021448	0.712005	0.579088	20	CAGE.sparse
ILMN_1729051	2	MSH6	48033789	rs1800932	2	48018081	G	A	0.178926	-0.008	0.0063	0.2039	0.560667	0.0389067	4.44156e-47	-0.0142687	0.0112802	0.205893	0.0235738	20	CAGE.sparse
ILMN_1736510	2	FOXN2	48606264	rs79247094	2	48554955	A	G	0.12326	0.0294	0.0077	0.0001335	0.65719	0.0485765	1.0549e-41	0.0447359	0.0121742	0.000238182	0.0656014	20	CAGE.sparse
ILMN_1668592	2	SALF	48825775	rs1045921	2	48825139	C	A	0.293241	-0.0016	0.0049	0.7459	-0.20251	0.0295865	7.66492e-12	0.00790084	0.0242239	0.744304	0.819364	10	CAGE.sparse
ILMN_2358784	2	ASB3	53897741	rs56228834	2	53944242	C	A	0.126243	-0.0066	0.0066	0.3148	-0.298536	0.0424865	2.11614e-12	0.0221079	0.0223306	0.322162	0.497487	13	CAGE.sparse
ILMN_1763540	2	PSME4	54092189	rs117296869	2	54198181	C	G	0.0795229	-0.0036	0.0084	0.6709	-0.488146	0.0501856	2.31736e-22	0.00737484	0.0172247	0.668538	0.393919	20	CAGE.sparse
ILMN_2158705	2	ACYP2	54365836	rs7592069	2	54354350	T	G	0.521869	-0.0017	0.0067	0.7979	0.468739	0.0273019	4.55258e-66	-0.00362675	0.0142952	0.799724	0.140901	20	CAGE.sparse
ILMN_1661335	2	SPTBN1	54893167	rs6731661	2	54821704	G	T	0.251491	0.0114	0.0055	0.03631	0.381376	0.0334079	3.4891e-30	0.0298918	0.0146573	0.0414117	0.000799125	20	CAGE.sparse
ILMN_1730611	2	RTN4	55199693	rs7584386	2	55271965	G	C	0.404573	-0.013	0.0064	0.04223	0.376831	0.0283435	2.46989e-40	-0.0344982	0.0171808	0.0446486	0.0847583	20	CAGE.sparse
ILMN_2352036	2	RTN4	55199821	rs12464595	2	55212925	C	T	0.410537	-0.0041	0.0046	0.3796	0.201753	0.0283541	1.11525e-12	-0.0203219	0.0229783	0.376484	0.0996341	20	CAGE.sparse
ILMN_1748983	2	RTN4	55237377	rs2588512	2	55192082	G	A	0.21173	0.0046	0.0059	0.4399	0.4521	0.0341704	5.8303e-40	0.0101747	0.0130728	0.436386	0.00742731	20	CAGE.sparse
ILMN_1805148	2	C2orf63	55402894	rs17046778	2	55459373	G	T	0.159046	0.0095	0.007	0.1735	0.922445	0.0388957	2.47397e-124	0.0102987	0.00760094	0.175441	0.0848709	20	CAGE.sparse
ILMN_1792456	2	CCDC104	55764644	rs782608	2	55936223	G	A	0.186879	-0.0014	0.0065	0.8269	-0.287714	0.0363209	2.34766e-15	0.00486594	0.0226002	0.82953	0.222071	20	CAGE.sparse
ILMN_1661650	2	SMEK2	55775774	rs13014123	2	55889876	A	G	0.17992	0.0032	0.0059	0.5864	0.320229	0.0354738	1.76125e-19	0.00999285	0.0184575	0.588234	0.767744	20	CAGE.sparse
ILMN_1810608	2	PNPT1	55862940	rs6716100	2	55796544	A	G	0.27336	-0.0138	0.0052	0.008415	0.163686	0.029322	2.37274e-08	-0.0843078	0.0351753	0.0165394	0.0360975	17	CAGE.sparse
ILMN_1750088	2	VRK2	58373549	rs2118898	2	58322301	C	T	0.266402	-0.0031	0.007	0.6548	-0.312843	0.0296233	4.53234e-26	0.00990912	0.0223951	0.65815	0.0273872	20	CAGE.sparse
ILMN_1754045	2	FANCL	58390586	rs143259350	2	58468569	C	G	0.0129225	0.0275	0.0165	0.09596	1.39289	0.0992894	1.04208e-44	0.0197431	0.0119292	0.0979189	0.820632	4	CAGE.sparse
ILMN_1766085	2	REL	61149525	rs12466919	2	61092858	T	C	0.361829	-0.0024	0.0048	0.6204	0.173166	0.0285881	1.38446e-09	-0.0138595	0.0278133	0.618269	0.114328	16	CAGE.sparse
ILMN_1810591	2	PUS10	61172152	rs36064706	2	61309708	A	G	0.170974	-0.0109	0.0059	0.06385	0.247953	0.0345858	7.54296e-13	-0.0439599	0.0245722	0.0736129	0.0449311	20	CAGE.sparse
ILMN_1754501	2	C2orf74	61390290	rs720201	2	61376463	C	T	0.409543	-0.0023	0.0046	0.6197	0.754316	0.0275881	1.34149e-164	-0.00304912	0.00609926	0.617134	0.000776949	20	CAGE.sparse
ILMN_1798308	2	AHSA2	61413625	rs1809028	2	61413723	A	G	0.198807	0.0118	0.0084	0.1619	0.830207	0.0318032	3.24012e-150	0.0142133	0.0101326	0.160697	0.0381872	20	CAGE.sparse
ILMN_1711102	2	B3GNT2	62450325	rs11125915	2	62535988	A	C	0.352883	-0.013	0.0048	0.006387	-0.323979	0.0286888	1.42308e-29	0.0401261	0.0152359	0.00844719	0.0209314	20	CAGE.sparse
ILMN_1691180	2	OTX1	63284159	rs17657533	2	63249265	T	C	0.102386	0.0165	0.0065	0.011	0.359302	0.0407299	1.12857e-18	0.0459224	0.0188247	0.0147088	0.000422377	20	CAGE.sparse
ILMN_1717010	2	WDPCP	63609115	rs62177761	2	63426223	C	T	0.297217	0.0188	0.0051	0.000263	0.201071	0.0294919	9.2421e-12	0.0934993	0.0288342	0.00118424	0.643703	15	CAGE.sparse
ILMN_1656913	2	MDH1	63832524	rs190519	2	63858425	T	A	0.299205	0.0146	0.0053	0.005491	0.247447	0.0295445	5.50368e-17	0.0590025	0.0225475	0.0088756	0.406456	20	CAGE.sparse
ILMN_1671969	2	UGP2	64069039	rs62138760	2	63950986	A	G	0.0238569	-0.0172	0.0162	0.2902	-0.479559	0.0826964	6.66991e-09	0.0358663	0.0343426	0.296315	0.818544	5	CAGE.sparse
ILMN_2389151	2	UGP2	64114649	rs76184797	2	64373030	T	G	0.0328032	-0.0057	0.0138	0.6802	0.488051	0.0799015	1.00788e-09	-0.0116791	0.0283403	0.680264	0.20772	9	CAGE.sparse
ILMN_1679268	2	PELI1	64320689	rs869738	2	64493422	G	C	0.128231	-0.0002	0.0063	0.9702	-0.437501	0.0411879	2.3527e-26	0.000457142	0.0144	0.974675	0.27467	20	CAGE.sparse
ILMN_1767722	2	AFTPH	64808354	rs10206350	2	64768195	C	T	0.384692	-0.0098	0.0047	0.0374	0.178162	0.0285313	4.25322e-10	-0.0550061	0.0278123	0.0479557	0.562017	10	CAGE.sparse
ILMN_1651347	2	SERTAD2	64858931	rs11688492	2	64865804	C	T	0.457256	0.0108	0.0047	0.02059	-0.170398	0.0279994	1.1593e-09	-0.063381	0.0294832	0.0315762	0.279219	7	CAGE.sparse
ILMN_1656904	2	SLC1A4	65250746	rs1861443	2	65218647	A	G	0.143141	-0.018	0.0097	0.0635	0.334188	0.0431666	9.80043e-15	-0.0538619	0.0298477	0.0711443	0.0171193	19	CAGE.sparse
ILMN_1808500	2	CEP68	65309704	rs6722972	2	65374596	A	T	0.269384	-0.023	0.0074	0.001855	-0.341436	0.0301726	1.0923e-29	0.0673626	0.0224758	0.0027255	0.29126	16	CAGE.sparse
ILMN_1791232	2	SPRED2	65538232	rs143086519	2	65545305	G	T	0.0437376	0.0383	0.0129	0.002903	0.897714	0.081777	4.8984e-28	0.0426639	0.0148861	0.00415668	0.68251	20	CAGE.sparse
ILMN_1662065	2	WDR92	68357855	rs13027276	2	68453291	A	G	0.217694	-0.0111	0.0055	0.04555	-0.194617	0.03163	7.60668e-10	0.0570351	0.029742	0.0551542	0.791927	8	CAGE.sparse
ILMN_1753607	2	PNO1	68403008	rs7582466	2	68390236	G	A	0.217694	-0.0112	0.0055	0.04308	-0.484949	0.0323909	1.12298e-50	0.0230952	0.0114458	0.0436137	0.866351	19	CAGE.sparse
ILMN_1796962	2	PPP3R1	68406322	rs6742014	2	68385955	C	T	0.378728	0.0051	0.0048	0.2913	-0.469378	0.0294445	3.28473e-57	-0.0108654	0.010249	0.289077	0.30304	20	CAGE.sparse
ILMN_1795762	2	PLEK	68624394	rs9309415	2	68605335	A	C	0.303181	-0.0082	0.005	0.1027	0.592312	0.0312125	2.65497e-80	-0.0138441	0.00847296	0.102278	0.942604	20	CAGE.sparse
ILMN_1777998	2	ARHGAP25	69053606	rs3892168	2	69054755	C	T	0.460239	0.0099	0.0045	0.03014	0.267899	0.0277669	5.00542e-22	0.0369542	0.0172285	0.0319573	0.567598	20	CAGE.sparse
ILMN_2220187	2	GFPT1	69552555	rs6742733	2	69598556	T	A	0.403579	0.0034	0.0046	0.4634	0.465691	0.0274683	1.80525e-64	0.00730098	0.00988718	0.460254	0.312984	20	CAGE.sparse
ILMN_2220184	2	GFPT1	69553031	rs6727392	2	69598243	C	T	0.403579	0.007	0.0065	0.2815	0.391787	0.0277299	2.52826e-45	0.0178669	0.0166388	0.282909	0.200691	20	CAGE.sparse
ILMN_2406468	2	NFU1	69642341	rs7560364	2	69648829	A	G	0.204771	0.0121	0.0059	0.03954	-0.293029	0.0360246	4.14885e-16	-0.0412928	0.0207646	0.0467438	0.0772094	20	CAGE.sparse
ILMN_1671423	2	AK125871	70017336	rs6546548	2	70017022	G	A	0.455268	0.0125	0.0046	0.006614	1.03683	0.0271329	0	0.012056	0.0044478	0.00671724	0.0230257	20	CAGE.sparse
ILMN_1711408	2	ANXA4	70053104	rs62133984	2	69976424	T	C	0.222664	0.0103	0.0053	0.05204	-0.188679	0.031779	2.89892e-09	-0.0545901	0.0295566	0.0647515	0.293677	6	CAGE.sparse
ILMN_1670532	2	GMCL1	70096876	rs62134009	2	70054296	A	G	0.254473	0.0197	0.0052	0.0001697	0.201107	0.0319464	3.07126e-10	0.0979578	0.0301781	0.00117044	0.639263	11	CAGE.sparse
ILMN_2194627	2	GMCL1	70096961	rs34587942	2	70081501	A	G	0.260437	0.0197	0.0052	0.0001484	0.263628	0.0315629	6.68528e-17	0.0747265	0.0216589	0.000560276	0.538207	20	CAGE.sparse
ILMN_2069945	2	SNRNP27	70132141	rs10496175	2	70153848	C	T	0.244533	0.0167	0.0054	0.001957	0.880958	0.0329136	8.09104e-158	0.0189566	0.00617047	0.0021252	0.00162337	20	CAGE.sparse
ILMN_2214678	2	MXD1	70169763	rs11686934	2	70172116	G	A	0.450298	0.0092	0.0046	0.04454	0.19714	0.0276649	1.0333e-12	0.0466673	0.0242353	0.0541548	0.0283314	16	CAGE.sparse
ILMN_1762284	2	ASPRV1	70187448	rs12471788	2	70287131	T	C	0.0725646	0.0359	0.0101	0.0003621	-0.869691	0.0527356	4.22087e-61	-0.041279	0.01188	0.000511491	0.830546	20	CAGE.sparse
ILMN_1658093	2	LOC400960	70286775	rs113679139	2	70320808	A	G	0.0765408	0.0326	0.01	0.001168	-0.302647	0.0511986	3.39551e-09	-0.107716	0.0377334	0.00430825	0.141828	3	CAGE.sparse
ILMN_1661594	2	C2orf42	70377092	rs72841176	2	70538012	T	G	0.0695825	-0.011	0.0084	0.1893	-0.574377	0.0535744	8.10253e-27	0.0191512	0.0147332	0.193648	0.521256	20	CAGE.sparse
ILMN_1778691	2	TIA1	70438911	rs56685146	2	70473937	G	A	0.0685885	-0.0125	0.0084	0.1339	0.471312	0.050587	1.19834e-20	-0.0265217	0.0180485	0.141705	0.428741	13	CAGE.sparse
ILMN_2388466	2	TIA1	70439351	rs6725960	2	70513680	T	C	0.0685885	-0.0122	0.0081	0.1319	0.51875	0.0520825	2.27698e-23	-0.0235181	0.015792	0.136424	0.542775	15	CAGE.sparse
ILMN_1712634	2	TIA1	70439882	rs72841140	2	70430623	G	T	0.0695825	-0.0126	0.0084	0.1322	0.361266	0.0515025	2.30718e-12	-0.0348773	0.0237773	0.14242	0.36744	8	CAGE.sparse
ILMN_1679725	2	PCYOX1	70505818	rs17500255	2	70517511	G	A	0.119284	-0.0079	0.0062	0.2082	-0.280923	0.040079	2.39629e-12	0.0281216	0.0224318	0.20997	0.036937	18	CAGE.sparse
ILMN_2113535	2	PCYOX1	70506793	rs2592181	2	70454794	C	G	0.313121	0.0062	0.0047	0.1895	-0.634037	0.0288298	3.40359e-107	-0.00977861	0.00742614	0.187912	0.0572245	20	CAGE.sparse
ILMN_1655307	2	FAM136A	70523271	rs1824823	2	70546623	T	C	0.290258	0.0037	0.0048	0.4447	-0.193865	0.0283831	8.47391e-12	-0.0190854	0.0249167	0.443694	0.279805	16	CAGE.sparse
ILMN_1833858	2	AF038185	70883947	rs55822679	2	70971279	A	C	0.321074	0.001	0.005	0.8363	-0.313202	0.0304211	7.37958e-25	-0.00319283	0.0159672	0.84151	0.557442	20	CAGE.sparse
ILMN_1723115	2	CLEC4F	71035970	rs1544653	2	71055270	T	C	0.317097	0.0013	0.0049	0.7867	0.903062	0.0289357	7.97674e-214	0.00143955	0.00542618	0.790781	0.36654	20	CAGE.sparse
ILMN_1716547	2	NAGK	71305631	rs13003421	2	71299403	T	A	0.143141	0.0057	0.0067	0.3983	-1.30593	0.0388337	6.36983e-248	-0.00436471	0.00513208	0.395062	0.0803769	20	CAGE.sparse
ILMN_1735347	2	MCEE	71337124	rs72837605	2	71339855	C	T	0.39662	-0.0035	0.0047	0.4536	0.319121	0.0282438	1.33026e-29	-0.0109676	0.0147599	0.45744	0.252252	20	CAGE.sparse
ILMN_1810420	2	DYSF	71909762	rs4852258	2	71678532	T	C	0.129225	0.0073	0.0067	0.2765	0.300617	0.040691	1.49277e-13	0.0242834	0.0225286	0.281081	0.261367	16	CAGE.sparse
ILMN_1740604	2	RAB11FIP5	73300636	rs57726945	2	73334845	A	G	0.21173	-0.0092	0.0055	0.09445	0.462159	0.0336278	5.58229e-43	-0.0199066	0.0119885	0.0968192	0.545981	20	CAGE.sparse
ILMN_1709474	2	ALMS1	73828393	rs10175529	2	73606093	G	A	0.27833	0.002	0.005	0.6925	0.287855	0.0288076	1.64667e-23	0.00694794	0.0173838	0.689392	0.0335914	20	CAGE.sparse
ILMN_1691264	2	NAT8B	73927687	rs4852974	2	73927931	A	G	0.262425	0.0138	0.0076	0.06906	0.60343	0.0305915	1.30492e-86	0.0228693	0.0126479	0.070584	0.00989831	20	CAGE.sparse
ILMN_1690307	2	TPRKB	73964441	rs12713793	2	73956114	T	C	0.310139	0.015	0.0072	0.03639	-0.275554	0.028229	1.64896e-22	-0.0544358	0.0267177	0.0416053	0.0868403	20	CAGE.sparse
ILMN_2391355	2	STAMBP	74087250	rs72814192	2	74121278	C	T	0.154076	0.0153	0.0065	0.01838	0.255014	0.0416333	9.05464e-10	0.0599967	0.0273061	0.0280066	0.769649	6	CAGE.sparse
ILMN_1739253	2	STAMBP	74089898	rs11890343	2	74056520	G	C	0.0467197	0.0129	0.0097	0.1809	-0.406749	0.0590375	5.5921e-12	-0.0317149	0.0242878	0.191623	0.45217	6	CAGE.sparse
ILMN_1795325	2	ACTG2	74146729	rs56383013	2	74115640	A	T	0.191849	0.0162	0.0058	0.005074	-0.205634	0.0337772	1.14364e-09	-0.0787807	0.0310323	0.0111274	0.97015	7	CAGE.sparse
ILMN_1658481	2	NA	74159779	rs73950322	2	74158683	T	C	0.0407555	-0.0153	0.0158	0.33	-0.44198	0.0678386	7.26075e-11	0.034617	0.0361409	0.338147	0.562513	6	CAGE.sparse
ILMN_2242403	2	DGUOK	74177851	rs7557705	2	74155641	T	G	0.0646123	0.0074	0.0183	0.6859	0.395501	0.0596254	3.28718e-11	0.0187104	0.0463563	0.686491	0.207611	11	CAGE.sparse
ILMN_2312897	2	DGUOK	74185889	rs831529	2	74161354	A	G	0.309145	-0.0016	0.0051	0.7482	-0.304234	0.0296534	1.07076e-24	0.00525911	0.0167712	0.753841	0.662384	13	CAGE.sparse
ILMN_1743432	2	DGUOK	74185978	rs4777	2	74185876	A	T	0.390656	0.0009	0.0048	0.8495	-0.319483	0.028051	4.72429e-30	-0.00281705	0.0150263	0.851289	0.379276	18	CAGE.sparse
ILMN_2405521	2	MTHFD2	74441584	rs2242006	2	74369101	C	G	0.101392	0.0016	0.0075	0.83	-0.244644	0.0419254	5.37191e-09	-0.00654012	0.0306773	0.831178	0.516918	8	CAGE.sparse
ILMN_1746917	2	INO80B-WBP1	74687850	rs3732294	2	74669136	A	C	0.0417495	-0.0004	0.0105	0.9664	0.49674	0.0638833	7.50067e-15	-0.00080525	0.0211381	0.969612	0.52996	3	CAGE.sparse
ILMN_1813682	2	MRPL53	74699329	rs17009980	2	74719910	T	G	0.153082	0.0027	0.0067	0.6872	-0.871306	0.0413861	2.14172e-98	-0.0030988	0.00769101	0.687014	0.961401	20	CAGE.sparse
ILMN_1723486	2	HK2	75119945	rs581720	2	75039614	C	A	0.281312	-0.0012	0.005	0.8159	0.437848	0.0305376	1.26659e-46	-0.00274068	0.0114211	0.810356	0.0364141	11	CAGE.sparse
ILMN_2156172	2	HK2	75120332	rs608186	2	75041501	T	A	0.272366	-0.0013	0.0072	0.8571	0.306261	0.0308142	2.81763e-23	-0.00424475	0.0235132	0.85674	0.354589	9	CAGE.sparse
ILMN_1771149	2	MRPL19	75882689	rs34081022	2	75902380	T	C	0.242545	-0.0023	0.0051	0.6517	-0.440719	0.0316987	6.04211e-44	0.00521874	0.0115781	0.652174	0.216032	20	CAGE.sparse
ILMN_1651735	2	TGOLN2	85545463	rs184218624	2	85560401	A	G	0.0119284	-0.0161	0.0246	0.5109	0.785332	0.0867417	1.38222e-19	-0.0205009	0.0314061	0.513906	0.103532	15	CAGE.sparse
ILMN_1702633	2	RETSAT	85569814	rs6547616	2	85574456	A	G	0.256461	0.0047	0.0052	0.3717	-0.502395	0.0319654	1.15972e-55	-0.00935519	0.0103675	0.366868	0.246891	20	CAGE.sparse
ILMN_1655821	2	CAPG	85625150	rs35666320	2	85626524	T	C	0.12326	0.0078	0.007	0.2669	-0.623464	0.0409303	2.15752e-52	-0.0125107	0.0112576	0.266432	0.292994	20	CAGE.sparse
ILMN_1737298	2	MAT2A	85772228	rs7579665	2	85742616	C	A	0.253479	-0.0074	0.008	0.358	-0.255451	0.0342055	8.13448e-14	0.0289684	0.0315565	0.358627	0.462829	20	CAGE.sparse
ILMN_1758232	2	GGCX	85776419	rs141604594	2	85853917	C	T	0.0159046	0.0284	0.0136	0.03714	0.70583	0.083711	3.40542e-17	0.0402363	0.0198502	0.0426629	0.55623	16	CAGE.sparse
ILMN_2190084	2	VAMP8	85809069	rs2366639	2	85809955	G	A	0.431412	-0.0078	0.0046	0.08877	-0.83195	0.0278726	9.23333e-196	0.00937556	0.00553809	0.0904702	0.0328946	20	CAGE.sparse
ILMN_1809467	2	VAMP5	85820203	rs12714146	2	85791852	G	A	0.11332	-0.0082	0.0075	0.278	-0.928258	0.0434056	1.81645e-101	0.00883375	0.0080902	0.274874	0.20483	20	CAGE.sparse
ILMN_1655340	2	RNF181	85824278	rs2232750	2	85824468	T	C	0.0357853	0.014	0.0113	0.2168	-1.44032	0.0700447	5.90352e-94	-0.00972006	0.00785971	0.2162	0.0432201	13	CAGE.sparse
ILMN_1659523	2	USP39	85876104	rs11544042	2	85843348	T	C	0.0775348	0.0259	0.0109	0.01743	-0.806347	0.0530779	4.00971e-52	-0.0321202	0.0136821	0.0188946	0.0373298	20	CAGE.sparse
ILMN_1708779	2	GNLY	85921523	rs12151742	2	85933003	T	C	0.236581	0.0009	0.0053	0.8662	0.971246	0.0320713	1.86442e-201	0.000926645	0.00545699	0.865161	0.637756	20	CAGE.sparse
ILMN_2256295	2	GNLY	85922091	rs12151621	2	85934499	A	C	0.236581	0.0013	0.0053	0.8099	0.892704	0.032069	1.5487e-170	0.00145625	0.00593725	0.806245	0.556195	20	CAGE.sparse
ILMN_1790692	2	GNLY	85924798	rs12151742	2	85933003	T	C	0.236581	0.0009	0.0053	0.8662	1.02228	0.0317923	7.53065e-227	0.000880385	0.00518456	0.86516	0.634078	20	CAGE.sparse
ILMN_1654065	2	ATOH8	86014952	rs10187314	2	85928550	T	C	0.407555	-0.0016	0.0047	0.7353	-0.587526	0.0287333	6.31479e-93	0.00272328	0.00800075	0.733572	0.346926	20	CAGE.sparse
ILMN_1713496	2	ST3GAL5	86066609	rs10496320	2	86078478	T	C	0.196819	0.0093	0.0053	0.08149	-0.40147	0.0323563	2.37122e-35	-0.0231649	0.0133328	0.0823115	0.724067	20	CAGE.sparse
ILMN_2388701	2	ST3GAL5	86066889	rs62147537	2	86087159	T	C	0.196819	0.0098	0.0054	0.07012	-0.284652	0.0324211	1.63711e-18	-0.034428	0.0193716	0.075528	0.921221	19	CAGE.sparse
ILMN_1782579	2	IMMT	86371332	rs2288114	2	86398206	C	T	0.522863	-0.0069	0.0045	0.131	0.654637	0.0270503	2.18573e-129	-0.0105402	0.00688782	0.125951	0.621134	20	CAGE.sparse
ILMN_2341952	2	MRPL35	86434430	rs13353	2	86437898	C	T	0.0755467	-0.0038	0.0098	0.699	-0.687539	0.0477273	4.77364e-47	0.00552696	0.0142589	0.698301	0.35898	20	CAGE.sparse
ILMN_1753016	2	MRPL35	86439349	rs6754021	2	86452673	T	C	0.0914513	-0.0029	0.0083	0.7266	0.531833	0.0473147	2.58405e-29	-0.00545284	0.0156139	0.726917	0.332937	20	CAGE.sparse
ILMN_1812777	2	MRPL35	86439787	rs7583021	2	86447273	T	G	0.0874751	-0.0016	0.0083	0.85	0.871741	0.0493495	7.85173e-70	-0.00183541	0.00952174	0.847147	0.553707	20	CAGE.sparse
ILMN_1733746	2	REEP1	86441402	rs749579	2	86448408	A	G	0.127237	-0.0026	0.0073	0.726	0.754886	0.0409917	9.85274e-76	-0.00344423	0.00967214	0.721767	0.698459	20	CAGE.sparse
ILMN_2406043	2	VPS24	86730914	rs9789777	2	86752647	T	C	0.400596	0.0227	0.0067	0.0006662	-0.22629	0.0280083	6.50912e-16	-0.100314	0.032106	0.00178132	0.863215	11	CAGE.sparse
ILMN_1683827	2	VPS24	86731044	rs9789777	2	86752647	T	C	0.400596	0.0227	0.0067	0.0006662	-0.189989	0.028272	1.81673e-11	-0.119481	0.0394937	0.00248381	0.954078	6	CAGE.sparse
ILMN_1692199	2	RNF103	86830974	rs10184998	2	86603846	T	C	0.510934	0.0133	0.0046	0.00376	-0.157089	0.0275117	1.13044e-08	-0.0846654	0.0328229	0.00989554	0.453036	14	CAGE.sparse
ILMN_1714093	2	RMND5A	87002185	rs7561172	2	86999875	A	G	0.314115	-0.0032	0.0049	0.5109	0.225187	0.0290503	9.07247e-15	-0.0142104	0.0218368	0.515204	0.0977017	13	CAGE.sparse
ILMN_2353732	2	CD8A	87012003	rs12994456	2	87026834	G	A	0.223658	-0.0194	0.0055	0.0003706	-0.298449	0.0311094	8.51206e-22	0.0650027	0.0196348	0.000930976	0.299371	20	CAGE.sparse
ILMN_1768482	2	CD8A	87012023	rs12994456	2	87026834	G	A	0.223658	-0.0194	0.0055	0.0003706	-0.328958	0.0311742	4.9594e-26	0.0589741	0.0176288	0.000821858	0.266951	20	CAGE.sparse
ILMN_1760374	2	CD8A	87016478	rs6755452	2	87035076	G	T	0.224652	-0.0186	0.0055	0.0007402	-0.258548	0.0307147	3.83857e-17	0.0719402	0.0229252	0.0017008	0.10972	20	CAGE.sparse
ILMN_2354191	2	CD8B	87080147	rs12621901	2	87105444	C	T	0.54175	-0.0061	0.0046	0.1849	-0.267671	0.0283343	3.49049e-21	0.0227892	0.0173538	0.189111	0.0693916	20	CAGE.sparse
ILMN_1748601	2	CD8B	87080161	rs10191614	2	87091247	A	G	0.462227	0.0068	0.0064	0.288	0.225824	0.0281288	9.89029e-16	0.0301119	0.0285878	0.292197	0.359416	20	CAGE.sparse
ILMN_1751811	2	PLGLB1	87238083	rs56709581	2	87111882	G	T	0.164016	-0.0076	0.0066	0.2484	-0.209095	0.0360958	6.92312e-09	0.0363471	0.0321822	0.258722	0.0357498	12	CAGE.sparse
ILMN_2094416	2	PLGLB1	87240150	rs71411889	2	87130104	A	G	0.318091	0.009	0.0067	0.1766	0.778399	0.0304525	4.13411e-144	0.0115622	0.00861929	0.17978	0.0348134	20	CAGE.sparse
ILMN_2278433	2	LOC285074	87257910	rs6721094	2	87171068	C	T	0.379722	0.0072	0.0066	0.2792	-0.568861	0.0298972	1.0147e-80	-0.0126569	0.0116212	0.276101	0.0171285	20	CAGE.sparse
ILMN_1719149	2	LOC285074	87258235	rs6721094	2	87171068	C	T	0.379722	0.0072	0.0066	0.2792	-0.358763	0.0294254	3.41682e-34	-0.020069	0.01847	0.277228	0.0346507	20	CAGE.sparse
ILMN_1729269	2	LOC285074	87276768	rs6725174	2	87096802	A	G	0.461233	0.0051	0.0066	0.4471	-0.173995	0.0287707	1.46978e-09	-0.0293112	0.0382405	0.443381	0.255881	11	CAGE.sparse
ILMN_1659627	2	BP418551	87572370	rs13014634	2	87374706	A	T	0.371769	0.0018	0.0048	0.7102	0.197244	0.0291805	1.38521e-11	0.00912575	0.0243728	0.708089	0.0901318	20	CAGE.sparse
ILMN_2091375	2	KRCC1	88327343	rs11127084	2	88343841	C	T	0.294235	-0.0024	0.005	0.6347	0.174384	0.0298013	4.86993e-09	-0.0137627	0.0287687	0.63237	0.648475	4	CAGE.sparse
ILMN_1745620	2	KRCC1	88327580	rs75733886	2	88322015	A	C	0.230616	0.0004	0.0052	0.9445	0.184642	0.0320666	8.50766e-09	0.00216635	0.0281651	0.93869	0.678139	5	CAGE.sparse
ILMN_2173294	2	THNSL2	88486080	rs10185660	2	88463237	C	T	0.140159	0.0018	0.007	0.8008	1.00852	0.0389322	5.92272e-148	0.00178479	0.00694121	0.797078	0.54386	20	CAGE.sparse
ILMN_1874735	2	BU194987	88990283	rs12476041	2	89114365	A	C	0.294235	0.0109	0.005	0.02878	0.226535	0.030317	7.88586e-14	0.0481162	0.0229918	0.0363711	0.0971088	13	CAGE.sparse
ILMN_1714809	2	RPIA	89050241	rs1473958	2	89001005	G	A	0.38668	0.0105	0.0047	0.02377	0.256448	0.0286594	3.61559e-19	0.040944	0.0188899	0.030196	0.100341	17	CAGE.sparse
ILMN_1680274	2	abParts	89953251	rs115975731	2	89131386	A	G	0.0258449	0.0206	0.0134	0.123	0.620011	0.0795301	6.39368e-15	0.0332252	0.0220287	0.131486	0.838587	4	CAGE.sparse
ILMN_2320330	2	MAL	95719238	rs3112986	2	95729338	A	G	0.235586	0.0006	0.0053	0.9087	0.429298	0.0325801	1.19514e-39	0.00139763	0.0123462	0.909869	0.673748	20	CAGE.sparse
ILMN_2327860	2	MAL	95719681	rs2320620	2	95735140	C	T	0.234592	0.0004	0.0054	0.9413	0.43808	0.0328278	1.27031e-40	0.000913075	0.0123267	0.940952	0.494442	20	CAGE.sparse
ILMN_2215211	2	ZNF514	95813801	rs11686534	2	95901265	A	G	0.420477	0.0002	0.0046	0.969	-0.522937	0.0270645	3.51616e-83	-0.000382455	0.00879649	0.96532	0.218118	20	CAGE.sparse
ILMN_1687223	2	ZNF514	95814007	rs11686534	2	95901265	A	G	0.420477	0.0002	0.0046	0.969	-0.300863	0.0265184	7.81298e-30	-0.000664754	0.0152895	0.965321	0.101198	20	CAGE.sparse
ILMN_1811117	2	DKFZp667P0924	96581730	rs28833028	2	96665281	A	G	0.367793	-0.0007	0.0066	0.92	0.185364	0.0275747	1.78942e-11	-0.00377635	0.0356101	0.915545	0.229118	20	CAGE.sparse
ILMN_1740819	2	STARD7	96850983	rs1168969	2	96822981	T	C	0.297217	0.0142	0.0052	0.006599	-0.214214	0.0316667	1.33636e-11	-0.0662889	0.0261781	0.0113341	0.381739	19	CAGE.sparse
ILMN_1721563	2	TMEM127	96916377	rs2301707	2	96931846	C	T	0.301193	-0.0048	0.0047	0.3065	0.222003	0.0284651	6.23357e-15	-0.0216213	0.0213516	0.311236	0.410069	20	CAGE.sparse
ILMN_1792837	2	CIAO1	96938642	rs56800261	2	96942273	C	A	0.341948	-0.011	0.005	0.02948	0.202561	0.0286385	1.51586e-12	-0.0543046	0.0258504	0.035665	0.0893815	15	CAGE.sparse
ILMN_2048793	2	CIAO1	96939756	rs12614188	2	97083089	T	C	0.297217	-0.009	0.0053	0.09	0.20584	0.0295502	3.26604e-12	-0.0437233	0.0265022	0.0989842	0.408542	16	CAGE.sparse
ILMN_2415157	2	ARID5A	97217957	rs4907237	2	97190497	T	C	0.259443	-0.0078	0.0055	0.16	-0.207086	0.031076	2.66734e-11	0.0376655	0.0271538	0.165406	0.0816087	16	CAGE.sparse
ILMN_1755221	2	VIPL	97371895	rs56361249	2	97380229	G	T	0.311133	0.0061	0.0047	0.1928	0.18793	0.02861	5.07625e-11	0.0324589	0.0254928	0.202927	0.00348006	3	CAGE.sparse
ILMN_2382431	2	ANKRD36	97779439	rs1814505	2	98206293	G	A	0.349901	0.0025	0.0076	0.7392	0.264081	0.0282509	8.95722e-21	0.00946679	0.0287969	0.742349	0.157635	20	CAGE.sparse
ILMN_2280568	2	ANKRD36	97779543	rs72951131	2	98332858	A	G	0.100398	0.018	0.0086	0.03668	0.260558	0.044575	5.05398e-09	0.0690825	0.0350581	0.0487797	0.203067	10	CAGE.sparse
ILMN_1724017	2	ANKRD36	97877307	rs873886	2	98277804	C	T	0.255467	-0.001	0.0053	0.8475	-0.536745	0.0327392	2.09124e-60	0.00186308	0.00987499	0.850354	0.574122	20	CAGE.sparse
ILMN_1697377	2	ANKRD36B	98165885	rs1972985	2	98168055	T	C	0.350895	0.0018	0.005	0.7266	-0.937706	0.0277243	9.20044e-251	-0.00191958	0.00533246	0.718862	0.0515134	20	CAGE.sparse
ILMN_1667932	2	ANKRD36B	98205988	rs873886	2	98277804	C	T	0.255467	-0.001	0.0053	0.8475	-0.212783	0.0318626	2.4199e-11	0.00469962	0.0249179	0.850403	0.43664	12	CAGE.sparse
ILMN_1695821	2	ACTR1B	98272682	rs1515030	2	98023626	T	A	0.37674	-0.0054	0.0049	0.2723	-0.289212	0.0279091	3.66697e-25	0.0186714	0.0170381	0.273139	0.00464379	20	CAGE.sparse
ILMN_1719756	2	ZAP70	98356045	rs2121272	2	98361679	C	G	0.485089	0.0052	0.0047	0.2654	-0.345195	0.0274282	2.54038e-36	-0.0150639	0.013668	0.270404	0.338389	20	CAGE.sparse
ILMN_1683065	2	C2orf64	99216080	rs3754872	2	99223925	T	A	0.271372	-0.0063	0.0054	0.2454	0.243867	0.031731	1.5246e-14	-0.0258338	0.0223969	0.248725	0.29298	11	CAGE.sparse
ILMN_1766981	2	UNC50	99234690	rs17505326	2	99156807	A	T	0.263419	-0.005	0.0055	0.3635	-0.554451	0.0326275	9.19607e-65	0.00901793	0.00993391	0.363988	0.46139	20	CAGE.sparse
ILMN_1674967	2	TSGA10	99634696	rs11674894	2	99818972	C	T	0.392644	0.0044	0.0046	0.3464	-0.29654	0.027545	5.00041e-27	-0.0148378	0.0155733	0.340707	0.0206996	20	CAGE.sparse
ILMN_1680430	2	TSGA10	99735084	rs2516833	2	99777405	T	C	0.389662	0.0066	0.0046	0.1538	-0.305952	0.0275322	1.09043e-28	-0.021572	0.0151598	0.154745	0.00669103	20	CAGE.sparse
ILMN_1674645	2	TSGA10	99757910	rs13008171	2	99743419	G	A	0.389662	0.0066	0.0046	0.1518	-0.602939	0.027668	2.76759e-105	-0.0109464	0.00764581	0.152235	0.00718732	20	CAGE.sparse
ILMN_1732404	2	C2orf15	99767227	rs4347885	2	99804007	G	A	0.390656	0.0059	0.0044	0.183	0.549506	0.0276609	8.04549e-88	0.0107369	0.00802541	0.180941	0.0053002	20	CAGE.sparse
ILMN_1717524	2	LIPT1	99778845	rs13030961	2	99799520	C	G	0.367793	0.0053	0.0047	0.2646	-0.776686	0.0282896	6.08453e-166	-0.00682386	0.00605645	0.259865	0.0192747	20	CAGE.sparse
ILMN_2343105	2	LIPT1	99779027	rs11689265	2	99799267	A	G	0.367793	0.0053	0.0047	0.2646	-0.602884	0.0282237	3.08724e-101	-0.00879108	0.00780672	0.260127	0.0124819	20	CAGE.sparse
ILMN_1677133	2	MITD1	99787814	rs6739579	2	99731552	C	T	0.353877	0.0044	0.0047	0.3515	0.403288	0.0286888	6.94548e-45	0.0109103	0.01168	0.350252	0.00180124	20	CAGE.sparse
ILMN_1766154	2	MRPL30	99811247	rs12619780	2	99707307	C	T	0.39165	0.0072	0.0047	0.1301	-0.217468	0.0274478	2.3191e-15	-0.0331083	0.0220127	0.132566	0.0273566	20	CAGE.sparse
ILMN_1791838	2	LYG1	99901168	rs28382977	2	100018304	A	G	0.282306	-0.0073	0.0052	0.1629	0.397358	0.0309557	1.02607e-37	-0.0183713	0.0131645	0.162857	0.110823	20	CAGE.sparse
ILMN_2395474	2	REV1	100017666	rs6713792	2	100091625	G	C	0.4334	-0.0041	0.0047	0.3857	0.305677	0.027398	6.6255e-29	-0.0134129	0.0154226	0.384472	0.0425967	20	CAGE.sparse
ILMN_1707062	2	REV1	100017668	rs10173466	2	100070294	A	G	0.435388	-0.0092	0.0068	0.177	0.300213	0.0274353	7.21169e-28	-0.0306449	0.0228231	0.179364	0.0136474	20	CAGE.sparse
ILMN_1775235	2	AFF3	100163869	rs7565967	2	100744683	G	T	0.493042	-0.0039	0.0066	0.5567	0.448002	0.027768	1.47764e-58	-0.00870532	0.014742	0.554847	0.0143484	20	CAGE.sparse
ILMN_1697308	2	AFF3	100759012	rs62149356	2	100737715	G	A	0.238569	0.0072	0.0051	0.1606	0.438188	0.0298379	7.97052e-49	0.0164313	0.0116925	0.159936	0.0256763	20	CAGE.sparse
ILMN_1702806	2	PDCL3	101192951	rs75258332	2	101151879	A	G	0.200795	0.0093	0.0056	0.09884	0.218337	0.0340408	1.41769e-10	0.0425947	0.0264942	0.107901	0.31513	19	CAGE.sparse
ILMN_1735495	2	TBC1D8	101624146	rs3739015	2	101646144	A	G	0.271372	0.0065	0.0056	0.2405	-0.296098	0.031814	1.31296e-20	-0.0219522	0.0190592	0.249407	0.020894	20	CAGE.sparse
ILMN_1665877	2	RNF149	101893066	rs12991475	2	101867189	G	A	0.247515	0.01	0.0054	0.06665	0.250505	0.0324996	1.27864e-14	0.0399194	0.0221699	0.0717637	0.0421707	6	CAGE.sparse
ILMN_2375003	2	MAP4K4	102510411	rs13400697	2	102336769	G	A	0.34493	-0.0024	0.0047	0.6083	-0.152564	0.0278528	4.3135e-08	0.0157311	0.0309403	0.611149	0.683421	7	CAGE.sparse
ILMN_2375002	2	MAP4K4	102510520	rs972372	2	102467321	T	C	0.384692	0.0093	0.0071	0.1912	0.219144	0.0289083	3.438e-14	0.0424378	0.0328789	0.196796	0.261949	20	CAGE.sparse
ILMN_1758371	2	IL1R2	102608407	rs4851526	2	102618370	G	A	0.432406	0	0.0046	0.9952	0.212329	0.0272958	7.32065e-15	0	0.0216645	1	0.974624	19	CAGE.sparse
ILMN_1772131	2	IL1R2	102644732	rs11691240	2	102617452	T	C	0.432406	0	0.0046	0.9944	0.337777	0.0279932	1.58949e-33	0	0.0136185	1	0.952941	20	CAGE.sparse
ILMN_1781700	2	IL18R1	103014797	rs6731154	2	102991181	C	T	0.219682	0.0096	0.0083	0.2522	-0.52406	0.0326928	7.91002e-58	-0.0183185	0.0158791	0.248653	0.127396	20	CAGE.sparse
ILMN_1721762	2	IL18RAP	103068886	rs2310300	2	103049074	A	G	0.471173	0.0081	0.0045	0.0738	-1.00445	0.0259934	0	-0.00806411	0.00448492	0.072169	0.338816	20	CAGE.sparse
ILMN_1730028	2	MFSD9	103334086	rs6759290	2	103340541	T	C	0.257455	0.0075	0.0054	0.1631	0.329415	0.031859	4.65613e-25	0.0227676	0.0165399	0.168659	0.11902	20	CAGE.sparse
ILMN_1813207	2	MRPS9	105713758	rs56111578	2	105682879	G	T	0.223658	-0.0094	0.0057	0.1001	-0.666398	0.0328031	9.45725e-92	0.0141057	0.00858158	0.100235	0.0242667	20	CAGE.sparse
ILMN_1659583	2	LOC644617	105882579	rs17030723	2	105885309	A	C	0.132207	0.0001	0.0068	0.9911	-0.557789	0.0387623	5.98068e-47	-0.000179279	0.012191	0.988267	0.423602	20	CAGE.sparse
ILMN_2355831	2	FHL2	105977333	rs10190186	2	105997385	G	A	0.0725646	0.0208	0.0098	0.03391	0.832443	0.0535806	1.9711e-54	0.0249867	0.0118819	0.0354731	0.0466255	19	CAGE.sparse
ILMN_1668411	2	FHL2	105977655	rs10190186	2	105997385	G	A	0.0725646	0.0208	0.0098	0.03391	0.642648	0.0535233	3.26937e-33	0.0323661	0.0154858	0.0366137	0.0367612	17	CAGE.sparse
ILMN_1724718	2	NCK2	106510648	rs4316956	2	106406225	C	G	0.397614	0.0045	0.0047	0.3369	-0.301548	0.0283065	1.68907e-26	-0.014923	0.0156491	0.340285	0.430576	20	CAGE.sparse
ILMN_1676822	2	C2orf40	106694354	rs66989638	2	106689736	A	G	0.125249	0.0052	0.0064	0.4176	-0.408362	0.0403727	4.7496e-24	-0.0127338	0.0157229	0.418003	0.483771	15	CAGE.sparse
ILMN_1678831	2	GCC2	109103018	rs2718732	2	109108241	A	T	0.470179	0.017	0.0067	0.01156	-0.185571	0.0270196	6.51016e-12	-0.0916091	0.0384899	0.0173087	0.00959411	15	CAGE.sparse
ILMN_2408730	2	GCC2	109109125	rs2139809	2	109045638	T	C	0.420477	0.0097	0.0047	0.03967	-0.441045	0.0280714	1.26074e-55	-0.0219932	0.0107481	0.0407316	0.059889	20	CAGE.sparse
ILMN_1743275	2	SH3RF3	110261866	rs10189834	2	109839713	C	T	0.0387674	0.0215	0.0119	0.07041	-0.42263	0.0573002	1.63464e-13	-0.0508719	0.0289895	0.0792864	0.587419	14	CAGE.sparse
ILMN_1724040	2	ANKRD57	110376464	rs892464	2	110343913	T	G	0.314115	0.007	0.0049	0.1562	-0.355931	0.0308783	9.65597e-31	-0.0196667	0.013872	0.156271	0.284868	20	CAGE.sparse
ILMN_1799569	2	LIMS3L	110663570	rs2917985	2	109117645	G	A	0.508946	-0.0063	0.0066	0.3434	0.18004	0.0267889	1.80861e-11	-0.0349922	0.0370264	0.344628	0.0578003	17	CAGE.sparse
ILMN_1693685	2	NCRNA00116	110969997	rs137856165	2	110984277	C	A	0.0427435	-0.0135	0.011	0.2178	0.638553	0.0590469	2.94418e-27	-0.0211415	0.017337	0.222675	0.88447	15	CAGE.sparse
ILMN_2359627	2	BCL2L11	111881692	rs6734942	2	111910694	T	C	0.346918	-0.0119	0.0047	0.01144	-0.166329	0.0284065	4.76108e-09	0.071545	0.0307859	0.0201281	0.000808845	8	CAGE.sparse
ILMN_1804812	2	ANAPC1	112526910	rs146880939	2	112595007	G	A	0.422465	0.014	0.0046	0.002588	-0.220711	0.0278158	2.10947e-15	-0.0634314	0.0223223	0.00448854	0.0182048	10	CAGE.sparse
ILMN_1770610	2	MERTK	112786441	rs13425080	2	112788380	C	T	0.0785288	-0.0154	0.0085	0.07058	0.42443	0.049063	5.1178e-18	-0.036284	0.0204614	0.0761805	0.0136836	16	CAGE.sparse
ILMN_2138589	2	MERTK	112786554	rs4528767	2	112759864	C	G	0.254473	-0.0183	0.0068	0.007166	-0.556178	0.0308729	1.48351e-72	0.0329031	0.012362	0.00777605	0.121593	20	CAGE.sparse
ILMN_1735743	2	FBLN7	112945433	rs8179708	2	113055326	G	A	0.353877	-0.0073	0.0067	0.2732	0.161351	0.0285421	1.57591e-08	-0.045243	0.0422886	0.284681	0.0105176	4	CAGE.sparse
ILMN_1797530	2	CHCHD5	113343854	rs1047652	2	113346512	A	C	0.224652	-0.0082	0.0053	0.1232	-0.209843	0.0332361	2.7243e-10	0.0390768	0.0260043	0.132914	0.378485	13	CAGE.sparse
ILMN_1885771	2	FLJ42351	113399468	rs4849090	2	113399795	T	C	0.168986	-0.0191	0.0063	0.002606	0.914777	0.0349384	4.19793e-151	-0.0208794	0.00693294	0.00259855	0.0889604	20	CAGE.sparse
ILMN_1672662	2	SLC20A1	113421001	rs6542081	2	113464589	A	G	0.5	0.0049	0.0045	0.2817	0.566929	0.0275358	3.45853e-94	0.00864306	0.0079486	0.276874	0.0268933	20	CAGE.sparse
ILMN_1689734	2	IL1RN	113885238	rs2637988	2	113876779	G	A	0.429423	0.0017	0.0046	0.7156	0.220644	0.0279226	2.74494e-15	0.00770472	0.0208709	0.712007	0.0155463	19	CAGE.sparse
ILMN_1774874	2	IL1RN	113891383	rs17042917	2	113870663	A	G	0.112326	-0.0167	0.0066	0.0116	0.346299	0.0420424	1.76732e-16	-0.0482242	0.0199377	0.0155739	0.0353938	20	CAGE.sparse
ILMN_2154115	2	PSD4	113960411	rs2241976	2	113943470	G	A	0.452286	-0.0063	0.0066	0.3422	0.526478	0.0282183	1.10106e-77	-0.0119663	0.0125525	0.340439	0.00927349	20	CAGE.sparse
ILMN_2319292	2	PAX8	113973628	rs72831810	2	113979364	A	G	0.142147	0.0112	0.0064	0.08	0.267254	0.0389206	6.57288e-12	0.0419077	0.0247127	0.0899248	0.0258954	13	CAGE.sparse
ILMN_1708534	2	PAX8	113975212	rs7578633	2	113978650	T	C	0.393638	0.0036	0.0047	0.44	-0.39449	0.0282397	2.39834e-44	-0.00912571	0.011932	0.444385	0.0854379	20	CAGE.sparse
ILMN_1705605	2	DDX11L2	114356873	rs1448867	2	114442346	T	C	0.427435	-0.0037	0.0048	0.4366	0.195233	0.0289053	1.43597e-11	-0.0189517	0.0247456	0.443759	0.157899	13	CAGE.sparse
ILMN_1671226	2	DDX11L2	114357738	rs11684486	2	114451680	A	G	0.379722	-0.006	0.0049	0.2234	0.368717	0.0287716	1.34597e-37	-0.0162726	0.0133498	0.222868	0.0779626	20	CAGE.sparse
ILMN_1735955	2	RPL23AP7	114379365	rs1597246	2	114448296	A	G	0.379722	-0.0058	0.0049	0.2373	0.199241	0.029235	9.41635e-12	-0.0291105	0.0249615	0.243528	0.0187058	20	CAGE.sparse
ILMN_1728059	2	RPL23AP7	114379524	rs11900605	2	114449152	T	C	0.437376	-0.0041	0.0047	0.3829	0.166333	0.0286843	6.6812e-09	-0.0246493	0.0285745	0.388339	0.034791	10	CAGE.sparse
ILMN_2222750	2	RPL23AP7	114383189	rs4849261	2	114450028	A	G	0.379722	-0.0061	0.0049	0.2121	0.957502	0.028686	2.79165e-244	-0.00637074	0.00512104	0.213487	0.0421913	20	CAGE.sparse
ILMN_1750273	2	RPL23AP7	114384627	rs4849261	2	114450028	A	G	0.379722	-0.0061	0.0049	0.2121	0.819418	0.0288785	4.15371e-177	-0.00744431	0.00598561	0.213609	0.0343133	20	CAGE.sparse
ILMN_2206554	2	SLC35F5	114472546	rs73955046	2	114452126	T	C	0.444334	-0.0035	0.0047	0.4593	-0.20146	0.027844	4.64464e-13	0.0173732	0.0234529	0.458834	0.0409349	20	CAGE.sparse
ILMN_1770994	2	LOC440900	114764780	rs10211038	2	114593805	A	G	0.176938	-0.0081	0.0058	0.159	-0.520974	0.0345599	2.38236e-51	0.0155478	0.0111807	0.164348	0.389087	20	CAGE.sparse
ILMN_1756220	2	DDX18	118589653	rs1052637	2	118575215	G	C	0.368787	-0.0065	0.0047	0.1715	-0.544713	0.0284332	8.35752e-82	0.0119329	0.00865085	0.167775	0.0326399	20	CAGE.sparse
ILMN_1672656	2	BI559828	118940810	rs116342094	2	119442562	G	A	0.0457256	0.012	0.0111	0.2801	0.509968	0.0657326	8.61294e-15	0.0235309	0.0219764	0.284288	0.863175	6	CAGE.sparse
ILMN_1731503	2	MARCO	119752000	rs10184214	2	119717450	C	G	0.238569	0.0042	0.0051	0.4194	-0.94997	0.0317307	6.20845e-197	-0.00442119	0.00537062	0.410384	0.0961135	20	CAGE.sparse
ILMN_2383349	2	STEAP3	120023035	rs838070	2	120016461	A	G	0.471173	-0.0171	0.0046	0.0002065	-0.526695	0.0275099	1.0521e-81	0.0324666	0.00889681	0.000263017	0.535408	20	CAGE.sparse
ILMN_1726729	2	C2orf76	120069219	rs6712455	2	120078243	A	G	0.351889	0.0017	0.005	0.7423	-0.215006	0.029279	2.08311e-13	-0.00790676	0.0232801	0.734131	0.00892349	15	CAGE.sparse
ILMN_1755926	2	DBI	120125214	rs10179740	2	120151013	G	A	0.191849	-0.0156	0.006	0.009539	-0.287739	0.0350117	2.06293e-16	0.0542158	0.0218709	0.0131786	0.530631	12	CAGE.sparse
ILMN_2305544	2	DBI	120128358	rs11896798	2	120121655	A	G	0.199801	-0.0141	0.0059	0.01656	-0.486516	0.0348665	2.98782e-44	0.0289816	0.0123036	0.0184962	0.045817	20	CAGE.sparse
ILMN_1756402	2	TMEM177	120439392	rs2272053	2	120436773	G	A	0.150099	-0.0034	0.0066	0.6119	-0.37779	0.0383084	6.09434e-23	0.00899971	0.0174938	0.606937	0.0266026	20	CAGE.sparse
ILMN_2231020	2	TMEM185B	120979288	rs1437421	2	120975831	C	A	0.317097	-0.0047	0.0048	0.3271	0.24554	0.0286367	9.9681e-18	-0.0191415	0.0196758	0.330631	0.00167561	20	CAGE.sparse
ILMN_1676358	2	RALB	121051914	rs934722	2	121010443	A	T	0.291252	0.0046	0.0048	0.3415	-0.503109	0.0297479	3.64436e-64	-0.00914315	0.00955598	0.338669	0.143824	20	CAGE.sparse
ILMN_1685714	2	INHBB	121108678	rs13412677	2	121029517	C	G	0.292247	0.0046	0.0048	0.3394	-0.21699	0.0291112	9.06673e-14	-0.0211991	0.0223029	0.341853	0.141382	17	CAGE.sparse
ILMN_1700507	2	CLASP1	122095585	rs78929253	2	122122285	C	T	0.0318091	0.0001	0.0187	0.9947	-0.664647	0.0892956	9.82589e-14	-0.000150456	0.0281352	0.995733	0.863417	7	CAGE.sparse
ILMN_1786189	2	MKI67IP	122484905	rs74369368	2	122530091	T	C	0.0427435	-0.0314	0.0105	0.002815	0.546882	0.0652558	5.26643e-17	-0.0574164	0.0203855	0.00485451	0.156714	11	CAGE.sparse
ILMN_1682332	2	GYPC	127453851	rs2119151	2	127408871	G	T	0.392644	0.0054	0.0047	0.2535	-0.550328	0.0287837	1.73984e-81	-0.00981233	0.00855577	0.251437	0.896219	14	CAGE.sparse
ILMN_1668039	2	GYPC	127454026	rs2119151	2	127408871	G	T	0.392644	0.0054	0.0047	0.2535	-0.504112	0.0285399	8.02394e-70	-0.0107119	0.00934303	0.251583	0.915267	12	CAGE.sparse
ILMN_1674160	2	BIN1	127805872	rs10194375	2	127839781	A	C	0.359841	-0.0066	0.0047	0.1626	0.833658	0.0294244	1.38701e-176	-0.00791692	0.00564472	0.160756	0.422822	20	CAGE.sparse
ILMN_2309245	2	BIN1	127805943	rs10194375	2	127839781	A	C	0.359841	-0.0066	0.0047	0.1626	0.786365	0.0293275	2.26543e-158	-0.00839305	0.00598506	0.160816	0.491123	20	CAGE.sparse
ILMN_1740216	2	ERCC3	128015212	rs79270895	2	128004254	G	A	0.0298211	-0.0224	0.0152	0.14	0.777069	0.0797461	1.95141e-22	-0.0288263	0.0197831	0.145085	0.0549234	14	CAGE.sparse
ILMN_1765122	2	MAP3K2	128063864	rs6430937	2	128082232	C	T	0.232604	-0.0154	0.0053	0.003468	-0.996652	0.0337809	2.60244e-191	0.0154517	0.00534353	0.003832	0.000334384	20	CAGE.sparse
ILMN_1835631	2	MAP3K2	128137393	rs4662729	2	128190415	T	C	0.327038	0.0003	0.0049	0.9534	-0.299593	0.0295566	3.81475e-24	-0.00100136	0.0163558	0.951181	0.118457	20	CAGE.sparse
ILMN_2329667	2	MYO7B	128394473	rs2255177	2	128393289	C	T	0.33499	-0.0024	0.005	0.6307	-0.263928	0.0285983	2.7368e-20	0.00909339	0.0189702	0.631688	0.752069	20	CAGE.sparse
ILMN_1760493	2	LIMS2	128396144	rs2244880	2	128386644	C	G	0.451292	-0.0005	0.0047	0.92	-0.248189	0.0275964	2.39418e-19	0.00201459	0.0189385	0.915284	0.889592	20	CAGE.sparse
ILMN_1765746	2	SFT2D3	128461083	rs6730142	2	128442014	T	C	0.284294	-0.0029	0.0054	0.5867	-0.168038	0.0302592	2.80348e-08	0.017258	0.0322855	0.592966	0.516715	20	CAGE.sparse
ILMN_1670172	2	WDR33	128522222	rs187794686	2	128525162	A	G	0.0715706	-0.0233	0.0087	0.007299	-0.731942	0.0479163	1.11494e-52	0.0318331	0.0120675	0.00834152	0.186159	20	CAGE.sparse
ILMN_1792672	2	POLR2D	128604609	rs17600636	2	128600609	C	T	0.411531	-0.0009	0.0046	0.8453	0.338546	0.0279714	1.0146e-33	-0.00265843	0.0135893	0.844902	0.0305287	20	CAGE.sparse
ILMN_1797025	2	NA	128646845	rs6708734	2	128647714	G	A	0.122266	-0.0048	0.0066	0.4669	0.751049	0.0365811	1.13653e-93	-0.00639106	0.00879322	0.467338	0.00334417	20	CAGE.sparse
ILMN_1710220	2	NA	130961920	rs114549945	2	132234662	A	G	0.0904573	-0.001	0.0139	0.9402	1.52382	0.0551852	7.80263e-168	-0.000656245	0.00912184	0.942648	0.441289	20	CAGE.sparse
ILMN_1730347	2	CCDC115	131096234	rs11542416	2	131100496	A	G	0.217694	-0.0048	0.0062	0.4374	0.473963	0.0339944	3.50045e-44	-0.0101274	0.0131013	0.439521	0.104392	20	CAGE.sparse
ILMN_2156982	2	IMP4	131104150	rs4458251	2	131081765	C	T	0.218688	-0.0046	0.006	0.4441	0.469619	0.0342193	7.31241e-43	-0.00979517	0.0127962	0.44399	0.307748	20	CAGE.sparse
ILMN_1698323	2	PLEKHB2	131890525	rs57947210	2	131877646	A	G	0.109344	0.0102	0.0071	0.1512	0.62413	0.0381293	3.19571e-60	0.0163427	0.0114196	0.152396	0.111692	20	CAGE.sparse
ILMN_1697652	2	PLEKHB2	131904910	rs6430557	2	131822607	G	A	0.107356	0.0105	0.0072	0.1427	0.443853	0.038321	5.05498e-31	0.0236565	0.0163497	0.147922	0.143013	20	CAGE.sparse
ILMN_2297710	2	PLEKHB2	131905081	rs57947210	2	131877646	A	G	0.109344	0.0102	0.0071	0.1512	0.649422	0.0384911	7.23014e-64	0.0157063	0.0109724	0.152304	0.110067	20	CAGE.sparse
ILMN_1715693	2	BX648270	132444004	rs6720375	2	132440073	G	C	0.414513	0.0097	0.0047	0.04018	-0.514765	0.0280927	5.34452e-75	-0.0188435	0.00918811	0.0402803	0.505562	20	CAGE.sparse
ILMN_1684726	2	C2orf27A	132508393	rs6720375	2	132440073	G	C	0.414513	0.0097	0.0047	0.04018	-0.209471	0.027753	4.4305e-14	-0.0463071	0.0232612	0.0465086	0.630602	10	CAGE.sparse
ILMN_1898453	2	AL049390	134964783	rs1257168	2	134963892	A	G	0.437376	-0.0074	0.0046	0.1065	-0.168745	0.0276748	1.07791e-09	0.0438532	0.0281929	0.119834	0.507527	8	CAGE.sparse
ILMN_1804010	2	AK130848	135040410	rs13014122	2	135050622	A	G	0.310139	-0.0077	0.0055	0.1623	-0.28428	0.0313717	1.28468e-19	0.027086	0.0195767	0.166486	0.820951	20	CAGE.sparse
ILMN_1816244	2	LOC151162	135211866	rs7841	2	135211861	T	C	0.0914513	-0.0032	0.009	0.7236	-1.2158	0.0539614	2.06608e-112	0.00263201	0.00740345	0.722207	0.177855	20	CAGE.sparse
ILMN_1722522	2	CCNT2	135713937	rs41449851	2	135675767	C	T	0.274354	0.0018	0.0058	0.7563	0.433514	0.0314456	3.08773e-43	0.00415212	0.0133824	0.756359	0.0497447	20	CAGE.sparse
ILMN_1739876	2	RAB3GAP1	135927394	rs11892750	2	135783367	A	G	0.204771	0.018	0.01	0.07186	-0.35478	0.0352192	7.23694e-24	-0.0507357	0.0286329	0.0764055	0.000224648	20	CAGE.sparse
ILMN_1798654	2	MCM6	136598193	rs6739713	2	136488978	G	A	0.360835	-0.0027	0.0055	0.6191	0.453262	0.0288761	1.59097e-55	-0.00595682	0.0121402	0.62366	0.30069	20	CAGE.sparse
ILMN_1813836	2	DARS	136664912	rs309118	2	136746224	C	G	0.223658	-0.0021	0.0066	0.7474	0.752162	0.0337741	7.15947e-110	-0.00279195	0.0087756	0.750372	0.394525	20	CAGE.sparse
ILMN_1790881	2	HNMT	138722164	rs10928640	2	138793328	T	C	0.530815	0.0002	0.0046	0.9616	0.289835	0.0270367	8.19516e-27	0.000690048	0.0158712	0.965321	0.534956	20	CAGE.sparse
ILMN_1751789	2	HNMT	138724861	rs10928646	2	138844951	A	G	0.398608	0.0001	0.0046	0.9762	-0.197986	0.0276229	7.64026e-13	-0.000505086	0.0232341	0.982656	0.105403	11	CAGE.sparse
ILMN_1705984	2	HNMT	138773293	rs973013	2	138758153	A	T	0.214712	0.0005	0.0055	0.9273	-0.228516	0.0321964	1.26975e-12	-0.00218803	0.0240703	0.927571	0.51911	9	CAGE.sparse
ILMN_2284744	2	HNMT	138773777	rs1455162	2	138765051	G	A	0.2167	0.0004	0.0055	0.9454	-0.433873	0.0323909	6.47597e-41	-0.000921929	0.0126767	0.942024	0.418952	13	CAGE.sparse
ILMN_1737514	2	KYNU	143743551	rs78189771	2	143635782	G	A	0.0636183	0.0164	0.0113	0.1471	1.07271	0.0677001	1.52153e-56	0.0152884	0.0105782	0.14838	0.0873643	20	CAGE.sparse
ILMN_1746517	2	KYNU	143798222	rs78189771	2	143635782	G	A	0.0636183	0.0164	0.0113	0.1471	1.23	0.0677572	1.21457e-73	0.0133333	0.00921631	0.147978	0.099816	20	CAGE.sparse
ILMN_2208413	2	ARHGAP15	144525613	rs72992640	2	143884297	T	C	0.121272	0.0079	0.0074	0.2901	-0.538888	0.0414833	1.38556e-38	-0.0146598	0.0137783	0.287337	0.0581955	20	CAGE.sparse
ILMN_2152711	2	ACVR2A	148688124	rs6760703	2	148583330	T	C	0.327038	-0.003	0.0049	0.5339	0.247223	0.030227	2.86493e-16	-0.0121348	0.0198756	0.541506	0.0908725	20	CAGE.sparse
ILMN_1693119	2	LYPD6B	150071478	rs16826449	2	149927444	T	C	0.136183	0.0009	0.0074	0.905	0.287884	0.0415475	4.23727e-12	0.00312626	0.0257088	0.903214	0.146196	4	CAGE.sparse
ILMN_1858599	2	RBM43	152105436	rs11691055	2	152116735	A	G	0.439364	0.0162	0.0045	0.0003714	-0.765787	0.0270075	7.34418e-177	-0.0211547	0.00592348	0.000355172	0.0811987	20	CAGE.sparse
ILMN_1797379	2	RBM43	152106352	rs2271811	2	152117780	C	T	0.437376	0.0162	0.0045	0.0003694	-0.192947	0.026658	4.55804e-13	-0.0839609	0.0260481	0.00126721	0.0911617	17	CAGE.sparse
ILMN_1739541	2	NMI	152127263	rs3856557	2	152136961	A	G	0.437376	0.0146	0.0045	0.001359	0.512207	0.026995	2.79033e-80	0.0285041	0.00891302	0.00138371	0.155229	20	CAGE.sparse
ILMN_1785732	2	TNFAIP6	152226749	rs2278089	2	152146672	G	T	0.413519	-0.0096	0.0047	0.03978	0.775486	0.0276406	3.37045e-173	-0.0123793	0.00607676	0.0416339	0.0172647	20	CAGE.sparse
ILMN_1688526	2	ARL5A	152659164	rs7564024	2	152535135	T	C	0.175944	-0.0047	0.0065	0.4631	0.269478	0.035806	5.22956e-14	-0.0174411	0.0242318	0.471671	0.399508	20	CAGE.sparse
ILMN_1781135	2	STAM2	152976319	rs11693948	2	152976703	A	T	0.316103	0.015	0.0068	0.02739	-0.388043	0.0288401	2.87819e-41	-0.0386555	0.0177578	0.0294939	0.000135578	20	CAGE.sparse
ILMN_1659854	2	PRPF40A	153533131	rs4664602	2	153542585	C	T	0.17992	-0.0115	0.0065	0.07723	0.240827	0.037524	1.38125e-10	-0.0477521	0.0279971	0.0880808	0.338215	10	CAGE.sparse
ILMN_1665425	2	RPRM	154333943	rs16833024	2	154263471	G	A	0.238569	0.0062	0.0056	0.2681	0.333078	0.0331497	9.40437e-24	0.0186143	0.0169146	0.271122	0.864274	20	CAGE.sparse
ILMN_1723139	2	GPD2	157436297	rs298301	2	157299268	G	A	0.457256	-0.0071	0.0046	0.1269	0.232091	0.0275016	3.19567e-17	-0.0305914	0.0201486	0.12894	0.411728	20	CAGE.sparse
ILMN_1746864	2	CYTIP	158271598	rs267992	2	158271512	C	T	0.0397614	-0.0234	0.0123	0.05805	0.961983	0.0564486	4.02496e-65	-0.0243248	0.0128655	0.0586651	0.0488044	14	CAGE.sparse
ILMN_1760490	2	ACVR1	158593178	rs35160507	2	158752065	T	C	0.0755467	-0.0182	0.0079	0.02151	-0.353794	0.0532193	2.97402e-11	0.0514424	0.0236322	0.0294961	0.542461	3	CAGE.sparse
ILMN_1661325	2	PKP4	159533308	rs10804389	2	158978178	C	G	0.463221	0.0135	0.0046	0.003236	0.168449	0.0272518	6.36136e-10	0.080143	0.0302296	0.00802212	0.131855	13	CAGE.sparse
ILMN_1749410	2	PKP4	159537823	rs13418976	2	158971237	T	C	0.507952	-0.0159	0.0046	0.0005171	-0.531707	0.0278217	2.03599e-81	0.0299037	0.00879174	0.000670569	0.051787	20	CAGE.sparse
ILMN_1735275	2	WDSUB1	160092624	rs10490002	2	160109258	G	C	0.342942	-0.0075	0.0048	0.1152	-0.50353	0.0289308	7.60875e-68	0.0148948	0.00957104	0.119651	0.118142	20	CAGE.sparse
ILMN_1720850	2	BAZ2B	160175664	rs6745766	2	160454795	A	G	0.372763	0.0118	0.0047	0.01152	0.640563	0.0279117	1.48629e-116	0.0184213	0.00738107	0.0125692	0.0636499	20	CAGE.sparse
ILMN_1717337	2	2024-03-07	160624757	rs1134023	2	160551862	C	T	0.0854871	-0.015	0.0076	0.04778	-0.618207	0.050339	1.14751e-34	0.0242637	0.0124514	0.0513338	0.233987	20	CAGE.sparse
ILMN_2070940	2	CD302	160625811	rs1965702	2	160615060	G	C	0.0765408	0.0035	0.009	0.7003	0.447252	0.0503203	6.21612e-19	0.00782557	0.0201421	0.697633	0.0614897	20	CAGE.sparse
ILMN_1716797	2	CD302	160626325	rs1965702	2	160615060	G	C	0.0765408	0.0035	0.009	0.7003	0.922691	0.0508109	1.08374e-73	0.00379325	0.00975631	0.697424	0.0419277	20	CAGE.sparse
ILMN_1757011	2	LY75	160659949	rs9636280	2	160717852	C	T	0.474155	-0.001	0.0046	0.8282	-0.189783	0.0272629	3.37342e-12	0.00526918	0.02425	0.827986	7.04619e-06	11	CAGE.sparse
ILMN_1742853	2	LY75	160661631	rs9636280	2	160717852	C	T	0.474155	-0.001	0.0046	0.8282	-0.451966	0.0275521	1.78907e-60	0.00221256	0.0101787	0.827918	8.07629e-07	20	CAGE.sparse
ILMN_2358540	2	RBMS1	161130798	rs1020732	2	161144239	G	A	0.414513	-0.013	0.0047	0.005432	-0.53468	0.0283081	1.43491e-79	0.0243136	0.00888406	0.0062046	0.0807655	20	CAGE.sparse
ILMN_2358541	2	RBMS1	161130926	rs1020732	2	161144239	G	A	0.414513	-0.013	0.0047	0.005432	-0.331373	0.027986	2.40521e-32	0.0392307	0.0145653	0.00707177	0.11887	20	CAGE.sparse
ILMN_1666444	2	RBMS1	161135144	rs12997772	2	161228203	T	C	0.185885	0.0012	0.006	0.8361	0.184515	0.0336493	4.17058e-08	0.00650354	0.0325393	0.841584	0.026101	9	CAGE.sparse
ILMN_2413816	2	GRB14	165350942	rs56386025	2	165398259	T	G	0.0914513	0.0196	0.0075	0.008729	-0.670748	0.0446509	5.26551e-51	-0.0292211	0.0113495	0.0100338	0.0121499	20	CAGE.sparse
ILMN_1761260	2	COBLL1	165541438	rs4667772	2	165616471	T	C	0.244533	-0.0224	0.0058	0.0001011	0.249545	0.0327705	2.63839e-14	-0.0897634	0.0260606	0.000572321	0.00864967	16	CAGE.sparse
ILMN_1672591	2	SCN9A	167055303	rs3915302	2	167237057	G	C	0.44831	-0.0086	0.0046	0.06277	-0.176117	0.0269761	6.63735e-11	0.0488312	0.0271688	0.0722844	0.00227137	13	CAGE.sparse
ILMN_1791328	2	STK39	168810770	rs4668044	2	169041770	G	A	0.26839	-0.0084	0.0052	0.1069	-0.44342	0.0312201	8.77368e-46	0.0189437	0.0118026	0.108486	0.0388614	20	CAGE.sparse
ILMN_1767662	2	LASS6	169630984	rs2724184	2	169306579	T	C	0.482107	0.0003	0.0046	0.9498	-0.17026	0.0281728	1.50883e-09	-0.00176201	0.0270191	0.948004	0.034802	5	CAGE.sparse
ILMN_1727150	2	DHRS9	169923758	rs72888673	2	169961568	A	G	0.212724	-0.0082	0.0059	0.1618	0.296384	0.0338267	1.92096e-18	-0.0276668	0.0201555	0.169855	0.0554052	7	CAGE.sparse
ILMN_2281502	2	DHRS9	169929149	rs72888673	2	169961568	A	G	0.212724	-0.0082	0.0059	0.1618	0.186682	0.0336247	2.82532e-08	-0.043925	0.0325798	0.177585	0.130989	3	CAGE.sparse
ILMN_2384181	2	DHRS9	169952086	rs1862069	2	169933741	G	A	0.482107	0.0148	0.0046	0.001274	-0.576268	0.0275758	5.63067e-97	-0.0256825	0.00807645	0.00147314	0.375732	20	CAGE.sparse
ILMN_1733998	2	DHRS9	169952583	rs1862069	2	169933741	G	A	0.482107	0.0148	0.0046	0.001274	-0.600132	0.0275856	6.15916e-105	-0.0246612	0.00774835	0.00145872	0.33473	20	CAGE.sparse
ILMN_1751362	2	FASTKD1	170387881	rs2353192	2	170430388	C	G	0.130219	0.012	0.0063	0.05559	0.683148	0.0410418	3.27992e-62	0.0175657	0.0092822	0.0584361	0.689926	20	CAGE.sparse
ILMN_1728380	2	PHOSPHO2	170557706	rs7575494	2	170517594	T	C	0.284294	0.0019	0.0052	0.7122	-0.548434	0.0305849	6.69125e-72	-0.00346441	0.00948351	0.714881	0.000768546	20	CAGE.sparse
ILMN_1691570	2	METTL5	170678493	rs113973929	2	170674279	T	G	0.0318091	0.0054	0.017	0.7508	-1.36375	0.0716547	9.22117e-81	-0.00395967	0.0124674	0.750786	0.86651	20	CAGE.sparse
ILMN_2171640	2	UBR3	170937164	rs6713210	2	170956187	C	A	0.244533	-0.0134	0.0054	0.0128	-0.346382	0.0308978	3.6185e-29	0.0386856	0.0159671	0.0153999	0.106832	20	CAGE.sparse
ILMN_1812859	2	GAD1	171687676	rs56932796	2	171696231	C	G	0.0139165	-0.0042	0.0173	0.8083	0.750263	0.0790974	2.41674e-21	-0.00559804	0.0230661	0.808242	0.564609	3	CAGE.sparse
ILMN_1811029	2	TLK1	171848632	rs6750849	2	171902150	T	A	0.351889	-0.0081	0.0049	0.09823	-0.180516	0.0278844	9.56143e-11	0.0448714	0.0280154	0.109229	0.0508722	14	CAGE.sparse
ILMN_1653980	2	METTL8	172180046	rs12995219	2	172153775	A	G	0.240557	0.0022	0.0053	0.677	-0.1962	0.0318314	7.10531e-10	-0.011213	0.0270744	0.67876	0.535014	14	CAGE.sparse
ILMN_1712305	2	CYBRD1	172414061	rs6433294	2	172369069	C	T	0.324056	0.0067	0.0048	0.1641	-0.66385	0.0293523	2.97365e-113	-0.0100926	0.00724431	0.163565	0.0156376	20	CAGE.sparse
ILMN_2087692	2	CYBRD1	172414285	rs6433294	2	172369069	C	T	0.324056	0.0067	0.0048	0.1641	-0.635788	0.0293578	5.2751e-104	-0.0105381	0.00756535	0.163637	0.0113752	20	CAGE.sparse
ILMN_1788053	2	SLC25A12	172641152	rs11886820	2	172614207	T	G	0.272366	0.0015	0.0053	0.7825	0.29381	0.0307999	1.43776e-21	0.00510534	0.0180468	0.777258	0.0143943	20	CAGE.sparse
ILMN_1725244	2	HAT1	172848217	rs6433319	2	172830953	T	C	0.32008	0.0016	0.0049	0.7464	-0.264512	0.0287502	3.56774e-20	-0.00604887	0.0185363	0.744178	0.0145475	20	CAGE.sparse
ILMN_1698803	2	ZAK	174081954	rs1347988	2	173997382	T	C	0.262425	-0.0084	0.0053	0.1101	-0.262161	0.0303815	6.19085e-18	0.0320414	0.0205548	0.119037	0.406992	20	CAGE.sparse
ILMN_1737184	2	CDCA7	174233408	rs11691325	2	174226867	A	G	0.491054	0.0153	0.0045	0.0007332	0.200658	0.0270289	1.1378e-13	0.0762491	0.0246663	0.0019933	0.00777215	13	CAGE.sparse
ILMN_1671516	2	CIR1	175213353	rs4972657	2	175254595	G	T	0.290258	0.0025	0.0048	0.6009	-0.229815	0.029264	4.05667e-15	-0.0108783	0.0209322	0.603279	0.0119776	20	CAGE.sparse
ILMN_1709925	2	GPR155	175296424	rs6757461	2	175300997	A	G	0.382704	0.004	0.0049	0.4114	0.239501	0.0289402	1.27682e-16	0.0167014	0.0205585	0.416571	0.0279175	20	CAGE.sparse
ILMN_1668417	2	WIPF1	175425047	rs16862713	2	175431453	G	T	0.054672	0.0272	0.0165	0.09966	0.394858	0.0539532	2.50706e-13	0.0688855	0.0428341	0.107793	0.000137645	5	CAGE.sparse
ILMN_2351298	2	WIPF1	175425874	rs16862713	2	175431453	G	T	0.054672	0.0272	0.0165	0.09966	-0.493871	0.0540296	6.20213e-20	-0.0550751	0.0339485	0.104736	3.88769e-05	7	CAGE.sparse
ILMN_2262957	2	WIPF1	175547568	rs72914576	2	175529967	G	C	0.23161	0.0079	0.0057	0.1672	0.658726	0.0367747	9.4245e-72	0.0119928	0.00867893	0.167022	0.431881	20	CAGE.sparse
ILMN_1678493	2	CHN1	175664516	rs10930689	2	175734495	A	G	0.404573	-0.0083	0.0046	0.07116	-0.442673	0.0280464	4.03537e-56	0.0187497	0.0104591	0.0730254	0.00664613	20	CAGE.sparse
ILMN_2055760	2	KIAA1715	176790743	rs10181642	2	176893553	C	A	0.175944	0.0059	0.0059	0.3198	-0.339588	0.033656	6.11892e-24	-0.017374	0.0174591	0.319676	0.241447	20	CAGE.sparse
ILMN_2306565	2	MTX2	177202392	rs1962028	2	177147435	G	T	0.209742	0.0019	0.0055	0.7348	0.256944	0.0311761	1.69784e-16	0.00739461	0.0214242	0.729981	0.414258	20	CAGE.sparse
ILMN_1698209	2	AGPS	178402866	rs78724437	2	178202565	T	G	0.198807	0.0014	0.0057	0.8024	0.226418	0.0347506	7.24414e-11	0.00618325	0.0251926	0.806116	0.98073	6	CAGE.sparse
ILMN_1680378	2	RBM45	178994249	rs10187205	2	179015630	A	T	0.455268	0.0033	0.0048	0.4906	0.160798	0.0275204	5.13104e-09	0.0205226	0.0300571	0.49474	0.0274316	9	CAGE.sparse
ILMN_1823112	2	RBM45	179003251	rs334066	2	179003272	C	T	0.210736	-0.0063	0.0059	0.2894	0.343785	0.032965	1.83211e-25	-0.0183254	0.0172516	0.288125	0.121361	20	CAGE.sparse
ILMN_1758474	2	PRKRA	179296428	rs79117861	2	179371680	T	G	0.0377734	-0.0116	0.0136	0.3949	0.524978	0.0789286	2.9051e-11	-0.0220962	0.026118	0.397545	0.899496	11	CAGE.sparse
ILMN_1724495	2	SESTD1	179979900	rs28838656	2	180060867	A	G	0.269384	0.0128	0.0053	0.01591	0.479924	0.0314033	9.98786e-53	0.0266709	0.0111805	0.0170563	0.15506	20	CAGE.sparse
ILMN_1733142	2	NA	181852091	rs6754913	2	181968662	C	T	0.286282	-0.0045	0.005	0.3737	-0.367703	0.0297985	5.53978e-35	0.0122381	0.0136341	0.369391	0.544161	20	CAGE.sparse
ILMN_1885273	2	AK002088	181920750	rs62180132	2	181887858	T	C	0.287276	-0.0039	0.005	0.4389	0.911895	0.0295262	1.94313e-209	-0.00427681	0.00548484	0.435537	0.514797	20	CAGE.sparse
ILMN_2390338	2	UBE2E3	181927653	rs62180073	2	181834424	G	A	0.285288	-0.0057	0.005	0.2532	0.536843	0.0303975	8.40979e-70	-0.0106176	0.00933309	0.255274	0.185598	20	CAGE.sparse
ILMN_1747052	2	ITGA4	182400630	rs1375493	2	182323766	G	A	0.462227	-0.006	0.0046	0.1928	0.486725	0.0277318	5.82873e-69	-0.0123273	0.00947698	0.19334	0.00234827	20	CAGE.sparse
ILMN_1801091	2	CERKL	182402610	rs1449259	2	182398329	G	A	0.142147	0.0137	0.0061	0.02418	-0.354536	0.041052	5.808e-18	-0.0386421	0.0177779	0.0297348	0.522608	15	CAGE.sparse
ILMN_2151541	2	DNAJC10	183642995	rs13028101	2	183662194	C	G	0.356859	0.0011	0.0047	0.821	-0.209583	0.0281209	9.12921e-14	-0.00524852	0.0224365	0.815041	0.00274585	20	CAGE.sparse
ILMN_1815723	2	NUP35	184016276	rs7592910	2	184012932	G	C	0.178926	0.0058	0.0057	0.3028	-0.209753	0.0326348	1.29907e-10	-0.0276516	0.0275133	0.314884	0.949815	11	CAGE.sparse
ILMN_1701374	2	NUP35	184024289	rs11904393	2	184076622	G	A	0.187873	-0.0008	0.0059	0.8972	0.253383	0.033897	7.71532e-14	-0.00315728	0.0232887	0.892161	0.520787	20	CAGE.sparse
ILMN_2053103	2	SLC40A1	190425744	rs7586757	2	190441286	T	C	0.317097	0.004	0.0049	0.4189	0.565123	0.0301127	1.4078e-78	0.0070781	0.00867888	0.414755	0.66461	20	CAGE.sparse
ILMN_1761833	2	SLC40A1	190425841	rs994227	2	190432467	C	T	0.27336	0	0.005	0.9937	0.274355	0.0310724	1.05107e-18	0	0.0182246	1	0.25628	20	CAGE.sparse
ILMN_2221673	2	ASNSD1	190532548	rs12693551	2	190529231	T	C	0.271372	-0.004	0.0051	0.4335	-0.926326	0.0291288	6.26317e-222	0.00431813	0.0055073	0.432996	0.00688423	20	CAGE.sparse
ILMN_2045975	2	ORMDL1	190635422	rs1233272	2	190679694	G	A	0.269384	-0.0045	0.005	0.3762	0.816682	0.0296629	7.24948e-167	-0.0055101	0.0061256	0.368376	0.00470319	20	CAGE.sparse
ILMN_1698406	2	ORMDL1	190636282	rs1233288	2	190690725	T	C	0.26839	-0.0046	0.005	0.3617	-0.428137	0.029522	1.17151e-47	0.0107442	0.011702	0.358538	0.0449486	20	CAGE.sparse
ILMN_1700847	2	PMS1	190738369	rs62184285	2	190675899	T	C	0.172962	0.0075	0.0064	0.2435	0.232268	0.0359502	1.04132e-10	0.0322903	0.028004	0.248885	0.248822	14	CAGE.sparse
ILMN_1787526	2	C2orf88	191064795	rs13027890	2	191050068	T	A	0.0337972	0.0032	0.0136	0.8169	0.48052	0.0733544	5.72819e-11	0.00665945	0.0283209	0.814098	NA	NA	CAGE.sparse
ILMN_1656977	2	HIBCH	191069792	rs291429	2	191197941	G	A	0.394632	0.0168	0.0046	0.0003003	-0.434225	0.0283971	8.75576e-53	-0.0386896	0.0108916	0.000381939	0.298034	20	CAGE.sparse
ILMN_1667239	2	INPP1	191236110	rs2067402	2	191224752	G	T	0.232604	0.0177	0.0058	0.002084	0.306583	0.0334806	5.33433e-20	0.0577331	0.0199411	0.00378943	0.482548	20	CAGE.sparse
ILMN_1710209	2	MFSD6	191366397	rs4853507	2	191282429	A	C	0.430417	-0.0012	0.0046	0.7897	-0.54072	0.0276551	3.94569e-85	0.00221926	0.00850793	0.794211	0.0784588	20	CAGE.sparse
ILMN_2188722	2	GLS	191830092	rs7562400	2	191836562	G	C	0.428429	0.0024	0.0047	0.6009	0.213164	0.0283678	5.72188e-14	0.0112589	0.0220996	0.610428	0.316182	20	CAGE.sparse
ILMN_1898938	2	CN484989	192558705	rs10931515	2	192575111	G	C	0.22167	-0.0028	0.0052	0.588	-1.17163	0.0321241	3.08295e-291	0.00238983	0.00443874	0.590299	0.840781	20	CAGE.sparse
ILMN_1656129	2	SLC39A10	196602047	rs2165060	2	196589338	A	C	0.395626	0.0184	0.0068	0.006571	-0.30311	0.0277864	1.04889e-27	-0.060704	0.023114	0.00863209	0.443284	20	CAGE.sparse
ILMN_1798543	2	STK17B	197002424	rs4850668	2	197017123	C	G	0.351889	0.0125	0.007	0.07183	0.469547	0.029023	7.15791e-59	0.0266214	0.0149985	0.0759086	0.0218874	20	CAGE.sparse
ILMN_1775268	2	HECW2	197064173	rs2045277	2	197106759	T	C	0.0785288	-0.008	0.0097	0.4132	-0.426307	0.045727	1.13232e-20	0.0187658	0.0228424	0.411342	0.777335	14	CAGE.sparse
ILMN_1789508	2	GTF3C3	197629346	rs72918690	2	197664437	T	C	0.0636183	0.0102	0.0119	0.3923	-0.453146	0.071346	2.13383e-10	-0.0225093	0.0264989	0.395635	0.554724	6	CAGE.sparse
ILMN_2381397	2	HSPD1	198351421	rs2007031	2	198181443	G	A	0.332008	0.0021	0.0046	0.6555	0.177163	0.0280744	2.78167e-10	0.0118535	0.0260326	0.648871	0.0499795	17	CAGE.sparse
ILMN_1679177	2	MARS2	198572414	rs11692344	2	198795863	T	G	0.475149	-0.0151	0.0046	0.001002	-0.153437	0.0274933	2.39295e-08	0.0984117	0.0347812	0.00466278	0.528095	9	CAGE.sparse
ILMN_1718852	2	PLCL1	199012543	rs9712275	2	198907143	C	T	0.43837	-0.0165	0.0046	0.0003056	0.323384	0.027308	2.36468e-32	-0.0510229	0.0148628	0.000597096	0.970378	20	CAGE.sparse
ILMN_2206953	2	PLCL1	199012603	rs1541953	2	198898344	T	A	0.545726	0.0156	0.0046	0.0006437	-0.15519	0.0271809	1.13293e-08	-0.100522	0.0344756	0.00354842	0.734881	8	CAGE.sparse
ILMN_1683678	2	SPATS2L	201342819	rs295141	2	201163556	G	A	0.446322	0.0079	0.0047	0.08833	-0.207084	0.0275533	5.6581e-14	-0.0381488	0.0232568	0.100937	0.101106	20	CAGE.sparse
ILMN_1770020	2	PPIL3	201735805	rs7559150	2	201754063	C	T	0.263419	-0.0019	0.0054	0.7185	-1.19417	0.0306215	0	0.00159106	0.00452215	0.72496	0.00154832	20	CAGE.sparse
ILMN_2393060	2	PPIL3	201746182	rs2136600	2	201742345	T	C	0.254473	-0.0036	0.0054	0.505	-0.392593	0.0303468	2.7871e-38	0.0091698	0.013773	0.50555	0.00046086	20	CAGE.sparse
ILMN_1779486	2	FAM126B	201844762	rs17467916	2	201858087	C	T	0.0178926	0.0198	0.0183	0.2778	0.752067	0.117626	1.61904e-10	0.0263274	0.0246789	0.286062	0.0435624	4	CAGE.sparse
ILMN_2119937	2	NDUFB3	201943721	rs16836160	2	201813830	A	G	0.192843	-0.0001	0.0061	0.982	-0.233237	0.0354859	4.9422e-11	0.000428748	0.0261537	0.986921	0.00236987	10	CAGE.sparse
ILMN_2119945	2	NDUFB3	201943723	rs113338606	2	201952896	T	C	0.192843	0.0092	0.0086	0.2847	-0.294857	0.0351736	5.16364e-17	-0.0312016	0.0294032	0.288616	0.408379	20	CAGE.sparse
ILMN_1789830	2	CFLAR	202028968	rs1594	2	202025621	A	G	0.489066	-0.0101	0.0045	0.02639	-0.464277	0.0277112	5.28294e-63	0.0217543	0.00977907	0.02611	0.048911	20	CAGE.sparse
ILMN_1673757	2	CASP8	202137421	rs12052257	2	202241594	A	G	0.392644	-0.0038	0.0046	0.4168	-0.187386	0.028529	5.09052e-11	0.020279	0.0247416	0.412427	0.0479769	15	CAGE.sparse
ILMN_2377733	2	CASP8	202141653	rs115340469	2	202054267	T	G	0.0328032	0.0148	0.018	0.4113	-0.478754	0.0804722	2.69276e-09	-0.0309136	0.037955	0.41537	0.449039	10	CAGE.sparse
ILMN_1701386	2	STRADB	202345242	rs2540430	2	202368514	T	A	0.317097	-0.0097	0.0049	0.04712	-0.519411	0.0294431	1.18949e-69	0.018675	0.00949297	0.049155	0.698892	20	CAGE.sparse
ILMN_1800958	2	ALS2CR4	202490821	rs62193398	2	202531264	C	T	0.413519	0.0002	0.0046	0.9648	0.192016	0.0273058	2.03507e-12	0.00104158	0.0239568	0.965321	0.0481876	16	CAGE.sparse
ILMN_1750256	2	ALS2	202565443	rs16838147	2	202645961	T	C	0.199801	-0.0011	0.0058	0.8488	-0.803626	0.0373776	1.55007e-102	0.0013688	0.00721757	0.849585	0.00318574	20	CAGE.sparse
ILMN_1748476	2	NOP58	203168205	rs6753156	2	203165534	T	C	0.256461	0.0142	0.0051	0.005466	0.413628	0.0312339	4.95833e-40	0.0343304	0.0125995	0.00643518	0.288239	20	CAGE.sparse
ILMN_1789095	2	BMPR2	203431930	rs13398233	2	203178638	T	C	0.255467	0.0142	0.0051	0.005609	0.243191	0.0306601	2.15923e-15	0.0583903	0.0222257	0.00861026	0.0139026	20	CAGE.sparse
ILMN_2070896	2	BMPR2	203432052	rs1811791	2	203163888	A	G	0.116302	-0.0064	0.0064	0.3176	0.351473	0.0395456	6.23361e-19	-0.0182091	0.018324	0.320354	0.00397885	20	CAGE.sparse
ILMN_1739942	2	FAM117B	203634408	rs72926966	2	203493293	A	C	0.305169	-0.0052	0.005	0.299	-1.05162	0.0298305	3.06682e-272	0.00494475	0.00475664	0.29855	0.175569	20	CAGE.sparse
ILMN_1766366	2	ICA1L	203642437	rs17594321	2	203695265	T	A	0.49503	0.0152	0.0069	0.02659	-0.175949	0.0271709	9.44097e-11	-0.0863887	0.0414229	0.0370214	0.0525797	20	CAGE.sparse
ILMN_1896630	2	BU153693	203739162	rs13406205	2	203913053	T	C	0.0417495	0.0323	0.0122	0.008439	-0.380838	0.059537	1.58811e-10	-0.084813	0.0346701	0.0144337	0.828298	18	CAGE.sparse
ILMN_1663897	2	CR597362	203852741	rs4675296	2	203693559	C	G	0.0497018	0.0297	0.011	0.007159	0.344349	0.0569865	1.51611e-09	0.0862497	0.0349882	0.0136972	0.383725	17	CAGE.sparse
ILMN_1749362	2	CD28	204602058	rs10515944	2	204587269	A	C	0.186879	-0.0096	0.0065	0.1397	-0.385229	0.03785	2.4918e-24	0.0249202	0.0170498	0.143847	0.334508	20	CAGE.sparse
ILMN_1669927	2	ICOS	204826151	rs56236018	2	204822294	T	C	0.10338	-0.004	0.0075	0.5975	-0.274297	0.044567	7.52146e-10	0.0145827	0.0274451	0.595182	NA	NA	CAGE.sparse
ILMN_2382758	2	CREB1	208462019	rs2709375	2	208388923	A	G	0.172962	-0.0085	0.0059	0.1498	0.454916	0.0339383	5.71306e-41	-0.0186848	0.0130441	0.152021	0.0526307	20	CAGE.sparse
ILMN_1762888	2	METTL21A	208477655	rs2551967	2	208508181	C	T	0.172962	-0.0059	0.0062	0.338	0.454216	0.034373	7.25339e-40	-0.0129894	0.0136852	0.342542	0.0190503	20	CAGE.sparse
ILMN_2091347	2	IDH1	209101388	rs17699982	2	209214407	A	G	0.083499	-0.0098	0.0081	0.2244	-0.336385	0.0487128	5.00359e-12	0.0291333	0.0244463	0.23337	0.177927	12	CAGE.sparse
ILMN_2081988	2	LANCL1	211296168	rs1824269	2	211245650	A	C	0.423459	0.0001	0.0046	0.9854	0.175542	0.028177	4.66511e-10	0.000569664	0.0262047	0.982656	0.556762	7	CAGE.sparse
ILMN_1703697	2	LANCL1	211296528	rs62203670	2	211335552	C	G	0.515905	0.0011	0.0046	0.8025	-0.159299	0.0273962	6.0765e-09	-0.00690525	0.0289009	0.811161	0.708012	5	CAGE.sparse
ILMN_2074258	2	BARD1	215593483	rs17489363	2	215674341	A	G	0.259443	-0.0013	0.0053	0.8072	-0.685407	0.0311024	1.26992e-107	0.00189668	0.00773311	0.806249	0.50703	20	CAGE.sparse
ILMN_1814120	2	PECR	216903960	rs7564850	2	216876991	C	T	0.0954274	0.0028	0.0084	0.7396	0.36318	0.0417505	3.35359e-18	0.00770968	0.023146	0.739067	0.4044	10	CAGE.sparse
ILMN_1813796	2	TMEM169	216967294	rs11673936	2	216956106	T	C	0.304175	0.0017	0.0049	0.7337	0.188975	0.0307117	7.59382e-10	0.0089959	0.0259705	0.729051	0.570905	11	CAGE.sparse
ILMN_2051519	2	RPL37A	217363599	rs137960636	2	217364013	T	C	0.0308151	-0.0238	0.0155	0.1235	-1.63733	0.0753732	1.24458e-104	0.0145359	0.00949025	0.125606	0.59161	16	CAGE.sparse
ILMN_1808757	2	RPL37A	217366863	rs72948623	2	217311315	G	A	0.104374	0.0094	0.0067	0.156	0.459662	0.0400375	1.64776e-30	0.0204498	0.0146844	0.163733	0.250501	20	CAGE.sparse
ILMN_1725193	2	IGFBP2	217528898	rs16856445	2	217495899	A	C	0.204771	-0.0027	0.006	0.6457	0.21103	0.0335525	3.18394e-10	-0.0127944	0.0285047	0.653538	0.506808	5	CAGE.sparse
ILMN_1807919	2	TNS1	218667775	rs61616923	2	218704480	G	A	0.436382	0.0044	0.0047	0.3466	0.48555	0.0277882	2.29091e-68	0.00906189	0.00969363	0.349876	0.0716497	20	CAGE.sparse
ILMN_1691507	2	IL8RBP	218924685	rs56081320	2	218934633	A	G	0.309145	-0.013	0.0048	0.006927	-0.37647	0.0298357	1.6781e-36	0.0345313	0.0130404	0.0080964	0.238598	18	CAGE.sparse
ILMN_1680397	2	CXCR2	219000045	rs57545959	2	219047718	A	G	0.430417	0.0119	0.0047	0.01114	-0.180075	0.027326	4.40189e-11	-0.0660836	0.0279604	0.0181047	NA	NA	CAGE.sparse
ILMN_1662524	2	CXCR1	219027921	rs13397673	2	219047782	G	A	0.430417	0.0119	0.0047	0.01128	-0.476009	0.0274095	1.47799e-67	-0.0249995	0.00997815	0.0122303	0.0311463	20	CAGE.sparse
ILMN_1727709	2	GPBAR1	219128462	rs7568092	2	219104827	A	G	0.434394	0.0134	0.0046	0.003773	0.319454	0.027499	3.38055e-31	0.0419466	0.0148454	0.00471977	0.0598685	20	CAGE.sparse
ILMN_2316386	2	GPBAR1	219128545	rs7568092	2	219104827	A	G	0.434394	0.0134	0.0046	0.003773	0.313562	0.0275409	4.94852e-30	0.0427348	0.0151427	0.00477053	0.0950386	20	CAGE.sparse
ILMN_1774604	2	PNKD	219211184	rs7578940	2	219083318	T	G	0.434394	0.0134	0.0047	0.004001	-0.407361	0.0274263	6.65905e-50	-0.0328947	0.0117483	0.0051111	0.0384852	20	CAGE.sparse
ILMN_1776122	2	C2orf62	219232507	rs78846874	2	219228651	C	G	0.106362	0.0077	0.0104	0.4582	-0.262758	0.045397	7.12279e-09	-0.0293045	0.0399027	0.462705	NA	NA	CAGE.sparse
ILMN_1741165	2	SLC11A1	219259911	rs3816560	2	219254842	C	T	0.254473	0.0168	0.0051	0.001109	0.656857	0.030915	3.4996e-100	0.0255763	0.00785701	0.00113302	0.282627	20	CAGE.sparse
ILMN_1735737	2	SLC11A1	219260301	rs4674301	2	219242862	C	T	0.308151	0.0135	0.005	0.006456	-0.491183	0.0297162	2.26376e-61	-0.0274847	0.0103144	0.00770607	0.00719945	20	CAGE.sparse
ILMN_1676745	2	ZNF142	219502943	rs526134	2	219402371	G	A	0.405567	0.0031	0.0046	0.5	0.228723	0.027195	4.08335e-17	0.0135535	0.0201761	0.501737	0.131621	7	CAGE.sparse
ILMN_1738529	2	BCS1L	219527947	rs16859170	2	219533378	C	T	0.027833	-0.0099	0.0123	0.4234	0.623255	0.0632531	6.62955e-23	-0.0158843	0.0198008	0.422434	0.551774	8	CAGE.sparse
ILMN_1693538	2	STK36	219567403	rs3770213	2	219508372	T	A	0.375746	0.0051	0.0067	0.4489	-0.179291	0.0280812	1.71695e-10	-0.0284454	0.0376341	0.449744	0.266402	10	CAGE.sparse
ILMN_1746846	2	TTLL4	219619001	rs62191658	2	219630294	G	A	0.467197	0.0006	0.0045	0.9022	0.184024	0.0276378	2.76791e-11	0.00326044	0.0244582	0.893951	0.472062	14	CAGE.sparse
ILMN_1704985	2	CYP27A1	219679691	rs7603709	2	219642601	A	G	0.467197	0.0006	0.0045	0.8973	0.908422	0.0254407	3.03156e-279	0.000660486	0.00495368	0.89393	0.0470692	20	CAGE.sparse
ILMN_1788118	2	SLC23A3	220026316	rs3210652	2	220046840	A	G	0.138171	0.0137	0.0062	0.02602	0.542286	0.0410079	6.3831e-40	0.0252634	0.0115916	0.0292975	0.46884	20	CAGE.sparse
ILMN_1795419	2	CNPPD1	220036900	rs2385395	2	220049128	G	T	0.333996	0.0053	0.0049	0.2718	-0.305642	0.0290859	7.91459e-26	-0.0173405	0.0161165	0.281951	0.112603	16	CAGE.sparse
ILMN_1654851	2	FAM134A	220047912	rs13029742	2	220035118	A	C	0.297217	0.003	0.005	0.5439	-0.267706	0.0302021	7.73179e-19	-0.0112063	0.0187199	0.54942	0.265052	15	CAGE.sparse
ILMN_2217513	2	GLB1L	220101997	rs35328001	2	220108423	T	C	0.178926	0.0011	0.0061	0.8575	-0.681806	0.0359356	2.85174e-80	-0.00161336	0.00894723	0.856902	0.199872	20	CAGE.sparse
ILMN_2390974	2	DNAJB2	220151528	rs908197	2	220144410	C	G	0.167992	-0.0128	0.0068	0.06107	0.304708	0.0366043	8.47732e-17	-0.0420074	0.0228799	0.0663579	0.73241	9	CAGE.sparse
ILMN_1658576	2	PTPRN	220154603	rs908197	2	220144410	C	G	0.167992	-0.0128	0.0068	0.06107	0.348246	0.0356845	1.68766e-22	-0.0367556	0.0198863	0.0645611	0.674322	13	CAGE.sparse
ILMN_1672022	2	EPHA4	222283402	rs1813498	2	222396900	T	C	0.464215	0.0014	0.0045	0.7652	-0.487609	0.0272007	7.34596e-72	-0.00287115	0.0092301	0.755752	0.170432	20	CAGE.sparse
ILMN_1811364	2	CD556913	223427128	rs13421714	2	223219087	G	A	0.136183	-0.0039	0.0072	0.5891	0.246184	0.0392685	3.62794e-10	-0.0158418	0.0293554	0.589434	0.375593	4	CAGE.sparse
ILMN_2055930	2	FARSB	223436381	rs868392	2	223517259	T	C	0.332008	-0.0038	0.0051	0.4504	0.174492	0.0292592	2.46645e-09	-0.0217775	0.0294549	0.459695	NA	NA	CAGE.sparse
ILMN_1654414	2	ACSL3	223765439	rs11674416	2	223777527	T	C	0.340954	0.0003	0.005	0.9454	-0.315859	0.029273	3.83318e-27	-0.000949791	0.0158301	0.952156	0.0788324	20	CAGE.sparse
ILMN_2360705	2	ACSL3	223806594	rs76735732	2	223724273	A	G	0.0954274	0.0062	0.0078	0.4272	0.324999	0.0439794	1.47049e-13	0.019077	0.0241385	0.429345	0.679207	12	CAGE.sparse
ILMN_1666096	2	ACSL3	223807885	rs7573347	2	223797325	A	G	0.210736	0.0133	0.0081	0.1025	-0.188732	0.0321736	4.46295e-09	-0.0704703	0.0445676	0.113832	0.244424	6	CAGE.sparse
ILMN_1676448	2	WDFY1	224740164	rs620678	2	224738225	A	C	0.0685885	-0.0249	0.0085	0.003566	0.626492	0.0535012	1.13454e-31	-0.0397451	0.0139857	0.00448546	0.120664	18	CAGE.sparse
ILMN_1655595	2	SERPINE2	224839967	rs10194024	2	224890840	C	A	0.442346	0.0042	0.0046	0.3551	0.796177	0.0282689	1.59609e-174	0.00527521	0.00578064	0.361472	0.175693	20	CAGE.sparse
ILMN_1749878	2	FAM124B	225243526	rs16865908	2	225245151	G	A	0.0685885	-0.0056	0.0091	0.5363	0.499187	0.0559807	4.78543e-19	-0.0112182	0.018273	0.539265	0.047597	17	CAGE.sparse
ILMN_1653670	2	CUL3	225335053	rs3845840	2	225359100	A	G	0.331014	-0.0037	0.0049	0.4484	-0.185398	0.0290316	1.70197e-10	0.0199571	0.0266137	0.453328	0.536609	3	CAGE.sparse
ILMN_1702301	2	DOCK10	225630159	rs6757927	2	225747038	C	T	0.143141	-0.008	0.0065	0.2187	0.447783	0.0362769	5.28258e-35	-0.0178658	0.0145879	0.22069	0.930893	20	CAGE.sparse
ILMN_1900110	2	IRS1	227657253	rs12052364	2	227635208	G	A	0.0417495	0.0307	0.0124	0.01309	0.407854	0.066826	1.03951e-09	0.075272	0.0328093	0.0217775	0.440407	4	CAGE.sparse
ILMN_1778308	2	COL4A4	227870057	rs12470666	2	227876525	A	G	0.408549	-0.0063	0.0046	0.1662	-0.188973	0.026864	2.00074e-12	0.0333381	0.0247992	0.178844	0.176488	20	CAGE.sparse
ILMN_1680171	2	MFF	228222032	rs7572491	2	228220838	A	G	0.408549	-0.0069	0.0046	0.1349	0.217135	0.0266633	3.83725e-16	-0.0317775	0.0215414	0.140163	0.465601	15	CAGE.sparse
ILMN_2198408	2	MFF	228222290	rs7560053	2	228220769	T	C	0.341948	-0.0049	0.0048	0.3032	1.17861	0.0280556	0	-0.00415744	0.0040738	0.307476	0.347088	20	CAGE.sparse
ILMN_2196734	2	AGFG1	228422177	rs6741427	2	228434968	T	C	0.26839	-0.0002	0.0071	0.9775	0.19278	0.0305132	2.65105e-10	-0.00103745	0.0368299	0.977528	0.0998561	13	CAGE.sparse
ILMN_1657234	2	CCL20	228681877	rs1811711	2	228670476	G	C	0.17992	-0.0134	0.0062	0.03048	-0.322853	0.0367662	1.61676e-18	0.041505	0.0197769	0.035847	0.497475	10	CAGE.sparse
ILMN_1671891	2	PID1	229889328	rs4973190	2	230211434	C	T	0.16004	0.0074	0.0065	0.2527	-0.644536	0.0354617	8.06125e-74	-0.0114811	0.0101045	0.255858	0.912797	20	CAGE.sparse
ILMN_1720241	2	TRIP12	230632303	rs4331494	2	230575319	A	G	0.239563	-0.0092	0.0055	0.0942	0.275285	0.0337227	3.26274e-16	-0.0334199	0.0203944	0.10128	0.00445903	20	CAGE.sparse
ILMN_1813455	2	SP110	231036442	rs13010639	2	231035745	T	C	0.10835	0.002	0.0074	0.7852	1.09237	0.0454611	1.39502e-127	0.00183088	0.00677469	0.786965	0.3132	20	CAGE.sparse
ILMN_1731418	2	SP110	231041349	rs13003555	2	231034649	A	G	0.200795	0.0087	0.0062	0.162	0.522944	0.035395	2.1389e-49	0.0166366	0.0119093	0.162432	0.0519232	20	CAGE.sparse
ILMN_2415144	2	SP110	231042925	rs13003555	2	231034649	A	G	0.200795	0.0087	0.0062	0.162	0.480171	0.0355283	1.27261e-41	0.0181185	0.0129815	0.162798	0.0204075	19	CAGE.sparse
ILMN_1672661	2	SP110	231050792	rs3948463	2	231036860	T	C	0.0924453	0.0203	0.0099	0.03985	0.276791	0.0496442	2.46826e-08	0.0733405	0.0381092	0.0542941	0.639039	5	CAGE.sparse
ILMN_1703263	2	SP140	231103034	rs115483923	2	231128061	A	G	0.05666	0.0137	0.0103	0.1864	-0.462997	0.0621614	9.4548e-14	-0.0295898	0.0225983	0.190405	0.995182	8	CAGE.sparse
ILMN_2246882	2	SP140	231103658	rs16826932	2	231109268	A	G	0.0457256	0.0153	0.0112	0.171	-0.714826	0.0636894	3.12204e-29	-0.0214038	0.0157838	0.175079	0.60143	13	CAGE.sparse
ILMN_1778599	2	SP140	231177659	rs2303542	2	231150806	T	C	0.423459	0.0054	0.0046	0.2396	-0.289061	0.0279169	3.99943e-25	-0.0186812	0.0160155	0.243436	0.648233	20	CAGE.sparse
ILMN_2187058	2	SP140L	231268224	rs56052963	2	231268342	T	C	0.322068	-0.0021	0.0049	0.6722	-0.827213	0.0302313	7.60544e-165	0.00253864	0.00592423	0.668273	0.15966	20	CAGE.sparse
ILMN_2390586	2	SP100	231371111	rs1479178	2	231385874	C	T	0.377734	-0.0072	0.0048	0.137	0.316276	0.0282613	4.50626e-29	-0.0227649	0.0153123	0.137093	0.230002	20	CAGE.sparse
ILMN_1690920	2	SP100	231380833	rs13009809	2	231379518	T	C	0.083499	0.0029	0.0088	0.7413	0.37099	0.0478491	8.95115e-15	0.00781692	0.0237417	0.741968	0.536345	3	CAGE.sparse
ILMN_2284998	2	SP100	231407725	rs73998812	2	231328174	A	G	0.0337972	-0.0086	0.0108	0.4229	-0.624467	0.0694559	2.45344e-19	0.0137717	0.0173624	0.427666	0.77109	12	CAGE.sparse
ILMN_2366041	2	ITM2C	231743626	rs62195287	2	231742864	A	G	0.129225	-0.0232	0.0093	0.01242	-0.600131	0.0381968	1.26059e-55	0.0386582	0.0156907	0.0137488	0.0179816	20	CAGE.sparse
ILMN_1680453	2	ITM2C	231743691	rs62195287	2	231742864	A	G	0.129225	-0.0232	0.0093	0.01242	-0.590692	0.0382358	7.7024e-54	0.039276	0.0159482	0.0137887	0.0164585	20	CAGE.sparse
ILMN_1735764	2	HTR2B	231973338	rs61516276	2	232058866	G	C	0.0387674	-0.0353	0.0131	0.007109	0.514892	0.058718	1.80429e-18	-0.0685581	0.0266164	0.0100014	0.113323	17	CAGE.sparse
ILMN_1702837	2	PSMD1	232035338	rs7565408	2	231996576	A	G	0.368787	-0.0059	0.0047	0.2075	0.429445	0.0277754	6.32648e-54	-0.0137387	0.0109804	0.210861	0.314798	20	CAGE.sparse
ILMN_2121437	2	NCL	232319838	rs12992177	2	232312968	G	C	0.102386	0.0039	0.008	0.6303	-1.11835	0.0475413	2.33079e-122	-0.00348728	0.00715493	0.625978	0.549571	20	CAGE.sparse
ILMN_1695422	2	NCL	232320219	rs12992177	2	232312968	G	C	0.102386	0.0039	0.008	0.6303	-0.644695	0.0460377	1.48105e-44	-0.00604937	0.0124165	0.626113	0.853866	20	CAGE.sparse
ILMN_1729287	2	NMUR1	232388274	rs13032129	2	232384100	G	A	0.120278	-0.0043	0.0071	0.5471	0.213128	0.0384828	3.0548e-08	-0.0201757	0.0335119	0.547144	0.215223	3	CAGE.sparse
ILMN_1738326	2	EIF4E2	233431872	rs62191571	2	233440756	C	A	0.270378	0.0077	0.0049	0.1154	0.226048	0.0305737	1.42966e-13	0.0340636	0.022161	0.12427	0.344485	11	CAGE.sparse
ILMN_1779448	2	EFHD1	233547239	rs145645676	2	233480584	G	A	0.0318091	0.0158	0.0145	0.2751	0.676111	0.0993168	9.92268e-12	0.0233689	0.0217192	0.281946	0.830619	5	CAGE.sparse
ILMN_1750718	2	GIGYF2	233722975	rs283477	2	233649427	G	A	0.275348	0.0176	0.005	0.0004192	0.207085	0.029914	4.43183e-12	0.0849893	0.0270867	0.00170293	0.0332017	20	CAGE.sparse
ILMN_1744212	2	INPP5D	234116318	rs35350746	2	233943708	C	G	0.460239	-0.0073	0.0046	0.1141	-0.18411	0.027926	4.31663e-11	0.0396502	0.0256987	0.122858	0.720142	10	CAGE.sparse
ILMN_2365881	2	ATG16L1	234203921	rs10929033	2	234204599	T	C	0.311133	0.0044	0.0049	0.3727	-0.325477	0.0291241	5.37338e-29	-0.0135186	0.0151033	0.370747	0.000166361	20	CAGE.sparse
ILMN_1725707	2	ATG16L1	234204151	rs3792106	2	234190740	T	C	0.395626	0.0138	0.0046	0.002618	-0.194863	0.0271675	7.35589e-13	-0.070819	0.025588	0.00564591	0.00013591	20	CAGE.sparse
ILMN_1758619	2	SAG	234255595	rs10803624	2	234249385	T	C	0.510934	-0.0071	0.0046	0.1249	-0.14902	0.0268278	2.78111e-08	0.0476446	0.0320379	0.13698	0.0816781	8	CAGE.sparse
ILMN_1765326	2	DGKD	234380572	rs1441093	2	234272484	A	G	0.27336	-0.0062	0.0053	0.2383	0.17863	0.0308379	6.93267e-09	-0.0347086	0.0302693	0.251521	0.495616	9	CAGE.sparse
ILMN_1768391	2	ARL4C	235402005	rs12465371	2	235348402	A	C	0.488072	0.01	0.0047	0.03122	-0.162553	0.027957	6.08541e-09	-0.0615184	0.0307887	0.0457075	0.426235	5	CAGE.sparse
ILMN_1800530	2	AGAP1	237033593	rs1710819	2	236612853	T	C	0.371769	0.0068	0.0046	0.1405	0.193235	0.0282351	7.71269e-12	0.0351903	0.0243542	0.148475	0.368782	6	CAGE.sparse
ILMN_1798360	2	CXCR7	237490809	rs73129878	2	237445505	T	C	0.0765408	-0.0025	0.0093	0.7885	-0.3792	0.0449299	3.17842e-17	0.00659283	0.0245378	0.788175	0.7866	8	CAGE.sparse
ILMN_1706643	2	COL6A3	238232967	rs113696961	2	238334895	G	A	0.0785288	-0.0071	0.011	0.5186	-0.305604	0.050456	1.3882e-09	0.0232327	0.0361981	0.52099	NA	NA	CAGE.sparse
ILMN_2214997	2	LRRFIP1	238673616	rs4663782	2	238594089	T	C	0.224652	-0.002	0.0055	0.7134	0.195115	0.0322459	1.44087e-09	-0.0102504	0.0282394	0.716619	0.979481	4	CAGE.sparse
ILMN_1764754	2	RAMP1	238820588	rs73094343	2	238812493	C	A	0.450298	0.0041	0.0046	0.3784	-0.161411	0.027296	3.35203e-09	-0.025401	0.0288206	0.378129	NA	NA	CAGE.sparse
ILMN_2164242	2	SCLY	238950107	rs58545075	2	238874806	A	G	0.412525	-0.0159	0.0066	0.01646	0.56824	0.0285442	3.51272e-88	-0.0279811	0.0116995	0.0167732	0.0480575	20	CAGE.sparse
ILMN_2115862	2	ESPNL	239041866	rs56379553	2	238998316	T	C	0.055666	-0.0013	0.013	0.9203	0.319376	0.0561073	1.25386e-08	-0.00407044	0.0407107	0.920357	0.00543368	6	CAGE.sparse
ILMN_1694268	2	HES6	239147010	rs112303996	2	239143450	A	G	0.33499	-0.0049	0.0049	0.3116	0.322932	0.0293865	4.31071e-28	-0.0151735	0.0152362	0.319306	0.249836	20	CAGE.sparse
ILMN_1683096	2	ASB1	239360833	rs515412	2	239345394	T	A	0.441352	-0.0067	0.0046	0.1418	-0.35239	0.0275934	2.38667e-37	0.019013	0.0131383	0.147858	0.721319	20	CAGE.sparse
ILMN_1764396	2	HDAC4	239970537	rs79040455	2	239970530	C	T	0.0487078	-0.0073	0.0109	0.5025	-1.14973	0.0687926	1.05415e-62	0.00634932	0.0094881	0.503376	0.0980788	10	CAGE.sparse
ILMN_1871457	2	DB451841	240323912	rs2931203	2	240324316	T	A	0.230616	-0.0089	0.0058	0.1269	0.35313	0.0319792	2.38334e-28	-0.0252032	0.0165824	0.128542	0.279461	20	CAGE.sparse
ILMN_1791119	2	NDUFA10	240900363	rs7588754	2	240963926	T	G	0.323062	-0.0107	0.0074	0.1516	-0.517138	0.0305676	3.32354e-64	0.0206908	0.0143617	0.149671	0.0383867	20	CAGE.sparse
ILMN_2225698	2	NDUFA10	240954177	rs11679609	2	240962194	A	C	0.324056	-0.0036	0.005	0.4767	-0.450191	0.0299751	5.52729e-51	0.00799661	0.0111192	0.472034	0.535762	20	CAGE.sparse
ILMN_1675483	2	ANKMY1	241418898	rs3821348	2	241463453	A	C	0.176938	0.0052	0.0074	0.4777	1.16838	0.035983	2.79771e-231	0.00445061	0.00633504	0.482344	0.0097253	20	CAGE.sparse
ILMN_1741780	2	DUSP28	241503210	rs72998051	2	241469091	T	C	0.152087	-0.0024	0.007	0.7352	-0.506435	0.0386021	2.55067e-39	0.00473901	0.0138268	0.731794	0.845003	14	CAGE.sparse
ILMN_1710221	2	GPR35	241570487	rs2975788	2	241571858	G	A	0.452286	0.0066	0.0046	0.1486	0.198655	0.0268602	1.40468e-13	0.0332234	0.0235874	0.158976	0.503846	5	CAGE.sparse
ILMN_1689899	2	MTERFD2	242026948	rs13411556	2	242026649	G	A	0.102386	0.0065	0.0075	0.3832	0.268974	0.0440393	1.01147e-09	0.0241659	0.0281631	0.390853	0.593309	6	CAGE.sparse
ILMN_1667022	2	PASK	242046771	rs13385610	2	242063350	C	T	0.16004	0.0051	0.0062	0.4161	-0.912508	0.0344107	5.98699e-155	-0.00558899	0.00679773	0.410971	0.349632	20	CAGE.sparse
ILMN_1754858	2	PASK	242047592	rs12622520	2	242060882	G	A	0.157058	0.005	0.0062	0.4232	-0.980347	0.034562	5.48575e-177	-0.00510024	0.00632685	0.42017	0.382261	20	CAGE.sparse
ILMN_1808333	2	PPP1R7	242109278	rs13034580	2	242125692	G	A	0.338966	-0.0017	0.0048	0.7198	-0.162172	0.0282154	9.04967e-09	0.0104827	0.0296543	0.723716	0.467839	3	CAGE.sparse
ILMN_1676737	2	SEPT2	242256987	rs115271170	2	242347614	T	C	0.0974155	-0.0092	0.0077	0.2347	0.377408	0.0469099	8.59776e-16	-0.0243768	0.0206261	0.237268	0.490033	17	CAGE.sparse
ILMN_1748546	2	SEPT2	242293082	rs35533015	2	242191689	A	G	0.102386	-0.0053	0.0076	0.489	1.29606	0.0481524	1.43506e-159	-0.00408932	0.00586589	0.485719	0.450377	20	CAGE.sparse
ILMN_2365711	2	SEPT2	242293258	rs115271170	2	242347614	T	C	0.0974155	-0.0092	0.0077	0.2347	1.31987	0.0476265	4.87712e-169	-0.00697038	0.00583933	0.232597	0.0166273	20	CAGE.sparse
ILMN_1730032	2	BOK	242513237	rs7583628	2	242570839	C	T	0.326044	-0.0039	0.0051	0.4426	-0.197468	0.0307255	1.3028e-10	0.01975	0.0260092	0.447644	0.788068	10	CAGE.sparse
ILMN_1759870	2	ING5	242661041	rs6437278	2	242609265	G	T	0.333002	-0.0028	0.0047	0.5479	-0.405872	0.0312671	1.57228e-38	0.00689873	0.0115922	0.551764	0.749827	20	CAGE.sparse
ILMN_2206272	2	D2HGDH	242708057	rs35860246	2	242495583	A	G	0.101392	0.0008	0.0081	0.9236	-0.34256	0.0464228	1.59324e-13	-0.00233536	0.0236476	0.921331	0.955649	9	CAGE.sparse
ILMN_1764098	3	TRNT1	3189630	rs1672761	3	3209655	A	T	0.189861	0.0082	0.0054	0.1279	0.272072	0.03232	3.82741e-17	0.0301391	0.020168	0.135071	0.0774839	20	CAGE.sparse
ILMN_1655924	3	TRNT1	3190366	rs1134196	3	3193903	C	T	0.159046	0.0138	0.0058	0.01645	0.624177	0.0354188	1.64771e-69	0.0221091	0.00937655	0.0183778	0.255327	20	CAGE.sparse
ILMN_2225735	3	CRBN	3191786	rs2630819	3	3176301	C	T	0.310139	-0.0021	0.0047	0.6553	-0.556313	0.0285504	1.46331e-84	0.00377485	0.0084507	0.655098	0.00380427	20	CAGE.sparse
ILMN_1668582	3	CRBN	3194147	rs1672772	3	3188362	A	G	0.163022	-0.0167	0.0059	0.004682	0.355	0.0354007	1.14762e-23	-0.0470423	0.0172691	0.00644821	0.326675	20	CAGE.sparse
ILMN_1720511	3	LRRN1	3888826	rs17038917	3	4002986	C	A	0.0238569	0.0281	0.0159	0.07651	-0.471969	0.079539	2.9599e-09	-0.0595378	0.0351511	0.0903094	0.548154	7	CAGE.sparse
ILMN_1682404	3	SETMAR	4358643	rs221109	3	4344936	G	T	0.026839	0.002	0.0127	0.8723	0.538575	0.0682061	2.87333e-15	0.0037135	0.0235854	0.874891	0.416496	9	CAGE.sparse
ILMN_1753472	3	SUMF1	4403043	rs10494172	3	4410619	C	G	0.511928	-0.0092	0.0045	0.04314	-0.639661	0.0282538	1.75748e-113	0.0143826	0.0070636	0.0417344	0.153438	20	CAGE.sparse
ILMN_1789505	3	ITPR1	4888478	rs1038639	3	4562667	T	G	0.428429	-0.0054	0.0046	0.2435	-0.212287	0.0268649	2.74419e-15	0.0254373	0.0219066	0.245573	0.0248143	20	CAGE.sparse
ILMN_1752837	3	ARL8B	5222171	rs56369102	3	5179147	A	G	0.294235	0.0021	0.007	0.7593	-0.308021	0.0305528	6.66345e-24	-0.00681772	0.0227358	0.764278	0.295549	20	CAGE.sparse
ILMN_1754969	3	LMCD1	8609609	rs9312024	3	8561732	C	T	0.493042	-0.0016	0.0046	0.7206	0.202117	0.0272493	1.19507e-13	-0.00791621	0.0227841	0.728258	0.314717	20	CAGE.sparse
ILMN_1671902	3	THUMPD3	9427017	rs2728945	3	9418510	A	G	0.187873	0.0093	0.0058	0.1085	0.390596	0.0373975	1.55367e-25	0.0238098	0.0150231	0.112994	0.79333	9	CAGE.sparse
ILMN_2140990	3	CAMK1	9799500	rs125701	3	9790478	A	G	0.122266	0.0012	0.0058	0.8336	0.251092	0.0363323	4.81301e-12	0.00477913	0.0231095	0.836163	0.185078	7	CAGE.sparse
ILMN_1674866	3	TADA3	9821797	rs293785	3	9827691	T	C	0.11829	-0.0024	0.0079	0.7589	0.409585	0.0346781	3.42236e-32	-0.00585959	0.0192942	0.761359	0.785654	20	CAGE.sparse
ILMN_1792176	3	TADA3	9825867	rs293791	3	9831680	C	G	0.11829	-0.0025	0.0079	0.754	0.30526	0.0349317	2.35668e-18	-0.00818974	0.0258965	0.751814	0.938021	20	CAGE.sparse
ILMN_2393763	3	ARPC4	9845671	rs9879307	3	9870065	C	T	0.270378	0.0029	0.0051	0.5748	-0.26683	0.0307139	3.70186e-18	-0.0108683	0.0191542	0.570433	0.280813	20	CAGE.sparse
ILMN_1682818	3	ARPC4	9876844	rs6784148	3	9866373	A	G	0.124254	-0.0055	0.0058	0.342	0.401363	0.0346865	5.7698e-31	-0.0137033	0.0144992	0.344604	0.948089	20	CAGE.sparse
ILMN_1795383	3	RPUSD3	9879709	rs2290306	3	9885615	C	G	0.05666	0.0147	0.0098	0.1326	-0.59615	0.0568717	1.04106e-25	-0.0246582	0.0166063	0.137577	0.152223	13	CAGE.sparse
ILMN_1808613	3	CRELD1	9985715	rs7615408	3	10000186	G	A	0.21173	-0.0036	0.0057	0.5255	0.338599	0.0316598	1.07514e-26	-0.010632	0.0168634	0.52838	0.751318	20	CAGE.sparse
ILMN_1739558	3	CRELD1	9986558	rs1631344	3	10174992	T	C	0.431412	0.0001	0.0065	0.9877	-0.348734	0.0282494	5.19449e-35	-0.000286752	0.0186389	0.987725	0.633028	20	CAGE.sparse
ILMN_1784985	3	PRRT3	9987341	rs62238314	3	10188835	G	A	0.264414	0.0036	0.0052	0.4806	0.24182	0.0317715	2.71513e-14	0.0148871	0.0215924	0.490533	0.298936	13	CAGE.sparse
ILMN_1790471	3	CICE	10067758	rs115898811	3	9990741	T	C	0.0357853	-0.0241	0.0132	0.0682	-0.78182	0.0873106	3.41376e-19	0.0308255	0.0172311	0.0736228	0.246104	20	CAGE.sparse
ILMN_2235137	3	FANCD2	10143423	rs6443275	3	10008819	A	G	0.21173	-0.0037	0.0057	0.5119	-0.347643	0.0317701	7.22147e-28	0.0106431	0.016425	0.516996	0.903177	20	CAGE.sparse
ILMN_1764500	3	C3orf10	10168751	rs6783705	3	10164783	G	A	0.10338	0.0008	0.0074	0.9172	-1.1702	0.0430356	8.19968e-163	-0.000683644	0.00632376	0.913911	0.267556	20	CAGE.sparse
ILMN_2376625	3	VHL	10193663	rs1681669	3	10192672	G	A	0.299205	-0.0061	0.0051	0.2297	0.951164	0.0291793	4.49078e-233	-0.00641319	0.00536546	0.23198	0.409254	20	CAGE.sparse
ILMN_1745964	3	IRAK2	10285188	rs75851138	3	10223370	T	C	0.161034	0.0028	0.0062	0.6562	-0.332297	0.0399327	8.69117e-17	-0.0084262	0.0186855	0.652026	0.31511	9	CAGE.sparse
ILMN_1734138	3	TATDN2	10322611	rs4684675	3	10319720	G	T	0.265408	0.0069	0.0054	0.2028	0.460709	0.033117	5.3894e-44	0.0149769	0.0117704	0.203223	0.555761	20	CAGE.sparse
ILMN_1723254	3	C3orf42	10327038	rs112571188	3	10323127	T	C	0.102386	-0.0051	0.0073	0.4877	0.350917	0.0459199	2.13976e-14	-0.0145334	0.0208894	0.486599	0.759644	19	CAGE.sparse
ILMN_1696380	3	GHRL	10328394	rs41147	3	10368102	G	A	0.508946	-0.0048	0.0045	0.2861	0.353172	0.0281342	3.82149e-36	-0.0135911	0.0127876	0.287856	0.749936	20	CAGE.sparse
ILMN_1790978	3	ATG7	11596493	rs6442241	3	11272005	G	A	0.161034	-0.0062	0.006	0.3057	-0.382171	0.0349358	7.48264e-28	0.0162231	0.0157697	0.303595	0.0788125	20	CAGE.sparse
ILMN_1793724	3	C3orf31	11851009	rs404171	3	11887351	C	G	0.468191	0	0.0045	0.9957	-0.806032	0.027908	2.02381e-183	0	0.0055829	1	0.282143	20	CAGE.sparse
ILMN_1781060	3	SYN2	12232687	rs795009	3	12208671	G	T	0.241551	-0.01	0.0054	0.06369	-0.245737	0.0317065	9.16277e-15	0.0406939	0.0225933	0.0716791	0.000222971	15	CAGE.sparse
ILMN_1800225	3	PPARG	12475678	rs1699346	3	12504295	C	A	0.427435	0.0101	0.0046	0.02878	0.227452	0.027238	6.79519e-17	0.044405	0.0209115	0.033714	0.0783864	20	CAGE.sparse
ILMN_1746393	3	TSEN2	12574632	rs73013442	3	12560071	C	T	0.0576541	0.0101	0.0088	0.2535	0.733221	0.0535505	1.13126e-42	0.0137748	0.0120439	0.252741	0.0551642	20	CAGE.sparse
ILMN_2056760	3	MKRN2	12624693	rs79836657	3	12615964	A	G	0.0775348	-0.0129	0.0089	0.1483	1.07909	0.0553182	9.58097e-85	-0.0119545	0.00827043	0.148331	0.0192905	20	CAGE.sparse
ILMN_1813489	3	RAF1	12625346	rs12629082	3	12669448	G	A	0.432406	-0.0068	0.0046	0.1398	0.280491	0.0278762	8.13093e-24	-0.0242432	0.0165759	0.143588	0.00941404	20	CAGE.sparse
ILMN_2073592	3	CAND2	12876152	rs2305396	3	12854626	C	T	0.0397614	-0.0222	0.0132	0.0919	0.583253	0.0624197	9.27145e-21	-0.0380624	0.0229954	0.0978797	0.283142	11	CAGE.sparse
ILMN_1663799	3	RPL32	12877671	rs55981169	3	12900185	C	T	0.141153	0.0126	0.0059	0.03353	0.214684	0.0345738	5.31732e-10	0.0586909	0.0290622	0.0434361	0.0394626	6	CAGE.sparse
ILMN_1808299	3	IQSEC1	12939689	rs693327	3	13067037	T	G	0.349901	-0.0039	0.0049	0.4276	0.173343	0.0295763	4.60434e-09	-0.0224987	0.0285271	0.4303	0.712793	7	CAGE.sparse
ILMN_1784467	3	NUP210	13358063	rs6797729	3	13430234	C	T	0.475149	0.0155	0.0066	0.01779	0.593567	0.0276614	3.819e-102	0.0261133	0.0111856	0.0195672	0.0923667	20	CAGE.sparse
ILMN_2390919	3	FBLN2	13679720	rs7610579	3	13680959	A	G	0.194831	-0.0018	0.0058	0.7537	-0.479036	0.0338	1.35271e-45	0.00375755	0.0121106	0.756355	0.340432	20	CAGE.sparse
ILMN_1774602	3	FBLN2	13679734	rs60965316	3	13600164	C	G	0.206759	-0.0108	0.0104	0.3018	-0.206116	0.0357648	8.25843e-09	0.0523977	0.0512696	0.30678	0.434001	4	CAGE.sparse
ILMN_1790807	3	XPC	14187004	rs2228001	3	14187449	G	T	0.404573	-0.0047	0.0048	0.3322	0.222915	0.0277303	9.08116e-16	-0.0210843	0.021692	0.331059	0.656557	20	CAGE.sparse
ILMN_1673586	3	SLC6A6	14528840	rs2304510	3	14520560	C	G	0.148111	0.0069	0.0065	0.2868	0.43271	0.0364937	1.9767e-32	0.015946	0.0150817	0.29037	0.568708	19	CAGE.sparse
ILMN_1750144	3	C3orf19	14713986	rs1574575	3	14721633	C	T	0.0944334	0.0039	0.0073	0.5907	-0.405106	0.0419388	4.48237e-22	-0.00962711	0.0180475	0.593735	0.308447	10	CAGE.sparse
ILMN_1798826	3	MRPS25	15090183	rs34520640	3	15072923	A	T	0.198807	0.0037	0.009	0.6819	-0.498371	0.036024	1.58015e-43	-0.00742419	0.0180668	0.681124	0.423532	20	CAGE.sparse
ILMN_1695991	3	COLQ	15491707	rs17041251	3	15547310	T	C	0.2167	0.0214	0.0056	0.0001514	0.427177	0.0334403	2.28139e-37	0.0500963	0.0136833	0.000251114	0.0643986	20	CAGE.sparse
ILMN_2329114	3	COLQ	15492044	rs57486945	3	15543136	A	G	0.2167	0.0213	0.0057	0.0001742	0.442099	0.0335562	1.22418e-39	0.0481793	0.0134016	0.000324351	0.0273248	20	CAGE.sparse
ILMN_1723414	3	HACL1	15604874	rs11720297	3	15837021	T	C	0.0487078	-0.0225	0.0118	0.05547	-0.840145	0.0897229	7.69381e-21	0.0267811	0.0143334	0.0617016	0.0494902	7	CAGE.sparse
ILMN_2232520	3	ANKRD28	15709016	rs56914352	3	15744406	G	A	0.0894632	0.027	0.0077	0.0004339	0.494201	0.0451946	7.84432e-28	0.0546336	0.0163622	0.000840743	0.250746	20	CAGE.sparse
ILMN_1697594	3	ANKRD28	15709289	rs965023	3	15693451	G	A	0.102386	0.0199	0.0077	0.009236	0.311528	0.0466354	2.38819e-11	0.0638787	0.0265022	0.0159387	0.0846254	19	CAGE.sparse
ILMN_1679912	3	DPH3	16305665	rs489956	3	16359565	T	C	0.440358	0.012	0.0046	0.009199	0.442604	0.0274472	1.6847e-58	0.0271123	0.0105282	0.0100178	0.619217	20	CAGE.sparse
ILMN_2349610	3	DPH3	16306278	rs489956	3	16359565	T	C	0.440358	0.012	0.0046	0.009199	0.606251	0.0278966	1.02083e-104	0.0197938	0.00764209	0.00959476	0.383205	20	CAGE.sparse
ILMN_2261973	3	DPH3	16306433	rs859702	3	16296668	G	C	0.403579	-0.0139	0.0046	0.002497	-0.28414	0.0276557	9.21131e-25	0.0489195	0.0168749	0.00374404	0.662862	20	CAGE.sparse
ILMN_1764770	3	OXNAD1	16343238	rs62233915	3	16353824	T	C	0.154076	0.003	0.0102	0.7679	0.271772	0.0402451	1.44898e-11	0.0110387	0.037567	0.768881	0.231789	12	CAGE.sparse
ILMN_1898022	3	AF052160	16350911	rs6442596	3	16366529	C	T	0.127237	0.0146	0.0061	0.01669	-0.719654	0.0391103	1.29854e-75	-0.0202875	0.0085477	0.0176229	0.0158866	17	CAGE.sparse
ILMN_1800787	3	RFTN1	16357439	rs689662	3	16414198	G	A	0.397614	0.0086	0.0046	0.05994	-0.315501	0.0275474	2.27086e-30	-0.0272582	0.014773	0.0650167	0.462141	20	CAGE.sparse
ILMN_1737025	3	PLCL2	17131968	rs6766037	3	16908186	G	A	0.227634	0.0004	0.0052	0.9352	0.479382	0.0317061	1.20358e-51	0.000834408	0.0108474	0.938685	0.010508	20	CAGE.sparse
ILMN_1882495	3	AI271016	18385924	rs9860554	3	18275243	T	G	0.229622	0.0058	0.0054	0.2799	0.370286	0.0330457	3.84183e-29	0.0156636	0.0146502	0.284992	0.0414446	20	CAGE.sparse
ILMN_2199409	3	EFHB	19921149	rs11128927	3	19988437	C	G	0.349901	-0.0089	0.0047	0.05519	0.290544	0.027865	1.86997e-25	-0.0306322	0.0164412	0.0624424	0.393937	20	CAGE.sparse
ILMN_1704617	3	EFHB	19924195	rs1133328	3	19987539	T	G	0.349901	-0.0091	0.0047	0.05264	0.216248	0.0277644	6.77131e-15	-0.0420813	0.0223958	0.0602467	0.305049	14	CAGE.sparse
ILMN_1805800	3	RAB5A	20026063	rs13072891	3	20028570	G	A	0.431412	0.0073	0.0047	0.119	-0.210595	0.0275508	2.10772e-14	-0.0346637	0.0227738	0.127987	0.735828	14	CAGE.sparse
ILMN_1733802	3	KAT2B	20195399	rs68050031	3	20195395	T	C	0.132207	0.0004	0.0072	0.9605	-0.86132	0.0391699	3.64294e-107	-0.000464403	0.00835929	0.955696	0.657308	20	CAGE.sparse
ILMN_1707475	3	UBE2E2	23631907	rs79863482	3	23376912	A	G	0.125249	-0.0241	0.0063	0.00015	-0.346084	0.0385902	3.01444e-19	0.0696363	0.0197906	0.000433729	9.07041e-07	20	CAGE.sparse
ILMN_1698668	3	NR1D2	24019453	rs9863605	3	24026423	C	T	0.265408	-0.0053	0.005	0.2835	-0.70945	0.0314538	1.19118e-112	0.00747058	0.00705549	0.289677	0.00246783	20	CAGE.sparse
ILMN_2200917	3	SLC4A7	27414324	rs9871592	3	27601692	C	T	0.254473	-0.0088	0.005	0.07963	0.246468	0.0292464	3.53751e-17	-0.0357044	0.0207243	0.0849194	0.0159275	20	CAGE.sparse
ILMN_1760509	3	EOMES	27757955	rs4502545	3	28303030	A	G	0.177932	0.0048	0.0063	0.4383	0.253611	0.0373324	1.09581e-11	0.0189266	0.0249969	0.448955	0.199209	10	CAGE.sparse
ILMN_1733680	3	AZI2	28364147	rs13085075	3	28351203	T	C	0.478131	0.0026	0.0046	0.571	0.254584	0.0273207	1.18157e-20	0.0102127	0.0181019	0.572631	0.124995	20	CAGE.sparse
ILMN_1744862	3	TGFBR2	30664726	rs6804281	3	30665540	A	C	0.479125	0.0029	0.0046	0.524	0.156595	0.027578	1.36073e-08	0.0185191	0.0295556	0.530932	NA	NA	CAGE.sparse
ILMN_1726245	3	TGFBR2	30735157	rs11466536	3	30735156	T	C	0.0705765	0.0073	0.009	0.4141	-1.07843	0.0552321	6.67616e-85	-0.0067691	0.00835266	0.417703	0.987019	20	CAGE.sparse
ILMN_2384241	3	TGFBR2	30735215	rs1964358	3	30695033	T	C	0.124254	-0.0077	0.0069	0.2652	0.537972	0.0395571	4.01074e-42	-0.014313	0.0128691	0.26605	0.85718	20	CAGE.sparse
ILMN_1669497	3	OSBPL10	31702639	rs77269891	3	31987185	T	C	0.028827	-0.0126	0.0165	0.4439	-0.571614	0.0656495	3.11861e-18	0.0220428	0.0289764	0.446827	0.835109	12	CAGE.sparse
ILMN_1694106	3	GPD1L	32210055	rs41332945	3	32158983	C	T	0.0417495	-0.0017	0.0096	0.8618	-0.788725	0.0551379	2.04842e-46	0.00215538	0.0121725	0.859454	0.094076	20	CAGE.sparse
ILMN_1710124	3	CMTM8	32409474	rs7632486	3	32286791	G	A	0.16501	-0.0103	0.0063	0.1	1.26114	0.0376248	2.56123e-246	-0.00816721	0.00500142	0.102473	0.205409	20	CAGE.sparse
ILMN_1740487	3	CMTM7	32490984	rs116422575	3	32456947	A	G	0.0149105	0.0164	0.0206	0.4243	-0.953231	0.11468	9.40276e-17	-0.0172046	0.0217096	0.428075	0.767808	4	CAGE.sparse
ILMN_2403247	3	CMTM7	32496091	rs431801	3	32510973	T	A	0.360835	0.0036	0.0047	0.45	-0.247193	0.0286533	6.29637e-18	-0.0145635	0.0190883	0.445489	0.319278	20	CAGE.sparse
ILMN_1698934	3	CMTM7	32496185	rs6796958	3	32472734	A	G	0.111332	-0.0098	0.0082	0.2323	-0.515582	0.0464814	1.36844e-28	0.0190076	0.0159964	0.234737	0.545316	20	CAGE.sparse
ILMN_1696494	3	CMTM6	32523460	rs342722	3	32572340	T	C	0.449304	-0.0018	0.0046	0.6987	0.249428	0.0275311	1.30614e-19	-0.00721651	0.0184594	0.695842	0.0590941	20	CAGE.sparse
ILMN_1703844	3	DYNC1LI1	32567928	rs6795354	3	32632601	C	T	0.502982	0.0041	0.0046	0.3728	0.291543	0.0276435	5.27078e-26	0.0140631	0.0158344	0.374466	0.105643	20	CAGE.sparse
ILMN_2086143	3	CCR4	32996340	rs13093698	3	33063050	G	A	0.205765	-0.0121	0.0055	0.02903	0.230236	0.0323126	1.03877e-12	-0.0525548	0.0250013	0.0355461	0.652702	20	CAGE.sparse
ILMN_1735155	3	GLB1	33038401	rs4075736	3	33034598	A	G	0.234592	-0.0118	0.0056	0.03532	0.291579	0.0338412	6.92761e-18	-0.0404693	0.0197718	0.0406755	0.365369	20	CAGE.sparse
ILMN_2397721	3	GLB1	33038492	rs4075736	3	33034598	A	G	0.234592	-0.0118	0.0056	0.03532	0.287862	0.0337791	1.56961e-17	-0.0409919	0.0200396	0.0408017	0.112595	20	CAGE.sparse
ILMN_1665235	3	CRTAP	33165925	rs12635415	3	33187082	A	G	0.162028	-0.0065	0.0066	0.3262	0.213739	0.0383908	2.58489e-08	-0.0304109	0.0313582	0.33215	0.0785673	8	CAGE.sparse
ILMN_1693259	3	PDCD6IP	33910596	rs1141054	3	33840114	C	T	0.235586	0.0049	0.0053	0.3481	-0.300076	0.0298483	8.87782e-24	-0.0163292	0.0177367	0.357237	0.261168	14	CAGE.sparse
ILMN_1894821	3	AK000189	36864783	rs1507882	3	36862288	G	A	0.357853	0.0092	0.0047	0.04768	0.312758	0.0286849	1.11239e-27	0.0294157	0.0152678	0.054024	0.13646	20	CAGE.sparse
ILMN_1750321	3	TRANK1	36868641	rs11708164	3	36943118	C	T	0.236581	-0.0029	0.0055	0.5973	-0.498025	0.0318861	5.41533e-55	0.005823	0.0110499	0.598213	0.00499599	20	CAGE.sparse
ILMN_1682658	3	EPM2AIP1	37029529	rs116581186	3	36998587	C	T	0.0228628	-0.005	0.014	0.7223	0.538054	0.09714	3.04284e-08	-0.00929275	0.0260737	0.721539	0.908751	4	CAGE.sparse
ILMN_1788363	3	MLH1	37090503	rs1800734	3	37034946	A	G	0.265408	-0.0073	0.0054	0.1765	0.263814	0.032353	3.51393e-16	-0.027671	0.0207484	0.182319	0.280414	10	CAGE.sparse
ILMN_1707156	3	LRRFIP2	37094929	rs9839933	3	37195162	T	G	0.484095	-0.009	0.0046	0.04792	-0.182108	0.0270816	1.76295e-11	0.0494212	0.0263072	0.0602966	0.0117207	12	CAGE.sparse
ILMN_1772329	3	LRRFIP2	37095302	rs9847972	3	37172062	G	T	0.0337972	0.0345	0.0122	0.004591	0.358217	0.0636494	1.82341e-08	0.0963103	0.0381152	0.0115099	NA	NA	CAGE.sparse
ILMN_1776297	3	GOLGA4	37407697	rs7624304	3	37450479	G	A	0.370775	-0.0161	0.0047	0.0006503	0.158564	0.028054	1.585e-08	-0.101536	0.0346599	0.00339504	0.332002	3	CAGE.sparse
ILMN_2392189	3	CTDSPL	38025799	rs10095	3	38023553	G	A	0.142147	0.0071	0.0064	0.2693	0.228245	0.0357707	1.76187e-10	0.0311069	0.0284607	0.274403	0.0559998	11	CAGE.sparse
ILMN_1769394	3	PLCD1	38049322	rs6809649	3	38038982	C	T	0.144135	0.0079	0.0064	0.2143	0.402441	0.0344979	1.90904e-31	0.0196302	0.0159917	0.219626	0.131769	20	CAGE.sparse
ILMN_2401987	3	DLEC1	38164063	rs11129780	3	38161691	A	G	0.129225	0	0.0072	0.9946	-0.286789	0.0412566	3.61811e-12	0	0.0251056	1	0.849697	7	CAGE.sparse
ILMN_1738921	3	ACAA1	38167069	rs61095322	3	38168125	C	A	0.0506958	0.0075	0.0099	0.4459	-0.580147	0.0579112	1.2721e-23	-0.0129278	0.0171134	0.449998	0.391809	15	CAGE.sparse
ILMN_1811489	3	OXSR1	38296653	rs2011	3	38296817	A	G	0.354871	-0.0013	0.0047	0.7771	0.196685	0.0298248	4.26176e-11	-0.00660955	0.0239171	0.782277	0.440889	13	CAGE.sparse
ILMN_1762103	3	WDR48	39137672	rs12636980	3	39124132	G	A	0.257455	0.008	0.0053	0.1266	1.01023	0.0302845	5.57969e-244	0.00791899	0.0052517	0.131582	0.182999	20	CAGE.sparse
ILMN_1715332	3	TTC21A	39179841	rs3796127	3	39150397	A	G	0.119284	0.0081	0.0066	0.2208	-0.253006	0.0358964	1.81211e-12	-0.032015	0.0264788	0.226632	0.229814	10	CAGE.sparse
ILMN_1703123	3	CSRNP1	39183398	rs11720021	3	39254755	A	G	0.255467	0.0142	0.0052	0.006015	0.210983	0.0308881	8.45842e-12	0.067304	0.0265432	0.0112242	0.391954	9	CAGE.sparse
ILMN_2088437	3	CX3CR1	39305345	rs7651994	3	39273968	A	G	0.0765408	0.0113	0.0102	0.2675	0.530364	0.0557694	1.90761e-21	0.0213061	0.0193621	0.271157	0.115118	16	CAGE.sparse
ILMN_1745788	3	CX3CR1	39305516	rs7651994	3	39273968	A	G	0.0765408	0.0113	0.0102	0.2675	0.464061	0.0553726	5.26151e-17	0.0243502	0.0221711	0.272078	0.224628	15	CAGE.sparse
ILMN_1781231	3	SLC25A38	39438393	rs11129831	3	39459591	A	G	0.157058	0.0025	0.0067	0.711	0.258581	0.0391553	4.00249e-11	0.00966815	0.025952	0.709491	0.353243	3	CAGE.sparse
ILMN_1679700	3	RPSA	39450215	rs59685908	3	39458769	C	T	0.308151	-0.003	0.0049	0.5428	-0.268575	0.0294983	8.64549e-20	0.0111701	0.0182856	0.541289	0.0267766	20	CAGE.sparse
ILMN_1672961	3	RPSA	39452264	rs7634078	3	39455612	C	T	0.157058	0.0024	0.0067	0.7167	0.396123	0.038961	2.77874e-24	0.00605872	0.0169244	0.720353	0.0115451	20	CAGE.sparse
ILMN_1665148	3	RPSA	39452285	rs11129831	3	39459591	A	G	0.157058	0.0025	0.0067	0.711	0.502919	0.0398424	1.58282e-36	0.00497098	0.013328	0.70917	0.00664171	20	CAGE.sparse
ILMN_2411723	3	RPSA	39453207	rs11129831	3	39459591	A	G	0.157058	0.0025	0.0067	0.711	0.41413	0.0394438	8.70761e-26	0.00603675	0.0161887	0.709224	0.00885422	20	CAGE.sparse
ILMN_2050112	3	RPSA	39453534	rs9863474	3	39460069	G	A	0.157058	0.0026	0.0067	0.7017	0.493108	0.039324	4.53166e-36	0.00527268	0.0135938	0.698109	0.0114618	20	CAGE.sparse
ILMN_1664910	3	RPSA	39453967	rs59685908	3	39458769	C	T	0.308151	-0.003	0.0049	0.5428	-0.224749	0.029082	1.09152e-14	0.0133482	0.0218704	0.541641	0.0609905	13	CAGE.sparse
ILMN_1786242	3	RPL14	40502949	rs9874499	3	40441908	T	C	0.301193	-0.0146	0.0048	0.002463	0.265457	0.0300823	1.10089e-18	-0.0549995	0.0191261	0.0040322	0.677485	20	CAGE.sparse
ILMN_1726460	3	RPL14	40503572	rs12633446	3	40505661	G	A	0.317097	-0.0137	0.0048	0.004446	0.389549	0.0289698	3.21809e-41	-0.0351689	0.0125965	0.00523889	0.50394	20	CAGE.sparse
ILMN_2404850	3	RPL14	40503803	rs6771527	3	40506548	T	C	0.298211	-0.0138	0.0048	0.00422	1.19534	0.0284203	0	-0.0115448	0.00402496	0.00412675	0.177831	20	CAGE.sparse
ILMN_1746396	3	CTNNB1	41277900	rs13076290	3	41260369	T	C	0.430417	0.0043	0.0046	0.3499	-0.421489	0.027706	2.90324e-52	-0.0102019	0.0109343	0.350808	0.133952	20	CAGE.sparse
ILMN_1757350	3	CTNNB1	41277902	rs11711946	3	41287018	C	T	0.426441	0.0054	0.0046	0.2371	-0.385025	0.0278732	2.11462e-43	-0.0140251	0.0119903	0.242123	0.0762039	20	CAGE.sparse
ILMN_2399174	3	TRAK1	42251375	rs4682998	3	42231638	G	C	0.224652	0.0017	0.0056	0.7563	0.546788	0.0333163	1.56881e-60	0.00310907	0.0102434	0.761494	0.0678059	20	CAGE.sparse
ILMN_1782069	3	TRAK1	42253926	rs3733054	3	42264422	C	T	0.452286	-0.0022	0.0046	0.6239	-0.294317	0.0275679	1.31721e-26	0.00747493	0.0156451	0.632806	0.138033	17	CAGE.sparse
ILMN_2199389	3	VIPR1	42579003	rs342518	3	42531939	G	A	0.346918	0.0067	0.0047	0.1532	-0.542452	0.0290443	7.65986e-78	-0.0123513	0.00868956	0.155201	0.0100187	20	CAGE.sparse
ILMN_2330994	3	NKTR	42689520	rs2271181	3	42598980	T	C	0.310139	-0.0082	0.0049	0.0992	-0.286841	0.028126	2.01506e-24	0.0285873	0.0173111	0.0986601	0.0115522	20	CAGE.sparse
ILMN_1721621	3	NKTR	42689924	rs60994254	3	42677354	T	C	0.187873	0.0039	0.0058	0.4956	-0.494598	0.0331349	2.20604e-50	-0.00788519	0.0117386	0.501754	0.0121567	20	CAGE.sparse
ILMN_1674522	3	HIGD1A	42826434	rs73077238	3	42858666	C	T	0.214712	0.0187	0.0053	0.0004495	-0.223602	0.0310607	6.07127e-13	-0.0836307	0.0263967	0.00153369	0.466212	8	CAGE.sparse
ILMN_1763127	3	CCBP2	42908710	rs4683342	3	42877433	C	G	0.328032	-0.0008	0.0049	0.869	-0.209852	0.0301993	3.6814e-12	0.00381221	0.0233562	0.870345	0.463054	14	CAGE.sparse
ILMN_1794399	3	SNRK	43392104	rs2135511	3	43368539	G	A	0.238569	0.0175	0.005	0.0004798	-0.184981	0.0291664	2.26413e-10	-0.0946043	0.0308725	0.0021814	0.000156048	9	CAGE.sparse
ILMN_1655702	3	ABHD5	43760034	rs17320869	3	43748983	C	A	0.0487078	0.018	0.0103	0.08058	-0.603263	0.0639966	4.24059e-21	-0.0298377	0.0173647	0.085743	0.0105274	17	CAGE.sparse
ILMN_1754423	3	C3orf23	44450349	rs11708279	3	44325891	T	C	0.0954274	-0.0107	0.0071	0.1332	-0.404258	0.0404271	1.52892e-23	0.0264682	0.0177614	0.136168	0.917063	20	CAGE.sparse
ILMN_1761409	3	ZNF167	44613261	rs147832051	3	44466975	T	G	0.0337972	0.0025	0.011	0.8198	0.545928	0.0651219	5.15205e-17	0.00457936	0.0201566	0.820277	0.0648761	6	CAGE.sparse
ILMN_2270900	3	ZNF197	44689499	rs9825080	3	44251270	T	C	0.306163	-0.0179	0.0051	0.0004742	0.19393	0.0312134	5.19704e-10	-0.0923013	0.0302042	0.0022438	0.00106222	20	CAGE.sparse
ILMN_1692100	3	ZNF35	44702112	rs2272044	3	44692564	G	C	0.140159	0.0289	0.0081	0.0003964	-0.261967	0.0362646	5.05669e-13	-0.110319	0.0344857	0.00137914	0.81074	16	CAGE.sparse
ILMN_1655167	3	ZNF502	44764893	rs73072692	3	44568713	T	C	0.272366	-0.0177	0.0054	0.001039	0.568212	0.0340964	2.36015e-62	-0.0311503	0.00968558	0.00129919	0.00364687	20	CAGE.sparse
ILMN_1752273	3	KIAA1143	44803085	rs1973547	3	44816394	T	C	0.405567	-0.0005	0.0046	0.9162	0.294652	0.0271976	2.38199e-27	-0.00169692	0.0156124	0.913448	0.255524	20	CAGE.sparse
ILMN_1760245	3	TMEM42	44906940	rs59726036	3	44850074	T	G	0.528827	-0.0022	0.0066	0.7318	0.156423	0.026966	6.60193e-09	-0.0140644	0.0422629	0.739297	0.361861	11	CAGE.sparse
ILMN_2055477	3	EXOSC7	45049061	rs6792580	3	45079167	A	G	0.387674	0.0137	0.0046	0.002929	0.525928	0.0281858	1.06058e-77	0.0260492	0.00885716	0.00327119	0.0143716	20	CAGE.sparse
ILMN_1682176	3	CLEC3B	45077281	rs939310	3	45075932	C	T	0.393638	0.0179	0.0046	0.0001042	0.476837	0.027462	1.55865e-67	0.037539	0.00988619	0.000146388	0.0663183	20	CAGE.sparse
ILMN_1792455	3	TMEM158	45266033	rs11922712	3	45280071	G	A	0.120278	-0.0062	0.0073	0.3914	-0.577763	0.043293	1.25968e-40	0.010731	0.0126605	0.396661	0.164417	20	CAGE.sparse
ILMN_1765019	3	SACM1L	45786773	rs2742433	3	45738107	T	C	0.38171	-0.002	0.0048	0.6786	0.481439	0.0293688	2.15037e-60	-0.00415421	0.00997333	0.677021	0.0408941	20	CAGE.sparse
ILMN_1709032	3	FYCO1	45959684	rs4683180	3	46140770	C	T	0.487078	-0.0013	0.0045	0.7802	-0.157384	0.0269631	5.31447e-09	0.00826005	0.0286275	0.772937	0.0906457	8	CAGE.sparse
ILMN_1674640	3	CXCR6	45989470	rs6798047	3	45921771	A	G	0.233598	0.0017	0.0055	0.7506	0.284802	0.0321077	7.30091e-19	0.00596906	0.0193234	0.757395	0.227943	20	CAGE.sparse
ILMN_1678833	3	CCR1	46243606	rs2201150	3	46258902	T	C	0.357853	-0.0066	0.0047	0.1642	0.693027	0.0275005	3.95308e-140	-0.00952344	0.00679236	0.160891	0.321066	20	CAGE.sparse
ILMN_1763322	3	CCR3	46307802	rs55842014	3	46289113	A	G	0.351889	0.0026	0.0072	0.7225	0.843366	0.0285943	3.41673e-191	0.00308288	0.00853786	0.718037	0.285963	20	CAGE.sparse
ILMN_1777461	3	CCR2	46395641	rs2201150	3	46258902	T	C	0.357853	-0.0066	0.0047	0.1642	-0.156868	0.0273485	9.70014e-09	0.0420736	0.0308463	0.172576	0.0181608	5	CAGE.sparse
ILMN_1669062	3	CCR2	46400989	rs2201150	3	46258902	T	C	0.357853	-0.0066	0.0047	0.1642	-0.231533	0.0275766	4.61963e-17	0.0285057	0.0205814	0.166047	0.253017	20	CAGE.sparse
ILMN_1769895	3	CCR2	46401979	rs2201150	3	46258902	T	C	0.357853	-0.0066	0.0047	0.1642	-0.250934	0.0275953	9.60245e-20	0.0263017	0.018952	0.165196	0.839406	20	CAGE.sparse
ILMN_1774761	3	CCR2	46401979	rs2201150	3	46258902	T	C	0.357853	-0.0066	0.0047	0.1642	-0.275135	0.0278665	5.43326e-23	0.0239882	0.0172544	0.164449	0.37379	20	CAGE.sparse
ILMN_2145033	3	CCR5	46417334	rs746492	3	46417312	T	G	0.465209	-0.004	0.0046	0.3808	-0.358731	0.0267836	6.58352e-41	0.0111504	0.01285	0.385538	0.310084	20	CAGE.sparse
ILMN_1755047	3	LRRC2	46557815	rs7621549	3	46572160	C	T	0.415507	-0.0064	0.0047	0.1756	0.160851	0.0266795	1.64966e-09	-0.0397884	0.0299556	0.184097	0.231124	10	CAGE.sparse
ILMN_1725071	3	CCDC12	46963384	rs2290546	3	46965197	C	G	0.333996	-0.026	0.0069	0.0001813	-0.271417	0.0292154	1.53994e-20	0.0957936	0.0274337	0.000479736	0.438288	14	CAGE.sparse
ILMN_1660629	3	NBEAL2	47051120	rs2290546	3	46965197	C	G	0.333996	-0.026	0.0069	0.0001813	-0.208311	0.0293386	1.24543e-12	0.124813	0.0374991	0.000873348	0.504808	9	CAGE.sparse
ILMN_1898662	3	BX096254	47214121	rs2290546	3	46965197	C	G	0.333996	-0.026	0.0069	0.0001813	0.212851	0.0288956	1.7555e-13	-0.122151	0.0364122	0.000794578	0.435902	9	CAGE.sparse
ILMN_1677534	3	SCAP	47455269	rs146753161	3	47368454	T	C	0.028827	-0.0078	0.0165	0.6339	-1.48436	0.112813	1.53688e-39	0.00525479	0.0111231	0.636625	0.00235746	9	CAGE.sparse
ILMN_1654819	3	ZNF589	48311238	rs62263001	3	48188042	A	G	0.316103	-0.021	0.0068	0.002013	0.281639	0.0292971	7.03253e-22	-0.0745635	0.0253597	0.00327956	0.0110339	20	CAGE.sparse
ILMN_1654612	3	ZNF589	48312271	rs62263001	3	48188042	A	G	0.316103	-0.021	0.0068	0.002013	0.431351	0.0293158	5.24594e-49	-0.0486842	0.0161079	0.00250794	0.0179145	20	CAGE.sparse
ILMN_2229032	3	NME6	48335976	rs9825637	3	48372282	C	T	0.285288	-0.0321	0.0083	0.0001129	-0.219255	0.0304277	5.77168e-13	0.146405	0.0429633	0.000655196	6.80012e-05	13	CAGE.sparse
ILMN_1661466	3	SPINK8	48361013	rs13067450	3	48337206	T	C	0.284294	-0.012	0.0069	0.08201	0.207117	0.031162	3.00224e-11	-0.0579383	0.0344361	0.0924746	0.000177106	5	CAGE.sparse
ILMN_1707783	3	CCDC72	48481713	rs9817615	3	48470756	C	T	0.463221	-0.0053	0.0046	0.2546	0.171049	0.0279279	9.08752e-10	-0.0309853	0.0273646	0.257503	0.0208578	10	CAGE.sparse
ILMN_2370464	3	ATRIP	48506929	rs12497634	3	48487795	C	G	0.171968	0.0324	0.0097	0.0008139	-0.268262	0.035505	4.16896e-14	-0.120777	0.0395345	0.00225068	0.00305929	15	CAGE.sparse
ILMN_1653896	3	ATRIP	48506940	rs1870444	3	48486773	C	G	0.465209	-0.0065	0.0046	0.1533	0.207333	0.0273401	3.36417e-14	-0.0313505	0.0225684	0.164792	0.000423403	11	CAGE.sparse
ILMN_2139100	3	SHISA5	48509519	rs11797	3	48508585	T	C	0.44334	-0.0047	0.0046	0.3081	-0.215922	0.0282239	2.00473e-14	0.0217671	0.0214931	0.311181	0.00409981	11	CAGE.sparse
ILMN_1653292	3	PFKFB4	48555211	rs3755819	3	48595419	C	A	0.028827	-0.0183	0.0126	0.1465	0.820412	0.0728874	2.16647e-29	-0.0223059	0.0154855	0.149743	0.000795916	20	CAGE.sparse
ILMN_1785252	3	SLC26A6	48663211	rs34368826	3	48670827	T	G	0.112326	0.0061	0.0074	0.4093	0.301706	0.0437233	5.18755e-12	0.0202184	0.0247016	0.413069	0.0379214	10	CAGE.sparse
ILMN_1691290	3	CELSR3	48673952	rs7620853	3	48666503	A	G	0.112326	0.0066	0.0074	0.3725	-0.359705	0.0444499	5.85152e-16	-0.0183484	0.020697	0.375335	0.0516943	20	CAGE.sparse
ILMN_1736623	3	NCKIPSD	48711398	rs12497850	3	48748989	G	T	0.343936	-0.0062	0.0048	0.1998	-0.38259	0.0289633	7.73615e-40	0.0162053	0.0126059	0.198605	0.00317137	20	CAGE.sparse
ILMN_2328835	3	IP6K2	48732569	rs72929172	3	48731961	G	A	0.0646123	-0.0154	0.0098	0.1163	0.385586	0.051881	1.06868e-13	-0.0399392	0.0259778	0.124186	0.0247757	5	CAGE.sparse
ILMN_1792825	3	ARIH2	49022754	rs62262517	3	49134914	T	G	0.335984	-0.003	0.0048	0.541	-0.164544	0.0289976	1.39175e-08	0.0182322	0.0293479	0.53444	0.00860274	8	CAGE.sparse
ILMN_2372136	3	P4HTM	49044470	rs7373790	3	49090696	T	C	0.335984	0.0028	0.007	0.6841	-0.35812	0.029249	1.81256e-34	-0.00781861	0.0195569	0.689314	0.000214659	20	CAGE.sparse
ILMN_1669484	3	WDR6	49053177	rs6446205	3	49035211	G	A	0.335984	-0.0026	0.0048	0.5901	0.747287	0.0292031	2.00691e-144	-0.00347925	0.00642467	0.588132	0.000568722	20	CAGE.sparse
ILMN_1676002	3	QRICH1	49067497	rs9859473	3	48837182	T	C	0.218688	-0.0106	0.0054	0.0497	0.272174	0.0341088	1.46828e-15	-0.0389457	0.0204317	0.0566327	0.050964	20	CAGE.sparse
ILMN_1695246	3	KLHDC8B	49213741	rs78342753	3	50534041	G	C	0.0238569	0.0163	0.0126	0.1944	-1.19873	0.107093	4.39482e-29	-0.0135977	0.0105811	0.198759	0.114898	20	CAGE.sparse
ILMN_1798712	3	USP4	49315124	rs9813813	3	49207093	A	T	0.110338	0.0181	0.0079	0.02178	0.864404	0.0480209	1.92791e-72	0.0209393	0.00921298	0.0230381	0.0394494	20	CAGE.sparse
ILMN_1665331	3	AMT	49454348	rs11923032	3	49484992	T	C	0.232604	-0.011	0.0054	0.04149	-0.491416	0.031842	9.82736e-54	0.0223843	0.011084	0.0434331	0.00373136	20	CAGE.sparse
ILMN_1807211	3	NICN1	49460436	rs4292260	3	49148890	T	C	0.202783	-0.0173	0.0056	0.002089	0.656975	0.0341128	1.18879e-82	-0.0263328	0.00863288	0.00228619	0.0131297	20	CAGE.sparse
ILMN_1718023	3	APEH	49720758	rs1131095	3	49714225	C	T	0.324056	-0.0152	0.0048	0.001583	0.338962	0.0297357	4.22177e-30	-0.0448428	0.0146971	0.00227986	0.00153249	20	CAGE.sparse
ILMN_2412927	3	GMPPB	49759506	rs55754265	3	49687486	T	C	0.138171	-0.0043	0.0072	0.5477	0.28613	0.0417164	6.93766e-12	-0.0150281	0.0252586	0.551863	0.010864	20	CAGE.sparse
ILMN_2392286	3	IP6K1	49761755	rs6446285	3	49626306	G	A	0.147117	0.0067	0.0067	0.3195	-0.230175	0.0389441	3.41289e-09	-0.0291083	0.029522	0.32414	0.256482	9	CAGE.sparse
ILMN_1690454	3	C3orf54	49842332	rs12381242	3	49746819	C	T	0.476143	0.0234	0.0068	0.0005396	-0.179692	0.0278902	1.17261e-10	-0.130223	0.042902	0.00240253	0.481988	7	CAGE.sparse
ILMN_1794612	3	UBA7	49842691	rs12381242	3	49746819	C	T	0.476143	0.0234	0.0068	0.0005396	-0.717713	0.0276119	5.9596e-149	-0.0326036	0.00955721	0.000646277	0.0213794	20	CAGE.sparse
ILMN_1696151	3	MON1A	49947555	rs150173449	3	49944461	A	G	0.0745527	0.037	0.012	0.002047	-0.463163	0.04694	5.77956e-23	-0.0798855	0.0271443	0.00325057	0.386502	20	CAGE.sparse
ILMN_1667432	3	HYAL3	50330445	rs13100173	3	50332697	A	G	0.463221	0.0034	0.0046	0.4578	-0.634541	0.0279619	5.24647e-114	-0.0053582	0.00725318	0.460066	0.00824626	20	CAGE.sparse
ILMN_1765001	3	HYAL3	50334011	rs2236947	3	50371432	A	C	0.463221	0.0036	0.0046	0.439	0.28625	0.0276079	3.45224e-25	0.0125764	0.0161156	0.435162	0.409569	8	CAGE.sparse
ILMN_1734205	3	RASSF1	50367484	rs4688733	3	50358514	G	A	0.0109344	0.0057	0.016	0.7225	-0.578482	0.0882194	5.47871e-11	-0.00985338	0.0276994	0.722046	0.349128	3	CAGE.sparse
ILMN_2393573	3	RASSF1	50367734	rs72932987	3	50370481	C	T	0.0109344	0.0054	0.016	0.7376	-0.525062	0.0865749	1.32093e-09	-0.0102845	0.0305197	0.736133	NA	NA	CAGE.sparse
ILMN_1732452	3	MAPKAPK3	50686633	rs13096264	3	50678280	A	G	0.10835	0.0092	0.0098	0.3464	-0.586281	0.040719	5.30953e-47	-0.0156921	0.016751	0.348868	0.0237084	5	CAGE.sparse
ILMN_1781623	3	TEX264	51738192	rs4468965	3	51735458	A	G	0.147117	-0.0027	0.0061	0.6585	-0.239673	0.0355661	1.59695e-11	0.0112653	0.0255062	0.658727	0.00360314	20	CAGE.sparse
ILMN_1693604	3	GRM2	51752572	rs6773332	3	51359996	G	A	0.120278	0.001	0.0068	0.8857	0.238865	0.0367091	7.66818e-11	0.00418647	0.0284752	0.883115	0.00994938	9	CAGE.sparse
ILMN_1771051	3	RPL29	52029933	rs62259757	3	52029991	A	G	0.0805169	-0.0283	0.0087	0.001213	0.377724	0.0554293	9.45799e-12	-0.0749224	0.0255222	0.0033293	0.530251	20	CAGE.sparse
ILMN_1737517	3	RPL29	52029934	rs62259748	3	51946422	T	C	0.0526839	-0.0231	0.0104	0.02644	0.354582	0.0614053	7.72036e-09	-0.0651471	0.0314253	0.0381649	0.531655	12	CAGE.sparse
ILMN_1780667	3	POC1A	52109319	rs1237830	3	52202820	C	T	0.0944334	0.0077	0.0074	0.2981	0.368888	0.0469072	3.7144e-15	0.0208735	0.0202351	0.302283	0.0121788	10	CAGE.sparse
ILMN_1826101	3	BC039681	52274896	rs1060330	3	52288945	C	T	0.517893	-0.0056	0.0045	0.221	-0.237808	0.0269308	1.04362e-18	0.0235484	0.0191098	0.217849	0.206073	20	CAGE.sparse
ILMN_1657810	3	PPM1M	52284561	rs1060330	3	52288945	C	T	0.517893	-0.0056	0.0045	0.221	-0.468098	0.0275329	8.01733e-65	0.0119633	0.00963909	0.21456	0.230062	20	CAGE.sparse
ILMN_1679655	3	WDR82	52289354	rs1060330	3	52288945	C	T	0.517893	-0.0056	0.0045	0.221	-0.36174	0.027374	7.21453e-40	0.0154807	0.0124949	0.215359	0.240075	20	CAGE.sparse
ILMN_1791222	3	GLYCTK	52327153	rs9311474	3	52338852	C	T	0.518887	-0.0052	0.0045	0.2546	-0.327002	0.027179	2.42944e-33	0.015902	0.0138247	0.250036	0.232275	20	CAGE.sparse
ILMN_1685052	3	DNAH1	52434434	rs76103861	3	52286886	G	C	0.100398	0.0044	0.0136	0.7468	-0.267051	0.046251	7.74339e-09	-0.0164763	0.0510065	0.746678	0.0611148	12	CAGE.sparse
ILMN_1655987	3	STAB1	52558165	rs9846089	3	52529773	T	G	0.0606362	0.0064	0.0114	0.5737	-0.899606	0.0648026	8.11546e-44	-0.00711423	0.0126826	0.574835	0.0640235	20	CAGE.sparse
ILMN_1708743	3	NT5DC2	52558638	rs13621	3	52558133	C	T	0.465209	-0.0049	0.0066	0.4551	-0.349326	0.0275637	8.30266e-37	0.014027	0.0189259	0.4586	0.112488	20	CAGE.sparse
ILMN_2324056	3	GNL3	52727043	rs1108842	3	52720080	C	A	0.520875	-0.0091	0.0066	0.1672	-0.196762	0.0272681	5.36057e-13	0.0462488	0.0341499	0.175645	0.0150947	20	CAGE.sparse
ILMN_1806106	3	GNL3	52728103	rs12488527	3	52698560	C	T	0.420477	-0.0011	0.0046	0.8133	-0.275227	0.027647	2.39725e-23	0.0039967	0.0167183	0.811058	0.000176831	20	CAGE.sparse
ILMN_1665280	3	SPCS1	52741736	rs12635140	3	52738165	C	T	0.431412	-0.0013	0.0046	0.7848	0.30797	0.0279422	3.00398e-28	-0.00422119	0.0149414	0.777548	0.0832369	20	CAGE.sparse
ILMN_1718525	3	ITIH4	52847253	rs11717749	3	52844733	T	C	0.10338	-0.015	0.0076	0.0477	-1.00452	0.0472402	2.44154e-100	0.0149325	0.00759832	0.0493868	0.011674	20	CAGE.sparse
ILMN_1773814	3	TMEM110	52867251	rs111979374	3	52543120	A	G	0.0357853	0.0149	0.0107	0.1622	0.459668	0.0811685	1.48634e-08	0.0324147	0.0239711	0.176298	0.525111	7	CAGE.sparse
ILMN_1705224	3	TMEM110	52874161	rs11708390	3	52896409	A	C	0.133201	-0.0154	0.007	0.02864	0.487736	0.0425437	1.99245e-30	-0.0315745	0.0146139	0.030728	0.0247784	20	CAGE.sparse
ILMN_1801105	3	PRKCD	53226429	rs2230494	3	53220215	A	G	0.286282	-0.0068	0.0073	0.356	0.325732	0.0316963	8.97887e-25	-0.0208761	0.0225029	0.353561	0.0487641	20	CAGE.sparse
ILMN_1736597	3	TKT	53260776	rs141078441	3	53286932	T	C	0.17495	0.0075	0.0058	0.1925	-0.894317	0.0359722	1.95001e-136	-0.00838629	0.00649416	0.19658	0.00567616	20	CAGE.sparse
ILMN_2134110	3	SELK	53919867	rs2083127	3	53916937	T	C	0.452286	0.0125	0.0046	0.006961	-0.360406	0.0275885	5.31311e-39	-0.0346831	0.0130366	0.00780378	0.205787	20	CAGE.sparse
ILMN_1754076	3	CACNA2D3	55108496	rs358001	3	55118455	T	C	0.274354	0.0079	0.005	0.11	0.202924	0.0305539	3.10488e-11	0.0389308	0.0253274	0.124268	0.343288	20	CAGE.sparse
ILMN_1683533	3	CCDC66	56653535	rs282525	3	56630653	A	C	0.104374	0.0083	0.0076	0.2701	0.573467	0.043075	1.93935e-40	0.0144734	0.0132972	0.276397	0.883475	20	CAGE.sparse
ILMN_1781010	3	ARHGEF3	56761601	rs2046823	3	56779011	A	G	0.239563	-0.0022	0.0052	0.6716	-0.270368	0.0310845	3.3826e-18	0.00813706	0.0192558	0.672604	0.817268	20	CAGE.sparse
ILMN_1719518	3	ARF4	57557404	rs6906	3	57557160	G	A	0.152087	0.0064	0.0059	0.2722	-0.302819	0.0335862	1.94774e-19	-0.0211347	0.0196241	0.28149	0.407132	20	CAGE.sparse
ILMN_1713178	3	FAM116A	57611419	rs17744435	3	57680278	T	C	0.171968	0.0072	0.0062	0.2397	0.32376	0.0366312	9.71276e-19	0.0222387	0.0193146	0.24957	0.0981693	20	CAGE.sparse
ILMN_1664922	3	FLNB	58157658	rs111326930	3	58081007	C	G	0.0765408	-0.0152	0.0085	0.07306	-0.591669	0.0479599	5.74311e-35	0.02569	0.0145163	0.0767705	0.307897	20	CAGE.sparse
ILMN_2049184	3	DNASE1L3	58179082	rs3772985	3	58186719	A	C	0.119284	-0.0031	0.009	0.7284	-0.6541	0.0421558	2.69329e-54	0.00473934	0.0137628	0.730576	0.31336	20	CAGE.sparse
ILMN_1706344	3	ABHD6	58280151	rs6445961	3	58232659	A	G	0.292247	0.0131	0.0051	0.009874	0.174088	0.0300907	7.2322e-09	0.0752493	0.0320531	0.0188925	0.129339	7	CAGE.sparse
ILMN_1815063	3	PXK	58410760	rs6764532	3	58358958	G	A	0.447316	-0.0176	0.0047	0.0001892	-0.23806	0.0275824	6.08891e-18	0.0739309	0.0215211	0.000591944	0.000733708	17	CAGE.sparse
ILMN_1739274	3	PDHB	58413565	rs6787467	3	58377888	A	G	0.345924	0.0176	0.0047	0.0001608	0.443942	0.0287887	1.18804e-53	0.0396448	0.0108946	0.000273777	0.00867196	20	CAGE.sparse
ILMN_1685703	3	ACOX2	58494641	rs6762104	3	58507320	G	C	0.0347913	-0.0076	0.011	0.4876	-0.335326	0.0581667	8.17e-09	0.0226645	0.0330386	0.492713	0.894021	10	CAGE.sparse
ILMN_1766123	3	FHIT	59735169	rs11130745	3	59996668	A	G	0.027833	-0.0021	0.0137	0.8785	-1.33749	0.0848407	5.44121e-56	0.00157011	0.0102436	0.87818	0.0347437	7	CAGE.sparse
ILMN_1780774	3	NPCR	59956686	rs2687895	3	59974553	C	G	0.0954274	-0.0052	0.0072	0.4751	0.681432	0.0438714	2.09105e-54	-0.00763099	0.0105774	0.470637	0.142414	20	CAGE.sparse
ILMN_2224486	3	C3orf14	62317061	rs41276485	3	62305073	C	G	0.16004	0.0037	0.0061	0.5384	-0.67774	0.0369605	4.20296e-75	-0.00545932	0.00900542	0.544365	0.144271	20	CAGE.sparse
ILMN_1805028	3	THOC7	63819806	rs62252370	3	63994801	A	G	0.0437376	0.0224	0.0103	0.02996	0.363171	0.066247	4.20367e-08	0.0616789	0.0305114	0.0432279	0.144719	4	CAGE.sparse
ILMN_2155998	3	PSMD6	63999125	rs2888013	3	64005226	G	A	0.182903	0.016	0.0067	0.01743	0.249374	0.0370836	1.76022e-11	0.0641607	0.0285111	0.0244252	0.367337	12	CAGE.sparse
ILMN_1777976	3	SLC25A26	66287054	rs1680394	3	66300547	A	G	0.403579	0.0022	0.0046	0.637	0.609583	0.0290113	5.10327e-98	0.00360902	0.0075481	0.632553	0.135438	20	CAGE.sparse
ILMN_1750981	3	SLC25A26	66421016	rs1046844	3	66428282	T	C	0.233598	0.0093	0.0052	0.07732	-0.562655	0.0320277	4.35002e-69	-0.0165288	0.00928967	0.0751963	0.638719	20	CAGE.sparse
ILMN_1768251	3	SLC25A26	66428938	rs149722057	3	66292148	A	G	0.0775348	0.0004	0.0104	0.9699	-0.370345	0.066839	3.01004e-08	-0.00108007	0.0280826	0.96932	0.401471	11	CAGE.sparse
ILMN_2128795	3	LRIG1	66429525	rs17775391	3	66444697	C	A	0.28827	-0.0131	0.0051	0.01089	0.489387	0.0311643	1.43237e-55	-0.0267682	0.0105597	0.0112467	0.23097	20	CAGE.sparse
ILMN_1707342	3	LRIG1	66429651	rs17775391	3	66444697	C	A	0.28827	-0.0131	0.0051	0.01089	0.260597	0.0305491	1.45803e-17	-0.0502692	0.0204384	0.0139114	0.300286	20	CAGE.sparse
ILMN_1652379	3	SUCLG2	67425302	rs4577484	3	67458381	C	T	0.33002	-0.0078	0.0051	0.1231	0.466634	0.0297761	2.3719e-55	-0.0167155	0.0109813	0.127964	0.424972	20	CAGE.sparse
ILMN_1702199	3	FAM19A1	68594439	rs6774687	3	68171164	C	T	0.389662	-0.0041	0.0047	0.3864	0.397808	0.0273977	9.08308e-48	-0.0103065	0.011836	0.38388	0.016533	20	CAGE.sparse
ILMN_2136455	3	C3orf64	69024732	rs12054469	3	69091237	G	C	0.253479	-0.0033	0.005	0.5072	-0.197413	0.031276	2.75515e-10	0.0167162	0.0254657	0.511553	0.49711	20	CAGE.sparse
ILMN_1866460	3	BX647714	69066928	rs2271119	3	69093391	G	A	0.261431	-0.0033	0.005	0.5071	-0.179394	0.0312087	9.01956e-09	0.0183953	0.0280547	0.512022	0.554203	6	CAGE.sparse
ILMN_1769810	3	ARL6IP5	69155171	rs58747812	3	69148471	A	G	0.37674	-0.0065	0.0049	0.1812	0.194796	0.0284754	7.87236e-12	-0.0333682	0.0256231	0.192823	0.816904	6	CAGE.sparse
ILMN_1700143	3	FRMD4B	69402724	rs7651462	3	69378594	A	G	0.365805	-0.0061	0.005	0.2161	0.57296	0.0299512	1.42658e-81	-0.0106465	0.00874434	0.223404	0.246155	20	CAGE.sparse
ILMN_1880280	3	AK025793	71619609	rs80315883	3	71619594	G	C	0.0715706	0.0143	0.0103	0.1677	-0.569787	0.0594639	9.5122e-22	-0.0250971	0.0182657	0.169441	0.171982	16	CAGE.sparse
ILMN_2225144	3	EIF4E3	71732313	rs1521352	3	71769437	T	C	0.351889	0.003	0.005	0.5464	-0.425453	0.0302532	6.40422e-45	-0.00705131	0.0117629	0.54887	0.776233	20	CAGE.sparse
ILMN_1796146	3	EIF4E3	71732518	rs1521352	3	71769437	T	C	0.351889	0.003	0.005	0.5464	-0.398833	0.0303325	1.73121e-39	-0.00752195	0.0125496	0.548922	0.807786	20	CAGE.sparse
ILMN_1744034	3	GPR27	71804068	rs7644362	3	71829242	G	A	0.177932	-0.0078	0.0058	0.1754	0.23261	0.0344755	1.50819e-11	-0.0335325	0.0254249	0.187208	0.165944	5	CAGE.sparse
ILMN_1775257	3	PROK2	71821178	rs6777956	3	71854587	T	C	0.224652	-0.002	0.005	0.6811	-0.677093	0.031041	1.75166e-105	0.0029538	0.00738575	0.689206	0.185818	20	CAGE.sparse
ILMN_1721842	3	RYBP	72426241	rs753319	3	72447890	C	G	0.427435	0.0043	0.0046	0.3484	0.697292	0.0274265	1.36837e-142	0.00616671	0.00660141	0.350226	0.0590086	20	CAGE.sparse
ILMN_2186877	3	EBLN2	73112300	rs7640805	3	73112378	A	G	0.492048	-0.0003	0.0045	0.9542	-0.307419	0.0277331	1.48495e-28	0.000975867	0.0146383	0.946848	0.600561	20	CAGE.sparse
ILMN_1717644	3	ZNF717	75832459	rs13092693	3	75904419	C	T	0.469185	-0.0226	0.0066	0.0006571	0.235538	0.0270442	3.05562e-18	-0.0959505	0.0301089	0.00143865	2.26487e-05	19	CAGE.sparse
ILMN_1741176	3	CHMP2B	87303774	rs1389681	3	87380025	G	T	0.282306	0.0041	0.0051	0.4174	0.277868	0.0313794	8.36025e-19	0.0147552	0.0184295	0.423347	0.356644	20	CAGE.sparse
ILMN_1752631	3	CGGBP1	88101581	rs9814057	3	88214472	T	C	0.157058	-0.0207	0.0062	0.0007807	-0.818487	0.0371704	1.85836e-107	0.0252906	0.00766153	0.000963473	0.138772	20	CAGE.sparse
ILMN_2387090	3	CGGBP1	88104736	rs7632123	3	88218072	A	C	0.157058	-0.0229	0.0064	0.0003283	0.493656	0.0373274	6.2912e-40	-0.0463886	0.0134306	0.000552458	0.388846	20	CAGE.sparse
ILMN_2271894	3	ZNF654	88189328	rs6789561	3	88248094	T	A	0.158052	-0.0111	0.0086	0.193	-0.314952	0.03555	8.04395e-19	0.0352435	0.027594	0.201526	0.00652339	6	CAGE.sparse
ILMN_2367233	3	ZNF654	88190118	rs6551297	3	88270363	A	G	0.161034	-0.0203	0.0062	0.001026	-0.393554	0.0373013	5.04316e-26	0.0515812	0.016495	0.00176553	0.48822	13	CAGE.sparse
ILMN_1721629	3	ZNF654	88190130	rs6762453	3	88233982	C	T	0.158052	-0.0207	0.0062	0.0007813	-0.554822	0.0368693	3.53965e-51	0.0373093	0.0114465	0.00111628	0.241684	20	CAGE.sparse
ILMN_1744471	3	ZNF654	88190898	rs7653652	3	88189341	T	C	0.157058	-0.0209	0.0061	0.0006377	-0.70034	0.0372652	8.55137e-79	0.0298426	0.00885362	0.000749851	0.148477	20	CAGE.sparse
ILMN_1671928	3	PROS1	93592109	rs9283585	3	93544284	T	C	0.198807	-0.0027	0.0064	0.6805	-0.354714	0.0366403	3.63219e-22	0.00761177	0.0180598	0.673408	NA	NA	CAGE.sparse
ILMN_1775587	3	STX19	93733261	rs10934676	3	93813171	G	C	0.235586	0.014	0.0072	0.05338	0.298693	0.0311484	8.86392e-22	0.0468709	0.0245956	0.056694	0.060356	4	CAGE.sparse
ILMN_1689624	3	MINA	97669676	rs2316963	3	97639459	T	C	0.511928	-0.0049	0.0046	0.2841	-0.211355	0.027501	1.52571e-14	0.0231837	0.0219724	0.291366	0.489333	16	CAGE.sparse
ILMN_1781560	3	ST3GAL6	98513032	rs2439225	3	98609291	A	G	0.34493	-0.0134	0.0047	0.004188	0.455328	0.0282436	1.80306e-58	-0.0294293	0.0104824	0.00499279	0.0547812	20	CAGE.sparse
ILMN_2174127	3	DCBLD2	98515001	rs35098355	3	98618598	T	G	0.0626243	-0.0154	0.0091	0.09011	0.409609	0.054991	9.42965e-14	-0.0375968	0.0227825	0.0988914	0.0392542	14	CAGE.sparse
ILMN_1705753	3	C3orf26	99890739	rs2449106	3	99602087	A	G	0.431412	0.0007	0.0046	0.8842	-0.230031	0.0272739	3.33741e-17	-0.00304307	0.0200006	0.879069	0.343758	20	CAGE.sparse
ILMN_2215545	3	C3orf26	99897200	rs4244712	3	99679461	A	G	0.4334	0.0006	0.0047	0.9019	-0.485971	0.0275225	8.95336e-70	-0.00123464	0.00967161	0.898421	0.191434	20	CAGE.sparse
ILMN_2200503	3	NIT2	100071338	rs13073252	3	100094208	T	C	0.333002	-0.0045	0.0049	0.3545	-0.20549	0.0288484	1.05527e-12	0.0218989	0.0240428	0.362386	0.318748	14	CAGE.sparse
ILMN_1746426	3	TOMM70A	100082491	rs73150350	3	100127419	T	A	0.246521	0.0024	0.0054	0.652	-0.391793	0.0339758	9.15007e-31	-0.00612568	0.013793	0.65696	0.054336	20	CAGE.sparse
ILMN_2148913	3	TMEM45A	100295966	rs57018910	3	100207499	A	G	0.16501	0.0071	0.0056	0.2035	0.19091	0.0346653	3.64511e-08	0.0371903	0.0301005	0.21663	NA	NA	CAGE.sparse
ILMN_1808078	3	GPR128	100413767	rs140174756	3	100442802	T	G	0.0397614	-0.0261	0.0141	0.06398	0.872079	0.0780414	5.43131e-29	-0.0299285	0.0163886	0.0678234	0.138464	18	CAGE.sparse
ILMN_2125395	3	GPR128	100414217	rs80263018	3	100480306	C	G	0.054672	-0.017	0.0112	0.1287	0.792705	0.0670377	2.90719e-32	-0.0214456	0.0142448	0.132194	0.451004	18	CAGE.sparse
ILMN_1812474	3	TFG	100467339	rs1144105	3	100442919	G	A	0.355865	-0.0019	0.0049	0.7025	0.622672	0.0300264	1.59026e-95	-0.00305137	0.00787069	0.698247	0.000691724	20	CAGE.sparse
ILMN_2341815	3	TFG	100467667	rs13059686	3	100432975	T	C	0.37674	-0.0003	0.0047	0.9521	-1.0583	0.0266625	0	0.000283473	0.00444109	0.949106	0.503775	20	CAGE.sparse
ILMN_2382354	3	SENP7	101043460	rs6772703	3	101232736	T	C	0.385686	0.0005	0.0047	0.9183	0.542029	0.0287534	2.88583e-79	0.00092246	0.00867126	0.91528	0.120234	20	CAGE.sparse
ILMN_1807994	3	PCNP	101312920	rs13097625	3	101306635	G	T	0.148111	-0.0097	0.0065	0.1373	0.303251	0.0384867	3.29033e-15	-0.0319867	0.0218154	0.142582	0.0164006	20	CAGE.sparse
ILMN_1814924	3	FAM55C	101542152	rs3796278	3	101498077	G	A	0.0735586	0.011	0.0086	0.2009	-0.50875	0.0511538	2.63849e-23	-0.0216216	0.0170434	0.204576	0.106998	18	CAGE.sparse
ILMN_1719695	3	NFKBIZ	101579574	rs641432	3	101587566	T	C	0.427435	-0.0019	0.0047	0.6777	-0.390969	0.0278151	7.07763e-45	0.00485972	0.0120264	0.686148	0.188184	20	CAGE.sparse
ILMN_1670870	3	ALCAM	105295419	rs9810954	3	105224147	G	A	0.446322	0.0149	0.0046	0.001082	0.424872	0.0273813	2.6676e-54	0.0350694	0.0110602	0.00152029	0.00868339	20	CAGE.sparse
ILMN_1685580	3	CBLB	105377400	rs2301050	3	105401507	T	C	0.274354	-0.0144	0.0049	0.003279	-0.604173	0.0303425	3.21721e-88	0.0238342	0.00819812	0.00364585	0.738093	20	CAGE.sparse
ILMN_1771333	3	CD47	107762412	rs326361	3	107819041	A	G	0.449304	-0.0135	0.0046	0.003362	0.320441	0.0274365	1.62498e-31	-0.0421294	0.0148015	0.00442307	0.00543027	20	CAGE.sparse
ILMN_2356991	3	CD47	107762719	rs11715122	3	107762718	C	A	0.0536779	-0.0173	0.008	0.0313	-1.5435	0.0559181	1.02792e-167	0.0112083	0.00519891	0.0310919	0.00635547	20	CAGE.sparse
ILMN_1684943	3	TRAT1	108572810	rs77194039	3	108530995	T	G	0.0894632	-0.0191	0.0072	0.008098	0.696944	0.0403144	5.82105e-67	-0.0274054	0.0104517	0.00873931	0.158116	20	CAGE.sparse
ILMN_1768721	3	DPPA4	109045286	rs1163440	3	109045257	C	G	0.0666004	0.0141	0.0105	0.1776	0.389841	0.0471578	1.37679e-16	0.0361686	0.0272871	0.185011	0.187401	10	CAGE.sparse
ILMN_2415786	3	CD96	111370707	rs73230132	3	111345997	A	G	0.17992	0.0038	0.0057	0.5037	0.507507	0.0339654	1.75935e-50	0.00748758	0.0112425	0.505409	0.122265	20	CAGE.sparse
ILMN_1711573	3	CD96	111370846	rs73230132	3	111345997	A	G	0.17992	0.0038	0.0057	0.5037	0.616404	0.0342174	1.50352e-72	0.00616479	0.00925351	0.505277	0.121735	20	CAGE.sparse
ILMN_1770031	3	ABHD10	111711971	rs10511303	3	111713533	A	G	0.22167	-0.0033	0.0058	0.5724	0.933865	0.0342655	1.49823e-163	-0.0035337	0.0062121	0.569464	0.0649013	20	CAGE.sparse
ILMN_1667449	3	GCET2	111840163	rs1492488	3	111841346	C	T	0.0357853	0.0079	0.0132	0.5479	-0.522525	0.0860698	1.2716e-09	-0.0151189	0.0253844	0.551444	0.989243	3	CAGE.sparse
ILMN_1877353	3	BQ024767	112148958	rs13073633	3	112139786	G	T	0.172962	0.0225	0.0085	0.007973	-0.193521	0.0331156	5.10228e-09	-0.116266	0.0482189	0.0158991	0.000175156	7	CAGE.sparse
ILMN_2099528	3	BTLA	112184954	rs2633585	3	112175118	A	T	0.241551	-0.0067	0.0052	0.1944	-0.212398	0.0318071	2.42735e-11	0.0315446	0.0249339	0.205826	0.653274	11	CAGE.sparse
ILMN_1778536	3	BTLA	112190099	rs2633587	3	112175953	A	G	0.243539	-0.0069	0.0052	0.1799	-0.206648	0.0315281	5.58634e-11	0.0333901	0.025674	0.193416	0.540398	7	CAGE.sparse
ILMN_1709817	3	SLC35A5	112302774	rs11489073	3	112330056	G	A	0.0656064	-0.0211	0.0094	0.02469	-0.715924	0.0446187	6.15801e-58	0.0294724	0.0132577	0.0262136	0.934088	20	CAGE.sparse
ILMN_1657358	3	CD200R1L	112534758	rs6805959	3	112590340	A	G	0.315109	-0.0052	0.0049	0.2901	-0.249752	0.0298307	5.64974e-17	0.0208207	0.0197764	0.292432	0.0904341	20	CAGE.sparse
ILMN_2408112	3	CD200R1	112647828	rs62263759	3	112693753	T	A	0.298211	-0.0025	0.0049	0.6089	0.263367	0.0290418	1.20612e-19	-0.00949246	0.0186346	0.610473	0.583079	20	CAGE.sparse
ILMN_2286514	3	GTPBP8	112711945	rs73214321	3	112704768	G	A	0.0208748	-0.0094	0.013	0.4692	-0.786215	0.0727977	3.44212e-27	0.011956	0.0165719	0.470625	0.634558	20	CAGE.sparse
ILMN_2393243	3	GTPBP8	112714060	rs73214321	3	112704768	G	A	0.0208748	-0.0094	0.013	0.4692	-0.531829	0.0722499	1.82585e-13	0.0176749	0.0245616	0.471763	0.346198	20	CAGE.sparse
ILMN_1660698	3	GTPBP8	112720167	rs9288967	3	112717319	A	C	0.277336	0.0032	0.005	0.523	-0.241048	0.0302178	1.49909e-15	-0.0132754	0.0208094	0.523506	0.870434	19	CAGE.sparse
ILMN_2331658	3	C3orf17	112721580	rs4082660	3	112702931	A	G	0.0298211	0.0063	0.0123	0.6069	0.463697	0.0760374	1.07219e-09	0.0135865	0.0266193	0.609773	0.960404	5	CAGE.sparse
ILMN_1795118	3	SIDT1	113347828	rs7621210	3	113202165	T	C	0.540755	-0.0225	0.0065	0.0005661	-0.216209	0.0276905	5.80767e-15	0.104066	0.0328854	0.00155348	0.000350415	19	CAGE.sparse
ILMN_2052717	3	GRAMD1C	113665618	rs4339084	3	113552457	C	T	0.291252	0.0025	0.005	0.6256	-0.330061	0.029749	1.32868e-28	-0.00757436	0.0151641	0.617432	0.464238	12	CAGE.sparse
ILMN_2095273	3	KIAA1407	113683416	rs11926807	3	113716380	T	G	0.304175	-0.0101	0.0052	0.0503	0.225657	0.0304764	1.31825e-13	-0.0447582	0.0238235	0.0602796	0.00991548	16	CAGE.sparse
ILMN_1673299	3	ZNF80	113954080	rs4682154	3	113956454	G	C	0.336978	-0.0117	0.0048	0.01497	0.235093	0.0297174	2.55423e-15	-0.0497675	0.0213647	0.0198361	0.0089239	14	CAGE.sparse
ILMN_2125017	3	TIGIT	114028119	rs62265703	3	114013479	G	A	0.26839	-0.0139	0.0056	0.0129	0.33934	0.0331291	1.27283e-24	-0.0409619	0.0169802	0.0158512	0.234036	20	CAGE.sparse
ILMN_1898691	3	BX103476	114048436	rs143486556	3	114105581	T	C	0.0188867	0.0301	0.0174	0.08421	-0.920412	0.0965534	1.53284e-21	-0.0327027	0.0192133	0.0887392	0.475646	7	CAGE.sparse
ILMN_1661500	3	B4GALT4	118930914	rs6808238	3	118968730	A	C	0.162028	-0.0018	0.0061	0.773	0.412567	0.0335811	1.08119e-34	-0.00436293	0.0147897	0.767996	0.504035	20	CAGE.sparse
ILMN_1811104	3	MDSRP	119211960	rs6799691	3	119196781	G	A	0.45825	0.0049	0.0046	0.2928	0.667766	0.0271552	1.58764e-133	0.0073379	0.0068951	0.287229	0.422964	20	CAGE.sparse
ILMN_1774800	3	MDSRP	119213113	rs17203139	3	119205217	G	T	0.0725646	0.0007	0.0093	0.9404	0.992276	0.053862	8.66072e-76	0.000705449	0.00937247	0.940001	0.674245	20	CAGE.sparse
ILMN_1794512	3	ADPRH	119308397	rs116113528	3	119324070	C	T	0.0238569	-0.0101	0.0132	0.4426	-0.46195	0.0758652	1.13555e-09	0.0218638	0.0287992	0.447744	0.91899	6	CAGE.sparse
ILMN_1660282	3	POPDC2	119361211	rs2629395	3	119375441	G	A	0.459245	0.0002	0.0046	0.9709	-0.205743	0.0264387	7.14502e-15	-0.000972087	0.0223583	0.965321	0.684513	11	CAGE.sparse
ILMN_2187718	3	COX17	119396186	rs6789504	3	119404484	A	G	0.197813	0.003	0.0054	0.5809	0.250238	0.0324613	1.26996e-14	0.0119886	0.0216354	0.579498	0.122475	12	CAGE.sparse
ILMN_1779376	3	GSK3B	119545642	rs6765483	3	119927508	T	A	0.22167	-0.0006	0.0053	0.9156	0.343512	0.0310974	2.28372e-28	-0.00174666	0.0154297	0.909871	0.74097	20	CAGE.sparse
ILMN_2201678	3	FSTL1	120113505	rs735138	3	120179080	A	G	0.303181	-0.0054	0.0052	0.2992	0.274389	0.0300949	7.69065e-20	-0.0196801	0.0190737	0.30217	0.84116	20	CAGE.sparse
ILMN_1727402	3	HCLS1	121350448	rs41271407	3	121350451	C	A	0.0924453	0.0074	0.0075	0.3179	-1.38749	0.0447043	1.70556e-211	-0.00533337	0.00540817	0.32405	0.0859352	20	CAGE.sparse
ILMN_1747935	3	GOLGB1	121383183	rs79258785	3	121419401	G	T	0.126243	-0.014	0.0106	0.1849	-1.36665	0.0402589	1.37233e-252	0.010244	0.00776206	0.186916	0.152034	20	CAGE.sparse
ILMN_2316104	3	IQCB1	121489321	rs13096164	3	121558911	A	C	0.383698	0.0017	0.0069	0.803	-0.569118	0.0286833	1.30653e-87	-0.00298708	0.012125	0.805405	0.16889	20	CAGE.sparse
ILMN_1708798	3	EAF2	121591544	rs6438652	3	121480375	A	G	0.38171	0.0017	0.0048	0.7234	0.348885	0.0286433	3.95653e-34	0.00487267	0.0137639	0.723326	0.107988	20	CAGE.sparse
ILMN_2211739	3	SLC15A2	121660096	rs7623901	3	121529011	T	C	0.246521	0.0078	0.0055	0.1517	0.183038	0.0331705	3.42692e-08	0.0426141	0.0310249	0.169583	0.167938	5	CAGE.sparse
ILMN_2043079	3	ILDR1	121706354	rs13088702	3	121714019	C	T	0.0785288	0.0015	0.0082	0.8517	0.272809	0.0489271	2.46358e-08	0.00549835	0.0300738	0.854933	0.74724	5	CAGE.sparse
ILMN_1782560	3	CD86	121774281	rs9848900	3	121831497	G	A	0.27336	-0.005	0.0052	0.3332	0.305306	0.0304614	1.21128e-23	-0.016377	0.0171103	0.338495	0.64835	20	CAGE.sparse
ILMN_1672097	3	CD86	121796794	rs13088702	3	121714019	C	T	0.0785288	0.0015	0.0082	0.8517	0.415946	0.0485077	9.92206e-18	0.00360624	0.0197186	0.854888	0.152789	14	CAGE.sparse
ILMN_1714602	3	CD86	121839904	rs3915061	3	121712805	C	G	0.285288	0.0104	0.0072	0.1467	0.313136	0.0305177	1.05826e-24	0.0332124	0.0232199	0.152619	0.0201178	20	CAGE.sparse
ILMN_1669888	3	CSTA	122060758	rs113686831	3	122036822	T	C	0.33499	-0.0014	0.0048	0.7733	0.710045	0.0296308	6.7523e-127	-0.00197171	0.00676064	0.770558	0.0589729	20	CAGE.sparse
ILMN_1686920	3	CCDC58	122081822	rs3828362	3	122131777	G	C	0.412525	0.0067	0.0046	0.1464	0.807641	0.027627	7.22417e-188	0.00829576	0.00570266	0.145748	0.0169513	20	CAGE.sparse
ILMN_1665622	3	WDR5B	122131488	rs4677952	3	122163022	C	T	0.412525	0.0086	0.0066	0.194	0.297571	0.0279598	1.88349e-26	0.0289007	0.0223452	0.195882	0.0227977	20	CAGE.sparse
ILMN_1676005	3	KPNA1	122144919	rs4677954	3	122189180	A	C	0.406561	0.012	0.0046	0.009121	-0.188023	0.0282501	2.82036e-11	-0.063822	0.0262772	0.0151491	0.0017329	16	CAGE.sparse
ILMN_1731224	3	PARP9	122247239	rs60222267	3	122179632	T	G	0.147117	0.0152	0.0065	0.01926	0.29142	0.039181	1.02385e-13	0.0521584	0.023381	0.0256942	0.489033	13	CAGE.sparse
ILMN_1784380	3	DTX3L	122292978	rs6792907	3	122294383	C	T	0.209742	-0.0008	0.0057	0.8907	-0.433353	0.0333533	1.34404e-38	0.00184607	0.013154	0.888389	0.0351099	18	CAGE.sparse
ILMN_1776778	3	PARP15	122355327	rs2332240	3	122296834	G	A	0.430417	-0.0018	0.0046	0.6997	0.22161	0.0268363	1.48327e-16	-0.00812238	0.0207805	0.695897	0.446428	11	CAGE.sparse
ILMN_1691731	3	PARP14	122449344	rs16833512	3	122479371	A	G	0.10338	-0.011	0.011	0.3173	-0.678505	0.0451333	4.43928e-51	0.0162121	0.0162479	0.318379	7.12299e-06	20	CAGE.sparse
ILMN_1797031	3	HSPBAP1	122458918	rs7631922	3	122471986	G	C	0.208748	-0.0059	0.0057	0.3037	-0.814839	0.0331359	1.58364e-133	0.00724069	0.00700144	0.301056	0.111434	20	CAGE.sparse
ILMN_1793743	3	DIRC2	122598456	rs17211169	3	122413088	G	A	0.0725646	0.0097	0.0095	0.3053	-1.13293	0.0584043	8.01393e-84	-0.00856187	0.00839695	0.307899	0.459713	18	CAGE.sparse
ILMN_1695763	3	PDIA5	122869202	rs8935	3	122880191	C	T	0.328032	0.0273	0.0072	0.0001565	0.169219	0.0298553	1.44498e-08	0.161329	0.0511911	0.00162427	NA	NA	CAGE.sparse
ILMN_1775036	3	SEC22A	122990910	rs144100395	3	122941288	T	C	0.0318091	0.0019	0.0151	0.9009	-0.630514	0.079449	2.08662e-15	-0.00301341	0.0239517	0.899881	NA	NA	CAGE.sparse
ILMN_1690806	3	CR613620	123210853	rs78909327	3	123278030	G	T	0.0328032	-0.0092	0.0131	0.4832	-0.559393	0.0764549	2.54258e-13	0.0164464	0.0235259	0.484504	0.0938421	10	CAGE.sparse
ILMN_1668374	3	ITGB5	124481955	rs2055983	3	124480430	G	A	0.161034	0.0073	0.0059	0.2105	0.720664	0.0367579	1.38264e-85	0.0101295	0.00820318	0.216893	0.0586276	20	CAGE.sparse
ILMN_2311166	3	ITGB5	124482088	rs1980078	3	124491659	C	T	0.185885	0.0113	0.0056	0.04343	0.362809	0.0345775	9.33895e-26	0.0311459	0.015718	0.0475299	0.472198	20	CAGE.sparse
ILMN_1796755	3	ITGB5	124482340	rs1980078	3	124491659	C	T	0.185885	0.0113	0.0056	0.04343	0.194851	0.0338472	8.5732e-09	0.057993	0.0304543	0.0568759	0.538376	15	CAGE.sparse
ILMN_2143822	3	ZNF148	124951213	rs7615139	3	124994187	C	T	0.246521	0.0168	0.0053	0.001521	0.639947	0.0336014	7.19441e-81	0.0262522	0.00839586	0.0017672	0.0137419	20	CAGE.sparse
ILMN_1738736	3	SNX4	125165841	rs4630895	3	125238099	A	G	0.428429	0.0137	0.0046	0.002852	0.184957	0.027361	1.38109e-11	0.0740713	0.0271775	0.0064211	0.190546	10	CAGE.sparse
ILMN_2131293	3	ALG1L	125648140	rs1112001	3	125758232	C	A	0.341948	0.0011	0.005	0.8257	0.373829	0.0288788	2.51563e-38	0.00294252	0.013377	0.825896	0.904231	20	CAGE.sparse
ILMN_1782084	3	ALG1L	125651510	rs6438966	3	125787126	T	C	0.357853	0.0014	0.005	0.7762	0.256486	0.028438	1.8959e-19	0.00545839	0.0195036	0.779581	0.864899	20	CAGE.sparse
ILMN_2356111	3	SLC41A3	125725323	rs58582416	3	125765557	A	C	0.341948	0.001	0.005	0.8354	0.657136	0.0290677	3.69102e-113	0.00152175	0.00760907	0.841487	0.697336	20	CAGE.sparse
ILMN_1739885	3	SLC41A3	125725958	rs58582416	3	125765557	A	C	0.341948	0.001	0.005	0.8354	0.684715	0.0292947	7.98135e-121	0.00146046	0.00730258	0.841486	0.568389	20	CAGE.sparse
ILMN_1743643	3	ZXDC	126156610	rs1799398	3	126200403	A	C	0.38171	-0.0037	0.0047	0.4254	-0.392156	0.0279519	1.02624e-44	0.00943502	0.0120039	0.431869	0.754664	20	CAGE.sparse
ILMN_1734707	3	CHST13	126262065	rs11718493	3	126247848	C	T	0.38668	0.0075	0.0046	0.1036	-1.07174	0.0268531	0	-0.00699797	0.00429567	0.103297	0.0641533	20	CAGE.sparse
ILMN_1657347	3	PODXL2	127391482	rs113761591	3	127305355	T	C	0.218688	0.0084	0.0054	0.124	0.288113	0.0333882	6.17901e-18	0.0291552	0.0190447	0.125799	0.465176	9	CAGE.sparse
ILMN_2367165	3	ABTB1	127399306	rs75248891	3	127348609	A	G	0.215706	0.0068	0.0054	0.2096	0.57968	0.0338961	1.44204e-65	0.0117306	0.0093407	0.209167	0.16356	20	CAGE.sparse
ILMN_1802096	3	ABTB1	127399731	rs9859117	3	127397553	C	G	0.223658	0.0067	0.0054	0.2163	0.554136	0.0335136	2.06537e-61	0.0120909	0.0097723	0.21599	0.161797	20	CAGE.sparse
ILMN_1657708	3	MGLL	127408266	rs664910	3	127474030	G	A	0.279324	0.0092	0.0052	0.07907	-0.204774	0.02845	6.12452e-13	-0.0449276	0.0261498	0.0857805	NA	NA	CAGE.sparse
ILMN_1693108	3	RUVBL1	127816191	rs11708842	3	127790625	C	T	0.239563	-0.0015	0.0052	0.7705	0.337052	0.0318903	4.14421e-26	-0.00445035	0.0154336	0.773076	0.344182	20	CAGE.sparse
ILMN_1690532	3	AK097792	128338446	rs7639400	3	128323356	C	T	0.389662	-0.0008	0.0047	0.8719	-0.285135	0.0286186	2.2067e-23	0.00280569	0.0164858	0.864862	0.0467651	20	CAGE.sparse
ILMN_1660533	3	RPN1	128339175	rs7624610	3	128417293	T	G	0.245527	-0.0012	0.0055	0.8291	-0.267755	0.0322509	1.02159e-16	0.00448171	0.0205483	0.827346	0.241708	14	CAGE.sparse
ILMN_1775579	3	ACAD9	128631753	rs62265271	3	128634573	C	T	0.0178926	0.0393	0.0145	0.006929	1.48675	0.112394	6.04595e-40	0.0264335	0.00995543	0.00792653	0.0567103	14	CAGE.sparse
ILMN_1815682	3	C3orf37	129023935	rs60944480	3	129003821	A	C	0.0924453	-0.0167	0.0083	0.04359	-0.303646	0.0428529	1.38269e-12	0.0549983	0.0284151	0.0529254	0.901916	9	CAGE.sparse
ILMN_1773964	3	H1FX	129033894	rs76929716	3	128845137	T	G	0.0298211	0.0011	0.0147	0.9395	0.725411	0.0912248	1.83664e-15	0.00151638	0.0202653	0.940353	0.342138	9	CAGE.sparse
ILMN_2175020	3	RPL32P3	129102496	rs142638920	3	129112186	T	C	0.0467197	0.0075	0.0117	0.5199	-0.402147	0.0642863	3.96084e-10	-0.0186499	0.0292462	0.523678	0.280311	5	CAGE.sparse
ILMN_1701247	3	RPL32P3	129105891	rs113771682	3	129112166	T	C	0.05666	0.0105	0.011	0.3402	1.03281	0.0602513	7.24939e-66	0.0101664	0.0106671	0.340555	0.537003	20	CAGE.sparse
ILMN_1677963	3	TMCC1	129366967	rs1136553	3	129366963	T	G	0.0934394	0.0103	0.0083	0.2131	0.7992	0.0525408	2.98779e-52	0.0128879	0.0104199	0.216141	0.00814482	20	CAGE.sparse
ILMN_1916292	3	BX111162	129533046	rs113428236	3	129347585	G	C	0.0785288	-0.0173	0.0122	0.1588	-0.327745	0.0581263	1.7154e-08	0.0527849	0.0383832	0.169066	0.0394504	3	CAGE.sparse
ILMN_1696568	3	ATP2C1	130721679	rs77491485	3	130942661	T	C	0.0467197	0.0173	0.0103	0.09376	0.328104	0.0553576	3.08536e-09	0.0527272	0.0326287	0.106099	0.883965	8	CAGE.sparse
ILMN_1716468	3	NUDT16P	131083068	rs61614496	3	131080505	A	C	0.0208748	0.038	0.0167	0.02264	-1.00465	0.0639177	1.14097e-55	-0.0378241	0.016796	0.024324	0.729573	20	CAGE.sparse
ILMN_1758323	3	ACPP	132077264	rs73211996	3	131980547	A	G	0.114314	0.0056	0.0065	0.3909	-0.708581	0.0410809	1.14984e-66	-0.00790312	0.0091847	0.389532	0.0143753	20	CAGE.sparse
ILMN_1761058	3	NPHP3-ACAD11	132277163	rs111812170	3	132359224	A	G	0.0159046	-0.0137	0.0228	0.5484	-1.01249	0.0990063	1.5084e-24	0.013531	0.0225576	0.548611	0.91807	10	CAGE.sparse
ILMN_1730539	3	NPHP3	132400048	rs11718115	3	132435823	T	C	0.370775	-0.0021	0.005	0.6663	-0.711527	0.0291987	3.69612e-131	0.0029514	0.00702818	0.674531	0.139888	20	CAGE.sparse
ILMN_1810977	3	CDV3	133308458	rs114014774	3	133363408	G	T	0.0168986	-0.016	0.0158	0.3142	0.760287	0.0864998	1.50274e-18	-0.0210447	0.0209191	0.314414	0.132482	8	CAGE.sparse
ILMN_1673788	3	CDV3	133308523	rs114014774	3	133363408	G	T	0.0168986	-0.016	0.0158	0.3142	0.75099	0.0862413	3.09259e-18	-0.0213052	0.0211807	0.314474	0.143912	14	CAGE.sparse
ILMN_1684929	3	TOPBP1	133319638	rs114785749	3	133386048	T	A	0.186879	0.0053	0.0059	0.3688	0.262715	0.0344916	2.60077e-14	0.020174	0.0226134	0.372327	0.273917	13	CAGE.sparse
ILMN_1751072	3	SRPRB	133539372	rs2293374	3	133547245	A	G	0.171968	-0.0047	0.0067	0.4874	-0.933523	0.0400972	6.82623e-120	0.00503469	0.00718037	0.483194	0.0244057	20	CAGE.sparse
ILMN_1752299	3	RAB6A	133543268	rs1949881	3	133602195	T	C	0.345924	-0.0129	0.0048	0.007062	-0.243829	0.0293417	9.57165e-17	0.0529059	0.0206898	0.0105549	0.346708	18	CAGE.sparse
ILMN_1818617	3	AL133627	133871880	rs79026507	3	133871243	T	C	0.0188867	0.026	0.016	0.1044	1.16435	0.0774121	3.95942e-51	0.0223301	0.0138215	0.106181	0.414514	9	CAGE.sparse
ILMN_1769671	3	RYK	133876268	rs59458665	3	133995438	C	G	0.122266	0.0054	0.008	0.5007	0.239019	0.0407863	4.62096e-09	0.0225923	0.0336914	0.502497	0.9574	8	CAGE.sparse
ILMN_1793894	3	ANAPC13	134196774	rs9834755	3	134206845	G	A	0.308151	0.0058	0.005	0.2411	-0.789681	0.0288131	2.26238e-165	-0.00734474	0.00633734	0.246472	0.0268888	20	CAGE.sparse
ILMN_2396011	3	CEP63	134269088	rs2887797	3	134202506	T	G	0.308151	0.006	0.005	0.2312	-0.313174	0.0285673	5.77664e-28	-0.0191587	0.0160609	0.232918	0.112569	20	CAGE.sparse
ILMN_1787808	3	CEP63	134280291	rs141367948	3	134301309	T	A	0.308151	0.0067	0.005	0.1781	-0.835964	0.0287499	6.99168e-186	-0.0080147	0.00598747	0.180708	0.0392156	20	CAGE.sparse
ILMN_1692261	3	EPHB1	134978936	rs9857995	3	134316706	G	C	0.332008	0.0076	0.0049	0.1172	-0.324834	0.0284868	4.04115e-30	-0.0233966	0.0152235	0.124326	0.147526	16	CAGE.sparse
ILMN_1766859	3	MSL2	135868391	rs10512990	3	135814627	T	G	0.219682	0.031	0.008	0.000112	-0.447731	0.032257	8.36063e-44	-0.069238	0.0185511	0.000189752	0.310635	20	CAGE.sparse
ILMN_1761010	3	PCCB	136048795	rs556788	3	136027549	G	A	0.449304	0.0038	0.0046	0.4024	0.50548	0.0274924	1.69537e-75	0.00751761	0.00910944	0.409227	0.0198413	20	CAGE.sparse
ILMN_2151048	3	STAG1	136056374	rs67231188	3	136384174	A	T	0.102386	-0.0166	0.0083	0.04382	0.311019	0.0483337	1.23614e-10	-0.0533729	0.0279457	0.056149	0.193852	15	CAGE.sparse
ILMN_1741350	3	CEP70	138213457	rs13098554	3	138185022	T	C	0.0258449	0.0267	0.0117	0.02284	0.509901	0.0731204	3.09276e-12	0.0523631	0.024143	0.0300925	0.0568826	9	CAGE.sparse
ILMN_1690101	3	FAIM	138340305	rs10804658	3	138333382	C	G	0.44334	0.0186	0.0071	0.008566	-0.284708	0.0274833	3.79695e-25	-0.0653301	0.0257229	0.0110927	0.00428735	20	CAGE.sparse
ILMN_2153485	3	NMNAT3	139279165	rs16849307	3	139393833	C	T	0.44831	-0.0048	0.0046	0.2978	-0.608992	0.0274975	1.11066e-108	0.00788188	0.00756184	0.297262	0.038173	20	CAGE.sparse
ILMN_1665123	3	NMNAT3	139279513	rs16849307	3	139393833	C	T	0.44831	-0.0048	0.0046	0.2978	-0.358293	0.0272604	1.85813e-39	0.0133969	0.0128791	0.298245	0.0993495	20	CAGE.sparse
ILMN_1905564	3	AW044692	140986221	rs59752258	3	140987325	A	G	0.135189	0.0082	0.0068	0.2257	0.250677	0.03929	1.76888e-10	0.0327114	0.0276068	0.236055	0.302802	19	CAGE.sparse
ILMN_2306955	3	ACPL2	141012680	rs1877222	3	140938546	A	G	0.374751	-0.0067	0.0047	0.1531	0.582997	0.028054	6.39779e-96	-0.0114923	0.00808074	0.154971	0.143188	20	CAGE.sparse
ILMN_1706598	3	ACPL2	141012689	rs1877222	3	140938546	A	G	0.374751	-0.0067	0.0047	0.1531	0.52693	0.0280494	9.87195e-79	-0.0127152	0.00894524	0.155187	0.157466	20	CAGE.sparse
ILMN_1711862	3	RNF7	141464354	rs16851736	3	141469078	G	A	0.153082	-0.0038	0.007	0.5864	-0.354019	0.0385475	4.15495e-20	0.0107339	0.0198075	0.58788	0.398328	13	CAGE.sparse
ILMN_1654322	3	ATP1B3	141595711	rs4683644	3	141610606	C	T	0.121272	0.0163	0.0067	0.01503	0.330564	0.0385705	1.03141e-17	0.0493097	0.0210692	0.0192647	0.00155787	20	CAGE.sparse
ILMN_1783304	3	ATP1B3	141644959	rs4683644	3	141610606	C	T	0.121272	0.0163	0.0067	0.01503	0.386513	0.0389225	3.07259e-23	0.0421719	0.0178471	0.0181298	0.000620731	20	CAGE.sparse
ILMN_1759628	3	ATP1B3	141644963	rs113299842	3	141618579	T	C	0.121272	0.0161	0.0067	0.01644	0.335593	0.0388988	6.27979e-18	0.0479748	0.0207246	0.0206201	0.0016825	20	CAGE.sparse
ILMN_1673892	3	GK5	141889183	rs112882257	3	141882107	G	A	0.0695825	-0.0063	0.0088	0.4774	-0.555693	0.0594936	9.59876e-21	0.0113372	0.0158825	0.475341	0.175541	10	CAGE.sparse
ILMN_1745242	3	PLSCR1	146246523	rs2587021	3	146254116	T	G	0.28827	-0.0019	0.0049	0.7028	-0.434335	0.0307306	2.35668e-45	0.0043745	0.0112859	0.698305	0.890359	20	CAGE.sparse
ILMN_1766551	3	CPA3	148614429	rs61733454	3	148614447	T	C	0.0447316	-0.008	0.0127	0.5296	-0.467114	0.0696406	1.97993e-11	0.0171264	0.0273079	0.530553	0.176788	11	CAGE.sparse
ILMN_2230862	3	GYG1	148745058	rs812819	3	148833774	T	C	0.478131	-0.0044	0.0047	0.3518	0.349459	0.0277296	2.04865e-36	-0.0125909	0.0134864	0.350511	0.00172782	20	CAGE.sparse
ILMN_1762224	3	HPS3	148884921	rs114362187	3	148816815	A	G	0.0248509	0.0096	0.0137	0.4846	0.564464	0.074812	4.51946e-14	0.0170073	0.0243753	0.485348	0.443366	15	CAGE.sparse
ILMN_1683305	3	COMMD2	149458730	rs73005748	3	149461748	C	T	0.0516899	-0.0089	0.0109	0.4143	-1.68632	0.063089	2.15376e-157	0.00527776	0.00646679	0.414424	0.196755	20	CAGE.sparse
ILMN_1719867	3	RNF13	149531748	rs28727389	3	149575345	C	G	0.26839	0.01	0.0053	0.06215	0.3024	0.031484	7.62479e-22	0.0330688	0.0178614	0.0641108	0.0599698	20	CAGE.sparse
ILMN_2339748	3	RNF13	149679350	rs28727389	3	149575345	C	G	0.26839	0.01	0.0053	0.06215	0.538927	0.0319783	9.98992e-64	0.0185554	0.0098958	0.060782	0.0177629	20	CAGE.sparse
ILMN_1775448	3	PFN2	149683127	rs11719798	3	149608271	C	T	0.369781	-0.0182	0.0047	0.0001204	0.419637	0.0292634	1.23065e-46	-0.0433708	0.0116013	0.00018517	0.709084	20	CAGE.sparse
ILMN_2124187	3	TSC22D2	150177472	rs1868672	3	150175231	T	C	0.40159	-0.0035	0.0046	0.4477	0.474124	0.0282782	4.29668e-63	-0.00738203	0.00971209	0.447202	0.0354502	20	CAGE.sparse
ILMN_1706817	3	SERP1	150260824	rs3209262	3	150283562	C	T	0.250497	0.0025	0.0075	0.7356	0.216627	0.031562	6.71755e-12	0.0115406	0.0346625	0.739179	0.0192251	11	CAGE.sparse
ILMN_1733305	3	EIF2A	150299452	rs1568585	3	150332011	T	G	0.259443	-0.0107	0.0053	0.04167	0.480866	0.0317777	9.93428e-52	-0.0222515	0.0111194	0.0453777	0.513923	20	CAGE.sparse
ILMN_1746368	3	SELT	150347762	rs7979	3	150347833	A	G	0.375746	0.0022	0.0048	0.6486	0.657832	0.0285958	4.20211e-117	0.00334432	0.00729814	0.646778	0.128032	20	CAGE.sparse
ILMN_1764036	3	P2RY14	150930240	rs17282947	3	151061702	G	A	0.188867	0.0058	0.0064	0.3622	-0.215622	0.0365123	3.5166e-09	-0.0268989	0.030029	0.370379	0.105316	12	CAGE.sparse
ILMN_2342835	3	P2RY14	150931328	rs111558233	3	151035399	T	C	0.187873	0.0057	0.0064	0.3731	-0.57303	0.0367513	8.23786e-55	-0.00994712	0.0111869	0.373909	0.0469652	20	CAGE.sparse
ILMN_2258409	3	P2RY14	150996102	rs9875587	3	150998988	A	G	0.187873	0.0067	0.0085	0.4306	-0.279242	0.0360935	1.02087e-14	-0.0239935	0.0305971	0.432937	0.0902207	20	CAGE.sparse
ILMN_1664094	3	P2RY13	151044259	rs1491981	3	151040834	G	A	0.172962	-0.0062	0.0061	0.3093	0.64691	0.0391629	2.703e-61	-0.00958402	0.00944727	0.310356	0.064499	20	CAGE.sparse
ILMN_1664525	3	P2RY13	151047298	rs3821667	3	151058441	A	G	0.172962	-0.0067	0.0061	0.2746	0.666762	0.0390143	1.75584e-65	-0.0100486	0.00916757	0.273035	0.212841	20	CAGE.sparse
ILMN_2313158	3	MBNL1	152182567	rs67903230	3	152182577	T	C	0.111332	-0.0092	0.007	0.1924	-1.48553	0.0440054	8.186e-250	0.00619308	0.00471569	0.189085	0.00734954	20	CAGE.sparse
ILMN_2100000	3	DHX36	153993898	rs701147	3	154048295	C	T	0.134195	-0.0209	0.0062	0.0007092	0.631927	0.0420359	4.46113e-51	-0.0330734	0.0100549	0.00100442	0.205172	20	CAGE.sparse
ILMN_1738272	3	DHX36	153993982	rs701143	3	154060047	A	G	0.134195	-0.0214	0.0062	0.0005447	0.736154	0.0424539	2.34411e-67	-0.02907	0.00858738	0.000711266	0.0699643	20	CAGE.sparse
ILMN_1678170	3	MME	154900929	rs17382222	3	154694054	A	G	0.230616	-0.0052	0.0053	0.3206	0.185768	0.0321756	7.76106e-09	-0.0279919	0.0289392	0.333412	0.548019	4	CAGE.sparse
ILMN_1702683	3	SLC33A1	155545703	rs6441017	3	155562072	T	C	0.289264	-0.0013	0.0053	0.8119	-0.217735	0.0292101	9.0483e-14	0.00597056	0.0243547	0.80634	0.648063	20	CAGE.sparse
ILMN_1771734	3	GMPS	155652827	rs62287809	3	155659397	T	A	0.0646123	-0.0151	0.01	0.1309	0.322923	0.057703	2.18981e-08	-0.0467604	0.0320746	0.144878	0.432716	14	CAGE.sparse
ILMN_1744968	3	KCNAB1	156256308	rs908807	3	156254213	G	A	0.212724	0.0063	0.0057	0.2631	-0.329323	0.033378	5.81769e-23	-0.0191302	0.0174165	0.272033	0.366414	20	CAGE.sparse
ILMN_1806906	3	SSR3	156259010	rs9830714	3	156248426	T	C	0.243539	-0.0078	0.0056	0.1592	0.25559	0.0337317	3.53243e-14	-0.0305176	0.0222772	0.170717	0.33352	10	CAGE.sparse
ILMN_1765578	3	TIPARP	156424344	rs344050	3	156478194	A	C	0.0258449	0.0292	0.0115	0.0113	-0.431999	0.0720048	1.97821e-09	-0.0675927	0.0289063	0.0193697	0.827386	9	CAGE.sparse
ILMN_2094776	3	CCNL1	156866034	rs4680343	3	156892436	G	C	0.256461	-0.0037	0.0056	0.5136	0.649508	0.0319393	6.21487e-92	-0.00569662	0.00862646	0.509019	0.118584	20	CAGE.sparse
ILMN_1683129	3	CCNL1	156866198	rs4413278	3	156895427	G	T	0.256461	-0.0042	0.0056	0.4533	0.388807	0.0321152	9.74085e-34	-0.0108023	0.0144306	0.454119	0.0934287	20	CAGE.sparse
ILMN_1682494	3	RSRC1	158261249	rs56276432	3	158237112	T	A	0.292247	0.0152	0.0048	0.001591	-0.59913	0.0291822	1.14598e-93	-0.0253701	0.00810636	0.0017501	0.462167	17	CAGE.sparse
ILMN_1723962	3	LXN	158384509	rs2060016	3	158369163	A	G	0.384692	0.0022	0.0048	0.6534	0.544585	0.0292344	1.89711e-77	0.00403977	0.00881672	0.646813	0.110453	20	CAGE.sparse
ILMN_1657682	3	GFM1	158410247	rs2060016	3	158369163	A	G	0.384692	0.0022	0.0048	0.6534	0.504276	0.029314	2.5404e-66	0.00436269	0.00952198	0.64683	0.0650439	19	CAGE.sparse
ILMN_1789751	3	MFSD1	158547305	rs1604644	3	158561406	G	A	0.314115	-0.0015	0.005	0.7588	-0.280111	0.0302607	2.11057e-20	0.00535502	0.0178594	0.764297	0.0711577	20	CAGE.sparse
ILMN_2330861	3	SMC4	160152368	rs17236487	3	160171926	G	T	0.187873	-0.0078	0.0055	0.1562	0.317538	0.0321575	5.37207e-23	-0.024564	0.0174985	0.160385	0.0115422	20	CAGE.sparse
ILMN_1856480	3	AK055323	160796543	rs111894366	3	160532162	T	C	0.0407555	0.0106	0.0107	0.3221	-0.784657	0.0592327	4.69453e-40	-0.0135091	0.0136746	0.323204	0.647914	12	CAGE.sparse
ILMN_2325347	3	B3GALNT1	160801807	rs7618924	3	160855599	C	T	0.269384	-0.0041	0.005	0.4127	-0.245165	0.0302776	5.622e-16	0.0167234	0.0204987	0.414599	0.521741	20	CAGE.sparse
ILMN_2186216	3	AL697923	167727263	rs7427650	3	167719827	G	A	0.0944334	-0.0014	0.0076	0.8525	0.76855	0.0387188	1.11238e-87	-0.00182161	0.00988918	0.853854	0.0441873	20	CAGE.sparse
ILMN_1762003	3	SEC62	169715944	rs9834784	3	169689352	A	G	0.201789	-0.0049	0.0054	0.363	-0.311999	0.0324193	6.34028e-22	0.0157052	0.0173845	0.366313	0.441235	20	CAGE.sparse
ILMN_1662846	3	GPR160	169802899	rs2160901	3	169752951	T	C	0.377734	-0.006	0.0047	0.2044	0.660918	0.028427	1.43392e-119	-0.00907828	0.00712203	0.202424	0.837793	20	CAGE.sparse
ILMN_1797764	3	RPL22L1	170582936	rs75179537	3	170642784	C	G	0.152087	-0.0271	0.0097	0.005084	0.96159	0.0376899	1.40693e-143	-0.0281825	0.0101478	0.00548272	0.00888155	20	CAGE.sparse
ILMN_1735151	3	EIF5A2	170606923	rs61792990	3	170613874	C	G	0.213718	-0.0307	0.0079	0.0001004	-0.292478	0.0324333	1.91852e-19	0.104965	0.0294118	0.000358607	0.0220188	6	CAGE.sparse
ILMN_1873863	3	CR622110	171179747	rs12493782	3	171179779	G	A	0.16998	0.008	0.0071	0.2611	-0.228354	0.0382056	2.27316e-09	-0.0350333	0.0316397	0.268183	0.878652	11	CAGE.sparse
ILMN_1719696	3	PLD1	171318725	rs73046033	3	171527955	G	T	0.131213	0.0122	0.0073	0.0962	0.28327	0.0404379	2.46876e-12	0.0430685	0.0264937	0.104033	0.0534922	9	CAGE.sparse
ILMN_1759344	3	PLD1	171506820	rs4389507	3	171525943	C	T	0.135189	0.0139	0.0073	0.05626	-0.373007	0.0420714	7.57884e-19	-0.0372647	0.0200169	0.062651	0.140824	11	CAGE.sparse
ILMN_1801307	3	TNFSF10	172223882	rs6796310	3	172222111	T	A	0.254473	-0.0141	0.0054	0.008526	-0.341813	0.0315227	2.14371e-27	0.0412506	0.0162497	0.0111313	0.311902	20	CAGE.sparse
ILMN_1865764	3	ZMAT3	178735300	rs4955794	3	178779275	G	A	0.39662	0.006	0.0047	0.2017	-0.469053	0.0282094	4.40283e-62	-0.0127917	0.0100497	0.203071	0.517474	20	CAGE.sparse
ILMN_1654262	3	ZMAT3	178742165	rs114838383	3	178762425	G	C	0.0417495	0.0042	0.0093	0.6519	-0.936373	0.0638093	9.38303e-49	-0.00448539	0.00993664	0.651702	0.728202	20	CAGE.sparse
ILMN_1712197	3	KCNMB3	178960862	rs61796482	3	178930087	T	C	0.194831	-0.0053	0.006	0.3845	0.256155	0.0345544	1.23386e-13	-0.0206906	0.023589	0.380417	0.821872	19	CAGE.sparse
ILMN_1664186	3	MFN1	179110874	rs9822116	3	179074615	T	G	0.456262	-0.0008	0.0046	0.855	0.209333	0.027264	1.61591e-14	-0.00382166	0.0219802	0.861969	0.0141815	14	CAGE.sparse
ILMN_1733249	3	GNB4	179117700	rs62408905	3	179171258	G	A	0.269384	-0.0061	0.0055	0.2677	0.186109	0.0324826	1.00728e-08	-0.0327765	0.0301012	0.276208	0.486144	7	CAGE.sparse
ILMN_1807397	3	NDUFB5	179341973	rs7632781	3	179272577	A	G	0.427435	-0.0047	0.0046	0.3037	0.192145	0.0276571	3.72074e-12	-0.0244607	0.0241978	0.312081	0.614438	6	CAGE.sparse
ILMN_2390472	3	TTC14	180327772	rs9877497	3	180292736	T	C	0.104374	0.0025	0.0073	0.7332	0.320639	0.0441443	3.77395e-13	0.00779693	0.0227923	0.732286	0.203296	14	CAGE.sparse
ILMN_1696757	3	TTC14	180328015	rs1921678	3	179886691	C	T	0.0616302	0.0009	0.0124	0.9454	-0.513395	0.0762944	1.70679e-11	-0.00175304	0.0241543	0.942143	0.237018	15	CAGE.sparse
ILMN_1658884	3	ATP11B	182638687	rs560953	3	182576314	G	A	0.240557	-0.0141	0.0078	0.07222	-0.227286	0.0312724	3.65005e-13	0.0620364	0.0353636	0.0793884	0.0841358	15	CAGE.sparse
ILMN_2124155	3	ATP11B	182639299	rs674548	3	182604688	A	G	0.172962	-0.0051	0.0064	0.4212	-0.30568	0.038511	2.06343e-15	0.0166841	0.0210422	0.427842	0.411855	11	CAGE.sparse
ILMN_1760174	3	MCCC1	182733283	rs6800506	3	182827465	G	C	0.209742	0.0005	0.0056	0.9271	-0.238438	0.0332327	7.24127e-13	-0.00209698	0.023488	0.92886	0.707829	12	CAGE.sparse
ILMN_2170814	3	LAMP3	182840311	rs501833	3	182877926	G	C	0.10338	0.0004	0.0074	0.9573	0.277826	0.0478123	6.21881e-09	0.00143975	0.0266365	0.956894	0.288239	17	CAGE.sparse
ILMN_1768814	3	KLHL6	183205971	rs71318327	3	183303280	G	A	0.0377734	-0.005	0.0095	0.6005	-0.36307	0.0649744	2.29841e-08	0.0137714	0.0262816	0.600281	0.225115	3	CAGE.sparse
ILMN_1676899	3	YEATS2	183530082	rs10937151	3	183532634	T	C	0.170974	-0.0099	0.006	0.09825	0.296652	0.03618	2.41718e-16	-0.0333724	0.0206312	0.105755	0.112613	20	CAGE.sparse
ILMN_1688464	3	MAP6D1	183533838	rs2582093	3	183533376	T	C	0.349901	-0.0075	0.005	0.1325	-0.54949	0.02937	4.16388e-78	0.013649	0.00912855	0.134862	0.00256391	20	CAGE.sparse
ILMN_2341467	3	PARL	183547361	rs7641295	3	183594958	T	C	0.451292	0.0106	0.0046	0.01989	-0.316736	0.02704	1.08557e-31	-0.0334664	0.0148015	0.0237585	0.031974	20	CAGE.sparse
ILMN_1731354	3	PARL	183547365	rs7641295	3	183594958	T	C	0.451292	0.0106	0.0046	0.01989	-0.275617	0.0269173	1.32052e-24	-0.0384592	0.0171072	0.0245684	0.0447907	20	CAGE.sparse
ILMN_2257665	3	PARL	183560121	rs6443914	3	183578747	G	A	0.452286	0.0102	0.0046	0.02519	-0.35297	0.0269817	4.1825e-39	-0.0288976	0.0132182	0.0288004	0.0130003	20	CAGE.sparse
ILMN_1706531	3	ABCC5	183637897	rs4074672	3	183730295	T	C	0.38171	-0.0138	0.0049	0.004434	-0.798356	0.0287928	3.2438e-169	0.0172855	0.00616919	0.0050801	0.0360954	20	CAGE.sparse
ILMN_1651964	3	ABCC5	183701686	rs4074672	3	183730295	T	C	0.38171	-0.0138	0.0049	0.004434	-0.744471	0.0286122	2.99109e-149	0.0185367	0.0066203	0.0051107	0.079723	20	CAGE.sparse
ILMN_2302358	3	ABCC5	183705676	rs56148005	3	183738579	A	G	0.318091	-0.0147	0.005	0.003402	-0.192584	0.0291675	4.03761e-11	0.0763303	0.0284202	0.00723608	0.205002	16	CAGE.sparse
ILMN_2402798	3	AP2M1	183901559	rs8478	3	183899832	T	C	0.164016	0.0137	0.0061	0.02436	-0.432378	0.0356839	8.59565e-34	-0.0316852	0.0143483	0.0272242	3.05526e-05	20	CAGE.sparse
ILMN_1699598	3	AP2M1	183901625	rs2942056	3	183905103	C	G	0.313121	0.017	0.0048	0.0004032	0.334178	0.0289026	6.40372e-31	0.0508711	0.0150224	0.000708264	1.26147e-05	20	CAGE.sparse
ILMN_1711886	3	ALG3	183960326	rs843350	3	183946274	C	T	0.228628	0.003	0.0055	0.5835	0.425924	0.033163	9.37295e-38	0.00704351	0.0129247	0.585779	0.127246	20	CAGE.sparse
ILMN_2275248	3	ECE2	183975345	rs9882147	3	183938418	A	G	0.189861	0.0057	0.0062	0.3548	0.215386	0.0338579	1.99833e-10	0.0264641	0.0290846	0.362874	0.476999	15	CAGE.sparse
ILMN_1712432	3	PSMD2	184026588	rs6845	3	184026703	T	C	0.471173	-0.0067	0.0046	0.1418	-0.472915	0.0274596	1.80944e-66	0.0141675	0.00976163	0.146685	0.0156097	20	CAGE.sparse
ILMN_1730202	3	MAGEF1	184428752	rs10937187	3	184429414	C	A	0.264414	0.0063	0.005	0.2079	0.21806	0.029092	6.60304e-14	0.0288911	0.0232512	0.214028	0.240788	12	CAGE.sparse
ILMN_1801121	3	SENP2	185348289	rs3087964	3	185348402	T	C	0.321074	0.0155	0.0048	0.00132	0.600584	0.029272	1.50698e-93	0.0258082	0.0080906	0.00142322	0.0133515	20	CAGE.sparse
ILMN_1724489	3	RFC4	186508012	rs62294449	3	186521418	G	A	0.276342	-0.0017	0.0049	0.7362	-0.361827	0.03187	7.14843e-30	0.00469838	0.0135487	0.728759	0.426447	20	CAGE.sparse
ILMN_2370365	3	RFC4	186510369	rs62294449	3	186521418	G	A	0.276342	-0.0017	0.0049	0.7362	-0.296826	0.0315207	4.64779e-21	0.00572726	0.0165192	0.728814	0.569366	20	CAGE.sparse
ILMN_1756501	3	ST6GAL1	186795918	rs11710456	3	186725887	A	G	0.291252	-0.0189	0.0049	0.0001292	-0.271649	0.0306153	7.12129e-19	0.0695751	0.0196686	0.000404135	0.0946139	16	CAGE.sparse
ILMN_2108357	3	RPL39L	186845794	rs7610846	3	186871821	A	G	0.218688	-0.0087	0.0053	0.1004	0.306726	0.0333318	3.50683e-20	-0.0283641	0.017552	0.106094	0.0285734	12	CAGE.sparse
ILMN_1712413	3	RPL39L	186857054	rs4686855	3	186862214	G	A	0.252485	-0.0071	0.0051	0.164	0.200295	0.03141	1.80836e-10	-0.0354477	0.0260622	0.173792	0.0701436	8	CAGE.sparse
ILMN_2173975	3	RTP4	187088948	rs1568297	3	187075017	T	A	0.491054	0.0088	0.0046	0.05447	-0.468889	0.0275946	9.40338e-65	-0.0187678	0.0098724	0.0572976	0.612945	20	CAGE.sparse
ILMN_1737314	3	BCL6	187439364	rs2030029	3	187793723	T	C	0.306163	0.0075	0.0049	0.1224	0.169405	0.0293662	7.98822e-09	0.0442726	0.0299256	0.139027	0.0863823	4	CAGE.sparse
ILMN_1705921	3	UNQ1948	187898191	rs13096994	3	187897283	A	G	0.114314	0.0048	0.0084	0.5653	0.606049	0.0458414	6.67645e-40	0.00792015	0.0138732	0.568071	0.654181	17	CAGE.sparse
ILMN_1651254	3	LPP	188596382	rs111621487	3	188609914	C	T	0.0735586	0.0121	0.0101	0.2337	-0.947595	0.057614	8.76841e-61	-0.0127692	0.0106868	0.232144	0.201604	10	CAGE.sparse
ILMN_1839019	3	LPP	188608018	rs1711002	3	187880086	G	C	0.304175	-0.0087	0.0048	0.07073	0.305291	0.029433	3.31086e-25	-0.0284974	0.0159609	0.0741891	0.00399583	20	CAGE.sparse
ILMN_2357062	3	IL1RAP	190338225	rs724609	3	190349078	G	A	0.16998	0.0045	0.0065	0.4958	0.6866	0.0409435	4.0826e-63	0.00655403	0.009475	0.489114	0.00222202	20	CAGE.sparse
ILMN_1686884	3	IL1RAP	190369019	rs78888631	3	190284555	A	G	0.0656064	-0.0151	0.008	0.0609	0.570375	0.0549847	3.27856e-25	-0.0264738	0.0142562	0.0633099	0.700346	10	CAGE.sparse
ILMN_2302118	3	CCDC50	191109660	rs980321	3	191048554	G	T	0.255467	-0.007	0.0052	0.1786	-0.315712	0.0330098	1.13084e-21	0.0221721	0.0166331	0.182527	0.260335	20	CAGE.sparse
ILMN_1872404	3	CCDC50	191115952	rs73201627	3	191050185	G	T	0.0785288	0.0028	0.0085	0.7384	0.37037	0.0477887	9.17777e-15	0.00756001	0.0229707	0.742069	0.796079	14	CAGE.sparse
ILMN_1700967	3	MB21D2	192514865	rs1061860	3	192515557	G	A	0.441352	0.0022	0.0045	0.6296	-0.194544	0.027301	1.03408e-12	-0.0113085	0.0231854	0.625732	0.515135	19	CAGE.sparse
ILMN_1729775	3	OPA1	193414888	rs10419	3	193415262	T	A	0.0934394	0.0038	0.0074	0.6103	0.624271	0.0456851	1.65095e-42	0.0060871	0.0118622	0.607846	0.0960493	20	CAGE.sparse
ILMN_1688848	3	TMEM44	194308468	rs6437393	3	194354509	T	G	0.309145	-0.002	0.0048	0.6858	-0.252618	0.0287242	1.4355e-18	0.00791709	0.0190223	0.677264	0.536774	20	CAGE.sparse
ILMN_1705746	3	LSG1	194361820	rs7617907	3	194402676	T	C	0.167992	-0.0037	0.0063	0.556	0.561579	0.0393555	3.39537e-46	-0.00658857	0.0112279	0.557335	0.743751	20	CAGE.sparse
ILMN_1706015	3	FAM43A	194409727	rs789858	3	194405966	T	C	0.404573	0.0033	0.0047	0.4832	-0.621579	0.0282055	1.25874e-107	-0.00530906	0.00756522	0.482822	0.380443	20	CAGE.sparse
ILMN_1671116	3	C3orf21	194789123	rs13072883	3	194994754	G	A	0.397614	-0.0044	0.0046	0.3443	-0.159981	0.0277798	8.46656e-09	0.0275033	0.0291473	0.345377	0.497499	11	CAGE.sparse
ILMN_1666757	3	AK131350	195398710	rs11707124	3	195741432	T	C	0.0815109	-0.0021	0.0081	0.7917	0.437125	0.0452807	4.74266e-22	-0.00480412	0.0185369	0.795507	0.0108856	20	CAGE.sparse
ILMN_1754458	3	SDHAP2	195412518	rs73891160	3	195593677	C	G	0.172962	0.018	0.0064	0.004679	-0.558283	0.0366122	1.68335e-52	-0.0322417	0.0116571	0.00567752	0.0355116	20	CAGE.sparse
ILMN_1765032	3	AK128346	195438636	rs9820939	3	195750742	A	G	0.275348	0.0062	0.0049	0.2084	0.627441	0.0300446	7.5402e-97	0.00988141	0.00782382	0.206593	0.20988	20	CAGE.sparse
ILMN_1653278	3	MUC20	195460197	rs2291654	3	195477713	G	A	0.176938	-0.0104	0.0076	0.1679	0.490977	0.03289	2.17154e-50	-0.0211823	0.0155442	0.172975	0.135668	20	CAGE.sparse
ILMN_1674243	3	TFRC	195776381	rs28429906	3	195906747	G	A	0.224652	0.0006	0.0061	0.9158	-0.316208	0.0341189	1.89979e-20	-0.00189749	0.0192922	0.92165	0.305888	20	CAGE.sparse
ILMN_1766896	3	ZDHHC19	195924405	rs11185516	3	195928711	A	G	0.39165	0.0019	0.0047	0.686	-0.294256	0.0280943	1.13891e-25	-0.00645696	0.0159844	0.686246	0.150055	20	CAGE.sparse
ILMN_1700955	3	TM4SF19	196033822	rs2270769	3	196044894	C	G	0.308151	0.0047	0.005	0.3453	0.673744	0.0300141	1.35114e-111	0.00697594	0.00742772	0.34764	0.304423	20	CAGE.sparse
ILMN_1745779	3	TM4SF19	196044923	rs73212176	3	196048411	T	C	0.267396	0.0092	0.0052	0.0756	0.257749	0.030672	4.33746e-17	0.0356936	0.020617	0.0834025	0.831572	20	CAGE.sparse
ILMN_2413644	3	TM4SF19	196050636	rs66490450	3	196066227	A	G	0.262425	0.0073	0.0076	0.3324	0.183908	0.0317308	6.79628e-09	0.0396938	0.0418887	0.343332	0.86051	9	CAGE.sparse
ILMN_1808325	3	TM4SF19	196050759	rs12634350	3	196026283	A	G	0.254473	0.0077	0.0053	0.1465	0.198714	0.032226	6.99226e-10	0.0387492	0.0274018	0.15733	0.893562	13	CAGE.sparse
ILMN_1847965	3	RNF168	196196900	rs7621419	3	196232461	G	A	0.198807	-0.0133	0.0054	0.01466	0.264112	0.0322877	2.83944e-16	-0.0503574	0.0213526	0.018355	0.439084	20	CAGE.sparse
ILMN_1724986	3	WDR53	196288002	rs9845345	3	196257194	T	G	0.380716	-0.0155	0.0069	0.02512	-0.153635	0.0281516	4.83113e-08	0.100888	0.0485675	0.0377755	0.269112	17	CAGE.sparse
ILMN_1746148	3	LRRC33	196388580	rs75391517	3	196415355	C	G	0.229622	-0.0034	0.0055	0.5333	-0.368793	0.0353578	1.80288e-25	0.00921926	0.0149397	0.537169	0.366708	12	CAGE.sparse
ILMN_1665217	3	C3orf34	196434442	rs71323742	3	196439124	G	C	0.197813	0.0099	0.0083	0.2308	0.766514	0.0365445	1.11409e-97	0.0129156	0.0108457	0.233714	0.781791	19	CAGE.sparse
ILMN_1769508	3	PIGX	196461342	rs3850648	3	196456964	A	G	0.257455	0.0051	0.0051	0.3186	0.244933	0.030956	2.52687e-15	0.020822	0.0209877	0.321145	0.167935	13	CAGE.sparse
ILMN_1659878	3	PAK2	196549826	rs9850916	3	196550999	T	C	0.128231	-0.0056	0.0064	0.3867	0.443295	0.0428292	4.17184e-25	-0.0126327	0.0144888	0.383268	0.785621	18	CAGE.sparse
ILMN_1712687	3	PAK2	196559002	rs1470568	3	196546776	G	A	0.360835	0.0029	0.005	0.5663	-0.184384	0.0289888	2.01064e-10	-0.015728	0.0272298	0.563532	0.434895	18	CAGE.sparse
ILMN_2412564	3	NCBP2	196663915	rs9810317	3	196627356	T	C	0.467197	-0.0015	0.0046	0.7464	0.193537	0.0273419	1.45825e-12	-0.00775046	0.0237933	0.74462	0.097298	7	CAGE.sparse
ILMN_1790352	3	PIGZ	196673511	rs471195	3	196679055	A	G	0.4334	-0.0029	0.0046	0.5268	-0.157793	0.027182	6.43449e-09	0.0183785	0.0293235	0.530823	0.491563	3	CAGE.sparse
ILMN_1889878	3	CR591103	197387653	rs149120386	3	195732463	G	C	0.0815109	0.0059	0.011	0.5917	0.419111	0.043937	1.44343e-21	0.0140774	0.0262875	0.592292	0.577021	20	CAGE.sparse
ILMN_1757336	3	LRCH3	197598311	rs78937171	3	197591769	A	G	0.116302	-0.0071	0.0073	0.3339	-0.256551	0.039666	9.94526e-11	0.0276748	0.0287743	0.336156	0.330691	17	CAGE.sparse
ILMN_1802377	3	IQCG	197616151	rs80133537	3	197607887	G	A	0.112326	-0.0068	0.0072	0.3444	0.389034	0.0414095	5.73262e-21	-0.0174792	0.0186007	0.347367	0.267181	20	CAGE.sparse
ILMN_1883298	3	IQCG	197633454	rs73210173	3	197634023	A	G	0.151093	0.0011	0.0061	0.8625	-0.354197	0.038065	1.33921e-20	-0.00310562	0.0172253	0.856922	0.0311068	20	CAGE.sparse
ILMN_1795567	4	ZNF718	156945	rs9996597	4	121652	C	T	0.450298	-0.0064	0.0045	0.1559	0.217668	0.0274091	1.99833e-15	-0.0294026	0.0210026	0.161528	0.0260784	18	CAGE.sparse
ILMN_1805271	4	ABCA11P	433976	rs13102358	4	475468	C	T	0.224652	-0.0094	0.0058	0.1034	-0.619423	0.0365418	1.88952e-64	0.0151754	0.00940625	0.106672	0.0232129	20	CAGE.sparse
ILMN_1769751	4	PIGG	527681	rs11934538	4	529931	T	G	0.124254	0.0107	0.0069	0.1209	-0.349453	0.0393779	7.03475e-19	-0.0306193	0.0200443	0.126617	0.404833	20	CAGE.sparse
ILMN_1746948	4	MYL5	674906	rs77052907	4	733630	A	G	0.0188867	0.0266	0.0173	0.1239	0.820412	0.0921247	5.31696e-19	0.0324227	0.021399	0.129733	0.00510392	3	CAGE.sparse
ILMN_2203588	4	MYL5	674917	rs77052907	4	733630	A	G	0.0188867	0.0266	0.0173	0.1239	0.818756	0.0929551	1.27307e-18	0.0324883	0.0214491	0.129857	0.00112504	6	CAGE.sparse
ILMN_1681310	4	MFSD7	676115	rs116368462	4	683017	A	G	0.137177	0.0032	0.0069	0.6369	0.353205	0.0474821	1.01683e-13	0.00905989	0.0195733	0.643458	0.0300626	16	CAGE.sparse
ILMN_1813775	4	GAK	843132	rs6964	4	843184	A	G	0.313121	0.0071	0.0053	0.1797	-0.378932	0.0305139	2.07827e-35	-0.0187369	0.0140678	0.182894	0.190734	20	CAGE.sparse
ILMN_1654629	4	TMEM175	952381	rs11248057	4	906131	G	C	0.285288	0.0115	0.0053	0.0298	-0.195218	0.0305165	1.58325e-10	-0.0589085	0.0286683	0.0398956	0.79064	20	CAGE.sparse
ILMN_1793017	4	DGKQ	952839	rs1377586	4	961373	A	G	0.44831	0.003	0.0046	0.515	1.05901	0.0276789	0	0.00283283	0.00434431	0.51435	0.324872	20	CAGE.sparse
ILMN_1703041	4	IDUA	997408	rs13101828	4	965720	G	A	0.442346	0.0027	0.0046	0.5589	0.458167	0.0279047	1.39879e-60	0.00589305	0.0100464	0.557485	0.0861718	20	CAGE.sparse
ILMN_1795865	4	FGFRL1	1020485	rs66515989	4	1013918	A	G	0.212724	0.0214	0.0057	0.000188	-0.272095	0.0365601	9.88701e-14	-0.078649	0.0234631	0.000802227	0.211577	7	CAGE.sparse
ILMN_1787259	4	RNF212	1065622	rs62296477	4	1107478	T	C	0.23161	0.007	0.0053	0.1803	-0.182031	0.029622	7.98984e-10	-0.038455	0.0297808	0.196611	0.0214595	6	CAGE.sparse
ILMN_1719158	4	CTBP1	1205437	rs12508446	4	1198957	C	T	0.564612	0.0047	0.0046	0.3062	-0.429666	0.0276526	1.91886e-54	-0.0109387	0.0107291	0.307948	0.00574326	20	CAGE.sparse
ILMN_2379734	4	CTBP1	1206053	rs12508446	4	1198957	C	T	0.564612	0.0047	0.0046	0.3062	-0.326614	0.0272442	4.08794e-33	-0.0143901	0.014135	0.308655	0.0229144	20	CAGE.sparse
ILMN_2278235	4	CTBP1	1235221	rs3822017	4	1236312	T	C	0.435388	0.0047	0.0046	0.3051	0.274911	0.0272894	7.2055e-24	0.0170964	0.0168185	0.30938	8.17544e-05	20	CAGE.sparse
ILMN_1689257	4	MAEA	1316207	rs13134568	4	1334289	A	G	0.375746	0	0.0046	0.9956	-0.231466	0.027887	1.03989e-16	0	0.0198733	1	0.398089	20	CAGE.sparse
ILMN_2327090	4	MAEA	1332384	rs34947293	4	1335034	T	C	0.451292	0.0068	0.0046	0.1409	0.304986	0.0275268	1.5757e-28	0.0222961	0.0152163	0.142845	0.03529	20	CAGE.sparse
ILMN_1747771	4	MAEA	1333620	rs56903463	4	1270251	T	C	0.383698	0.0093	0.0048	0.05028	0.295519	0.028621	5.41771e-25	0.0314701	0.0165261	0.0568758	0.0177296	20	CAGE.sparse
ILMN_1810225	4	KIAA1530	1381601	rs113963956	4	1192775	C	T	0.0427435	0.0174	0.0124	0.1611	1.42549	0.0766512	3.39168e-77	0.0122063	0.00872349	0.161739	0.520812	20	CAGE.sparse
ILMN_2140700	4	CRIPAK	1389494	rs28540746	4	1352954	A	G	0.139165	-0.0028	0.0071	0.6992	1.0301	0.0429117	2.45943e-127	-0.00271818	0.00689346	0.69335	0.00194942	20	CAGE.sparse
ILMN_1882354	4	AX748388	1575958	rs4865441	4	1605651	A	G	0.450298	-0.0151	0.0047	0.001153	-0.446082	0.0279144	1.75147e-57	0.0338503	0.010747	0.00163415	0.477301	20	CAGE.sparse
ILMN_1658452	4	FAM53A	1642242	rs798756	4	1707447	T	C	0.22167	0.0096	0.0057	0.08996	0.352782	0.0341987	5.98715e-25	0.0272123	0.0163712	0.0964722	0.00716766	18	CAGE.sparse
ILMN_2055700	4	SLBP	1694729	rs28431126	4	1748840	G	A	0.439364	0.0181	0.0047	0.0001059	-0.348016	0.0277948	5.73789e-36	-0.0520091	0.0141295	0.00023242	0.640866	20	CAGE.sparse
ILMN_1753353	4	SLBP	1695246	rs4597899	4	1748216	T	C	0.421471	0.0167	0.0047	0.0004089	-0.1712	0.0271116	2.7079e-10	-0.0975467	0.031501	0.00195739	5.82477e-05	13	CAGE.sparse
ILMN_1724407	4	TACC3	1746555	rs1794002	4	1727603	G	A	0.441352	0.021	0.0068	0.00217	-0.453192	0.0277829	8.12214e-60	-0.046338	0.0152712	0.00241068	1.86435e-05	20	CAGE.sparse
ILMN_1668629	4	C4orf48	2045666	rs506996	4	2000258	C	A	0.240557	-0.0011	0.0054	0.8411	0.290129	0.0320043	1.24247e-19	-0.00379142	0.0186171	0.838625	0.0452955	15	CAGE.sparse
ILMN_1687941	4	RNF4	2516860	rs10004477	4	2477281	G	A	0.424453	-0.0036	0.0046	0.4318	-0.18807	0.0280586	2.04522e-11	0.0191418	0.0246251	0.436965	0.638084	12	CAGE.sparse
ILMN_2142695	4	RNF4	2517162	rs145441106	4	2500797	A	G	0.229622	-0.0028	0.0054	0.6071	-0.214093	0.0310487	5.3716e-12	0.0130784	0.0252939	0.605115	0.375418	20	CAGE.sparse
ILMN_2356786	4	ADD1	2931161	rs186800262	4	2918933	G	C	0.0119284	0.0058	0.0252	0.8188	-0.620285	0.10941	1.4333e-08	-0.00935054	0.04066	0.818116	0.81455	3	CAGE.sparse
ILMN_1759252	4	ADD1	2931732	rs17833172	4	2868514	A	G	0.309145	-0.0074	0.0049	0.1331	0.220262	0.0301903	2.96918e-13	-0.0335964	0.0227178	0.139179	0.0365472	15	CAGE.sparse
ILMN_1674874	4	MFSD10	2932376	rs7678161	4	2901600	T	C	0.338966	-0.0093	0.0048	0.05493	-0.238238	0.0299986	1.9953e-15	0.0390366	0.0207389	0.0597963	0.0970366	20	CAGE.sparse
ILMN_1722834	4	RGS12	3433836	rs60208975	4	3364530	A	G	0.414513	-0.019	0.0064	0.00299	0.292689	0.0286229	1.52135e-24	-0.0649153	0.0227691	0.00435782	0.22681	20	CAGE.sparse
ILMN_2194229	4	TMEM128	4237609	rs67916276	4	4245856	T	C	0.158052	-0.0008	0.0063	0.9047	-1.15399	0.0391718	9.45374e-191	0.000693247	0.00545937	0.898954	0.0794845	20	CAGE.sparse
ILMN_2221564	4	LYAR	4269710	rs11723339	4	4271886	C	T	0.353877	0.0027	0.0048	0.5697	0.383852	0.0283874	1.16113e-41	0.00703396	0.0125156	0.574106	0.90409	20	CAGE.sparse
[truncated: 13,480 more rows]

## Sheet: gene_smr_res
Supplementary Table S16.Summary-data-based Mendelian Randomization Analysis Results.
probeID	ProbeChr	Gene	Probe_bp	topSNP	topSNP_chr	topSNP_bp	A1	A2	Freq	b_GWAS	se_GWAS	p_GWAS	b_eQTL	se_eQTL	p_eQTL	b_SMR	se_SMR	p_SMR	p_HEIDI	nsnp_HEIDI	tissue
ILMN_1673544	1	TCEANC2	54565083	rs17109780	1	54578668	C	G	0.0248509	0.0066	0.0149	0.6564	-0.458366	0.0687753	2.65e-11	-0.014399	0.0325785	0.658505	0.922214	6	CAGE.sparse
ILMN_1684445	1	FCRL5	157483563	rs1412676	1	157539317	G	A	0.238569	0.002	0.0057	0.7217	0.917041	0.0335773	3.11e-164	0.00218093	0.00621616	0.725702	0.86035	20	CAGE.sparse
ILMN_2105223	1	FCRL5	157484739	rs1831680	1	157539385	A	G	0.238569	0.0023	0.0057	0.6945	0.423483	0.0335824	1.85e-36	0.00543115	0.0134667	0.686726	0.532253	20	CAGE.sparse
ILMN_1667966	1	FAM129A	184760854	rs10911674	1	185046574	G	T	0.139165	-0.0059	0.006	0.3235	0.257504	0.0398272	1.01e-10	-0.0229123	0.0235686	0.330974	0.424324	19	CAGE.sparse
ILMN_1810725	1	FAM129A	184763500	rs234104	1	184940139	T	C	0.486083	-0.001	0.0046	0.8204	-0.190419	0.0278126	7.57e-12	0.00525158	0.0241694	0.827989	0.575656	13	CAGE.sparse
ILMN_1807919	2	TNS1	218667775	rs61616923	2	218704480	G	A	0.436382	0.0044	0.0047	0.3466	0.48555	0.0277882	2.29e-68	0.00906189	0.00969363	0.349876	0.0716497	20	CAGE.sparse
ILMN_1744212	2	INPP5D	234116318	rs35350746	2	233943708	C	G	0.460239	-0.0073	0.0046	0.1141	-0.18411	0.027926	4.32e-11	0.0396502	0.0256987	0.122858	0.720142	10	CAGE.sparse
ILMN_1766896	3	ZDHHC19	195924405	rs11185516	3	195928711	A	G	0.39165	0.0019	0.0047	0.686	-0.294256	0.0280943	1.14e-25	-0.00645696	0.0159844	0.686246	0.150055	20	CAGE.sparse
ILMN_1656560	4	PARM1	75974977	rs7683115	4	75964721	A	G	0.0884692	-0.0132	0.0088	0.1328	-0.574513	0.0470447	2.68e-34	0.022976	0.0154324	0.136537	0.403866	10	CAGE.sparse
ILMN_1766264	6	PI16	36932470	rs2177845	6	36915094	T	C	0.145129	0.0074	0.0063	0.239	0.970979	0.0385257	3.68e-140	0.00762117	0.00649534	0.240664	0.363807	20	CAGE.sparse
ILMN_1674574	6	VNN1	133003469	rs2294757	6	133035098	A	G	0.370775	-0.0027	0.0047	0.5654	0.678278	0.0269635	1.23e-139	-0.00398067	0.00693112	0.565752	0.469775	20	CAGE.sparse
ILMN_1749081	7	AUTS2	70257792	rs10234815	7	70144841	C	T	0.154076	0.0158	0.0067	0.01807	0.429295	0.0364437	4.97e-32	0.0368045	0.0159167	0.0207596	0.430222	17	CAGE.sparse
ILMN_2394750	7	EXOC4	133164837	rs10235995	7	133268154	T	C	0.195825	0.0058	0.0059	0.3251	-0.200566	0.0328785	1.06e-09	-0.0289182	0.0297963	0.331783	0.776139	13	CAGE.sparse
ILMN_1742827	7	EXOC4	133750364	rs1834117	7	133502828	G	A	0.131213	-0.0207	0.0067	0.002039	-0.403196	0.0410908	9.97e-23	0.0513398	0.0174215	0.00320951	0.942266	17	CAGE.sparse
ILMN_1656300	8	GFRA2	21549572	rs1479056	8	21763393	A	G	0.427435	0.0007	0.0047	0.8763	-0.457192	0.0274247	2.14e-62	-0.00153109	0.0102806	0.881609	0.886829	20	CAGE.sparse
ILMN_1769290	9	TTC39B	15172063	rs11792305	9	15299590	T	C	0.45328	-0.001	0.0046	0.8314	-0.605545	0.0283071	1.59e-101	0.0016514	0.00759686	0.827912	0.033458	20	CAGE.sparse
ILMN_2390609	10	ANK3	61788388	rs10761552	10	62485356	A	C	0.304175	-0.0065	0.0049	0.1857	-0.38352	0.030347	1.31e-36	0.0169483	0.0128466	0.187075	0.344276	20	CAGE.sparse
ILMN_1661875	10	ANK3	61819632	rs10761552	10	62485356	A	C	0.304175	-0.0065	0.0049	0.1857	-0.23183	0.029996	1.09e-14	0.0280378	0.0214452	0.191073	0.197488	17	CAGE.sparse
ILMN_2351309	10	TIAL1	121333604	rs2917934	10	121310068	T	C	0.270378	0.0099	0.0051	0.05065	0.188029	0.0282795	2.95e-11	0.0526515	0.0282558	0.0624079	0.0839768	13	CAGE.sparse
ILMN_1811188	10	BCCIP	127520092	rs4256900	10	127511756	T	C	0.44334	-0.0127	0.0046	0.006044	0.154826	0.0273026	1.42e-08	-0.0820276	0.0330449	0.0130536	0.45413	9	CAGE.sparse
ILMN_1771966	10	BCCIP	127524727	rs2185740	10	127522988	T	A	0.414513	-0.0126	0.0046	0.006325	0.395879	0.0275773	9.88e-47	-0.0318279	0.0118293	0.00713262	0.419128	20	CAGE.sparse
ILMN_1713688	10	DHX32	127525223	rs11244724	10	127646444	G	A	0.40159	-0.0132	0.0046	0.00404	-0.72078	0.0277533	1.05e-148	0.0183135	0.00642081	0.00434167	0.32313	20	CAGE.sparse
ILMN_1786433	10	BCCIP	127541721	rs2185740	10	127522988	T	A	0.414513	-0.0126	0.0046	0.006325	-0.228033	0.0278209	2.48e-16	0.0552552	0.0212691	0.00937949	0.4664	20	CAGE.sparse
ILMN_2064694	11	STIM1	4113950	rs1869084	11	3909286	A	G	0.33002	0.0098	0.0067	0.1461	0.171635	0.0290887	3.63e-09	0.0570979	0.0402179	0.155691	0.000366359	5	CAGE.sparse
ILMN_1766157	11	MRVI1	10597815	rs11042883	11	10597671	C	T	0.409543	0.0126	0.0046	0.006847	-0.92158	0.0281515	4.73e-235	-0.0136722	0.00500887	0.00634127	0.0176985	20	CAGE.sparse
ILMN_1739384	11	USP35	77925395	rs2510044	11	77909014	A	G	0.156064	-0.0197	0.0062	0.001562	0.222145	0.0394963	1.86e-08	-0.0886808	0.0320554	0.00566643	0.325369	18	CAGE.sparse
ILMN_1713846	12	PPM1H	63038062	rs771985	12	63302822	C	G	0.434394	-0.0061	0.0046	0.1786	0.200471	0.0267112	6.14e-14	-0.0304283	0.0233014	0.1916	0.0734209	5	CAGE.sparse
ILMN_1660544	15	ARRDC4	98516379	rs1491181	15	98505715	G	C	0.250497	0.0058	0.0052	0.2647	0.858748	0.0336593	1.42e-143	0.00675402	0.00606111	0.265142	0.198044	20	CAGE.sparse
ILMN_2184064	15	ARRDC4	98516626	rs1043374	15	98516622	A	C	0.411531	0.0117	0.0046	0.01164	-0.906456	0.028048	3.9e-229	-0.0129074	0.0050904	0.0112243	0.0894839	20	CAGE.sparse
ILMN_1675048	15	IGF1R	99501332	rs61622267	15	99495295	T	C	0.277336	0.0086	0.0049	0.0829	-0.386071	0.0296127	7.5e-39	-0.0222757	0.0128065	0.0819625	0.00958538	20	CAGE.sparse
ILMN_1744023	15	IGF1R	99507133	rs3743249	15	99505423	T	G	0.241551	-0.0162	0.0052	0.00208	0.256923	0.0314434	3.06e-16	-0.0630539	0.0216607	0.00360301	0.354532	20	CAGE.sparse
ILMN_1732830	17	RAP1GAP2	2940474	rs116943378	17	2940061	G	A	0.0586481	-0.0274	0.0115	0.01742	0.7605	0.071478	1.95e-26	-0.0360289	0.0154962	0.0200707	0.40691	7	CAGE.sparse
ILMN_2041236	17	RAP1GAP2	2940724	rs12945814	17	2941884	G	T	0.387674	-0.0003	0.0047	0.9498	-0.218887	0.0282788	9.92e-15	0.00137057	0.021473	0.949107	0.706961	6	CAGE.sparse
ILMN_1666019	20	ADNP	49545255	rs6126129	20	49562709	T	A	0.250497	0.0129	0.0049	0.00828	-0.278425	0.029569	4.68e-21	-0.046332	0.0182739	0.0112313	0.189916	17	CAGE.sparse
ILMN_1762207	22	SGSM1	25322685	rs139622	22	25205100	T	C	0.104374	0.0084	0.0085	0.3238	0.339355	0.0424624	1.33e-15	0.0247528	0.0252383	0.326708	0.0112154	12	CAGE.sparse
ENSG00000151150.21	10	ANK3	60026298	rs72637065	10	60747232	C	T	0.114081	0.0045	0.0106	0.671181	-0.386751	0.0458314	3.212785e-17	-0.0116354	0.0274425	0.671572	NA	NA	eQTL_GTEx_Whole_Blood
ENSG00000151150.21	10	ANK3	60026298	rs2018783	10	60256024	A	G	0.570259	4e-04	0.0062	0.948559	-0.273319	0.0467361	4.971198e-09	-0.00146349	0.0226855	0.948562	NA	NA	eQTL_GTEx_Artery_Aorta
ENSG00000140450.8	15	ARRDC4	97960698	rs2130882	15	97970615	C	T	0.50395	-0.0057	0.0062	0.35791	-0.286643	0.0304383	4.633739e-21	0.0198854	0.0217325	0.360189	NA	NA	eQTL_GTEx_Whole_Blood
ENSG00000140450.8	15	ARRDC4	97960698	rs2130882	15	97970615	C	T	0.50395	-0.0057	0.0062	0.35791	-0.281476	0.0502195	2.083634e-08	0.0202504	0.0223211	0.364284	NA	NA	eQTL_GTEx_Pancreas
ENSG00000160207.8	21	HSF2BP	43529192	rs6518309	21	43628111	A	C	0.603618	0.0164	0.0067	0.0143747	-0.64685	0.109269	3.223852e-09	-0.0253536	0.0112084	0.0236965	NA	NA	eQTL_GTEx_Cells_EBV-transformed_lymphocytes
ENSG00000168918.13	2	INPP5D	233059967	rs62192878	2	233175104	C	G	0.158948	0.0137	0.0084	0.1029	0.16896	0.0293776	8.855002e-09	0.0810843	0.0516763	0.116629	NA	NA	eQTL_GTEx_Whole_Blood
ENSG00000151413.16	14	NUBPL	31489956	rs73271265	14	31633033	A	C	0.151631	-0.0045	0.009	0.617075	-0.214284	0.0361613	3.108204e-09	0.0210002	0.0421496	0.618322	NA	NA	eQTL_GTEx_Heart_Atrial_Appendage
ENSG00000163959.9	3	SLC51A	196211487	rs114029771	3	196183145	T	C	0.066158	-0.0042	0.0129	0.744741	-0.391687	0.0713643	4.052283e-08	0.0107228	0.0329924	0.745174	NA	NA	eQTL_GTEx_Adipose_Subcutaneous
ENSG00000163959.9	3	SLC51A	196211487	rs939885	3	196228891	A	G	0.4835	0.0039	0.0062	0.529328	-0.246159	0.0431846	1.196968e-08	-0.0158434	0.0253399	0.531816	0.575999	3	eQTL_GTEx_Artery_Tibial
ENSG00000163959.9	3	SLC51A	196211487	rs114029771	3	196183145	T	C	0.066158	-0.0042	0.0129	0.744741	-0.674729	0.120336	2.058302e-08	0.00622472	0.019151	0.745155	NA	NA	eQTL_GTEx_Heart_Left_Ventricle
ENSG00000184985.16	4	SORCS2	7192538	rs4689805	4	7624180	A	G	0.22935	-0.0015	0.0072	0.834969	0.280867	0.0457349	8.190197e-10	-0.00534061	0.0256497	0.835062	NA	NA	eQTL_GTEx_Whole_Blood
ENSG00000149256.15	11	TENM4	78652831	rs7930347	11	79425975	C	T	0.64321	-0.0129	0.0065	0.0471873	0.515299	0.0582502	9.046498e-19	-0.025034	0.0129276	0.0528087	0.527973	3	eQTL_GTEx_Artery_Aorta
ENSG00000149256.15	11	TENM4	78652831	rs7930347	11	79425975	C	T	0.64321	-0.0129	0.0065	0.0471873	0.528878	0.0845603	3.98919e-10	-0.0243913	0.0128941	0.0585355	NA	NA	eQTL_GTEx_Artery_Coronary
ENSG00000187720.14	15	THSD4	71096952	rs6494904	15	71317183	A	G	0.7319	-0.0022	0.0072	0.759943	-0.217684	0.0381104	1.116971e-08	0.0101064	0.0331228	0.760275	NA	NA	eQTL_GTEx_Artery_Aorta
ENSG00000155158.20	9	TTC39B	15163622	rs2849049	9	15301430	A	C	0.32855	-0.0123	0.0065	0.05845	-0.242472	0.0194887	1.551619e-35	0.0507275	0.0271155	0.0613737	0.163573	4	eQTL_GTEx_Whole_Blood
ENSG00000155158.20	9	TTC39B	15163622	rs686030	9	15304784	A	C	0.861751	-0.0244	0.0095	0.0102163	-0.272369	0.0366734	1.111879e-13	0.0895844	0.036906	0.0152089	0.391789	4	eQTL_GTEx_Adipose_Subcutaneous
ENSG00000155158.20	9	TTC39B	15163622	rs686030	9	15304784	A	C	0.861751	-0.0244	0.0095	0.0102163	-0.736544	0.110079	2.215752e-11	0.0331277	0.0138157	0.0164924	0.701925	4	eQTL_GTEx_Liver
