# Supplementary material for: Gut Microbiota and Type 2 Diabetes: Genetic Associations, Biological Mechanisms, Drug Repurposing, and Diagnostic Modeling
Source: Int J Mol Sci. 2026 Jan 21;27(2):1070. doi: 10.3390/ijms27021070 (PMC12842411; doi:10.3390/ijms27021070)
Supplement: Supplementary file 1 [file ijms-27-01070-s001.zip › supplementary material_Tables/supplementary material_tabS17.xlsx]

## Sheet: potential_drugs
Supplementary Table S17.Associations Between Candidate Drugs and Targets Based on SMR Analysis Results.
sigdrug	proximity	Zscore	pvalue	FDR	targets
Chromic chloride	-2.932	-3.14805	0.000821817	0.226822	INSR
Dienestrol	-2.932	-3.14805	0.000821817	0.226822	SHBG,ESR1
Zeranol	-2.932	-3.14805	0.000821817	0.226822	SHBG,ESR1
Quinestrol	-2.932	-3.14805	0.000821817	0.226822	ESR1
Polyestradiol phosphate	-2.932	-3.14805	0.000821817	0.226822	ESR1
Ractopamine	-2.932	-3.14805	0.000821817	0.226822	ESR1
Homosalate	-2.265	-2.46212	0.00690583	0.380806	ESR1,AR,PGR
Brigatinib	-1.932	-2.11968	0.0170167	0.380806	EGFR,INSR,IGF1R,CYP3A4,ERBB2,ABCG2,SLC22A1,CYP2C8,ALK,ABL1,SLC47A1,SLC47A2,ABCB5,FLT3,MET,ERBB4
Tranexamic acid	-1.932	-2.11968	0.0170167	0.380806	PLG,SLC15A2
Bacitracin	-1.932	-2.11968	0.0170167	0.380806	IDE,A2M,bcrA,bcrB,bcrC
Tirofiban	-1.932	-2.11968	0.0170167	0.380806	ITGB3,ITGA2B
Lutein	-1.932	-2.11968	0.0170167	0.380806	ALB
Cefmetazole	-1.932	-2.11968	0.0170167	0.380806	ALB,SLC15A1,SLC15A2,ftsI,mecA,mrcA,mrcB,dacA,dacC
Chlorthalidone	-1.932	-2.11968	0.0170167	0.380806	ALB,SLC12A1,CA1
Cefpiramide	-1.932	-2.11968	0.0170167	0.380806	ALB,ftsI,mecA,mrcA,mrcB,dacC,ponB
Cefalotin	-1.932	-2.11968	0.0170167	0.380806	ALB,SLC22A6,SLC22A5,SLC22A8,SLC22A11,SLC22A7,SLC15A1,SLC15A2,pbpA,pbp3,penA,pbp2a,pbp1b,ampC
Cefotaxime	-1.932	-2.11968	0.0170167	0.380806	ALB,SLC22A6,SLC22A6,SLC22A8,SLC22A8,SLC22A11,SLC22A11,SLC22A7,SLC22A7,SLC15A1,SLC15A1,SLC15A2,SLC15A2,penA,pbp2a,pbp1b,pbpC,pbpA
Vancomycin	-1.932	-2.11968	0.0170167	0.380806	ALB,Hrh1
Pyridostigmine	-1.932	-2.11968	0.0170167	0.380806	ALB,BCHE,ACHE
Cephalexin	-1.932	-2.11968	0.0170167	0.380806	ALB,SLC22A6,SLC22A5,SLC22A8,SLC15A1,SLC15A2,SLC47A1,pbp3,penA,pbp2a,pbp1b,pbpA
Oxytetracycline	-1.932	-2.11968	0.0170167	0.380806	ALB,SLC22A6,SLC22A8,SLC22A11,SLC22A7,rpsD,rpsI
Stavudine	-1.932	-2.11968	0.0170167	0.380806	ALB,SLC22A6,pol,SLC28A1
Gadobenic acid	-1.932	-2.11968	0.0170167	0.380806	ALB
Chlorhexidine	-1.932	-2.11968	0.0170167	0.380806	ALB
Metacycline	-1.932	-2.11968	0.0170167	0.380806	ALB
Echothiophate	-1.932	-2.11968	0.0170167	0.380806	ALB,BCHE
Amoxicillin	-1.932	-2.11968	0.0170167	0.380806	ALB,SLC22A6,CYP2C8,SLC15A1,SLC15A2,PBP1,blm
Tiludronic acid	-1.932	-2.11968	0.0170167	0.380806	ALB,PTPRE,PTPN12,PTPN6
Cloxacillin	-1.932	-2.11968	0.0170167	0.380806	ALB,SLC22A6,SLC15A1,SLC15A2,pbpA,pbp2a,ampC,penA,pbpB,dacA
Polythiazide	-1.932	-2.11968	0.0170167	0.380806	ALB,SLC22A6,SLC22A8,SLC12A3
Cefonicid	-1.932	-2.11968	0.0170167	0.380806	ALB,ftsI,mrcA,mrcB,mrdA,dacB
Cefoperazone	-1.932	-2.11968	0.0170167	0.380806	ALB,SLC22A6,SLC22A8,SLC22A11,SLC22A7,ftsI,mrcA,mrcB,dacA,dacC,mrdA,dacB,ponB
Cefotetan	-1.932	-2.11968	0.0170167	0.380806	ALB,pbp3
Sulfamerazine	-1.932	-2.11968	0.0170167	0.380806	ALB,folP
Sulfamethazine	-1.932	-2.11968	0.0170167	0.380806	ALB,nat,folP
Phenol	-1.932	-2.11968	0.0170167	0.380806	ALB,npr
Oxyphenbutazone	-1.932	-2.11968	0.0170167	0.380806	ALB,SLC22A6,PLA2G2E
Iodipamide	-1.932	-2.11968	0.0170167	0.380806	ALB
Dantron	-1.932	-2.11968	0.0170167	0.380806	ALB
Iodine	-1.932	-2.11968	0.0170167	0.380806	ALB,TPO,SLC5A5,SLC5A5,TG,SLC26A4
Gadofosveset trisodium	-1.932	-2.11968	0.0170167	0.380806	ALB
Potassium alum	-1.932	-2.11968	0.0170167	0.380806	ALB
Chlortetracycline	-1.932	-2.11968	0.0170167	0.380806	ALB,rpsN,rpsS,rpsG,rpsC,rpsH
Technetium Tc-99m oxidronate	-1.932	-2.11968	0.0170167	0.380806	ALB
Iopodic acid	-1.932	-2.11968	0.0170167	0.380806	ALB,DIO3
Propiolactone	-1.932	-2.11968	0.0170167	0.380806	ALB
Potassium perchlorate	-1.932	-2.11968	0.0170167	0.380806	ALB,SLC5A5
Guaiacol	-1.932	-2.11968	0.0170167	0.380806	ALB
Edoxudine	-1.932	-2.11968	0.0170167	0.380806	ALB,DNApol
Bismuth subgallate	-1.932	-2.11968	0.0170167	0.380806	ALB
Patent Blue	-1.932	-2.11968	0.0170167	0.380806	ALB
Cefiderocol	-1.932	-2.11968	0.0170167	0.380806	ALB,dacB,mrcA,ponB,pbpA,pbpB,cirA,fiu,piuA
Fluoroestradiol F-18	-1.932	-2.11968	0.0170167	0.380806	ALB,SHBG,ESR1,ESR2
Carbimazole	-1.932	-2.11968	0.0170167	0.380806	CYP19A1,TPO
Testolactone	-1.932	-2.11968	0.0170167	0.380806	CYP19A1
Sulfathiazole	-1.932	-2.11968	0.0170167	0.380806	CYP19A1
Oxybenzone	-1.932	-2.11968	0.0170167	0.380806	ESR1,ESR2,AR,PGR
Arzoxifene	-1.932	-2.11968	0.0170167	0.380806	ESR1,ESR2
Eugenol	-1.932	-2.11968	0.0170167	0.380806	ESR1,ESR2,AR,TRPV3
Octocrylene	-1.932	-2.11968	0.0170167	0.380806	ESR1,ESR2
Enzacamene	-1.932	-2.11968	0.0170167	0.380806	ESR1,ESR2,AR,PGR
Nandrolone phenpropionate	-1.932	-2.11968	0.0170167	0.380806	AR
Boldenone	-1.932	-2.11968	0.0170167	0.380806	AR
Stanozolol	-1.932	-2.11968	0.0170167	0.380806	AR
Mibolerone	-1.932	-2.11968	0.0170167	0.380806	AR
Phenothiazine	-1.932	-2.11968	0.0170167	0.380806	AR
Boldenone undecylenate	-1.932	-2.11968	0.0170167	0.380806	AR
Tromethamine	-1.932	-2.11968	0.0170167	0.380806	APP
Dimercaprol	-1.932	-2.11968	0.0170167	0.380806	APP
Florbetapir (18F)	-1.932	-2.11968	0.0170167	0.380806	APP
Flutemetamol (18F)	-1.932	-2.11968	0.0170167	0.380806	APP
Turpentine	-1.932	-2.11968	0.0170167	0.380806	MAPK1
Pentetic acid	-1.932	-2.11968	0.0170167	0.380806	SERPINA1
Omacetaxine mepesuccinate	-1.932	-2.11968	0.0170167	0.380806	RPL3,rpl2
Afatinib	-1.682	-1.86258	0.0312605	0.690232	EGFR,ABCB1,ERBB2,ABCG2,ERBB4
Estriol	-1.598	-1.7762	0.0378501	0.773823	ABCB1,SLCO1A2,SHBG,ESR1,ESR2
Tucatinib	-1.598	-1.7762	0.0378501	0.773823	ABCB1,ERBB2,ABCG2,SLC22A2,CYP2C8,SLC47A1,SLC47A2,ERBB3
Ethynodiol diacetate	-1.598	-1.7762	0.0378501	0.773823	CYP3A4,ESR1,PGR
Norethynodrel	-1.598	-1.7762	0.0378501	0.773823	CYP3A4,SHBG,ESR1,AR
Mangafodipir	-1.598	-1.7762	0.0378501	0.773823	ALB,A2M,SOD2,SLC11A2
Silver	-1.598	-1.7762	0.0378501	0.773823	ALB,A2M,CP
Selpercatinib	-1.557	-1.73404	0.0414559	0.801786	ABCB1,FGFR2,FGFR1,FGFR3,CYP3A4,ABCG2,CYP2C8,SLC47A1,FLT4,RET,FLT1
Tropisetron	-1.555	-1.73198	0.0416387	0.801786	HTR3A
Oxibendazole	-1.555	-1.73198	0.0416387	0.801786	TUBB4B
Glycolic acid	-1.555	-1.73198	0.0416387	0.801786	G6PD
Hesperidin	-1.555	-1.73198	0.0416387	0.801786	AURKB
Arsenic trioxide	-1.441	-1.61474	0.053183	0.831445	ABCB1,CYP3A4,ABCC2,ALB,TXNRD1,AKT1,JUN,IKBKB,MAPK3,CCND1,MAPK1,CDKN1A,HDAC1,PML
Synthetic Conjugated Estrogens, A	-1.432	-1.60549	0.0541931	0.831445	SERPINA7,CYP3A4,ESR1
Synthetic Conjugated Estrogens, B	-1.432	-1.60549	0.0541931	0.831445	SERPINA7,CYP3A4,ESR1
Chloramphenicol succinate	-1.432	-1.60549	0.0541931	0.831445	ABCB1,ALB,draA,cat3
Baricitinib	-1.432	-1.60549	0.0541931	0.831445	ABCB1,CYP3A4,SLC22A6,ABCG2,SLCO1B3,SLC22A2,SLC22A8,SLC47A2,PTK2B,JAK1,JAK2,JAK3
Omadacycline	-1.432	-1.60549	0.0541931	0.831445	ABCB1,ALB,rpsN,rpsS,rpsG,rpsC,rpsH
Grapiprant	-1.432	-1.60549	0.0541931	0.831445	ABCB1,ALB,PTGER4
Lusutrombopag	-1.432	-1.60549	0.0541931	0.831445	ABCB1,CYP4A11,ABCG2,MPL
Halofuginone	-1.432	-1.60549	0.0541931	0.831445	COL1A1,MMP2
Isoflurophate	-1.432	-1.60549	0.0541931	0.831445	ALB,BCHE,ACHE,TF
Benzylpenicillin	-1.432	-1.60549	0.0541931	0.831445	ALB,SLC22A6,SLCO1B1,SLC22A5,SLC22A4,SLC22A8,SLC22A11,SLCO2B1,SLC15A1,SLC15A2,SLCO4A1,SLCO3A1,pbp3,bla,blaT-3,blaT-4,blaT-5,blaT-6
Bismuth subsalicylate	-1.432	-1.60549	0.0541931	0.831445	ALB,TF
Stearic acid	-1.432	-1.60549	0.0541931	0.831445	ALB,PPARA,PLA2G2D,FABP3
Cupric oxide	-1.432	-1.60549	0.0541931	0.831445	ALB,CP
Dichlorvos	-1.432	-1.60549	0.0541931	0.831445	ALB,BCHE,TF
Ingenol mebutate	-1.432	-1.60549	0.0541931	0.831445	PRKCA,PRKCD
Sucralfate	-1.432	-1.60549	0.0541931	0.831445	PGA5,FGF2,EGF
Danazol	-1.36	-1.53145	0.0628296	0.831445	GNRHR,CYP3A4,SHBG,CYP19A1,ESR1,AR,PGR,GNRHR2,CCL2
Entrectinib	-1.36	-1.53145	0.0628296	0.831445	ABCB1,CYP3A4,TNK2,NTRK1,NTRK2,JAK2,NTRK3,ROS1
Colchiceine	-1.348	-1.51911	0.064368	0.831445	ALB,TUBB,TUBA1A
Podofilox	-1.348	-1.51911	0.064368	0.831445	TOP2A,TUBB,TUBA4A
Larotrectinib	-1.332	-1.50265	0.0664645	0.831445	ABCB1,CYP3A4,ABCG2,NTRK1,NTRK2,NTRK3
Norgestrel	-1.332	-1.50265	0.0664645	0.831445	CYP3A4,CYP19A1,AR,PGR,SRD5A1
Bosutinib	-1.317	-1.48723	0.0684776	0.831445	ABCB1,CYP3A4,CYP2C8,ABL1,BCR,SRC,LYN,HCK,CDK2,MAP2K1,MAP2K2,MAP3K2,CAMK2G
Erdafitinib	-1.316	-1.4862	0.0686134	0.831445	CYP2C9,ABCB1,FGFR2,FGFR1,FGFR4,FGFR3,CYP3A4,PDGFRB,PDGFRA,SLC22A2,KDR,KIT,RET,CSF1R
Ponatinib	-1.3	-1.46974	0.0708156	0.831445	CYP2D6,ABCB1,FGFR2,FGFR1,FGFR4,FGFR3,CYP3A4,CYP3A5,ABCG2,PDGFRA,CYP2C8,ABL1,KDR,FLT3,KIT,RET,TEK,BCR,SRC,LCK,LYN
Gestrinone	-1.265	-1.43375	0.0758217	0.831445	GNRHR,CYP3A4,SHBG,NR3C1,ESR1,AR,PGR
Clomifene	-1.265	-1.43375	0.0758217	0.831445	ABCB1,CYP17A1,SHBG,ESR1
Fexofenadine	-1.265	-1.43375	0.0758217	0.831445	ABCB1,ABCC2,ALB,SLCO1B1,SLCO1B3,SLC22A8,ABCC3,SLCO2B1,SLCO1A2,HRH1
Pemigatinib	-1.265	-1.43375	0.0758217	0.831445	ABCB1,FGFR2,FGFR1,FGFR4,FGFR3,CYP3A4,ABCG2,SLC22A2,SLC47A1
Ginseng	-1.265	-1.43375	0.0758217	0.831445	PTGS2,AHR,IL6
Etonogestrel	-1.265	-1.43375	0.0758217	0.831445	CYP3A4,ALB,SHBG,PGR
Ruxolitinib	-1.265	-1.43375	0.0758217	0.831445	CYP3A4,JAK1,JAK2
Trametinib	-1.265	-1.43375	0.0758217	0.831445	CYP3A4,CYP2C8,MAP2K1,MAP2K2
Dienogest	-1.265	-1.43375	0.0758217	0.831445	CYP3A4,AR,PGR
Medrogestone	-1.265	-1.43375	0.0758217	0.831445	CYP3A4,ALB,SHBG,SERPINA6,PGR
Ampicillin	-1.265	-1.43375	0.0758217	0.831445	ALB,SLC16A1,SLC22A5,SLC15A1,SLC15A1,SLC15A2,SLC15A2,pbp3,penA,pbp2a,pbp1b,pbpA,TEK
Isoprenaline	-1.265	-1.43375	0.0758217	0.831445	ADRB1,ADRB2,SOD1,CYP1A1,ADRB3,MAPK1,PIK3R1,PIK3R2,PIK3R3,PDE4
Vorinostat	-1.257	-1.42552	0.077003	0.831445	HDAC2,HDAC1,HDAC8,HDAC3,HDAC6,acuC1
Miltefosine	-1.244	-1.41215	0.0789522	0.831445	ABCB1,PLD1
Tixocortol	-1.244	-1.41215	0.0789522	0.831445	HDAC2,NR3C1
Netarsudil	-1.244	-1.41215	0.0789522	0.831445	SLC6A2,ROCK1,ROCK2
Eribulin	-1.244	-1.41215	0.0789522	0.831445	TUBB1,BCL2
Glucosamine	-1.182	-1.3484	0.0887656	0.831445	TNF,MMP9,IFNG,NFKB2,csn
Duvelisib	-1.182	-1.3484	0.0887656	0.831445	ABCB1,CYP3A4,ABCG2,PIK3CD,PIK3CG
Cyproterone acetate	-1.182	-1.3484	0.0887656	0.831445	CYP3A4,CYP19A1,AR,KLK3
Segesterone acetate	-1.182	-1.3484	0.0887656	0.831445	CYP3A4,NR3C1,AR,PGR
Minocycline	-1.182	-1.3484	0.0887656	0.831445	SLC22A6,VEGFA,NOS2,MMP9,ALOX5,SLC22A7,rpsD,CASP3,rpsI,IL1B,CASP1,CYCS,ompF,ompC
Fluoxymesterone	-1.182	-1.3484	0.0887656	0.831445	HSD11B2,SHBG,NR3C1,ESR1,AR
Nadroparin	-1.182	-1.3484	0.0887656	0.831445	SERPINC1,MYC,SELP,FOS
Auranofin	-1.14	-1.3052	0.0959117	0.831445	ALB,IKBKB,PRDX5
Urea	-1.14	-1.3052	0.0959117	0.831445	ARG1,CA2,CTNNB1,msrP,DHFR,SLC14A2,SLC14A1
Trilostane	-1.132	-1.29698	0.0973196	0.831445	CYP3A4,HSD3B2,HSD3B1,ESR1,ESR2
Ripretinib	-1.114	-1.27847	0.100543	0.831445	CYP2D6,ABCB1,CYP3A4,CYP2E1,ALB,ABCG2,PDGFRB,PDGFRA,CYP2C8,SLC47A1,BRAF,KDR,KIT,TEK
Regorafenib	-1.114	-1.27847	0.100543	0.831445	CYP2C9,ABCB1,FGFR2,FGFR1,CYP3A4,ABCG2,PDGFRB,PDGFRA,CYP2C8,ABL1,UGT1A1,CYP2B6,UGT1A9,NTRK1,BRAF,RAF1,FLT4,KDR,KIT,RET,FLT1,TEK,EPHA2,FRK,MAPK11,DDR2
Drospirenone	-1.098	-1.26201	0.103472	0.831445	PTGS2,CYP3A4,NR3C1,AR,PGR,NR3C2,PON1
Methyltestosterone	-1.098	-1.26201	0.103472	0.831445	CYP3A4,ALB,SLC22A8,SLCO1A2,CYP2B6,SHBG,CYP19A1,ESR1,AR
Ferric cation	-1.088	-1.25173	0.105334	0.831445	CALR,ITGB3,TF,TFRC,fhuD
Vinflunine	-1.088	-1.25173	0.105334	0.831445	ABCB1,CYP3A4,ALB,ABCB5,TUBB
Zanubrutinib	-1.086	-1.24967	0.10571	0.831445	EGFR,ABCB1,CYP3A4,ERBB2,CYP2B6,LCK,BTK,FGR,FRK,ITK,JAK2,JAK3,PTK6,ERBB4,TEC,TXK,BLK,BMX
Medroxyprogesterone acetate	-1.075	-1.23836	0.107791	0.831445	CYP2C9,ABCB1,CYP3A4,ALB,HSD3B2,CYP2C8,ESR1,PGR,Cyp3a1
Tofacitinib	-1.075	-1.23836	0.107791	0.831445	CYP3A4,ALB,CYP2C19,JAK1,JAK2,JAK3,TYK2
Cholecystokinin	-1.075	-1.23836	0.107791	0.831445	SLCO1B1,SLCO1B3,PRKCB,SLCO2B1,CCKBR,EGF,RAF1,CCKAR,MAPK3
Nintedanib	-1.037	-1.19928	0.115209	0.831445	ABCB1,FGFR2,FGFR1,FGFR3,CYP3A4,ALB,ABCG2,PDGFRB,PDGFRA,SLC22A1,UGT1A1,UGT1A7,UGT1A8,UGT1A10,FLT4,KDR,FLT3,FLT1,SRC,LCK,LYN
Vandetanib	-1.023	-1.18488	0.118032	0.831445	EGFR,ABCB1,CYP3A4,ALB,ABCG2,VEGFA,ABCC1,SLC22A2,FMO1,ORM1,FMO3,RET,TEK,PTK6
Heparin	-1.015	-1.17666	0.119666	0.831445	SERPINA7,F10,FGFR2,FGFR1,FGFR4,PF4,FGF2,SERPINC1,FGF1,FGF4,SELP,FGF19,HGF,HPSE
Sunitinib	-1.015	-1.17666	0.119666	0.831445	ABCB1,CYP3A4,ABCC2,CYP3A5,ABCG2,PDGFRB,PDGFRA,ABCC4,CYP3A7,FLT4,KDR,FLT3,KIT,FLT1,CSF1R
Proflavine	-0.932	-1.0913	0.13757	0.831445	F2,qacR,lfrR
Porfimer sodium	-0.932	-1.0913	0.13757	0.831445	FCGR1A,LDLR
Amrinone	-0.932	-1.0913	0.13757	0.831445	TNF,PDE3A,PDE3B
Aminocaproic acid	-0.932	-1.0913	0.13757	0.831445	PLG,AOX1,PLAT,LPA
Acetohydroxamic acid	-0.932	-1.0913	0.13757	0.831445	MMP12,ureC
Cabozantinib	-0.932	-1.0913	0.13757	0.831445	CYP2C9,CYP3A4,CYP2C8,KDR,RET,MET
Mitotane	-0.932	-1.0913	0.13757	0.831445	SERPINA7,ABCB1,CYP3A4,SHBG,SERPINA6,CYP11B1,ESR1,AR,PGR,FDX1
Liotrix	-0.932	-1.0913	0.13757	0.831445	SERPINA7,ABCB1,CYP3A4,ALB,SLC10A1,SLCO1B1,SLCO1B3,SLC16A10,SLC16A2,SLC22A8,CYP2C8,SLCO1A2,SLCO1C1,TTR,THRA,THRB,SLCO4C1,SLCO4A1
Gramicidin D	-0.932	-1.0913	0.13757	0.831445	ABCB1
Cetirizine	-0.932	-1.0913	0.13757	0.831445	ABCB1,HRH1
Megestrol acetate	-0.932	-1.0913	0.13757	0.831445	ABCB1,CYP3A4,NR3C1,PGR
Mefloquine	-0.932	-1.0913	0.13757	0.831445	ABCB1,CYP3A4,BCHE,ACHE,CYP19A1,ADORA2A
Spironolactone	-0.932	-1.0913	0.13757	0.831445	ABCB1,ABCC2,ALB,ABCB11,CYP17A1,NR1I2,CYP2C8,SLCO1A2,SHBG,NR3C1,CYP11B1,AR,CYP11B2,PGR,NR3C2
Lenalidomide	-0.932	-1.0913	0.13757	0.831445	ABCB1,PTGS2,CRBN,TNFSF11,CDH5
Toremifene	-0.932	-1.0913	0.13757	0.831445	ABCB1,CYP3A4,CYP1A1,SHBG,ESR1
Enalapril	-0.932	-1.0913	0.13757	0.831445	ABCB1,ALB,SLC22A6,SLC22A8,SLCO1A2,SLC22A7,ACE,SLC15A1
Nizatidine	-0.932	-1.0913	0.13757	0.831445	ABCB1,BCHE,HRH2
Prednisolone	-0.932	-1.0913	0.13757	0.831445	ABCB1,CYP3A4,ALB,SLCO1A2,NR3C1,SERPINA6
Desloratadine	-0.932	-1.0913	0.13757	0.831445	ABCB1,HRH1
Dactinomycin	-0.932	-1.0913	0.13757	0.831445	ABCB1,ABCG2,ABCC1,SLC22A5,ABCC6
Estramustine	-0.932	-1.0913	0.13757	0.831445	ABCB1,CYP3A4,ESR1,ESR2,MAP2,MAP1A
Ceftriaxone	-0.932	-1.0913	0.13757	0.831445	ABCB1,ALB,GLUL,SLC22A6,SLC22A6,SLC22A8,SLC22A8,SLC22A11,SLC22A11,SLC15A1,SLC15A1,SLC15A2,penA
Ketazolam	-0.932	-1.0913	0.13757	0.831445	ABCB1,CYP3A4,ALB
Cobimetinib	-0.932	-1.0913	0.13757	0.831445	ABCB1,CYP3A4,ABCG2,SLCO1B1,SLCO1B3,MAP2K1
Telaprevir	-0.932	-1.0913	0.13757	0.831445	ABCB1,CYP3A4,ALB,SLCO1B1,SLCO2B1,ORM1,NS3/4A
Prucalopride	-0.932	-1.0913	0.13757	0.831445	ABCB1,CYP3A4,ALB,HTR4
Ledipasvir	-0.932	-1.0913	0.13757	0.831445	ABCB1,ABCG2,NS5A
Palbociclib	-0.932	-1.0913	0.13757	0.831445	ABCB1,CYP3A4,ALB,ABCG2,SLC22A1,SULT2A1,CDK4,CDK6
Technetium Tc-99m tetrofosmin	-0.932	-1.0913	0.13757	0.831445	ABCB1
Technetium Tc-99m sestamibi	-0.932	-1.0913	0.13757	0.831445	ABCB1,ABCC1
Polyethylene glycol	-0.932	-1.0913	0.13757	0.831445	ABCB1
Alectinib	-0.932	-1.0913	0.13757	0.831445	ABCB1,ABCG2,ALK
Monensin	-0.932	-1.0913	0.13757	0.831445	ABCB1
Salinomycin	-0.932	-1.0913	0.13757	0.831445	ABCB1
Grazoprevir	-0.932	-1.0913	0.13757	0.831445	ABCB1,CYP3A4,ALB,SLCO1B1,SLCO1B3,ORM1,NS3/4A
Sarecycline	-0.932	-1.0913	0.13757	0.831445	ABCB1
Lurbinectedin	-0.932	-1.0913	0.13757	0.831445	ABCB1,CYP3A4,ALB,SLCO1B1,SLCO1B3,SLC22A1,ORM1
Prednisolone acetate	-0.932	-1.0913	0.13757	0.831445	ABCB1,CYP3A4,ALB,SLCO1A2,NR3C1,SERPINA6
Fenoprofen	-0.932	-1.0913	0.13757	0.831445	PTGS1,PTGS2,ALB,PPARA,PPARG
Triflusal	-0.932	-1.0913	0.13757	0.831445	PTGS1,ALB,NOS2,NFKB1,PDE10A
Bumetanide	-0.932	-1.0913	0.13757	0.831445	PTGS2,SLC10A1,SLC22A6,SLC22A8,SLC22A11,CFTR,SLCO1A2,SLC22A7,SLC12A1,SLC12A2,SLC12A5,SLC12A4
Nonoxynol-9	-0.932	-1.0913	0.13757	0.831445	PTGS2
Tafluprost	-0.932	-1.0913	0.13757	0.831445	PTGS2,PTGFR
Firocoxib	-0.932	-1.0913	0.13757	0.831445	PTGS2
Dipyrithione	-0.932	-1.0913	0.13757	0.831445	PTGS2,NOS2
Alclofenac	-0.932	-1.0913	0.13757	0.831445	PTGS2
Lixisenatide	-0.932	-1.0913	0.13757	0.831445	GLP1R
Carbenicillin	-0.932	-1.0913	0.13757	0.831445	PLA2G4A,SLC22A6
Pimecrolimus	-0.932	-1.0913	0.13757	0.831445	CYP3A4,MTOR,FKBP1A
Levonorgestrel	-0.932	-1.0913	0.13757	0.831445	CYP3A4,CYP3A5,SHBG,NR3C1,ESR1,AR,PGR,SRD5A1
Dydrogesterone	-0.932	-1.0913	0.13757	0.831445	CYP3A4,PGR
Tetracycline	-0.932	-1.0913	0.13757	0.831445	CYP3A4,ALB,SLC22A6,SLC22A8,PADI4,SLC22A11,SLCO2B1,SLC22A7,rpsN,rpsS,rpsG,rpsC,rpsH,PRNP,mdfA
Isotretinoin	-0.932	-1.0913	0.13757	0.831445	CYP3A4,ALB,RARG,RARA
Exemestane	-0.932	-1.0913	0.13757	0.831445	CYP3A4,CYP19A1
Levocetirizine	-0.932	-1.0913	0.13757	0.831445	CYP3A4,ALB,SLC22A11,HRH1
Lacidipine	-0.932	-1.0913	0.13757	0.831445	CYP3A4,ALB,ORM1
Delamanid	-0.932	-1.0913	0.13757	0.831445	CYP3A4,ALB,ORM1,ddn
Benzylpenicilloyl polylysine	-0.932	-1.0913	0.13757	0.831445	FCER1A,FCER1G
Adapalene	-0.932	-1.0913	0.13757	0.831445	TLR2,GOT1,RXRA,RARB,RARG,RXRB,RXRG,JUN,RARA
Olmesartan	-0.932	-1.0913	0.13757	0.831445	ABCC2,ABCB11,SLCO1B1,SLCO1B3,AGTR1
Eprosartan	-0.932	-1.0913	0.13757	0.831445	ABCC2,AGTR1
Gadoxetic acid	-0.932	-1.0913	0.13757	0.831445	ABCC2,SLCO1B1,SLCO1B3,ABCC3,ABCC4
Ipratropium	-0.932	-1.0913	0.13757	0.831445	ALB,SLC22A5,SLC22A4,CHRM3,CHRM1,CHRM2
Hydroquinone	-0.932	-1.0913	0.13757	0.831445	ALB,TYR
Arbutin	-0.932	-1.0913	0.13757	0.831445	ALB,TYR
Glycine betaine	-0.932	-1.0913	0.13757	0.831445	BCHE,PRODH,BCL2
Novobiocin	-0.932	-1.0913	0.13757	0.831445	SLC22A6,ABCG2,SLCO1B1,SLCO1B3,SLC22A8,SLC22A11,SLCO2B1,topA,gyrB
Tafamidis	-0.932	-1.0913	0.13757	0.831445	SLC22A6,ABCG2,SLC22A8,TTR
Nystatin	-0.932	-1.0913	0.13757	0.831445	SLCO1B1,SLCO1B3
Penicillamine	-0.932	-1.0913	0.13757	0.831445	SLCO1B1
Technetium Tc-99m mebrofenin	-0.932	-1.0913	0.13757	0.831445	SLCO1B1,SLCO1B3
Levomenol	-0.932	-1.0913	0.13757	0.831445	SLCO1B1,SLCO1B3
Tinzaparin	-0.932	-1.0913	0.13757	0.831445	ITGA4,SERPINC1,CXCL12,ADAMTS4
Orciprenaline	-0.932	-1.0913	0.13757	0.831445	ADRB2
Procaterol	-0.932	-1.0913	0.13757	0.831445	ADRB2
Protokylol	-0.932	-1.0913	0.13757	0.831445	ADRB2
Etafedrine	-0.932	-1.0913	0.13757	0.831445	ADRB2
Ciprofibrate	-0.932	-1.0913	0.13757	0.831445	PPARA
Myrrh	-0.932	-1.0913	0.13757	0.831445	PPARA,NR1H4,NR1I2
Calcifediol	-0.932	-1.0913	0.13757	0.831445	VDR,CYP24A1,CYP27B1
Dihydrotachysterol	-0.932	-1.0913	0.13757	0.831445	VDR
Ifenprodil	-0.932	-1.0913	0.13757	0.831445	GRIN1,GRIN2B
Hexachlorophene	-0.932	-1.0913	0.13757	0.831445	GLUD1,ESR1,dld,SDHD
Carmustine	-0.932	-1.0913	0.13757	0.831445	GSR
Coenzyme M	-0.932	-1.0913	0.13757	0.831445	GSR
Calcium carbimide	-0.932	-1.0913	0.13757	0.831445	ALDH3B2,CAT
Tazarotene	-0.932	-1.0913	0.13757	0.831445	CYP2C8,RARB,RARG,RXRB,RARA
Crofelemer	-0.932	-1.0913	0.13757	0.831445	CFTR,ANO1
Azilsartan medoxomil	-0.932	-1.0913	0.13757	0.831445	AGTR1
Angiotensin II	-0.932	-1.0913	0.13757	0.831445	AGTR1
Diflorasone	-0.932	-1.0913	0.13757	0.831445	NR3C1
Desoximetasone	-0.932	-1.0913	0.13757	0.831445	NR3C1
Ulobetasol	-0.932	-1.0913	0.13757	0.831445	NR3C1,SERPINA6
Clocortolone	-0.932	-1.0913	0.13757	0.831445	NR3C1
Acetophenazine	-0.932	-1.0913	0.13757	0.831445	DRD2,AR
Levallorphan	-0.932	-1.0913	0.13757	0.831445	OPRM1
Anileridine	-0.932	-1.0913	0.13757	0.831445	OPRM1
Berberine	-0.932	-1.0913	0.13757	0.831445	BIRC5,qacR
Bethanidine	-0.932	-1.0913	0.13757	0.831445	KCNJ1
Finafloxacin	-0.932	-1.0913	0.13757	0.831445	parC,gyrA,TOP2A
Dexrazoxane	-0.932	-1.0913	0.13757	0.831445	TOP2A,TOP2B
Valrubicin	-0.932	-1.0913	0.13757	0.831445	TOP2A
Lasofoxifene	-0.932	-1.0913	0.13757	0.831445	ESR1,ESR2,CNR2
Diosmin	-0.932	-1.0913	0.13757	0.831445	AHR
Indigotindisulfonic acid	-0.932	-1.0913	0.13757	0.831445	AHR
Cantharidin	-0.932	-1.0913	0.13757	0.831445	AHR
Pentosan polysulfate	-0.932	-1.0913	0.13757	0.831445	FGF2,FGF1,FGF4
Ardeparin	-0.932	-1.0913	0.13757	0.831445	SERPINC1,SERPIND1
Danaparoid	-0.932	-1.0913	0.13757	0.831445	SERPINC1
Framycetin	-0.932	-1.0913	0.13757	0.831445	rpsL,CXCR4
Plerixafor	-0.932	-1.0913	0.13757	0.831445	CXCR4
Calcium levulinate	-0.932	-1.0913	0.13757	0.831445	CALM1,CASQ1,CALB2
Flucytosine	-0.932	-1.0913	0.13757	0.831445	DNMT1,TMP1
Sodium stibogluconate	-0.932	-1.0913	0.13757	0.831445	TOP1
Papain	-0.932	-1.0913	0.13757	0.831445	TLR4
Omega-3-acid ethyl esters	-0.932	-1.0913	0.13757	0.831445	SOAT1,SREBF1
Icatibant	-0.932	-1.0913	0.13757	0.831445	ANPEP,BDKRB2
Isosorbide	-0.932	-1.0913	0.13757	0.831445	BCL2,BCL2L1,MCL1
Vildagliptin	-0.932	-1.0913	0.13757	0.831445	DPP4
Triethylenetetramine	-0.932	-1.0913	0.13757	0.831445	GPC1
Robenacoxib	-0.932	-1.0913	0.13757	0.831445	PTGS2
Levothyroxine	-0.898	-1.05634	0.145407	0.875615	SERPINA7,ABCB1,ABCB1,ITGB3,ALB,SLCO1B1,SLCO1B3,ITGAV,SLC16A2,SLC7A5,CYP2C8,UGT1A1,SLCO2B1,SLCO1A2,SLCO1C1,TTR,THRA,THRB,SLCO4C1,SLCO4A1
Pazopanib	-0.869	-1.02651	0.152325	0.880688	CYP1A2,CYP2D6,ABCB1,FGFR3,CYP3A4,ABCG2,SLCO1B1,PDGFRB,PDGFRA,CYP2C8,UGT1A1,FLT4,KDR,KIT,FLT1,FGF1,ITK,SH2B3
Diethylstilbestrol	-0.86	-1.01726	0.154515	0.880688	CYP2C9,ABCB1,CYP3A4,CYP2E1,ABCB11,ABCG2,SLCO1B1,COMT,NR1I2,CYP2C8,SLCO2B1,SHBG,CYP19A1,ESRRG,ESRRA,ESR1,ESR2,ESRRB,NCOA2,AR,TTR
Tetraferric tricitrate decahydrate	-0.857	-1.01417	0.15525	0.880688	CALR,ITGB3,TF,TFRC,fhuD,SLC11A2,CYBRD1,SLC40A1
Dasatinib	-0.844	-1.0008	0.158461	0.880688	CYP1A2,ABCB1,CYP3A4,CYP3A5,ABCG2,PDGFRB,CYP1B1,PPAT,CYP1A1,ABL2,ABL1,FMO3,KIT,BCR,SRC,EPHA2,LCK,YES1,STAT5B,FYN,BTK,NR4A3,CSK,EPHA5,EPHB4,FGR,FRK,HSPA8,LYN,MAP3K20,MAPK14
Icosapent	-0.807	-0.962755	0.167835	0.880688	PTGS1,PTGS2,ALB,FADS1,SLC8A1,TRPV1,PPARA,PPARD,PPARG,FABP7,ACSL4,FFAR1
Acitretin	-0.807	-0.962755	0.167835	0.880688	ALB,RXRA,RBP1,RARB,RARG,RXRB,RXRG,RARA
Talazoparib	-0.806	-0.961727	0.168093	0.880688	ABCB1,ABCG2,PARP1,PARP2
Levamlodipine	-0.794	-0.949386	0.171212	0.880688	ABCB1,CYP3A4,ALB,SLC10A2,SLC22A5,NOS3,NOS3,NOS2,NOS2,CACNA1C,CACNA1D
Ulipristal	-0.789	-0.944244	0.172522	0.880688	CYP1A2,CYP3A4,ALB,NR3C1,ORM1,AR,PGR
Captopril	-0.789	-0.944244	0.172522	0.880688	ABCB1,ALB,SLC22A6,MMP9,ACE,BDKRB1,SLC15A1,MMP2,LTA4H
Darolutamide	-0.789	-0.944244	0.172522	0.880688	ABCB1,CYP3A4,ALB,ABCG2,SLCO1B1,SLCO1B3,UGT1A9,AR,PGR
Flufenamic acid	-0.789	-0.944244	0.172522	0.880688	PTGS1,PTGS2,SLC22A6,PPARA,PPARG,AKR1C3,AR,TTR
Carfilzomib	-0.77	-0.924705	0.17756	0.880688	ABCB1,PSMB5,PSMB1,PSMB2,PSMB8,PSMB9,PSMB10
Desogestrel	-0.765	-0.919563	0.1789	0.880688	CYP2C9,CYP3A4,ALB,UGT1A1,SHBG,ESR1,PGR
Oleic Acid	-0.76	-0.914421	0.180248	0.880688	ALB,PPARA,PPARD,PPARG,RXRA,FABP7,GC,PMP2,FABP1,FABP4,FABP3
Prasterone	-0.75	-0.904138	0.182961	0.880688	ABCG2,SLCO1B1,SLCO1B3,ABCC1,PPARA,ABCC4,HSD17B1,HSD3B1,CYP17A1,NR1I2,SLCO2B1,SLCO1A2,CYP3A7,ESR1,ESR2,AR,SIGMAR1,NR1I3,SULT2A1,SULT2B1,choB
Clodronic acid	-0.744	-0.897968	0.184601	0.880688	PTGS2,SLC25A4,SLC25A5,SLC25A6
Vindesine	-0.744	-0.897968	0.184601	0.880688	CYP3A4,TUBB1
Ritodrine	-0.744	-0.897968	0.184601	0.880688	ADRB2,PGD
Lactose	-0.744	-0.897968	0.184601	0.880688	LGALS3,GLT6D1,lacZ,GLTP,xlnA,nedA,GLB1
Dimethyl fumarate	-0.744	-0.897968	0.184601	0.880688	KEAP1,RELA
Neratinib	-0.732	-0.885627	0.187909	0.880688	EGFR,ABCB1,CYP3A4,ALB,FMO3
Omega-3 fatty acids	-0.732	-0.885627	0.187909	0.880688	PTGS2,PPARA,PPARG,ALOX5,SREBF1
Bezafibrate	-0.732	-0.885627	0.187909	0.880688	CYP3A4,SLCO1B1,PPARA,PPARD,PPARG,RXRA,NR1I2,CYP1A1,CYP2C8,RXRB,RXRG
Fenofibric acid	-0.732	-0.885627	0.187909	0.880688	PPARA,PPARD,PPARG,NR1I2,MMP25
Nadolol	-0.682	-0.834208	0.202082	0.880688	ABCB1,ADRB1,ADRB2,SLC47A1,SLC47A2,POU2F1,POU2F2
Venetoclax	-0.682	-0.834208	0.202082	0.880688	ABCB1,CYP3A4,ABCG2,SLCO1B1,BCL2
Bufexamac	-0.682	-0.834208	0.202082	0.880688	PTGS1,PTGS2,HDAC6,HDAC10
Bexarotene	-0.682	-0.834208	0.202082	0.880688	CYP3A4,RXRA,CYP2C8,RXRB,RXRG
Econazole	-0.682	-0.834208	0.202082	0.880688	CYP3A4,CYP2E1,NR1I2,CYP19A1,ERG11
Ephedrine	-0.682	-0.834208	0.202082	0.880688	ALB,BCHE,ACHE,ADRB1,ADRB2,SLC18A2,SLC6A2,ADRA1A
Dobutamine	-0.682	-0.834208	0.202082	0.880688	COMT,ADRB1,ADRB2,ESR1
Triclosan	-0.682	-0.834208	0.202082	0.880688	PPARG,NR1I2,AR,NR1I3,TPO,inhA,fabI
Mebendazole	-0.681	-0.83318	0.202372	0.880688	CYP1A1,TUBA1A,TUBB4B
Liothyronine	-0.668	-0.819811	0.206162	0.880688	SERPINA7,ABCB1,ALB,SLC10A1,SLCO1B1,SLCO1B3,SLC16A10,SLC7A5,SLC22A8,UGT1A1,SLCO1A2,SLCO1C1,TTR,THRA,THRB,PCNA,SLCO4C1,SLCO4A1
Vinblastine	-0.666	-0.817754	0.206749	0.880688	CYP2D6,ABCB1,CYP3A4,ABCC2,ABCB11,SLCO1B1,ABCC1,ABCC6,JUN,TUBB,TUBA1A,TUBD1,TUBG1,TUBE1
Amsacrine	-0.657	-0.808499	0.209402	0.880688	ABCB1,ALB,KCNH2,TOP2A,ORM1
Glycyrrhizic acid	-0.646	-0.797187	0.212671	0.880688	TNF,ALB,ABCB11,AKR1C4,AKR1C3,HSD11B1,AKR1C2,CASP3,LPL
Doconexent	-0.646	-0.797187	0.212671	0.880688	CYP2C9,PPARA,PPARG,RXRA,RXRB,RXRG,SREBF1
Copanlisib	-0.646	-0.797187	0.212671	0.880688	ABCB1,CYP3A4,ALB,CYP3A5,ABCG2,PIK3CA,CYP3A7,PIK3CD,SLC47A2,CYP3A43
Clenbuterol	-0.598	-0.747825	0.227283	0.880688	TNF,ADRB1,ADRB2,CYP1A1,ADRB3,NGF
Octreotide	-0.598	-0.747825	0.227283	0.880688	MPO,CYP3A4,ALB
Lenvatinib	-0.598	-0.747825	0.227283	0.880688	CYP1A2,CYP2D6,CYP2C9,ABCB1,FGFR2,FGFR1,FGFR4,FGFR3,CYP3A4,CYP2C19,ABCB11,SLC22A6,ABCG2,SLCO1B1,PDGFRA,SLC22A2,SLC22A8,AOX1,CYP2C8,CYP2B6,FLT4,KDR,KIT,RET,FLT1
Torasemide	-0.598	-0.747825	0.227283	0.880688	CYP2C9,ALB,SLCO1B1,CYP2C8,SLC12A1,SLC12A2
Norgestimate	-0.598	-0.747825	0.227283	0.880688	CYP2C9,ABCB1,CYP3A4,ABCC2,ALB,UGT1A1,CYP2B6,SHBG,ESR1,AR,PGR
Mestranol	-0.598	-0.747825	0.227283	0.880688	CYP2C9,CYP3A4,CYP2C8,ESR1
Avatrombopag	-0.598	-0.747825	0.227283	0.880688	CYP2C9,ABCB1,ABCG2,SLC22A8,CYP2C8,MPL
Bemiparin	-0.598	-0.747825	0.227283	0.880688	F10,SERPINC1,SERPIND1
Caspofungin	-0.598	-0.747825	0.227283	0.880688	ABCB1,CYP3A4,SLC22A6,SLCO1B1,SLCO1B3,SLC22A1,fksA
Pentazocine	-0.598	-0.747825	0.227283	0.880688	ABCB1,OPRM1,OPRK1,SIGMAR1
Topotecan	-0.598	-0.747825	0.227283	0.880688	ABCB1,CYP3A4,ABCG2,SLC47A1,SLC47A2,TOP1,TOP1MT
Sitagliptin	-0.598	-0.747825	0.227283	0.880688	ABCB1,CYP3A4,SLC22A8,CYP2C8,DPP4
Fingolimod	-0.598	-0.747825	0.227283	0.880688	ABCB1,CYP2E1,ABCC1,SLC1A3,SLC1A2,CYP4F2,HDAC1,S1PR5,S1PR1,S1PR4,S1PR3,SPHK1
Linagliptin	-0.598	-0.747825	0.227283	0.880688	ABCB1,CYP3A4,SLC22A2,SLC22A1,SLC22A3,DPP4
Fulvestrant	-0.598	-0.747825	0.227283	0.880688	CYP3A4,UGT1A1,ESR1
Ribociclib	-0.598	-0.747825	0.227283	0.880688	CYP3A4,CDK4,CDK6
Mesalazine	-0.592	-0.741655	0.229148	0.880688	MPO,PTGS1,PTGS2,PPARG,ALOX5,CHUK,IKBKB,nat,NAT1
Tazemetostat	-0.588	-0.737541	0.230397	0.880688	ABCB1,CYP3A4,ABCG2,SLC47A1,SLC47A2,EZH2,EZH1
Hydralazine	-0.588	-0.737541	0.230397	0.880688	CYP3A4,ALB,P4HA1,AOC3,HIF1A
Dextrothyroxine	-0.588	-0.737541	0.230397	0.880688	SLCO1B1,SLC7A5,SLCO1C1,THRA,THRB,SLCO4C1,SLCO4A1,TPO
Naloxone	-0.568	-0.716974	0.236695	0.880688	ABCB1,CYP3A4,ALB,CREB1,UGT1A1,SLCO1A2,OPRM1,OPRK1,OPRD1,CES1,ESR1,TLR4
Acetylcysteine	-0.557	-0.705662	0.240199	0.880688	SLC22A6,SLCO1B1,ACY1,SLC7A11,GRIN2D,GRIN1,GRIN2A,GRIN2B,GRIN3A,GSS,CHUK,IKBKB
Cystine	-0.555	-0.703605	0.240839	0.880688	SLC16A10,SLC7A9,SLC7A11,CTNS,SLC3A1
Ketotifen	-0.555	-0.703605	0.240839	0.880688	HRH1,PGD
Bleomycin	-0.555	-0.703605	0.240839	0.880688	LIG1,LIG3,BLMH
Ribostamycin	-0.555	-0.703605	0.240839	0.880688	rpsL,aac,aac,P4HB
Gadopentetic acid	-0.555	-0.703605	0.240839	0.880688	PGD
Cholesterol	-0.532	-0.679952	0.248267	0.880688	ABCB1,ABCG2,VDR,NR1I3,RORA,CLEC4E
Tocopherol	-0.532	-0.679952	0.248267	0.880688	ABCB1,CYP3A4,SCARB1,SEC14L4,SEC14L3,SEC14L2,TTPA,LDLR,CYP4F2,APOBR,VLDLR
alpha-Tocopherol acetate	-0.532	-0.679952	0.248267	0.880688	ABCB1,CYP3A4,SCARB1,SEC14L4,SEC14L3,SEC14L2,TTPA,LDLR,CYP4F2,APOBR,VLDLR
Repaglinide	-0.532	-0.679952	0.248267	0.880688	CYP3A4,ALB,ABCB11,SLCO1B1,PPARG,CYP2C8,ABCC8
Dutasteride	-0.532	-0.679952	0.248267	0.880688	ALB,CYP3A5,ORM1,SRD5A1,SRD5A2,Slc6a3,Slc18a2
Xanthinol	-0.532	-0.679952	0.248267	0.880688	MDH2,IDH3A,GAPDH,OGDH,NNT,RPL3
Etidronic acid	-0.506	-0.653214	0.256809	0.880688	SLC25A4,PTPRS,ATP6V1A,SLC25A5,SLC25A6
Tacrolimus	-0.503	-0.650129	0.257804	0.880688	ABCB1,CYP3A4,ALB,CYP3A5,SLCO1B1,ORM1,FKBP1A,ABCA5
Sulindac	-0.503	-0.650129	0.257804	0.880688	PTGS1,PTGS2,ALB,SLC22A6,PPARD,AKR1B1,CYP1A1,PTGDR2,MAPK3,AKR1B10
Furosemide	-0.473	-0.619278	0.267867	0.880688	SERPINA7,ABCC2,ALB,SLC22A6,SLCO2A1,SLC22A5,SLC22A8,SLC22A11,UGT1A1,SLC12A1,CA2,PGD,GPR35
Cabazitaxel	-0.473	-0.619278	0.267867	0.880688	ABCB1,CYP3A4,CYP3A5,ABCG2,SLCO1B1,SLCO1B3,CYP2C8,TUBB1,TUBA4A
Aliskiren	-0.473	-0.619278	0.267867	0.880688	ABCB1,CYP3A4,REN
Granisetron	-0.473	-0.619278	0.267867	0.880688	CYP3A4,CYP1A1,HTR3A
Alfacalcidol	-0.473	-0.619278	0.267867	0.880688	RXRA,VDR,GC,CYP27B1
Raloxifene	-0.47	-0.616193	0.268884	0.880688	ABCB1,CYP3A4,ABCC2,ALB,ABCG2,SLCO1B1,SLCO1B3,ABCC3,ABCC4,AOX1,CYP2C8,UGT1A1,CYP2B6,CYP19A1,UGT1A8,UGT1A10,ORM1,ESR1,ESR2,SERPINB9,TFF1
Pravastatin	-0.457	-0.602824	0.273313	0.880688	ABCB1,ABCC2,ABCB11,SLC22A6,ABCG2,SLCO1B1,SLCO1B3,SLC16A1,SLC22A8,HMGCR,SLC22A11,HDAC2,SLCO2B1,SLCO1A2,SLC22A7
Gallium nitrate	-0.457	-0.602824	0.273313	0.880688	BGLAP,RRM2,TF,IL1B,ATP6V1B2,PPI
Bivalirudin	-0.432	-0.577115	0.281931	0.880688	F2,MPO
Aminosalicylic acid	-0.432	-0.577115	0.281931	0.880688	MPO,PTGS2,ALOX5,CHUK,PLA2G2E
Calcipotriol	-0.432	-0.577115	0.281931	0.880688	MPO,VDR,CYP24A1
Urethane	-0.432	-0.577115	0.281931	0.880688	MPO,PLA2G4A,AOX1
Estrone sulfate	-0.432	-0.577115	0.281931	0.880688	CYP1A2,CYP2C9,CYP3A4,ALB,SHBG,SLC47A1,SLC47A2,ESR1,ESR2
Darunavir	-0.432	-0.577115	0.281931	0.880688	CYP2D6,ABCB1,CYP3A4,ALB,SLCO1B1,pol,ORM1
Revefenacin	-0.432	-0.577115	0.281931	0.880688	CYP2D6,ABCB1,ALB,ABCG2,SLCO1B1,SLCO1B3
Piroxicam	-0.432	-0.577115	0.281931	0.880688	CYP2C9,PTGS1,PTGS2,ALB,SLC22A6,SLC22A8,SLC22A11,CYP2C8,SLCO2B1
Sulfamethizole	-0.432	-0.577115	0.281931	0.880688	CYP2C9,ALB,folP
Oxandrolone	-0.432	-0.577115	0.281931	0.880688	CYP2C9,AR
Avapritinib	-0.432	-0.577115	0.281931	0.880688	CYP2C9,ABCB1,CYP3A4,ABCG2,KIT
Ethotoin	-0.432	-0.577115	0.281931	0.880688	SERPINA7,NR1I2,SCN5A
Fondaparinux	-0.432	-0.577115	0.281931	0.880688	F10,SERPINC1
Edoxaban	-0.432	-0.577115	0.281931	0.880688	F10,ABCB1
Cupric Chloride	-0.432	-0.577115	0.281931	0.880688	PROC,CSTB
Azithromycin	-0.432	-0.577115	0.281931	0.880688	ABCB1,CYP3A4,ABCC2,PADI4
Dihydroergotamine	-0.432	-0.577115	0.281931	0.880688	ABCB1,CYP3A4,HTR1D,HTR1B,ADRA2A,HTR2B
Bisoprolol	-0.432	-0.577115	0.281931	0.880688	ABCB1,CYP3A4,ADRB1,ADRB2
Fentanyl	-0.432	-0.577115	0.281931	0.880688	ABCB1,ABCB1,CYP3A4,ALB,OPRM1,OPRK1,OPRD1,CYP3A7
Posaconazole	-0.432	-0.577115	0.281931	0.880688	ABCB1,CYP3A4,ERG11
Cilazapril	-0.432	-0.577115	0.281931	0.880688	ABCB1,ACE,SLC15A1,SLC15A2
Testosterone propionate	-0.432	-0.577115	0.281931	0.880688	ABCB1,CYP3A4,ALB,COMT,UGT1A1,SHBG,AR
Ixabepilone	-0.432	-0.577115	0.281931	0.880688	ABCB1,CYP3A4,TUBB3
Isavuconazonium	-0.432	-0.577115	0.281931	0.880688	ABCB1,CYP3A4
Ivacaftor	-0.432	-0.577115	0.281931	0.880688	ABCB1,CYP3A4,ALB,CYP3A5,CFTR,ORM1
Fidaxomicin	-0.432	-0.577115	0.281931	0.880688	ABCB1,CYP3A4,sigA1
Fluticasone furoate	-0.432	-0.577115	0.281931	0.880688	ABCB1,ABCB1,CYP3A4,CYP3A5,SLCO1B1,SLCO1B1,CYP2C8,NR3C1,SERPINA6,CYP3A7,PGR,NR3C2
Gilteritinib	-0.432	-0.577115	0.281931	0.880688	ABCB1,CYP3A4,ALB,ABCG2,SLC22A1,ALK,SLC47A1,FLT3,AXL
Lefamulin	-0.432	-0.577115	0.281931	0.880688	ABCB1,CYP3A4,rplV
Fluocinolone acetonide	-0.432	-0.577115	0.281931	0.880688	ANXA2,CYP3A4,NR3C1,SERPINA6,ANXA1,ANXA3,ANXA4,ANXA5
Carprofen	-0.432	-0.577115	0.281931	0.880688	PTGS1,PTGS2,SLC22A6
Bromfenac	-0.432	-0.577115	0.281931	0.880688	PTGS1,PTGS2
Oxaprozin	-0.432	-0.577115	0.281931	0.880688	PTGS1,PTGS2
Balsalazide	-0.432	-0.577115	0.281931	0.880688	PTGS1,PTGS2,PPARG,ALOX5,azr
Salsalate	-0.432	-0.577115	0.281931	0.880688	PTGS1,PTGS2
Choline magnesium trisalicylate	-0.432	-0.577115	0.281931	0.880688	PTGS1,PTGS2
Antrafenine	-0.432	-0.577115	0.281931	0.880688	PTGS1,PTGS2
Tiaprofenic acid	-0.432	-0.577115	0.281931	0.880688	PTGS1,PTGS2
Nepafenac	-0.432	-0.577115	0.281931	0.880688	PTGS1,PTGS2
Dexketoprofen	-0.432	-0.577115	0.281931	0.880688	PTGS1,PTGS1,PTGS2,PTGS2
Phenyl salicylate	-0.432	-0.577115	0.281931	0.880688	PTGS1,PTGS2
Trolamine salicylate	-0.432	-0.577115	0.281931	0.880688	PTGS1,PTGS2
Menthyl salicylate	-0.432	-0.577115	0.281931	0.880688	PTGS1,PTGS2
Glycol salicylate	-0.432	-0.577115	0.281931	0.880688	PTGS1,PTGS2
Bendazac	-0.432	-0.577115	0.281931	0.880688	PTGS1,PTGS2
Dalteparin	-0.432	-0.577115	0.281931	0.880688	TFPI,VEGFA,SERPINC1,SELP,HPSE
Flunisolide	-0.432	-0.577115	0.281931	0.880688	CYP3A4,NR3C1,SERPINA6
Alclometasone	-0.432	-0.577115	0.281931	0.880688	CYP3A4,NR3C1,SERPINA6
Flumethasone	-0.432	-0.577115	0.281931	0.880688	CYP3A4,NR3C1,SERPINA6
Fludrocortisone	-0.432	-0.577115	0.281931	0.880688	CYP3A4,ALB,HSD11B1,HSD11B2,NR3C1,SERPINA6,NR3C2
Hydrocortamate	-0.432	-0.577115	0.281931	0.880688	CYP3A4,NR3C1
Flurandrenolide	-0.432	-0.577115	0.281931	0.880688	CYP3A4,NR3C1,SERPINA6
Loteprednol etabonate	-0.432	-0.577115	0.281931	0.880688	CYP3A4,NR3C1,PON1
Telithromycin	-0.432	-0.577115	0.281931	0.880688	CYP3A4,SLCO1B1,SLCO1B3
Prednicarbate	-0.432	-0.577115	0.281931	0.880688	CYP3A4,NR3C1
Desoxycorticosterone pivalate	-0.432	-0.577115	0.281931	0.880688	CYP3A4,NR3C2
Desonide	-0.432	-0.577115	0.281931	0.880688	CYP3A4,NR3C1
Pregnenolone	-0.432	-0.577115	0.281931	0.880688	CYP3A4,NR1I2,SULT2B1,SLC10A6
Maraviroc	-0.432	-0.577115	0.281931	0.880688	CYP3A4,CCR5
Desoxycorticosterone acetate	-0.432	-0.577115	0.281931	0.880688	CYP3A4,NR3C2
Difluprednate	-0.432	-0.577115	0.281931	0.880688	CYP3A4,NR3C1
Vilanterol	-0.432	-0.577115	0.281931	0.880688	CYP3A4,ADRB2
Selinexor	-0.432	-0.577115	0.281931	0.880688	CYP3A4,SLCO1B3,XPO1
Oxetacaine	-0.432	-0.577115	0.281931	0.880688	CYP3A4,GAST
Clobetasone	-0.432	-0.577115	0.281931	0.880688	CYP3A4,NR3C1
Ferric maltol	-0.432	-0.577115	0.281931	0.880688	ITGB3,UGT1A6,SLC11A2
Aminohippuric acid	-0.432	-0.577115	0.281931	0.880688	ABCC2,SLC22A6,SLCO1B1,ABCC1,SLC16A1,SLC22A2,SLC22A5,SLC22A4,SLC22A8,SLC22A11,SLCO1A2,SLC22A7,SLCO3A1
Eluxadoline	-0.432	-0.577115	0.281931	0.880688	ABCC2,SLCO1B1,SLC22A8,OPRM1,OPRK1,OPRD1
Didanosine	-0.432	-0.577115	0.281931	0.880688	ALB,SLC22A6,SLC29A1,pol,PNP,SLC29A2
Cefazolin	-0.432	-0.577115	0.281931	0.880688	ALB,SLC22A6,SLC22A8,ABCC4,SLC22A11,ftsI,mrcA,mrcB,mrdA,TPMT,IL2,PON1,pbpC,IL15
Doxercalciferol	-0.432	-0.577115	0.281931	0.880688	CYP27A1,VDR
Sacubitril	-0.432	-0.577115	0.281931	0.880688	SLCO1B1,SLCO1B3,MME
Iloprost	-0.432	-0.577115	0.281931	0.880688	SLCO2A1,PDE4B,PDE4D,SLCO2B1,PDE4A,SLCO3A1,PTGER1,PTGDR2,PTGIR,PLAT,PDE4C
Selenious acid	-0.432	-0.577115	0.281931	0.880688	TXNRD1,GPX1,SELENOP
Isoetharine	-0.432	-0.577115	0.281931	0.880688	ADRB1,ADRB2
Pirbuterol	-0.432	-0.577115	0.281931	0.880688	ADRB1,ADRB2
Esculin	-0.432	-0.577115	0.281931	0.880688	GLS,AR
Dyphylline	-0.432	-0.577115	0.281931	0.880688	PDE4B,PDE4D,ADORA1,ADORA2A,PDE4A,PDE4C
Hydrogen peroxide	-0.432	-0.577115	0.281931	0.880688	GPX1,ALPG,CAT
Phendimetrazine	-0.432	-0.577115	0.281931	0.880688	SLC6A2,ADRA1A,ADRA1B
Pimavanserin	-0.432	-0.577115	0.281931	0.880688	DRD2,HTR2A
Ajmaline	-0.432	-0.577115	0.281931	0.880688	SCN5A,ORM1
Diphenoxylate	-0.432	-0.577115	0.281931	0.880688	OPRM1,OPRD1
Dezocine	-0.432	-0.577115	0.281931	0.880688	OPRM1,OPRK1
Methylnaltrexone	-0.432	-0.577115	0.281931	0.880688	OPRM1,OPRK1
Periciazine	-0.432	-0.577115	0.281931	0.880688	ADRA1B,DRD1,ADRA2A,AR
Amlexanox	-0.432	-0.577115	0.281931	0.880688	FGF1,S100A12,S100A13,IL3
Mifamurtide	-0.432	-0.577115	0.281931	0.880688	TLR4,NOD2
Propanoic acid	-0.432	-0.577115	0.281931	0.880688	GPHN,alr,FABP4,cumD
Vincristine	-0.416	-0.560661	0.287514	0.880688	ABCB1,CYP3A4,ABCC2,CYP3A5,ABCB11,ABCC10,ABCG2,SLCO1B1,SLCO1B3,ABCC1,SLC22A3,ABCC3,CYP3A7,TUBB,RALBP1,TUBA4A
Imatinib	-0.406	-0.550377	0.29103	0.880688	CYP1A2,CYP2D6,CYP2C9,ABCB1,PTGS1,CYP3A4,ALB,CYP3A5,CYP2C19,ABCB11,ABCG2,PDGFRB,PDGFRA,SLC22A2,SLC22A1,CYP2C8,ABL1,CYP3A7,ORM1,NTRK1,KIT,BCR,RET,CSF1R,DDR1,ABCA3
Fluticasone propionate	-0.376	-0.519526	0.301697	0.880688	ABCB1,PLA2G4A,CYP3A4,CYP3A5,SLCO1B1,CYP2C8,NR3C1,SERPINA6,CYP3A7,PGR,NR3C2
Fluticasone	-0.376	-0.519526	0.301697	0.880688	ABCB1,PLA2G4A,CYP3A4,CYP3A5,SLCO1B1,CYP2C8,NR3C1,SERPINA6,CYP3A7,PGR,NR3C2
Meloxicam	-0.369	-0.512327	0.304211	0.880688	CYP2C9,PTGS1,PTGS2,CYP3A4,ALB,ABCC4,CYP2C8,PGD
Colchicine	-0.369	-0.512327	0.304211	0.880688	ABCB1,CYP3A4,CYP2E1,ALB,CYP2C8,CYP2B6,TUBB
Ornithine	-0.369	-0.512327	0.304211	0.880688	OAT,SLC7A1,SLC7A2,ARG2,OTC,ARG1,OAZ1,SLC25A2,SLC25A15,GATM
Manganese	-0.369	-0.512327	0.304211	0.880688	ARG1,IDH3G,IDH3A,TF,TAB1,ACO1
Celecoxib	-0.36	-0.503072	0.307457	0.880688	CYP2D6,CYP2C9,ABCB1,PTGS2,CYP3A4,ABCB11,ABCG2,ABCC4,CYP2C8,CA2,CA3,PDPK1,CDH11
Acepromazine	-0.36	-0.503072	0.307457	0.880688	ALB,DRD2,ADRA1A,ADRA1B,HTR1A,DRD1,HTR2A
Pseudoephedrine	-0.348	-0.490731	0.311808	0.880688	TNF,ALB,ADRB1,ADRB2,MAOA,SLC6A4,SLC6A3,SLC6A2,ADRA1A,ADRA2A,NFATC1,NFKB1,IL2
Pexidartinib	-0.348	-0.490731	0.311808	0.880688	CYP2C9,CYP3A4,ALB,SLCO1B1,SLCO1B3,PDGFRB,UGT1A1,SLCO2B1,CYP2B6,UGT1A4,SLC47A1,SLC47A2,ORM1,FLT3,KIT,CSF1R
Orlistat	-0.338	-0.480448	0.315455	0.880688	PLA2G4A,CYP3A4,FASN,PNLIP,LIPF
Trifluridine	-0.338	-0.480448	0.315455	0.880688	ALB,SLC22A6,SLC29A1,TYMS,TYMP,TK1,SLC28A1,SLC29A2
Permethrin	-0.338	-0.480448	0.315455	0.880688	NR1I2,CYP2B6,SCN1A,ESR1
Simeprevir	-0.332	-0.474277	0.317651	0.880688	CYP1A2,ABCB1,CYP3A4,ABCC2,ALB,ABCB11,SLC10A1,ABCG2,SLCO1B1,SLCO1B3,SLCO2B1
Everolimus	-0.332	-0.474277	0.317651	0.880688	CYP2D6,ABCB1,CYP3A4,SLCO1B1,SLCO1B3,SLCO1A2,MTOR
Upadacitinib	-0.332	-0.474277	0.317651	0.880688	CYP2D6,ABCB1,CYP3A4,ABCG2,SLCO1B1,JAK1
Ticagrelor	-0.332	-0.474277	0.317651	0.880688	CYP2C9,ABCB1,CYP3A4,ALB,P2RY12
Methysergide	-0.332	-0.474277	0.317651	0.880688	CYP3A4,HTR2C,HTR1B,HTR1F,HTR1A,HTR2A,HTR1E,HTR7,HTR2B
Clonazepam	-0.332	-0.474277	0.317651	0.880688	CYP3A4,CYP2E1,ALB,NR1I2,NAT2
Cupric sulfate	-0.332	-0.474277	0.317651	0.880688	ALB,PAH,CP,MT-CO1,LOX
Etorphine	-0.332	-0.474277	0.317651	0.880688	OPRM1,OPRK1,OPRD1,POMC,OPRL1,TRIM13
Sorafenib	-0.307	-0.448568	0.326872	0.880688	CYP1A2,CYP2D6,CYP2C9,ABCB1,FGFR1,CYP3A4,ABCC2,CYP3A5,CYP2C19,ABCG2,SLCO1B1,PDGFRB,ABCC4,CYP2C8,UGT1A1,CYP2B6,CYP3A7,UGT1A9,BRAF,RAF1,FLT4,KDR,FLT3,KIT,RET,FLT1,RALBP1
Sirolimus	-0.307	-0.448568	0.326872	0.880688	ABCB1,CYP3A4,CYP3A5,SLCO1B1,CYP3A7,SLC47A1,MTOR,FKBP1A,FGF2
Phenoxybenzamine	-0.307	-0.448568	0.326872	0.880688	SLC22A2,SLC22A1,SLC22A3,ADRB2,ADRA1A,ADRA1B,ADRA1D,ADRA2A,ADRA2B,ADRA2C,CALM1
Ergotamine	-0.295	-0.436228	0.331336	0.880688	ABCB1,CYP3A4,DRD2,HTR2C,ADRA1A,ADRA1B,ADRA1D,HTR1D,HTR1B,HTR1F,HTR1A,HTR2A,ADRA2A,ADRA2C,HTR2B
Cladribine	-0.268	-0.408461	0.341467	0.880688	ABCG2,RRM1,RRM2,RRM2B,POLA1,POLE,POLE2,POLE3,POLE4,PNP,DCK,SLC28A3
Enoxaparin	-0.265	-0.405376	0.3426	0.880688	MPO,F10,SERPINC1
Mirabegron	-0.265	-0.405376	0.3426	0.880688	CYP2D6,ABCB1,CYP3A4,ALB,BCHE,SLCO1A2,ORM1,ADRB3
Fedratinib	-0.265	-0.405376	0.3426	0.880688	CYP2D6,ABCB1,CYP3A4,CYP2C19,ABCG2,SLCO1B1,SLCO1B3,SLC47A1,SLC47A2,FMO3,FLT3,POU2F2,JAK1,JAK2
Valsartan	-0.265	-0.405376	0.3426	0.880688	CYP2C9,ABCC2,SLCO1B1,SLCO1B3,AGTR1
Salicylic acid	-0.265	-0.405376	0.3426	0.880688	CYP2C9,PTGS1,PTGS2,ALB,SLC22A6,SLC16A1,SLC22A8,AKR1C1,SLC22A11,SLCO2B1,SLC22A7,SLC22A10
Dabrafenib	-0.265	-0.405376	0.3426	0.880688	CYP2C9,ABCB1,CYP3A4,SLC22A6,ABCG2,SLCO1B1,SLCO1B3,SLC22A8,CYP2C8,CYP2B6,BRAF,RAF1,SIK1,NEK11,LIMK1
Ergometrine	-0.265	-0.405376	0.3426	0.880688	ABCB1,CYP3A4,ADRA1A
Lomitapide	-0.265	-0.405376	0.3426	0.880688	ABCB1,CYP3A4,MTTP
Pibrentasvir	-0.265	-0.405376	0.3426	0.880688	ABCB1,ABCG2,SLCO1B1,SLCO1B3,UGT1A1,NS5A
Betamethasone phosphate	-0.265	-0.405376	0.3426	0.880688	ABCB1,CYP3A4,ALB,CYP3A5,SLC22A8,SLCO1A2,NR3C1,SERPINA6,ANXA1
Tolfenamic acid	-0.265	-0.405376	0.3426	0.880688	PTGS1,PTGS2,CYP3A4
Epirubicin	-0.265	-0.405376	0.3426	0.880688	PLA2G4A,ABCC1,UGT2B7,TOP2A
Indapamide	-0.265	-0.405376	0.3426	0.880688	CYP3A4,ALB,EPHX1,SLC12A3
Clobetasol propionate	-0.265	-0.405376	0.3426	0.880688	CYP3A4,ALB,CYP3A5,NR3C1,SERPINA6,ANXA1,NR3C2
Pioglitazone	-0.265	-0.405376	0.3426	0.880688	CYP3A4,ALB,SLCO1B1,SLCO1B3,PPARG,CYP1A1,CYP2C8,MAOB
Prenylamine	-0.265	-0.405376	0.3426	0.880688	CYP3A4,CALM1,MYLK2
Trimebutine	-0.265	-0.405376	0.3426	0.880688	CYP3A4,CHRM3,CHRM1,OPRM1,CHRM2,CHRM4
Benzatropine	-0.265	-0.405376	0.3426	0.880688	ALB,SLC6A4,SLC6A3,SLC6A2,CHRM1,HRH1
Quinapril	-0.265	-0.405376	0.3426	0.880688	ALB,SLC22A8,ACE,SLC15A1,SLC15A2,CES1
Dipivefrin	-0.265	-0.405376	0.3426	0.880688	BCHE,ACHE,ADRB2,ADRA1A,ADRA2A
Terbutaline	-0.265	-0.405376	0.3426	0.880688	BCHE,ADRB1,ADRB2,ADRB3
Selenium	-0.265	-0.405376	0.3426	0.880688	SCLY,TXNRD1,GSR
Arbutamine	-0.265	-0.405376	0.3426	0.880688	ADRB1,ADRB2,ADRB3
Fenoterol	-0.265	-0.405376	0.3426	0.880688	ADRB1,ADRB2,ADRB3
Hexylresorcinol	-0.265	-0.405376	0.3426	0.880688	TGM2,TYR,TOP1
Azelaic acid	-0.265	-0.405376	0.3426	0.880688	TYR,trxB,AKR1D1,SRD5A2,polA
Propiomazine	-0.265	-0.405376	0.3426	0.880688	DRD2,HTR2C,ADRA1A,HRH1,HTR2A
Molindone	-0.265	-0.405376	0.3426	0.880688	DRD2,CHRM1,HTR1A,HTR2A
Butorphanol	-0.265	-0.405376	0.3426	0.880688	OPRM1,OPRK1,OPRD1
Nalbuphine	-0.265	-0.405376	0.3426	0.880688	OPRM1,OPRK1,OPRD1
Levorphanol	-0.265	-0.405376	0.3426	0.880688	OPRM1,OPRK1,OPRD1
Remifentanil	-0.265	-0.405376	0.3426	0.880688	OPRM1,OPRK1,OPRD1
Carfentanil	-0.265	-0.405376	0.3426	0.880688	OPRM1,OPRK1,OPRD1
Diprenorphine	-0.265	-0.405376	0.3426	0.880688	OPRM1,OPRK1,OPRD1,TRIM13
Alvimopan	-0.265	-0.405376	0.3426	0.880688	OPRM1,OPRK1,OPRD1
Pholcodine	-0.265	-0.405376	0.3426	0.880688	OPRM1,OPRK1,OPRD1
Dapiprazole	-0.265	-0.405376	0.3426	0.880688	ADRA1A,ADRA1B,ADRA1D
Methoxamine	-0.265	-0.405376	0.3426	0.880688	ADRA1A,ADRA1B,ADRA1D
Ferumoxytol	-0.265	-0.405376	0.3426	0.880688	TF,FTH1,FTL
Norelgestromin	-0.257	-0.397149	0.345629	0.880688	CYP3A4,ALB,AR,PGR,STS
Iron	-0.253	-0.393036	0.347147	0.880688	EGLN1,TF,HBA1,HBA2,FTH1,POLB,CP,TFRC,HDAC8,AHSP,FXN,FEN1,NEIL1,NEIL2
Ferrous gluconate	-0.253	-0.393036	0.347147	0.880688	EGLN1,TF,HBA1,HBA2,FTH1,POLB,CP,TFRC,HDAC8,AHSP,FXN,FEN1,NEIL1,NEIL2
Ferrous succinate	-0.253	-0.393036	0.347147	0.880688	EGLN1,TF,HBA1,HBA2,FTH1,POLB,CP,TFRC,HDAC8,AHSP,FXN,FEN1,NEIL1,NEIL2
Ferrous ascorbate	-0.253	-0.393036	0.347147	0.880688	EGLN1,TF,HBA1,HBA2,FTH1,POLB,CP,TFRC,HDAC8,AHSP,FXN,FEN1,NEIL1,NEIL2
Ferrous fumarate	-0.253	-0.393036	0.347147	0.880688	EGLN1,TF,HBA1,HBA2,FTH1,POLB,CP,TFRC,HDAC8,AHSP,FXN,FEN1,NEIL1,NEIL2
Ferrous glycine sulfate	-0.253	-0.393036	0.347147	0.880688	EGLN1,TF,HBA1,HBA2,FTH1,POLB,CP,TFRC,HDAC8,AHSP,FXN,FEN1,NEIL1,NEIL2
Risedronic acid	-0.244	-0.38378	0.350571	0.880688	PTGS2,FDPS
Emtricitabine	-0.244	-0.38378	0.350571	0.880688	ALB,SLC47A1,pol,DCK
Zalcitabine	-0.244	-0.38378	0.350571	0.880688	ALB,SLC22A6,SLC22A7,SLC29A1,pol,DCK,SLC29A2
Lisinopril	-0.244	-0.38378	0.350571	0.880688	ACE,SLC15A1,SLC15A2,REN
Pamidronic acid	-0.244	-0.38378	0.350571	0.880688	FDPS,GGPS1,CASP3,CASP9
Pizotifen	-0.232	-0.37144	0.355155	0.880688	CHRM3,CHRM1,HTR2C,CHRM2,ADRA1A,ADRA1B,ADRA1D,HRH1,HTR1D,HTR1B,HTR1A,HTR2A,ADRA2A,ADRA2B,ADRA2C,HTR2B,UGT2B10
Opium	-0.218	-0.357043	0.36053	0.880688	CYP2D6,CYP3A4,ALB,OPRM1,OPRK1,OPRD1,B2M
Irbesartan	-0.218	-0.357043	0.36053	0.880688	CYP2C9,PTGS1,CYP3A4,ALB,CYP2C8,AGTR1,UGT1A3,JUN
Alfentanil	-0.218	-0.357043	0.36053	0.880688	ABCB1,CYP3A4,ALB,CYP3A5,OPRM1,CYP3A7,ORM1
Chenodeoxycholic acid	-0.218	-0.357043	0.36053	0.880688	CYP3A4,CYP27A1,NR1H4,AKR1C2,NR1I2,UGT2B7,GPBAR1
Lamotrigine	-0.208	-0.346759	0.364386	0.880688	ABCB1,ALB,SLC22A2,SLC22A1,ADRB1,GRIA1,DHFR,DRD2,OPRK1,ADORA1,ADORA2A,ADRA1A,HRH1,HTR2A,ADRA2A,CACNA1E,HTR3A,CHRNA1
Norethisterone	-0.205	-0.343674	0.365546	0.880688	CYP1A2,ABCB1,CYP3A4,ALB,CYP2C19,AKR1C4,HSD3B2,CYP2A6,SHBG,NR3C1,AR,PGR,AKR1D1
Norepinephrine	-0.205	-0.343674	0.365546	0.880688	PAH,SLC22A2,SLC22A1,SLC22A3,SLC22A5,ADRB1,ADRB2,SLC18A2,SLC6A2,SLC18A1,ADRA1A,ADRA1B,ADRA1D,ADRA2A,ADRA2B,ADRA2C,ADRB3,POU5F1
Rosuvastatin	-0.202	-0.340589	0.366707	0.880688	CYP2C9,ABCC2,ALB,ABCB11,SLC10A1,ABCG2,SLCO1B1,SLCO1B3,ITGAL,SLC7A11,SLC22A8,ABCC4,HMGCR,SLCO2B1,SLCO1A2
Paclitaxel	-0.194	-0.332362	0.369808	0.880688	ABCB1,CYP3A4,ABCC2,CYP3A5,ABCB11,ABCC10,SLCO1B3,ABCC1,CYP1B1,NR1I2,CYP2C8,CYP19A1,CYP3A7,TUBB1,MAPT,BCL2,MAP2,MAP4
Argatroban	-0.182	-0.320021	0.374476	0.880688	F2,CYP3A4,ALB,CYP3A5
Osimertinib	-0.182	-0.320021	0.374476	0.880688	EGFR,CYP1A2,ABCB1,CYP3A4,ABCG2
Binimetinib	-0.182	-0.320021	0.374476	0.880688	TNF,CYP1A2,CYP2C19,UGT1A1,IL1B,IL6,MAP3K1,MAP2K2
Triamterene	-0.182	-0.320021	0.374476	0.880688	CYP1A2,SCNN1G,SCNN1A,SCNN1B,SCNN1D
Capmatinib	-0.182	-0.320021	0.374476	0.880688	CYP1A2,ABCB1,CYP3A4,ABCG2,AOX1,SLC47A1,SLC47A2,MET
Pramlintide	-0.182	-0.320021	0.374476	0.880688	CALCR,RAMP1,RAMP2,RAMP3
Atenolol	-0.182	-0.320021	0.374476	0.880688	CYP2D6,ALB,ABCB11,ADRB1,ADRB2
Fluphenazine	-0.182	-0.320021	0.374476	0.880688	CYP2D6,ABCB1,CYP2E1,DRD2,HTR2C,DRD1,HTR2A,AR,CALM1
Acetohexamide	-0.182	-0.320021	0.374476	0.880688	CYP2C9,ALB,KCNJ1,CBR1
Ceritinib	-0.182	-0.320021	0.374476	0.880688	CYP2C9,ABCB1,CYP3A4,ALK
Reserpine	-0.182	-0.320021	0.374476	0.880688	ABCB1,ABCC2,CYP3A5,ABCB11,SLCO1B1,SLC22A2,SLC22A1,SLCO2B1,SLC18A2,SLC18A1,BIRC5
Conivaptan	-0.182	-0.320021	0.374476	0.880688	ABCB1,AVPR2,AVPR1A,CYP3A4
Letrozole	-0.182	-0.320021	0.374476	0.880688	ABCB1,CYP3A4,ALB,CYP2C19,CYP2A6,CYP19A1,CYP19A1,UGT2B7
Indacaterol	-0.182	-0.320021	0.374476	0.880688	ABCB1,CYP3A4,ADRB2,UGT1A1
Tolvaptan	-0.182	-0.320021	0.374476	0.880688	ABCB1,AVPR2,AVPR1A,CYP3A4
Suvorexant	-0.182	-0.320021	0.374476	0.880688	ABCB1,CYP3A4,HCRTR1,HCRTR2
Selexipag	-0.182	-0.320021	0.374476	0.880688	ABCB1,CYP3A4,SLCO1B1,SLCO1B3,CYP2C8,CES1,PTGIR
Glecaprevir	-0.182	-0.320021	0.374476	0.880688	ABCB1,CYP3A4,ABCG2,SLCO1B1,SLCO1B3,UGT1A1
Sufentanil	-0.182	-0.320021	0.374476	0.880688	CYP3A4,OPRM1,OPRK1,OPRD1
Salbutamol	-0.182	-0.320021	0.374476	0.880688	CYP3A4,ADRB1,ADRB2,ADRB3
Acalabrutinib	-0.182	-0.320021	0.374476	0.880688	CYP3A4,ALB,CYP3A5,BTK
Mometasone furoate	-0.182	-0.320021	0.374476	0.880688	CYP3A4,CYP3A5,CYP2C8,NR3C1,PGR
Deoxycholic acid	-0.182	-0.320021	0.374476	0.880688	ABCB11,SLC10A2,SLC10A1,NR1H4,GSTP1,SLCO1A2,cbh,GPBAR1,EFL1,ksi,ppcA,aldA,acrB,ctaD,ctaC
alpha-Linolenic acid	-0.182	-0.320021	0.374476	0.880688	FADS1,FADS2,SLC8A1,TRPV1,PPARA,NR1H4,PPARD,PPARG,RXRA,ELOVL2,ELOVL5,FABP7
Phenolphthalein	-0.182	-0.320021	0.374476	0.880688	NR1I2,SHBG,UGT1A9,ESR1,NR1I3
Phentolamine	-0.182	-0.320021	0.374476	0.880688	ADRA1A,ADRA1B,ADRA1D,ADRA2A
Fluciclovine (18F)	-0.181	-0.318993	0.374866	0.880688	SLC7A3,SLC1A5,SLC7A7,GRIA1,GRIA2,GRIA3,GRIA4,ABCC4
Racepinephrine	-0.154	-0.291227	0.385439	0.880688	ADRB1,ADRB2,ADRA1A,ADRA1B,ADRA1D,ADRA2A,ADRA2B,ADRA2C,ADRB3
Risperidone	-0.146	-0.283	0.388589	0.880688	CYP2D6,ABCB1,CYP3A4,ALB,DRD2,HTR2C,ADRA1A,ADRA1B,HRH1,HTR1D,HTR1A,ORM1,DRD1,HTR2A,HTR7,ADRA2B,ADRA2C
Oxtriphylline	-0.14	-0.27683	0.390956	0.880688	CYP1A2,HDAC2,SLC22A7,ADORA1,ADORA2A,PDE3A,PDE4A
Calcitriol	-0.14	-0.27683	0.390956	0.880688	CYP3A4,VDR,HOXA10,CYP24A1,GC
Vitamin D	-0.14	-0.27683	0.390956	0.880688	CYP3A4,VDR,GC,CYP27B1,CYP2R1
Prazosin	-0.135	-0.271688	0.392931	0.880688	ABCB1,ABCG2,SLC22A1,SLC22A3,KCNH2,ADRA1A,ADRA1B,ADRA1D,ORM1,ADRA2A,ADRA2B
Tolmetin	-0.132	-0.268603	0.394118	0.880688	MPO,PTGS1,PTGS2,ALB,SLC22A6,TDO2
Estrone	-0.132	-0.268603	0.394118	0.880688	CYP1A2,CYP2C9,ABCB1,CYP3A4,CYP2E1,ALB,CYP3A5,ABCG2,SLCO1B1,CYP1B1,SLC22A8,CYP1A1,SLCO2B1,SLCO1A2,CYP2B6,SHBG,CYP19A1,ESR1,ESR2,AR
Metoprolol	-0.132	-0.268603	0.394118	0.880688	CYP2D6,CYP3A4,ALB,SLC22A2,ADRB1,ADRB2
Mifepristone	-0.132	-0.268603	0.394118	0.880688	CYP2D6,CYP2C9,ABCB1,CYP3A4,CYP3A5,ABCB11,SLCO1B1,SLCO1B3,ABCC1,NR1I2,CYP2C8,NR3C1,PGR,KLK3
Phenprocoumon	-0.132	-0.268603	0.394118	0.880688	CYP2C9,CYP3A4,ALB,CYP2C8,VKORC1,ORM1
Alpelisib	-0.132	-0.268603	0.394118	0.880688	CYP2C9,ABCB1,CYP3A4,CYP2C19,ABCG2,CYP2C8,PIK3CA
Rimegepant	-0.132	-0.268603	0.394118	0.880688	CYP2C9,ABCB1,CYP3A4,ABCG2,SLCO1B1,SLCO1B3,SLC22A2,SLC22A8,SLC47A1,CALCRL
Beclomethasone dipropionate	-0.132	-0.268603	0.394118	0.880688	ABCB1,CYP3A4,CYP3A5,ABCG2,SLCO1B1,SLCO1B3,NR3C1,SERPINA6
Sumatriptan	-0.132	-0.268603	0.394118	0.880688	ABCB1,ABCG2,SLCO1B1,MAOA,SLCO1A2,HTR1D,HTR1B,HTR1F,HTR1A
Dipyridamole	-0.132	-0.268603	0.394118	0.880688	ABCB1,ABCB11,SLCO1B1,SLCO1B3,ABCC4,ABCC5,SLCO2B1,ADA,PDE5A,ORM1,PDE4A,PDE10A,RCAN1
Flibanserin	-0.132	-0.268603	0.394118	0.880688	ABCB1,CYP3A4,HTR1A,HTR2A,DRD4
Glasdegib	-0.132	-0.268603	0.394118	0.880688	ABCB1,CYP3A4,ALB,ABCG2,CYP2C8,UGT1A9,SLC47A1,SLC47A2,SMO
Desmopressin	-0.132	-0.268603	0.394118	0.880688	AVPR2,AVPR1A,AVPR1B,PTGS1,PTGS2
Sapropterin	-0.132	-0.268603	0.394118	0.880688	PTGS2,PAH,TH,NOS3,TPH1
Pomalidomide	-0.098	-0.233638	0.407633	0.880688	TNF,CYP1A2,ABCB1,PTGS2,CYP3A4,CRBN
Penbutolol	-0.098	-0.233638	0.407633	0.880688	CYP2D6,ADRB1,ADRB2,HTR1B,HTR1A,ORM1
Ketoprofen	-0.098	-0.233638	0.407633	0.880688	CYP2C9,PTGS1,PTGS2,ALB,SLC22A6,SLC22A8,ABCC4,SLC22A11,CYP2C8,UGT1A1,SLCO1A2,SLC22A7,CXCR1
Apalutamide	-0.098	-0.233638	0.407633	0.880688	CYP2C9,ABCB1,CYP3A4,CYP2C19,ABCG2,SLCO1B1,SLC22A2,SLC22A8,CYP2C8,SLC47A1,SLC47A2,AR
Silodosin	-0.098	-0.233638	0.407633	0.880688	ABCB1,CYP3A4,UGT2B7,ADRA1A,ADRA1B,ADRA1D,ABCB4
Ubidecarenone	-0.098	-0.233638	0.407633	0.880688	ABCB1,SDHA,HMGCR,NDUFV3,LDLR,VLDLR
Diflunisal	-0.098	-0.233638	0.407633	0.880688	PTGS1,PTGS2,ALB,SLC22A6,UGT1A8,UGT1A9,TTR
Triamcinolone	-0.098	-0.233638	0.407633	0.880688	PTGS2,CYP3A4,ALB,BCHE,CYP3A5,NR3C1,SERPINA6,CYP3A7
Citrulline	-0.098	-0.233638	0.407633	0.880688	SLC22A6,NOS3,NOS2,ASS1,ASS,OTC,DDAH2,DDAH1,NOS1,PADI6,PADI1,PADI3,PADI2,PADI4
Oxymetazoline	-0.098	-0.233638	0.407633	0.880688	ADRA1A,ADRA1B,ADRA1D,ADRA2A,ADRA2B,ADRA2C
Xylometazoline	-0.098	-0.233638	0.407633	0.880688	ADRA1A,ADRA1B,ADRA1D,ADRA2A,ADRA2B,ADRA2C
Caffeine	-0.096	-0.231581	0.408432	0.880688	CYP1A2,CYP2D6,CYP2C9,CYP3A4,CYP2E1,ABCG2,CYP1B1,PDE4B,CYP1A1,CYP2C8,PIK3CA,ADORA1,ADORA2A,RYR1,PRKDC,PIK3CD,PIK3CB,ATM,ADORA2B,ADORA3
Butabarbital	-0.094	-0.229524	0.409231	0.880688	ALB,SLC2A1,GRIK4,GRIK5,GRIK1,GRIA1,GRIA2,GRIA3,GRIA4,GRIK2,GRIK3
Betrixaban	-0.088	-0.223354	0.41163	0.880688	F2,F10,ABCB1,KCNH2
Minoxidil	-0.088	-0.223354	0.41163	0.880688	PTGS1,UGT1A1,REN,KCNJ1
Fluspirilene	-0.088	-0.223354	0.41163	0.880688	CYP3A4,DRD2,HTR2A,CACNG1
Lapatinib	-0.075	-0.209985	0.41684	0.880688	EGFR,ABCB1,CYP3A4,ERBB2,CYP3A5,CYP2C19,CYP2C8,TAP1
Dacomitinib	-0.075	-0.209985	0.41684	0.880688	EGFR,CYP2D6,CYP2C9,ABCB1,CYP3A4,ALB,ABCG2,SLC22A1,UGT1A1
Rosiglitazone	-0.075	-0.209985	0.41684	0.880688	CYP1A2,CYP2D6,CYP2C9,PTGS1,CYP3A4,ALB,ABCB11,SLCO1B1,PPARA,PPARD,PPARG,RXRA,ACSL4,CYP2C8,CYP2A6,RXRB,RXRG
Vismodegib	-0.075	-0.209985	0.41684	0.880688	CYP2C9,ABCB1,CYP3A4,ALB,CYP2C19,ABCG2,CYP2C8,ORM1,SMO
Lurasidone	-0.075	-0.209985	0.41684	0.880688	CYP3A4,DRD2,HTR1A,HTR2A,HTR7,ADRA2A,ADRA2C
Methotrexate	-0.074	-0.208957	0.417241	0.880688	ABCB1,CYP3A4,ABCC2,ALB,SLC22A6,ABCC10,ABCG2,SLCO1B1,SLCO1B3,MTHFR,ABCC1,ATIC,SLC16A1,SLC22A8,FPGS,ABCC3,ABCC4,SLC36A1,DHFR,DHFR,AOX1,FOLR2,FOLR1,GGH,ABCC11,SLC46A1,SLC22A11,SLCO1A2,SLC22A7,SLC15A1,SLCO1C1,SLCO4C1,SLCO3A1,TYMS,TYMS,SLC19A1,PGD
Esketamine	-0.057	-0.191474	0.424077	0.880688	CYP2C9,CYP3A4,CYP2C19,GRIN2B,CYP2B6,NTRK2,EEF2,BDNF
Meclofenamic acid	-0.057	-0.191474	0.424077	0.880688	SERPINA7,PTGS1,PTGS2,SLC22A6,ALOX5,SLCO1C1,KCNQ2,KCNQ3
Olopatadine	-0.057	-0.191474	0.424077	0.880688	ABCB1,CYP3A4,ALB,FMO1,HRH1,FMO3,HRH2,HRH3,S100A1,S100A12,S100B,S100A13,S100A2
Ergocalciferol	-0.057	-0.191474	0.424077	0.880688	CYP27A1,VDR,CYP24A1,GC,CYP27B1,CYP2R1,RPE,CYP11A1
Gentamicin	-0.055	-0.189418	0.424883	0.880688	LRP2,SLC22A6,DHFR,rpsL,nadE
Raltitrexed	-0.055	-0.189418	0.424883	0.880688	FPGS,TYMS
Pitavastatin	-0.043	-0.177077	0.429724	0.880688	CYP2C9,ABCB1,ABCC2,ALB,ABCB11,SLC10A1,ABCG2,SLCO1B1,SLCO1B3,ITGAL,HMGCR,CYP2C8,SLCO2B1,UGT1A3,UGT2B7,ORM1
Tenofovir alafenamide	-0.043	-0.177077	0.429724	0.880688	ABCB1,CYP3A4,ALB,SLC22A6,ABCG2,SLCO1B1,SLCO1B3,SLC22A8,ABCC4,CES1,pol,AK2,NME1,NME2,AK1,CTSA,rt,HHVG_00031
Semaglutide	-0.036	-0.169879	0.432553	0.880688	GLP1R,ALB,MME,DPP4,AMY1A,LPL
Axitinib	-0.032	-0.165765	0.434171	0.880688	CYP1A2,ABCB1,CYP3A4,CYP3A5,CYP2C19,SLCO1B1,UGT1A1,FLT4,KDR,FLT1
Ziprasidone	-0.032	-0.165765	0.434171	0.880688	ABCB1,CYP3A4,ALB,AOX1,DRD2,CHRM3,CHRM1,HTR2C,CHRM2,ADRA1A,ADRA1B,HRH1,HTR1D,HTR1B,HTR1A,ORM1,DRD1,DRD5,HTR2A,DRD3,DRD4,HTR1E,HTR6,HTR7,ADRA2A,ADRA2B,ADRA2C,CHRM4,CHRM5,HTR5A
Epinephrine	-0.023	-0.15651	0.437816	0.880688	TNF,CYP2C9,CYP3A4,COMT,SLC22A2,SLC22A1,ADRB1,ADRB2,ADRA1A,ADRA1B,ADRA1D,ADRA2A,ADRA2B
Alitretinoin	-0.023	-0.15651	0.437816	0.880688	ABCB1,RXRA,RARB,RARG,RXRB,RXRG,RARA,IGFBP3,PSG5,CYP26C1,CRABP2,CRABP1
Droxidopa	-0.023	-0.15651	0.437816	0.880688	DDC,SLC16A10,PAH,ADRB1,ADRB2,SLC6A2,ADRA1A,ADRA1B,ADRA1D,ADRA2A,ADRA2B,ADRA2C,ADRB3
Hydroxychloroquine	-0.021	-0.154453	0.438626	0.880688	CYP2D6,ABCB1,CYP3A4,ALB,CYP2C8,SLCO1A2,TLR9,ACE2,TLR7
Thalidomide	-0.015	-0.148283	0.44106	0.880688	TNF,CYP2C9,PTGS1,PTGS2,PTGS2,FGFR2,CYP2E1,CYP3A5,CYP2C19,CYP1A1,CRBN,NFKB1
Niraparib	-0.014	-0.147254	0.441466	0.880688	PARP1,CES1A1,PARP2,GUSB
Alendronic acid	-0.014	-0.147254	0.441466	0.880688	FDPS,PTPN4,PTPRS,PTPRE,ATP6V1A
Docetaxel	-0.001	-0.133885	0.446747	0.880688	ABCB1,CYP3A4,ABCC2,CYP3A5,ABCC10,ABCG2,SLCO1B3,ABCC1,CYP1B1,NR1I2,SLC22A7,CYP3A7,TUBB1,MAPT,BCL2,MAP2,MAP4
Testosterone cypionate	0.002	-0.1308	0.447967	0.880688	CYP2C9,ABCB1,CYP3A4,ALB,CYP3A5,CYP2C19,SLC10A1,ABCG2,SLC22A3,SLC22A4,SLC22A8,MAOA,CYP11A1,CYP1A1,CYP2C8,SLCO1A2,SLC22A7,CYP2B6,SHBG,CYP19A1,CYP2A13,CYP3A7,ESR1,AR,NR3C2,CYP3A43
Testosterone enanthate	0.002	-0.1308	0.447967	0.880688	CYP2C9,ABCB1,CYP3A4,ALB,CYP3A5,CYP2C19,SLC10A1,ABCG2,SLC22A3,SLC22A4,SLC22A8,MAOA,CYP11A1,CYP1A1,CYP2C8,SLCO1A2,SLC22A7,CYP2B6,SHBG,CYP19A1,CYP2A13,CYP3A7,ESR1,AR,NR3C2,CYP3A43
Romidepsin	0.006	-0.126687	0.449594	0.880688	ABCB1,CYP3A4,CYP3A5,CYP2C19,SLCO1B3,ABCC1,CYP1A1,HDAC2,CYP2B6,HDAC1,HDAC4,HDAC6
Cabergoline	0.016	-0.116403	0.453667	0.880688	ABCB1,CYP3A4,ADRB1,ADRB2,DRD2,HTR2C,ADRA1A,ADRA1B,ADRA1D,HTR1D,HTR1B,HTR1A,DRD1,DRD5,HTR2A,DRD3,DRD4,HTR7,ADRA2A,ADRA2B,ADRA2C,HTR2B
Progesterone	0.021	-0.111261	0.455705	0.880688	CYP2D6,CYP2C9,ABCB1,CYP3A4,CYP3A5,CYP2C19,ABCB11,SLC10A1,ABCG2,SLCO1B1,SLCO1B3,ABCC1,CYP1B1,SLC22A2,SLC22A1,SLC22A3,CYP17A1,CYP17A1,CYP1A1,CYP2A6,SHBG,NR3C1,OPRK1,CYP3A7,ORM1,ESR1,ESR2,AR,PGR,NR3C2
Terazosin	0.033	-0.0989208	0.460601	0.880688	ABCB1,TGFB1,KCNH2,ADRA1A,ADRA1B,ADRA1D,KCNH6,KCNH7
Ximelagatran	0.068	-0.0629277	0.474912	0.880688	F2,CYP2C9
Nabumetone	0.068	-0.0629277	0.474912	0.880688	MPO,CYP1A2,CYP2C9,PTGS1,PTGS2,ALB,AKR1C4,AKR1C1,HSD11B1,AKR1C2
Cefdinir	0.068	-0.0629277	0.474912	0.880688	MPO,SLC22A6,SLC22A5,SLC22A8,SLC15A1,SLC15A2,penA,pbp3
Cefaclor	0.068	-0.0629277	0.474912	0.880688	MPO,ABCB11,SLC22A8,SLC15A1,SLC15A2,pbpA,pbp3
Cysteamine	0.068	-0.0629277	0.474912	0.880688	MPO,SST,NPY2R
Tiopronin	0.068	-0.0629277	0.474912	0.880688	MPO
Leuprolide	0.068	-0.0629277	0.474912	0.880688	GNRHR
Goserelin	0.068	-0.0629277	0.474912	0.880688	GNRHR,LHCGR
Cetrorelix	0.068	-0.0629277	0.474912	0.880688	GNRHR,LHCGR
Abarelix	0.068	-0.0629277	0.474912	0.880688	GNRHR
Gonadorelin	0.068	-0.0629277	0.474912	0.880688	GNRHR,GNRHR2
Nafarelin	0.068	-0.0629277	0.474912	0.880688	GNRHR,GNRHR2
Degarelix	0.068	-0.0629277	0.474912	0.880688	GNRHR
Ganirelix	0.068	-0.0629277	0.474912	0.880688	GNRHR
Histrelin	0.068	-0.0629277	0.474912	0.880688	GNRHR
Triptorelin	0.068	-0.0629277	0.474912	0.880688	GNRHR
Elagolix	0.068	-0.0629277	0.474912	0.880688	GNRHR,CYP2D6,ABCB1,SLCO1B1,CYP2C8
Nylidrin	0.068	-0.0629277	0.474912	0.880688	IFNAR2,CYP3A4,COMT,CACNA1I
Nafcillin	0.068	-0.0629277	0.474912	0.880688	CYP1A2,CYP3A4,ALB,SLC22A6,pbp3,penA,pbp2a,pbp1b,pbpA
Gatifloxacin	0.068	-0.0629277	0.474912	0.880688	CYP1A2,ALB,gyrA,gyrB,parC,parE
Tocainide	0.068	-0.0629277	0.474912	0.880688	CYP1A2,ALB,SCN5A
Atazanavir	0.068	-0.0629277	0.474912	0.880688	CYP1A2,CYP2C9,ABCB1,CYP3A4,ALB,ABCB11,SLCO1B1,SLCO1B3,ABCC1,CYP2C8,UGT1A1,SLCO2B1,pol
Levofloxacin	0.068	-0.0629277	0.474912	0.880688	CYP1A2,CYP2C9,ABCB1,ALB,SLC22A2,SLC22A1,SLC22A4,SLCO1A2,SLC47A1,SLC47A2,parC,gyrA,SLCO4C1
Sparfloxacin	0.068	-0.0629277	0.474912	0.880688	CYP1A2,ABCB1,ABCC2,SLC22A5,parC,gyrA,TOP2A
Voxilaprevir	0.068	-0.0629277	0.474912	0.880688	CYP1A2,ABCB1,CYP3A4,ABCG2,SLCO1B1,SLCO1B3,CYP2C8,NS3/4A
Tesamorelin	0.068	-0.0629277	0.474912	0.880688	GHRHR
Ranolazine	0.068	-0.0629277	0.474912	0.880688	CYP2D6,ABCB1,CYP3A4,ABCB11,ADRB1,SLC47A1,SLC47A2,ORM1
Tamsulosin	0.068	-0.0629277	0.474912	0.880688	CYP2D6,CYP3A4,ADRA1A,ADRA1B,ADRA1D,ORM1
Pindolol	0.068	-0.0629277	0.474912	0.880688	CYP2D6,ADRB1,ADRB2,HTR1B,HTR1A,ADRB3
Miconazole	0.068	-0.0629277	0.474912	0.880688	CYP2D6,CYP2C9,ABCB1,CYP3A4,CYP2E1,ALB,CYP2C19,NOS3,NOS2,NR1I2,CYP2C8,CYP2A6,CYP2B6,CYP19A1,ERG11,CYP11B1,CYP51A1
Acebutolol	0.068	-0.0629277	0.474912	0.880688	CYP2D6,ABCB1,ADRB1,ADRB2
Saquinavir	0.068	-0.0629277	0.474912	0.880688	CYP2D6,ABCB1,CYP3A4,ABCC2,ALB,CYP3A5,ABCB11,ABCG2,SLCO1B1,ABCC1,SLC22A1,CYP2C8,SLCO2B1,SLCO1A2,CYP3A7,pol,ORM1
Nilotinib	0.068	-0.0629277	0.474912	0.880688	CYP2D6,CYP2C9,ABCB1,CYP3A4,ABCG2,SLCO1B1,CYP2C8,ABL1,UGT1A1,CYP2B6,KIT
Brexpiprazole	0.068	-0.0629277	0.474912	0.880688	CYP2D6,CYP3A4,DRD2,ADRA1B,HTR1A,HTR2A,ADRA2C
Lorpiprazole	0.068	-0.0629277	0.474912	0.880688	CYP2D6,CYP3A4,ALB,SLC6A4,HTR2C,HRH1,HTR2A
Encorafenib	0.068	-0.0629277	0.474912	0.880688	CYP2D6,CYP3A4,CYP2C19,BRAF,CCND1
Levosalbutamol	0.068	-0.0629277	0.474912	0.880688	CYP2D6,CYP3A4,SLCO1B1,SLCO1B3,ADRB2
Dicoumarol	0.068	-0.0629277	0.474912	0.880688	CYP2C9,ALB,NQO1,VKORC1,CRYZ,Cyp2c6,Cyp2c11
Treprostinil	0.068	-0.0629277	0.474912	0.880688	CYP2C9,PPARD,P2RY12,PTGIR
Tenoxicam	0.068	-0.0629277	0.474912	0.880688	CYP2C9,PTGS1,PTGS2,SLC22A8
Zidovudine	0.068	-0.0629277	0.474912	0.880688	CYP2C9,ABCB1,CYP3A4,ALB,SLC22A6,ABCG2,SLC22A2,SLC22A8,ABCC4,ABCC5,SLC22A11,CYP2A6,UGT1A1,SLC22A7,UGT2B7,pol,TK1,SLC28A1,SLC29A2,TERT
Mefenamic acid	0.068	-0.0629277	0.474912	0.880688	CYP2C9,PTGS1,PTGS2,ALB,CYP2C8,UGT1A9
Phenylbutazone	0.068	-0.0629277	0.474912	0.880688	CYP2C9,PTGS1,PTGS2,CYP3A4,SLC22A6,SLC22A8,SLC22A11,PTGIS
Suprofen	0.068	-0.0629277	0.474912	0.880688	CYP2C9,PTGS1,PTGS2,ALB,UGT1A1,UGT2B7,SLC22A12
Sulfamethoxazole	0.068	-0.0629277	0.474912	0.880688	CYP2C9,CYP3A4,ALB,ABCB11,NAT1,NAT2,folP
Glipizide	0.068	-0.0629277	0.474912	0.880688	CYP2C9,ALB,ABCB11,PPARG,ABCC8,UGT1A1
Gliclazide	0.068	-0.0629277	0.474912	0.880688	CYP2C9,ALB,CYP2C19,VEGFA,ABCC8
Cyclizine	0.068	-0.0629277	0.474912	0.880688	CYP2C9,HRH1,SULT1E1
Lornoxicam	0.068	-0.0629277	0.474912	0.880688	CYP2C9,PTGS1,PTGS2
Aceclofenac	0.068	-0.0629277	0.474912	0.880688	CYP2C9,PTGS1,PTGS2
Olodaterol	0.068	-0.0629277	0.474912	0.880688	CYP2C9,ADRB2,CYP2C8
Lifitegrast	0.068	-0.0629277	0.474912	0.880688	CYP2C9,ITGAL,SLCO2B1,SLCO1A2
Siponimod	0.068	-0.0629277	0.474912	0.880688	CYP2C9,CYP3A4,S1PR5,S1PR1
Trifarotene	0.068	-0.0629277	0.474912	0.880688	CYP2C9,CYP3A4,CYP2C8,CYP2B6,RARB,RARG,RARA
Dantrolene	0.068	-0.0629277	0.474912	0.880688	SERPINA7,RYR1
Diamorphine	0.068	-0.0629277	0.474912	0.880688	SERPINA7,OPRM1,OPRK1,OPRD1,CES1
Esterified estrogens	0.068	-0.0629277	0.474912	0.880688	SERPINA7,CYP3A4
Sodium tetradecyl sulfate	0.068	-0.0629277	0.474912	0.880688	PROC,PROS1
Medrysone	0.068	-0.0629277	0.474912	0.880688	ABCB1,CYP3A4,CYP3A5,SLC22A8,SLCO1A2,NR3C1,SERPINA6
Protriptyline	0.068	-0.0629277	0.474912	0.880688	ABCB1,SLC6A4,SLC6A2
Triflupromazine	0.068	-0.0629277	0.474912	0.880688	ABCB1,BCHE,DRD2,CHRM1,CHRM2,DRD1,HTR2B
Vardenafil	0.068	-0.0629277	0.474912	0.880688	ABCB1,CYP3A4,CYP3A5,PDE5A,PDE6G,PDE6H
Flupentixol	0.068	-0.0629277	0.474912	0.880688	ABCB1,DDC,DRD2,CHRM1,ADRA1A,DRD1,HTR2A
Clindamycin	0.068	-0.0629277	0.474912	0.880688	ABCB1,CYP3A4,CYP3A5,ORM1,rplA
Bromocriptine	0.068	-0.0629277	0.474912	0.880688	ABCB1,CYP3A4,DRD2,HTR2C,ADRA1A,ADRA1B,ADRA1D,HTR1D,HTR1B,HTR1A,DRD1,DRD5,HTR2A,DRD3,DRD4,HTR7,ADRA2A,ADRA2B,ADRA2C,HTR2B
Mitoxantrone	0.068	-0.0629277	0.474912	0.880688	ABCB1,CYP3A4,CYP2E1,ABCG2,ABCC1,CYP1B1,TOP2A
Chlorprothixene	0.068	-0.0629277	0.474912	0.880688	ABCB1,DRD2,CHRM3,CHRM1,CHRM2,HRH1,DRD1,HTR2A,DRD3,CHRM4,CHRM5
Crizotinib	0.068	-0.0629277	0.474912	0.880688	ABCB1,CYP3A4,CYP3A5,ALK,CYP2B6,MET
Canagliflozin	0.068	-0.0629277	0.474912	0.880688	ABCB1,CYP3A4,ABCC2,ABCG2,UGT1A9,ORM1,UGT2B4,SLC5A2
Velpatasvir	0.068	-0.0629277	0.474912	0.880688	ABCB1,CYP3A4,ABCG2,SLCO1B1,SLCO1B3,CYP2C8,SLCO2B1,CYP2B6,NS5A
Tezacaftor	0.068	-0.0629277	0.474912	0.880688	ABCB1,CYP3A4,CYP3A5,ABCG2,CFTR
Favipiravir	0.068	-0.0629277	0.474912	0.880688	ABCB1,XDH,CYP2E1,ALB,SLC22A6,SLC22A8,AOX1,CYP2C8,SLC22A12,PB1
Vasopressin	0.068	-0.0629277	0.474912	0.880688	AVPR2,AVPR1A,AVPR1B,ABCC2
Demeclocycline	0.068	-0.0629277	0.474912	0.880688	AVPR2
Terlipressin	0.068	-0.0629277	0.474912	0.880688	AVPR2,AVPR1A,AVPR1B
Atosiban	0.068	-0.0629277	0.474912	0.880688	AVPR2,AVPR1A,AVPR1B,OXTR
Lypressin	0.068	-0.0629277	0.474912	0.880688	AVPR2,AVPR1A,AVPR1B,ABCC2
Diethylcarbamazine	0.068	-0.0629277	0.474912	0.880688	PTGS1,BCHE,ALOX5
Acemetacin	0.068	-0.0629277	0.474912	0.880688	PTGS1,PTGS2,ABCC1,UGT2B7
Chlorphenesin	0.068	-0.0629277	0.474912	0.880688	PTGS2,CYP3A4,XDH,BCHE,CYP19A1
Nimesulide	0.068	-0.0629277	0.474912	0.880688	PTGS2,CYP3A4,PLA2G2E,LTF
Phylloquinone	0.068	-0.0629277	0.474912	0.880688	GGCX,BGLAP
Anisindione	0.068	-0.0629277	0.474912	0.880688	GGCX
Lorazepam	0.068	-0.0629277	0.474912	0.880688	CYP3A4,UGT2B15
Doxycycline	0.068	-0.0629277	0.474912	0.880688	CYP3A4,SLC22A6,ABCB5
Flucloxacillin	0.068	-0.0629277	0.474912	0.880688	CYP3A4,ABCB11,pbpA
Aminoglutethimide	0.068	-0.0629277	0.474912	0.880688	CYP3A4,CYP2C19,CYP11A1,CYP19A1
Dicloxacillin	0.068	-0.0629277	0.474912	0.880688	CYP3A4,SLC15A1,SLC15A2,pbp3,penA,pbp2a,pbp1b,pbpA,pbpC
Ethosuximide	0.068	-0.0629277	0.474912	0.880688	CYP3A4,CYP2E1,CACNA1G
Clorazepic acid	0.068	-0.0629277	0.474912	0.880688	CYP3A4
Amphotericin B	0.068	-0.0629277	0.474912	0.880688	CYP3A4
Azatadine	0.068	-0.0629277	0.474912	0.880688	CYP3A4,HRH1
Imiquimod	0.068	-0.0629277	0.474912	0.880688	CYP3A4,TLR7,TLR8
Acetazolamide	0.068	-0.0629277	0.474912	0.880688	CYP3A4,SLC22A6,CA1,CA2,CA4,CA3,CA7,CA12,CA14,AQP1
Natamycin	0.068	-0.0629277	0.474912	0.880688	CYP3A4
Tinidazole	0.068	-0.0629277	0.474912	0.880688	CYP3A4,ABCB11
Salmeterol	0.068	-0.0629277	0.474912	0.880688	CYP3A4,ALB,CYP3A5,SLC22A2,SLC22A1,SLC22A3,ADRB1,ADRB2,CYP2C8,CYP3A7,ADRB3
Tioconazole	0.068	-0.0629277	0.474912	0.880688	CYP3A4,CYP2E1,CYP2C19,CYP19A1,ERG11,CYP51A1
Ergoloid mesylate	0.068	-0.0629277	0.474912	0.880688	CYP3A4
Candicidin	0.068	-0.0629277	0.474912	0.880688	CYP3A4
Brinzolamide	0.068	-0.0629277	0.474912	0.880688	CYP3A4,CA1,CA2,CA4,CA3,CA5A
Estazolam	0.068	-0.0629277	0.474912	0.880688	CYP3A4
Retapamulin	0.068	-0.0629277	0.474912	0.880688	CYP3A4,rplC
Fosamprenavir	0.068	-0.0629277	0.474912	0.880688	CYP3A4,pol
Cefradine	0.068	-0.0629277	0.474912	0.880688	CYP3A4,SLC22A6,SLC22A5,SLC15A1,SLC15A2,SLC47A1,mrcA
Quinupristin	0.068	-0.0629277	0.474912	0.880688	CYP3A4,rplJ,rplV
Prazepam	0.068	-0.0629277	0.474912	0.880688	CYP3A4
Roflumilast	0.068	-0.0629277	0.474912	0.880688	CYP3A4,PDE4B,PDE4D,PDE4A,PDE4C
Dalfopristin	0.068	-0.0629277	0.474912	0.880688	CYP3A4,vatD
Bifonazole	0.068	-0.0629277	0.474912	0.880688	CYP3A4,CYP2E1,CYP2B6,CYP19A1,ERG11
Pretomanid	0.068	-0.0629277	0.474912	0.880688	CYP3A4,SLC22A8,fas,inhA,efpA,lsr2,ddn
Rufinamide	0.068	-0.0629277	0.474912	0.880688	CYP3A4,CYP2E1,ALB,CES1,SCN9A,GRM5
Avanafil	0.068	-0.0629277	0.474912	0.880688	CYP3A4,PDE5A
Ambroxol	0.068	-0.0629277	0.474912	0.880688	CYP3A4
Pinacidil	0.068	-0.0629277	0.474912	0.880688	CYP3A4
Halcinonide	0.068	-0.0629277	0.474912	0.880688	CYP3A4,SMO
Lanreotide	0.068	-0.0629277	0.474912	0.880688	CYP3A4,SSTR2,SSTR5
Bedaquiline	0.068	-0.0629277	0.474912	0.880688	CYP3A4,atpE
Formestane	0.068	-0.0629277	0.474912	0.880688	CYP3A4
Macitentan	0.068	-0.0629277	0.474912	0.880688	CYP3A4,ALB,CYP2C19,EDNRA,EDNRB
Ivabradine	0.068	-0.0629277	0.474912	0.880688	CYP3A4,HCN2
Sonidegib	0.068	-0.0629277	0.474912	0.880688	CYP3A4,SMO
Fluprednisolone	0.068	-0.0629277	0.474912	0.880688	CYP3A4
Meprednisone	0.068	-0.0629277	0.474912	0.880688	CYP3A4,ALB,CYP3A5
Dihydroergocornine	0.068	-0.0629277	0.474912	0.880688	CYP3A4
Carbomycin	0.068	-0.0629277	0.474912	0.880688	CYP3A4
Doramectin	0.068	-0.0629277	0.474912	0.880688	CYP3A4
Eprinomectin	0.068	-0.0629277	0.474912	0.880688	CYP3A4
Oleandomycin	0.068	-0.0629277	0.474912	0.880688	CYP3A4
Selamectin	0.068	-0.0629277	0.474912	0.880688	CYP3A4
Tildipirosin	0.068	-0.0629277	0.474912	0.880688	CYP3A4
Tilmicosin	0.068	-0.0629277	0.474912	0.880688	CYP3A4
Tylosin	0.068	-0.0629277	0.474912	0.880688	CYP3A4
Melengestrol	0.068	-0.0629277	0.474912	0.880688	CYP3A4
Tylvalosin	0.068	-0.0629277	0.474912	0.880688	CYP3A4
Nomegestrol	0.068	-0.0629277	0.474912	0.880688	CYP3A4
Ebastine	0.068	-0.0629277	0.474912	0.880688	CYP3A4
Benzodiazepine	0.068	-0.0629277	0.474912	0.880688	CYP3A4
Methylprednisone	0.068	-0.0629277	0.474912	0.880688	CYP3A4
Macimorelin	0.068	-0.0629277	0.474912	0.880688	CYP3A4,GHSR
Dihydroergocristine	0.068	-0.0629277	0.474912	0.880688	CYP3A4,ABCB11
Lidoflazine	0.068	-0.0629277	0.474912	0.880688	CYP3A4
Fosnetupitant	0.068	-0.0629277	0.474912	0.880688	CYP3A4,TACR1
Hydrocortisone succinate	0.068	-0.0629277	0.474912	0.880688	CYP3A4,CYP2C8,CYP11B1,CYP11B2
Edetate calcium disodium anhydrous	0.068	-0.0629277	0.474912	0.880688	CYP3A4,CYP19A1,ADA,PON3,PON1
Edetate disodium anhydrous	0.068	-0.0629277	0.474912	0.880688	CYP3A4,CYP19A1,ADA,PON3,PON1
Ursodeoxycholic acid	0.068	-0.0629277	0.474912	0.880688	CYP2E1,ABCC2,ABCB11,SLC10A2,SLC10A1,NR1H4,ABCC4,AKR1C2,SLCO1A2
Dichlorobenzene	0.068	-0.0629277	0.474912	0.880688	CYP2E1
Tetradecyl hydrogen sulfate (ester)	0.068	-0.0629277	0.474912	0.880688	PROCR
Rose bengal	0.068	-0.0629277	0.474912	0.880688	ALB,LYZ,TF,LTF
Magnesium	0.068	-0.0629277	0.474912	0.880688	ALB,TRPM7,TRPM6,SLC41A3,CLDN16,SLC41A1,MRS2
Ammonia	0.068	-0.0629277	0.474912	0.880688	GLUL,GLS2,CPS1
Ramipril	0.068	-0.0629277	0.474912	0.880688	BCHE,ACE,BDKRB1,SLC15A1,SLC15A2
Pentagastrin	0.068	-0.0629277	0.474912	0.880688	BCHE,CCKBR
Succinylcholine	0.068	-0.0629277	0.474912	0.880688	BCHE,CHRNA10,CHRM3,CHRM1,CHRNA7,CHRM2
Profenamine	0.068	-0.0629277	0.474912	0.880688	BCHE,GRIN3A,CHRM1,CHRM2
Perindopril	0.068	-0.0629277	0.474912	0.880688	BCHE,ACE,SLC15A1,SLC15A2,SFRP4
Benzonatate	0.068	-0.0629277	0.474912	0.880688	BCHE,SCN5A
Aclidinium	0.068	-0.0629277	0.474912	0.880688	BCHE,CHRM3,CHRM1,CHRM2,CHRM4,CHRM5
Foscarnet	0.068	-0.0629277	0.474912	0.880688	SLC22A6,SLC16A1,UL30,UL54
Carbetocin	0.068	-0.0629277	0.474912	0.880688	OXTR
Eflornithine	0.068	-0.0629277	0.474912	0.880688	ODC1
Valine	0.068	-0.0629277	0.474912	0.880688	BCAT1,BCAT1,SLC16A10,PCCB,PCCB,VARS1,VARS1
Acetic acid	0.068	-0.0629277	0.474912	0.880688	SLC16A1,SLCO2B1
Benzoic acid	0.068	-0.0629277	0.474912	0.880688	SLC16A1,SLC22A8,SLCO2B1,SLC15A1,cocE,cumD,DAO,nfsB,clcA,cpo,chqB,repA
Methantheline	0.068	-0.0629277	0.474912	0.880688	ACHE,CHRM3,CHRM1,CHRM2,CHRM4,CHRM5,HRH2
Acetylcholine	0.068	-0.0629277	0.474912	0.880688	ACHE,CHRNA7,SLC22A1,SLC22A5,CHRM3,CHRM1,CHRM2,CHRM4
Solriamfetol	0.068	-0.0629277	0.474912	0.880688	SLC22A2,SLC22A5,SLC22A4,SLC6A3,SLC6A2
Neomycin	0.068	-0.0629277	0.474912	0.880688	CASR,rpsL
Etelcalcetide	0.068	-0.0629277	0.474912	0.880688	CASR
DL-Methylephedrine	0.068	-0.0629277	0.474912	0.880688	ADRB1,ADRA2A
Xamoterol	0.068	-0.0629277	0.474912	0.880688	ADRB1
Enprofylline	0.068	-0.0629277	0.474912	0.880688	PDE4B,ADORA1,ADORA2A,ADORA2B,ADORA3,PDE4A
Papaverine	0.068	-0.0629277	0.474912	0.880688	PDE4B,PDE10A
Sodium acetate	0.068	-0.0629277	0.474912	0.880688	ACSS2
Aurothioglucose	0.068	-0.0629277	0.474912	0.880688	ADCY1,ADCY2,ADCY5
Carboxin	0.068	-0.0629277	0.474912	0.880688	SDHA
Nandrolone decanoate	0.068	-0.0629277	0.474912	0.880688	MAOA,MAOB,CYP19A1,AR
Aluminum chloride	0.068	-0.0629277	0.474912	0.880688	GLUD1
Chlorambucil	0.068	-0.0629277	0.474912	0.880688	GSTP1,SLCO1A2
Carbocisteine	0.068	-0.0629277	0.474912	0.880688	GSTP1
Acamprosate	0.068	-0.0629277	0.474912	0.880688	SLC36A1,GRM5
Paraldehyde	0.068	-0.0629277	0.474912	0.880688	ALDH2
Monobenzone	0.068	-0.0629277	0.474912	0.880688	TYR
Brimonidine	0.068	-0.0629277	0.474912	0.880688	AOX1,ADRA2A,ADRA2B,ADRA2C
Masoprocol	0.068	-0.0629277	0.474912	0.880688	ALOX5,SHBG
Glymidine	0.068	-0.0629277	0.474912	0.880688	ABCC8,KCNJ1
Naltrexone	0.068	-0.0629277	0.474912	0.880688	UGT1A1,OPRM1,OPRK1,OPRD1,SIGMAR1
Butriptyline	0.068	-0.0629277	0.474912	0.880688	SLC6A4,HRH1,HTR2A
Fosinopril	0.068	-0.0629277	0.474912	0.880688	ACE,SLC15A1,SLC15A2
Moexipril	0.068	-0.0629277	0.474912	0.880688	ACE,SLC15A1,SLC15A2
Rescinnamine	0.068	-0.0629277	0.474912	0.880688	ACE
Spirapril	0.068	-0.0629277	0.474912	0.880688	ACE,SLC15A1,SLC15A2
Enalaprilat	0.068	-0.0629277	0.474912	0.880688	ACE,BDKRB1
Zofenopril	0.068	-0.0629277	0.474912	0.880688	ACE
Isometheptene	0.068	-0.0629277	0.474912	0.880688	SLC18A2,ADRA1A
Methylphenidate	0.068	-0.0629277	0.474912	0.880688	SLC6A3,SLC6A2,HTR1A,CES1A1
Phenmetrazine	0.068	-0.0629277	0.474912	0.880688	SLC6A3,SLC6A2
Diethylpropion	0.068	-0.0629277	0.474912	0.880688	SLC6A3,SLC6A2
Diphenylpyraline	0.068	-0.0629277	0.474912	0.880688	SLC6A3,HRH1
Ioflupane I-123	0.068	-0.0629277	0.474912	0.880688	SLC6A3
Thiethylperazine	0.068	-0.0629277	0.474912	0.880688	DRD2
Droperidol	0.068	-0.0629277	0.474912	0.880688	DRD2,ADRA1A
Amisulpride	0.068	-0.0629277	0.474912	0.880688	DRD2,HTR2A,DRD3,HTR7
Quinagolide	0.068	-0.0629277	0.474912	0.880688	DRD2
Edetic acid	0.068	-0.0629277	0.474912	0.880688	CYP19A1,ADA,PON3
Trihexyphenidyl	0.068	-0.0629277	0.474912	0.880688	CHRM3,CHRM1,CHRM2,CHRM4,CHRM5
Oxyphencyclimine	0.068	-0.0629277	0.474912	0.880688	CHRM3,CHRM1,CHRM2
Procyclidine	0.068	-0.0629277	0.474912	0.880688	CHRM3,CHRM1,CHRM2,CHRM4
Hyoscyamine	0.068	-0.0629277	0.474912	0.880688	CHRM3,CHRM1,CHRM2,CHRM4
Methscopolamine bromide	0.068	-0.0629277	0.474912	0.880688	CHRM3,CHRM1,CHRM2
Anisotropine methylbromide	0.068	-0.0629277	0.474912	0.880688	CHRM3,CHRM1,CHRM2
Homatropine methylbromide	0.068	-0.0629277	0.474912	0.880688	CHRM3,CHRM1,CHRM2,CHRM4,CHRM5
Tropicamide	0.068	-0.0629277	0.474912	0.880688	CHRM3,CHRM1,CHRM2,CHRM4
Brompheniramine	0.068	-0.0629277	0.474912	0.880688	CHRM3,CHRM1,CHRM2,HRH1,CHRM4,CHRM5
Glycopyrronium	0.068	-0.0629277	0.474912	0.880688	CHRM3,CHRM1,CHRM2
Bethanechol	0.068	-0.0629277	0.474912	0.880688	CHRM3,CHRM1,CHRM2,CHRM4
Diphenidol	0.068	-0.0629277	0.474912	0.880688	CHRM3,CHRM1,CHRM2
Hexocyclium	0.068	-0.0629277	0.474912	0.880688	CHRM3,CHRM1,CHRM2,CHRM4
Butylscopolamine	0.068	-0.0629277	0.474912	0.880688	CHRM3,CHRM2
Thonzylamine	0.068	-0.0629277	0.474912	0.880688	CHRM3,CHRM1,CHRM2,HRH1,CHRM4,CHRM5
Dicyclomine	0.068	-0.0629277	0.474912	0.880688	CHRM1,CHRM2
Flavoxate	0.068	-0.0629277	0.474912	0.880688	CHRM1,CHRM2
Indecainide	0.068	-0.0629277	0.474912	0.880688	SCN5A
Moricizine	0.068	-0.0629277	0.474912	0.880688	SCN5A
Prilocaine	0.068	-0.0629277	0.474912	0.880688	SCN5A
Metergoline	0.068	-0.0629277	0.474912	0.880688	SCN2A
Amylmetacresol	0.068	-0.0629277	0.474912	0.880688	SCN2A
Tetracaine	0.068	-0.0629277	0.474912	0.880688	RYR1,RYR2
Cryptenamine	0.068	-0.0629277	0.474912	0.880688	CHRM2
Rapacuronium	0.068	-0.0629277	0.474912	0.880688	CHRM2
Dimetindene	0.068	-0.0629277	0.474912	0.880688	CHRM2,HRH1
Epoprostenol	0.068	-0.0629277	0.474912	0.880688	P2RY12,PTGIR,PTGIS
Cangrelor	0.068	-0.0629277	0.474912	0.880688	P2RY12
Metaraminol	0.068	-0.0629277	0.474912	0.880688	ADRA1A
Tolazoline	0.068	-0.0629277	0.474912	0.880688	ADRA1A,HRH1,ADRA2A,ADRA2B,ADRA2C,HRH2
Apraclonidine	0.068	-0.0629277	0.474912	0.880688	ADRA1A,ADRA2A,ADRA2B
Naphazoline	0.068	-0.0629277	0.474912	0.880688	ADRA1A,ADRA2A
Tetryzoline	0.068	-0.0629277	0.474912	0.880688	ADRA1A
Indoramin	0.068	-0.0629277	0.474912	0.880688	ADRA1A
Levocabastine	0.068	-0.0629277	0.474912	0.880688	HRH1,NTSR2
Alverine	0.068	-0.0629277	0.474912	0.880688	HTR1A
Benzthiazide	0.068	-0.0629277	0.474912	0.880688	CA1,CA2,CA4,SLC12A3,CA9,CA12
Sodium carbonate	0.068	-0.0629277	0.474912	0.880688	CA1,CA2,CA4,CA9
Moxonidine	0.068	-0.0629277	0.474912	0.880688	ADRA2A,NISCH
Rilmenidine	0.068	-0.0629277	0.474912	0.880688	ADRA2A
Drotaverine	0.068	-0.0629277	0.474912	0.880688	CACNA1C,PDE4A
Ceruletide	0.068	-0.0629277	0.474912	0.880688	CCKAR
Miglustat	0.068	-0.0629277	0.474912	0.880688	UGCG
Azacitidine	0.068	-0.0629277	0.474912	0.880688	CDA,DNMT1
Calcium chloride	0.068	-0.0629277	0.474912	0.880688	S100A13
Gallium citrate Ga-67	0.068	-0.0629277	0.474912	0.880688	FTH1,FTL
Chlormezanone	0.068	-0.0629277	0.474912	0.880688	TSPO
Tetracosactide	0.068	-0.0629277	0.474912	0.880688	MC2R
Bremelanotide	0.068	-0.0629277	0.474912	0.880688	MC2R,MC1R,MC4R,MC3R,MC5R
Ethanolamine oleate	0.068	-0.0629277	0.474912	0.880688	F12
Magnesium carbonate	0.068	-0.0629277	0.474912	0.880688	TRPM7,TRPM6,SLC41A3,CNNM2
Dotatate gallium Ga-68	0.068	-0.0629277	0.474912	0.880688	SSTR2
Afamelanotide	0.068	-0.0629277	0.474912	0.880688	MC1R
Tyloxapol	0.068	-0.0629277	0.474912	0.880688	LPL
Corticorelin ovine triflutate	0.068	-0.0629277	0.474912	0.880688	CRHR1
Technetium Tc-99m tilmanocept	0.068	-0.0629277	0.474912	0.880688	MRC1
Gabapentin	0.094	-0.03619	0.485565	0.899437	BCAT1,SLC7A5,ADORA1,CACNA2D1,CACNA2D2,KCNQ3,KCNQ5
Ketamine	0.1	-0.0300197	0.488026	0.902984	CYP2C9,PTGS1,CYP3A4,BCHE,GRIN3A,NOS1,CYP2C8,CYP2B6,SLC6A2,DRD2,OPRM1,OPRK1,OPRD1,CHRNA7,TACR1,HTR3A
Lovastatin	0.102	-0.027963	0.488846	0.903492	ABCB1,CYP3A4,ABCC2,ALB,CYP2C19,ABCB11,SLCO1B1,SLCO1B3,ITGAL,HMGCR,CYP2C8,UGT1A1,HDAC2,SLCO2B1,SLCO1A2,UGT1A3,UGT2B7,PON3
Pralatrexate	0.111	-0.0187076	0.492537	0.907277	ABCC2,ABCG2,FPGS,DHFR,TYMS,SLC19A1
Clofarabine	0.111	-0.0187076	0.492537	0.907277	ABCG2,RRM1,POLA1,DCK
Fludarabine	0.111	-0.0187076	0.492537	0.907277	SLC29A1,RRM1,POLA1,DCK,SLC28A3
Metoclopramide	0.122	-0.00739548	0.49705	0.912016	CYP1A2,CYP2D6,ABCB1,CYP3A4,DRD2,CHRM1,ORM1,HTR3A,HTR4
Rifabutin	0.122	-0.00739548	0.49705	0.912016	CYP2C9,ABCB1,CYP3A4,CYP2C19,CYP2C8,CYP2B6,rpoA,rpoB,rpoC,HSP90AA1,HSP90B1
Somatostatin	0.122	-0.00739548	0.49705	0.912016	ABCB1,CYP3A4,SSTR2,SSTR5,SSTR1,SSTR3,SSTR4
Aminophylline	0.131	0.00185989	0.500742	0.912016	CYP1A2,CYP3A4,CYP2E1,HDAC2,ADORA1,ADORA3,PDE3A
Testosterone undecanoate	0.131	0.00185989	0.500742	0.912016	CYP2C9,ABCB1,CYP3A4,ALB,CYP3A5,CYP2C19,SLC10A1,ABCG2,SLCO1B3,CYP1B1,SLC22A2,SLC22A4,SLC22A8,MAOA,CYP11A1,CYP1A1,CYP2C8,SLCO1A2,SLC22A7,CYP2B6,SHBG,CYP19A1,CYP2A13,CYP3A7,SLC47A1,ESR1,AR,NR3C2,CYP3A43
Clarithromycin	0.131	0.00185989	0.500742	0.912016	ABCB1,CYP3A4,CYP3A5,ABCB11,SLCO1B1,SLCO1B1,SLCO1B3,SLCO1B3,SLC22A7,KCNH2,rplJ
Midostaurin	0.135	0.00597339	0.502383	0.912016	CYP1A2,CYP2D6,CYP2C9,CYP3A4,CYP2E1,CYP3A5,CYP2C19,PDGFRB,PDGFRA,PRKCA,CYP2C8,CYP2B6,CYP3A7,KDR,FLT3,KIT,CYP3A43
Loxapine	0.137	0.00803014	0.503204	0.912016	ADRB1,SLC6A4,SLC6A3,SLC6A2,DRD2,CHRM3,CHRM1,HTR2C,CHRM2,ADRA1A,ADRA1B,HRH1,HTR1D,HTR1B,HTR1A,DRD1,DRD5,HTR2A,DRD3,DRD4,HTR1E,HTR6,HTR7,ADRA2A,ADRA2B,ADRA2C,CHRM4,CHRM5,HTR5A,HRH2,HRH4,HTR3A
Alfuzosin	0.143	0.0142004	0.505665	0.912016	CYP3A4,KCNH2,ADRA1A,ADRA1B,ADRA1D
Pasireotide	0.143	0.0142004	0.505665	0.912016	CYP3A4,SSTR2,SSTR5,SSTR1,SSTR3
Sucrose	0.143	0.0142004	0.505665	0.912016	LYZ,TAS1R2,ampC,ATOX1,ams,ACTA1,bgl3,blaCTX-M-9a,hmuO,RTCB,scrY,sacB
Aripiprazole	0.15	0.021399	0.508536	0.912016	CYP2D6,CYP3A4,ALB,CYP3A5,ADRB1,ADRB2,SLC6A4,SLC6A3,DRD2,CHRM3,CHRM1,OPRM1,HTR2C,OPRK1,OPRD1,CYP3A7,CHRM2,ADRA1A,ADRA1B,HRH1,HTR1D,HTR1B,HTR1A,DRD1,DRD5,HTR2A,DRD3,DRD4,HTR1E,HTR6,HTR7,ADRA2A,ADRA2B,ADRA2C,CHRM4,CHRM5,HTR5A,HTR2B,HRH2,HRH4,HTR3A,HRH3
Pergolide	0.152	0.0234557	0.509357	0.912016	CYP3A4,DRD2,HTR2C,ADRA1A,ADRA1B,ADRA1D,HTR1D,HTR1B,HTR1A,DRD1,DRD5,HTR2A,DRD3,DRD4,HTR2B
Etoposide	0.159	0.0306544	0.512227	0.912016	CYP1A2,ABCB1,PTGS1,PTGS2,CYP3A4,CYP2E1,ABCC2,CYP3A5,ABCC10,ABCG2,ABCC1,GSTP1,GSTT1,ABCC3,ABCC6,UGT1A1,TOP2A,TOP2B
Morphine	0.159	0.0306544	0.512227	0.912016	ABCB1,CYP3A4,ALB,CYP2C8,UGT1A1,UGT2B15,OPRM1,OPRK1,OPRD1,UGT1A3,UGT1A8,UGT2B7,LY96,UGT2B4
Edotreotide gallium Ga-68	0.162	0.0337395	0.513458	0.912016	SSTR2,SSTR5,SSTR1,SSTR3
Trimipramine	0.166	0.037853	0.515098	0.912016	CYP2D6,CYP2C9,ABCB1,CYP2C19,SLC6A4,SLC6A3,SLC6A2,DRD2,HTR2C,ADRA1A,ADRA1B,HRH1,HTR1D,HTR1A,HTR2A,ADRA2A,ADRA2B,Htr2c,HTR3A
Gefitinib	0.168	0.0399097	0.515917	0.912016	EGFR,CYP2D6,CYP2C9,ABCB1,CYP3A4,ALB,CYP3A5,CYP2C19,ABCG2,CYP1A1,ORM1
Yohimbine	0.168	0.0399097	0.515917	0.912016	CYP2D6,CYP3A4,DRD2,HTR2C,HTR1D,HTR1B,HTR1A,HTR2A,DRD3,ADRA2A,ADRA2B,ADRA2C,HTR2B
Hydrocortisone acetate	0.168	0.0399097	0.515917	0.912016	ABCB1,CYP3A4,CYP3A5,ABCG2,SLC22A8,HSD3B1,HSD11B2,CYP2C8,SLCO1A2,SHBG,NR3C1,SERPINA6,CYP3A7,CYP11B1,ANXA1,CYP11B2
Hydrocortisone butyrate	0.168	0.0399097	0.515917	0.912016	ABCB1,CYP3A4,CYP3A5,ABCG2,SLC22A8,HSD3B1,HSD11B2,CYP2C8,SLCO1A2,SHBG,NR3C1,SERPINA6,CYP3A7,CYP11B1,ANXA1,CYP11B2
Hydrocortisone probutate	0.168	0.0399097	0.515917	0.912016	ABCB1,CYP3A4,CYP3A5,ABCG2,SLC22A8,HSD3B1,HSD11B2,CYP2C8,SLCO1A2,SHBG,NR3C1,SERPINA6,CYP3A7,CYP11B1,ANXA1,CYP11B2
Hydrocortisone valerate	0.168	0.0399097	0.515917	0.912016	ABCB1,CYP3A4,CYP3A5,ABCG2,SLC22A8,HSD3B1,HSD11B2,CYP2C8,SLCO1A2,SHBG,NR3C1,SERPINA6,CYP3A7,CYP11B1,ANXA1,CYP11B2
Dexamethasone	0.173	0.0450516	0.517967	0.912016	ABCB1,CYP3A4,CYP2E1,ABCC2,ALB,CYP4A11,CYP3A5,CYP2C19,ABCB11,ABCG2,NOS2,SLC22A8,HSD11B1,HSD11B2,CYP17A1,NR1I2,CYP1A1,CYP2C8,CYP2A6,SLCO1A2,CYP2B6,NR3C1,CYP3A7,CYP11B1,ANXA1,CYP3A43,NR0B1
Dexamethasone acetate	0.173	0.0450516	0.517967	0.912016	ABCB1,CYP3A4,CYP2E1,ABCC2,ALB,CYP4A11,CYP3A5,CYP2C19,ABCB11,ABCG2,NOS2,SLC22A8,HSD11B1,HSD11B2,CYP17A1,NR1I2,CYP1A1,CYP2C8,CYP2A6,SLCO1A2,CYP2B6,NR3C1,CYP3A7,CYP11B1,ANXA1,CYP3A43,NR0B1
Albendazole	0.176	0.0481367	0.519196	0.912016	CYP1A2,ABCB1,CYP3A4,CYP2C19,CYP1A1,TUBA1A,TUBB4B,SO_0970
Meperidine	0.179	0.0512219	0.520426	0.912016	CYP1A2,CYP2D6,ABCB1,CYP3A4,ALB,CYP2C19,GRIN2D,GRIN1,GRIN2A,GRIN2B,GRIN2C,SLC6A4,CYP2B6,SLC6A3,SLC6A2,OPRM1,OPRK1,CES1,ORM1
Vemurafenib	0.179	0.0512219	0.520426	0.912016	CYP1A2,CYP2D6,CYP2C9,ABCB1,CYP3A4,ALB,ABCG2,ABCC1,CYP2C8,CYP2B6,ORM1,BRAF
Aripiprazole lauroxil	0.181	0.0532786	0.521245	0.912016	CYP2D6,CYP3A4,ALB,CYP3A5,DRD2,CHRM3,CHRM1,HTR2C,CYP3A7,CHRM2,ADRA1A,ADRA1B,HRH1,HTR1D,HTR1B,HTR1A,DRD1,DRD5,HTR2A,DRD3,DRD4,HTR1E,HTR6,HTR7,ADRA2A,ADRA2B,ADRA2C,CHRM4,CHRM5,HTR3A
Nimodipine	0.183	0.0553353	0.522064	0.912016	CYP3A4,CACNA1C,CACNB2,CACNA1D,CACNA1S,CACNB1,AHR,CACNA1F,CACNB3,CACNB4,NR3C2
Amitriptyline	0.189	0.0615056	0.524522	0.912016	CYP1A2,CYP2D6,CYP2C9,ABCB1,CYP3A4,ALB,CYP3A5,CYP2C19,CYP2C8,SLC6A4,CYP2B6,SLC6A2,OPRM1,HTR2C,OPRK1,OPRD1,UGT1A4,ADRA1A,ADRA1B,ADRA1D,HRH1,HTR1D,HTR1B,HTR1A,ORM1,HTR2A,HTR6,HTR7,ADRA2A,HRH2,NTRK1,NTRK2,KCNQ2,KCNA1,HRH4,SIGMAR1,KCNQ3,Htr2c,UGT2B10
Promethazine	0.193	0.0656191	0.526159	0.912016	CYP2D6,CYP2C9,ABCB1,ALB,ABCC3,ABCC4,CYP2B6,DRD2,CHRM3,CHRM1,CHRM2,HRH1,CHRM4,CHRM5,HRH2,CALM1
Nefazodone	0.193	0.0656191	0.526159	0.912016	CYP2D6,ABCB1,CYP3A4,ABCB11,SLCO1B3,SLCO2B1,SLC6A4,KCNH2,SLC6A3,SLC6A2,HTR2C,ADRA1A,ADRA1B,HTR1A,HTR2A,ADRA2A,CYP2B
Rilpivirine	0.193	0.0656191	0.526159	0.912016	CYP2D6,ABCB1,CYP3A4,ALB,CYP2C19,ABCG2,SLCO1B1,SLCO1B3,NR1I2,CYP2B6,pol
Hydrocortisone aceponate	0.193	0.0656191	0.526159	0.912016	ABCB1,CYP3A4,CYP3A5,ABCG2,SLC22A8,HSD3B1,HSD11B2,CYP2C8,SLCO1A2,SHBG,NR3C1,SERPINA6,CYP3A7,ANXA1
Hydrocortisone cypionate	0.193	0.0656191	0.526159	0.912016	ABCB1,CYP3A4,CYP3A5,ABCG2,SLC22A8,HSD3B1,HSD11B2,CYP2C8,SLCO1A2,SHBG,NR3C1,SERPINA6,CYP3A7,ANXA1
Hydrocortisone phosphate	0.193	0.0656191	0.526159	0.912016	ABCB1,CYP3A4,CYP3A5,ABCG2,SLC22A8,HSD3B1,HSD11B2,CYP2C8,SLCO1A2,SHBG,NR3C1,SERPINA6,CYP3A7,ANXA1
Fenoldopam	0.193	0.0656191	0.526159	0.912016	ADRA1A,ADRA1B,ADRA1D,DRD1,DRD5,ADRA2A,ADRA2B,ADRA2C
Vinorelbine	0.194	0.0666475	0.526569	0.912016	CYP2D6,CYP3A4,TUBB
Nitrazepam	0.194	0.0666475	0.526569	0.912016	CYP3A4,CYP2E1,SCN1A
Cinchocaine	0.194	0.0666475	0.526569	0.912016	BCHE,SCN5A,SCN10A,CALM1
Pentoxyverine	0.194	0.0666475	0.526569	0.912016	KCNH2,OPRM1,OPRK1,SIGMAR1
Testosterone	0.202	0.0748745	0.529843	0.912016	CYP2C9,CYP3A4,ALB,CYP3A5,CYP2C19,SLC10A1,ABCG2,SLCO1B3,CYP1B1,SLC22A8,MAOA,CYP11A1,CYP1A1,CYP2C8,SLC22A7,CYP2B6,SHBG,CYP19A1,CYP2A13,CYP3A7,ESR1,AR,NR3C2,CYP3A43
Atomoxetine	0.211	0.0841298	0.533523	0.912016	FCGR1A,CYP2D6,ALB,CYP2C19,SLC6A4,SLC6A2,OPRK1,KCNJ3
Zolmitriptan	0.211	0.0841298	0.533523	0.912016	CYP1A2,ABCB1,MAOA,HTR1D,HTR1B,HTR1F,HTR1A,HTR2A,HTR1E,HTR7,HTR2B
Oxycodone	0.211	0.0841298	0.533523	0.912016	CYP2D6,CYP3A4,ALB,CYP3A5,OPRM1,OPRK1,OPRD1
Clofazimine	0.211	0.0841298	0.533523	0.912016	CYP2D6,ABCB1,CYP3A4,ALB,CYP3A5,ABCG2,ABCC1,PPARG,CYP2C8,KCNA3
Celiprolol	0.211	0.0841298	0.533523	0.912016	CYP2D6,ADRB1,ADRB2,ADRA2A,ADRA2B,ADRA2C,ADRB3
Nebivolol	0.211	0.0841298	0.533523	0.912016	CYP2D6,CYP3A4,ALB,CYP2C19,ADRB1,ADRB2,ADRB3
Hydromorphone	0.211	0.0841298	0.533523	0.912016	CYP2C9,ALB,OPRM1,OPRK1,OPRD1,UGT1A3,UGT2B7
Lumacaftor	0.211	0.0841298	0.533523	0.912016	CYP2C9,ABCB1,CYP3A4,ALB,CYP2C19,CYP2C8,CFTR,CYP2B6
Ferrous sulfate anhydrous	0.211	0.0841298	0.533523	0.912016	TF,HBA1,HBA2,CP,SLC11A2,HEPH,HAMP,CYBRD1,SLC40A1
Amoxapine	0.217	0.0903001	0.535976	0.912016	CYP2D6,SLC6A4,SLC6A3,SLC6A2,DRD2,CHRM1,HTR2C,ADRA1A,HRH1,HTR1B,HTR1A,GABRA1,ORM1,DRD1,HTR2A,DRD3,DRD4,HTR6,HTR7,ADRA2A,HTR2B,HRH4,HTR3A
Dacarbazine	0.219	0.0923568	0.536793	0.912016	CYP1A2,CYP2E1,CYP1A1,PGD,POLA2
Clonidine	0.222	0.0954419	0.538018	0.912016	CYP1A2,CYP2D6,ABCB1,CYP3A4,ALB,CYP3A5,SLC22A3,SLC22A5,SLC22A4,CYP1A1,ADRA1A,ADRA1B,ADRA1D,ADRA2A,ADRA2B,ADRA2C
Lisuride	0.222	0.0954419	0.538018	0.912016	CYP3A4,DRD2,HTR2C,HTR1D,HTR1B,HTR1A,DRD1,DRD5,HTR2A,DRD3,DRD4,HTR7,ADRA2A,ADRA2B,ADRA2C,HTR2B
Carvedilol	0.224	0.0974987	0.538835	0.912016	CYP1A2,CYP2D6,CYP2C9,ABCB1,CYP3A4,XDH,CYP2E1,ALB,VEGFA,ADRB1,ADRB2,NDUFC2,CYP1A1,UGT1A1,KCNH2,UGT2B7,ADRA1A,ADRA1B,ADRA1D,ADRA2A,ADRA2B,ADRA2C,UGT2B4,VCAM1,NPPB,GJA1,SELE,HIF1A,KCNJ4,KCNJ2
Erlotinib	0.235	0.108811	0.543324	0.912016	EGFR,CYP1A2,CYP2D6,ABCB1,CYP3A4,ALB,CYP3A5,ABCG2,CYP1B1,NR1I2,CYP1A1,CYP2C8,UGT1A1,SLCO2B1,ORM1
Oxybutynin	0.235	0.108811	0.543324	0.912016	CYP2D6,CYP3A4,ALB,CYP3A5,CYP2C8,CHRM3,CHRM1,CHRM2,ORM1
Nicotinamide	0.235	0.108811	0.543324	0.912016	CYP2D6,CYP3A4,CYP2E1,LDHA,PARP1,SIRT5,BST1,eta
Dronabinol	0.235	0.108811	0.543324	0.912016	CYP2C9,ABCB1,PTGS1,CYP3A4,ABCG2,CNR1,CNR2
Felbamate	0.235	0.108811	0.543324	0.912016	CYP2C9,CYP3A4,CYP2E1,CYP2C19,GRIN2A,GRIN2B
Artesunate	0.235	0.108811	0.543324	0.912016	ABCB1,ALB,ABCG2,SLCO1B1,SLC22A8,CYP2A6,UGT1A9,UGT2B7,EXP-1
Finasteride	0.235	0.108811	0.543324	0.912016	CYP3A4,CYP3A5,CYP3A7,SRD5A1,AKR1D1,SRD5A2,Slc12a5
Iron Dextran	0.235	0.108811	0.543324	0.912016	TF,HBB,HBA1,HBA2,FTH1,FTL
Sertindole	0.24	0.113953	0.545362	0.912016	CYP2D6,CYP3A4,KCNH2,DRD2,HTR2C,ADRA1A,ADRA1B,ADRA1D,HTR2A,HTR6
Chlorpromazine	0.246	0.120123	0.547807	0.912016	CYP1A2,CYP2D6,ABCB1,CYP3A4,CYP2E1,ALB,BCHE,ABCB11,KCNH2,DRD2,CHRM3,CHRM1,HTR2C,ADRA1A,ADRA1B,HRH1,HTR1A,DRD1,DRD5,HTR2A,DRD3,DRD4,HTR6,HTR7,HRH4,SMPD1,CALM1
Cisplatin	0.256	0.130407	0.551878	0.912016	MPO,CYP2C9,ABCB1,PTGS2,XDH,ABCC2,ALB,BCHE,CYP4A11,ABCG2,A2M,SLC22A2,GSTM1,GSTP1,GSTT1,ABCC3,ABCC5,NQO1,SOD1,ABCC6,CYP2B6,nat,MT1A,MPG,TF,ATOX1,MT2A,SLC31A1,SLC31A2,ATP7B,ATP7A
Nortriptyline	0.256	0.130407	0.551878	0.912016	CYP1A2,CYP2D6,ABCB1,CYP3A4,CYP2E1,ALB,CYP3A5,CYP2C19,SLC6A4,SLC6A2,SLC6A2,DRD2,HTR2C,ADRA1A,ADRA1B,ADRA1D,HRH1,HTR1A,ORM1,HTR2A,Htr2c
Levetiracetam	0.256	0.130407	0.551878	0.912016	ABCB1,CACNA1B,SV2A
Benazepril	0.256	0.130407	0.551878	0.912016	MTHFR,ACE,SLC15A1,SLC15A2
Potassium nitrate	0.256	0.130407	0.551878	0.912016	KCNH2,onr,MUC1
Decitabine	0.256	0.130407	0.551878	0.912016	DCK,DNMT1
Desipramine	0.268	0.142747	0.556755	0.912016	CYP1A2,CYP2D6,ABCB1,CYP3A4,CYP2E1,SLC22A2,SLC22A1,SLC22A3,SLC22A5,SLC22A4,ADRB1,ADRB2,SLC6A4,CYP2B6,SLC6A2,DRD2,CHRM3,CHRM1,HTR2C,CHRM2,HRH1,HTR1A,ORM1,HTR2A,CHRM4,CHRM5,SMPD1
Ibrutinib	0.268	0.142747	0.556755	0.912016	CYP2D6,CYP3A4,ALB,CYP3A5,BTK
Candesartan cilexetil	0.268	0.142747	0.556755	0.912016	CYP2C9,ABCB1,PTGS1,CYP2C8,AGTR1,UGT1A3
Tolbutamide	0.268	0.142747	0.556755	0.912016	CYP2C9,ALB,CYP2C18,CYP2C19,SLC22A6,CYP2C8,ABCC8,SLCO2B1,SLCO1A2,SLC15A1,SLC15A2,KCNJ1
Ivermectin	0.268	0.142747	0.556755	0.912016	ABCB1,CYP3A4,ABCC2,ABCG2,SLCO1B1,SLCO1B3,ABCC1,GLRA3,GABRB3
Telmisartan	0.268	0.142747	0.556755	0.912016	ABCB1,ABCC2,CYP2C19,ABCB11,ABCG2,PPARG,AGTR1,UGT1A3
Daclatasvir	0.268	0.142747	0.556755	0.912016	ABCB1,CYP3A4,CYP3A5,ABCG2,SLCO1B1,SLCO1B3,CYP3A7,CYP3A43,NS5A
Paritaprevir	0.268	0.142747	0.556755	0.912016	ABCB1,CYP3A4,CYP3A5,ABCG2,SLCO1B1,SLCO1B3,UGT1A1,NS3/4A
Troleandomycin	0.268	0.142747	0.556755	0.912016	ABCB1,CYP3A4,CYP3A5,NR1I2,CYP2C8,CYP3A7,CYP3A43,rpmF,rplD
Desflurane	0.268	0.142747	0.556755	0.912016	ALB,GRIA1,GLRA1,MT-ND1,KCNA1,ATP5F1D
Bazedoxifene	0.268	0.142747	0.556755	0.912016	UGT1A4,UGT1A8,UGT1A10,ESR1,ESR2
Doxepin	0.279	0.154059	0.561218	0.912016	CYP1A2,CYP2D6,CYP2C9,ABCB1,CYP3A4,ALB,CYP2C19,SLC6A4,KCNH2,SLC6A2,CHRM3,CHRM1,HTR2C,CHRM2,ADRA1A,ADRA1B,ADRA1D,HRH1,HTR1A,ORM1,HTR2A,HTR6,CHRM4,CHRM5,HTR2B,HRH2,HRH4
Isradipine	0.283	0.158173	0.56284	0.912016	CYP3A4,ABCB11,CACNA2D1,CACNA1C,CACNB2,CACNA1H,CACNA2D2,CACNA1D,CACNA1S
Loperamide	0.284	0.159201	0.563245	0.912016	CYP2D6,ABCB1,CYP3A4,CYP2C8,CYP2B6,OPRM1,OPRK1,OPRD1,NR1I3,CALM1,CACNA1A,POMC
Adenosine phosphate	0.284	0.159201	0.563245	0.912016	CREB1,PDE4B,PRKAB1,HINT1,PDE4D,ACSS2,PRKAA1,ADCY1,ACSL1,FBP1,ADK,AMPD1,APRT
Abemaciclib	0.29	0.165371	0.565674	0.912016	CYP1A2,CYP2D6,CYP2C9,ABCB1,CYP3A4,ALB,ABCG2,SLC22A2,CYP2C8,CYP2B6,SLC47A1,SLC47A2,CDK4,CDK6
Oxcarbazepine	0.29	0.165371	0.565674	0.912016	ABCB1,CYP3A4,ALB,CYP3A5,CYP2C19,AKR1C4,AKR1C3,AKR1C1,AKR1C2,CBR1,CBR3
Lindane	0.29	0.165371	0.565674	0.912016	GLRA1,GLRB,GLRA3,GLRA2,NR1I2,ESR1,PGR,GABRB1,GABRB3,GABRR1
Topiramate	0.298	0.173598	0.568909	0.912016	ABCB1,CYP3A4,ALB,CYP2C19,CA1,CA2,CA4,GABRA1,CA3,CACNA1E
Olaparib	0.298	0.173598	0.568909	0.912016	ABCB1,CYP3A4,CYP3A5,ABCG2,CYP2B6,PARP1,PARP2,PARP3
Streptozocin	0.318	0.194166	0.576977	0.912016	CYP1A2,ABCB1,CYP2E1,CYP1A1,SLC2A2,BT_4395,OGA
Warfarin	0.318	0.194166	0.576977	0.912016	CYP1A2,CYP2C9,CYP3A4,ALB,CYP2C18,CYP2C19,NR1I2,CYP2C8,VKORC1,ORM1
Norfloxacin	0.318	0.194166	0.576977	0.912016	CYP1A2,CYP3A4,SLC22A6,SLC22A5,CYP1A1,parC,gyrA,TOP2A
Acenocoumarol	0.318	0.194166	0.576977	0.912016	CYP1A2,CYP2C9,ABCB1,CYP3A4,ALB,CYP2C19,VKORC1,ORM1
Asenapine	0.318	0.194166	0.576977	0.912016	CYP1A2,CYP2D6,CYP3A4,ALB,ADRB1,ADRB2,DRD2,HTR2C,UGT1A4,ADRA1A,HRH1,HTR1B,HTR1A,DRD1,HTR2A,DRD3,DRD4,HTR6,HTR7,ADRA2A,ADRA2B,ADRA2C,HTR5A,HTR2B,HRH2
Selumetinib	0.318	0.194166	0.576977	0.912016	CYP1A2,CYP2C9,ABCB1,CYP3A4,CYP2E1,ALB,CYP3A5,CYP2C19,ABCG2,CYP2C8,UGT1A1,UGT1A3,MAP2K1,MAP2K2
Midodrine	0.318	0.194166	0.576977	0.912016	CYP2D6,SLC15A1,ADRA1A,ADRA1B,ADRA1D
Epinastine	0.318	0.194166	0.576977	0.912016	CYP2D6,ABCB1,CYP3A4,CYP2B6,ADRA1A,HRH1,HTR2A,HTR7,ADRA2A,HRH2
Oxymorphone	0.318	0.194166	0.576977	0.912016	CYP2D6,CYP3A4,OPRM1,OPRD1
Paliperidone	0.318	0.194166	0.576977	0.912016	CYP2D6,ABCB1,CYP3A4,CYP3A5,DRD2,HTR2C,ADRA1A,ADRA1B,HRH1,HTR1D,HTR1A,DRD1,HTR2A,DRD3,DRD4,HTR7,ADRA2A,ADRA2B,ADRA2C
Dextroamphetamine	0.318	0.194166	0.576977	0.912016	CYP2D6,SLC18A2,SLC6A3,SLC6A3,TAAR1,SLC6A2,ADRA1B,tynA
Oxprenolol	0.318	0.194166	0.576977	0.912016	CYP2D6,SLC22A2,ADRB1,ADRB2,ADRB3
Pipotiazine	0.318	0.194166	0.576977	0.912016	CYP2D6,CYP3A4,ALB,CYP2C19,SLC22A1,DRD2,HTR1A,DRD1,HTR2A
Fesoterodine	0.318	0.194166	0.576977	0.912016	CYP2D6,ABCB1,CYP3A4,CHRM3,CHRM1,CHRM2,CHRM4,CHRM5
Eliglustat	0.318	0.194166	0.576977	0.912016	CYP2D6,ABCB1,CYP3A4,UGCG
Rolapitant	0.318	0.194166	0.576977	0.912016	CYP2D6,ABCB1,CYP3A4,ABCG2,TACR1
Ketorolac	0.318	0.194166	0.576977	0.912016	CYP2C9,PTGS1,PTGS2,CYP2C8,UGT2B7
Bosentan	0.318	0.194166	0.576977	0.912016	CYP2C9,CYP3A4,ABCB11,EDNRA,EDNRB
Parecoxib	0.318	0.194166	0.576977	0.912016	CYP2C9,PTGS2,CYP3A4,LTF
Enzalutamide	0.318	0.194166	0.576977	0.912016	CYP2C9,SERPINA7,ABCB1,CYP3A4,ALB,CYP3A5,CYP2C19,CYP2C8,CYP2B6,AR
Flurazepam	0.318	0.194166	0.576977	0.912016	ABCB1,CYP3A4,CYP2E1,SLC22A2,CYP2A6
Sofosbuvir	0.318	0.194166	0.576977	0.912016	ABCB1,ABCG2,HINT1,CES1A1,CMPK1,NME1,NS5b,CTSA
Loxoprofen	0.318	0.194166	0.576977	0.912016	PTGS1,PTGS2,UGT2B7,CBR1
Amcinonide	0.318	0.194166	0.576977	0.912016	CYP3A4,CYP3A5,NR3C1,ANXA1
Eplerenone	0.318	0.194166	0.576977	0.912016	CYP3A4,CYP3A5,CYP11B2,NR3C2
Fluocinonide	0.318	0.194166	0.576977	0.912016	CYP3A4,CYP3A5,NR3C1,SERPINA6,SMO
Etomidate	0.318	0.194166	0.576977	0.912016	SLC2A1,GABRA1,ADRA2B,CYP11B1,CYP11B2
Beta carotene	0.318	0.194166	0.576977	0.912016	RBP5,RBP4,RBP2,RBP3,RBP1,VLDLR,BCO1
Cyproheptadine	0.318	0.194166	0.576977	0.912016	CHRM3,CHRM1,HTR2C,UGT1A3,CHRM2,HRH1,HTR2A,HTR7
Naldemedine	0.318	0.194166	0.576977	0.912016	OPRM1,OPRK1,OPRD1,UGT1A3,ABCB5
Methotrimeprazine	0.335	0.211648	0.583809	0.912016	CYP2D6,CYP2E1,DRD2,CHRM3,CHRM1,HTR2C,CHRM2,ADRA1A,ADRA1B,ADRA1D,HRH1,DRD1,DRD5,HTR2A,DRD3,DRD4,ADRA2A,ADRA2B,ADRA2C,CHRM4,CHRM5
Buspirone	0.341	0.217818	0.586215	0.912016	CYP2D6,ABCB1,CYP3A4,ALB,CYP3A5,DRD2,CYP3A7,HTR1A,ORM1,DRD3,DRD4
Alosetron	0.343	0.219875	0.587016	0.912016	CYP1A2,CYP2C9,CYP3A4,CYP2E1,HTR3A
Lutetium Lu 177 dotatate	0.343	0.219875	0.587016	0.912016	SSTR2,SSTR5,SSTR1,SSTR3,SSTR4
Maprotiline	0.354	0.231187	0.591415	0.912016	CYP1A2,CYP2D6,SLC6A2,DRD2,CHRM3,CHRM1,HTR2C,CHRM2,HRH1,ORM1,HTR2A,HTR7,CHRM4,CHRM5
Imipramine	0.363	0.240443	0.595006	0.912016	CYP1A2,CYP2D6,ABCB1,CYP3A4,CYP2E1,ALB,CYP2C18,CYP2C19,SLC22A2,SLC22A3,SLC22A4,SLC6A4,KCNH2,CYP2B6,SLC6A3,SLC6A2,DRD2,CHRM3,CHRM1,HTR2C,CYP3A7,CHRM2,ADRA1A,ADRA1B,ADRA1D,HRH1,HTR1A,ORM1,HTR2A,HTR6,HTR7,CHRM4,CHRM5,KCND2,KCND3,ORM2,KCNH1
Ciprofloxacin	0.365	0.242499	0.595803	0.912016	CYP1A2,ABCB1,CYP3A4,ALB,CYP3A5,KCNH2,CYP3A7,SLC47A1,SLC47A2,parC,gyrA,TOP2A,gyrA,parC,parE,mdtK
Propranolol	0.381	0.258953	0.602164	0.912016	CYP1A2,CYP2D6,ABCB1,CYP3A4,ALB,CYP3A5,CYP2C19,SLC22A2,ADRB1,ADRB2,MAOA,CYP1A1,CYP3A7,HTR1B,HTR1A,ORM1,ADRB3
Olanzapine	0.387	0.265124	0.604543	0.912016	CYP1A2,CYP2D6,CYP2C9,ABCB1,CYP3A4,ALB,CYP2C19,DRD2,CHRM3,CHRM1,HTR2C,UGT1A4,CHRM2,ADRA1A,ADRA1B,HRH1,ORM1,DRD1,DRD5,HTR2A,DRD3,DRD4,HTR6,CHRM4,FMO3,HTR3A
Quetiapine	0.387	0.265124	0.604543	0.912016	CYP2D6,ABCB1,CYP3A4,CYP3A5,CYP2C19,DRD2,CHRM3,CHRM1,HTR2C,CYP3A7,CHRM2,HRH1,HTR1D,HTR1B,HTR1A,DRD1,DRD5,HTR2A,DRD3,DRD4,HTR1E,HTR6,HTR7,ADRA2A,ADRA2B,ADRA2C,CHRM4,CHRM5,HTR3A
Capsaicin	0.402	0.280549	0.610472	0.912016	MPO,CYP1A2,PTGS2,CYP3A4,CYP2E1,GLUL,BCHE,DBH,TRPV1,MAOA,PHB2
Grepafloxacin	0.402	0.280549	0.610472	0.912016	CYP1A2,ABCB1,CYP3A4,ABCC2,SLC22A6,ABCC1,SLC22A2,SLC22A5,parC,gyrA
Rofecoxib	0.402	0.280549	0.610472	0.912016	CYP1A2,CYP2C9,PTGS1,PTGS2,CYP3A4,ABCC4,CYP2C8,ELN
Cyclobenzaprine	0.402	0.280549	0.610472	0.912016	CYP1A2,CYP2D6,CYP3A4,ALB,AOX1,SLC6A4,SLC6A2,HTR2C,UGT1A4,HTR2A,HTR6,HTR7,HTR2B,UGT2B10,TLR4
Clomipramine	0.402	0.280549	0.610472	0.912016	CYP1A2,CYP2D6,ABCB1,CYP3A4,ALB,CYP2C19,GSTP1,SLC6A4,SLC6A2,HTR2C,HTR2A,HTR2B
Thiothixene	0.402	0.280549	0.610472	0.912016	CYP1A2,CYP2D6,ALB,SLC22A1,DRD2,DRD1,HTR2A
Zotepine	0.402	0.280549	0.610472	0.912016	CYP1A2,CYP3A4,SLC6A4,SLC6A2,DRD2,HTR2A,HTR6,HTR7
Reboxetine	0.402	0.280549	0.610472	0.912016	CYP2D6,ABCB1,CYP3A4,SLC6A2
Codeine	0.402	0.280549	0.610472	0.912016	CYP2D6,CYP3A4,SLC22A1,OPRM1,OPRK1,OPRD1,UGT2B7,UGT2B4
Carteolol	0.402	0.280549	0.610472	0.912016	CYP2D6,ADRB1,ADRB2
Dextropropoxyphene	0.402	0.280549	0.610472	0.912016	CYP2D6,CYP3A4,OPRM1,OPRK1,OPRD1,CES1
Galantamine	0.402	0.280549	0.610472	0.912016	CYP2D6,ABCB1,CYP3A4,BCHE,ACHE,CHRNA7
Meclizine	0.402	0.280549	0.610472	0.912016	CYP2D6,ALB,HRH1,NR1I3
Mesoridazine	0.402	0.280549	0.610472	0.912016	CYP2D6,DRD2,HTR2A
Bicalutamide	0.402	0.280549	0.610472	0.912016	CYP2D6,CYP2C9,ABCB1,CYP3A4,CYP2C19,AR
Escitalopram	0.402	0.280549	0.610472	0.912016	CYP2D6,ABCB1,CYP3A4,CYP2C19,SLC6A4,SLC6A3,SLC6A2,DRD2,CHRM1,HTR2C,HRH1,HTR1A,HTR2A
Levobunolol	0.402	0.280549	0.610472	0.912016	CYP2D6,ADRB1,ADRB2
Metipranolol	0.402	0.280549	0.610472	0.912016	CYP2D6,ADRB1,ADRB2
Debrisoquine	0.402	0.280549	0.610472	0.912016	CYP2D6,ABCB1,CYP1A1,SLC6A2
Cariprazine	0.402	0.280549	0.610472	0.912016	CYP2D6,CYP3A4,DRD2,HRH1,HTR1A,HTR2A,DRD3,HTR2B
Alogliptin	0.402	0.280549	0.610472	0.912016	CYP2D6,CYP3A4,DPP4
Temsirolimus	0.402	0.280549	0.610472	0.912016	CYP2D6,ABCB1,CYP3A4,CYP3A5,CYP3A7,MTOR
Panobinostat	0.402	0.280549	0.610472	0.912016	CYP2D6,ABCB1,CYP3A4
Umeclidinium	0.402	0.280549	0.610472	0.912016	CYP2D6,ABCB1,CHRM3,CHRM1,CHRM2,CHRM4,CHRM5
Paramethadione	0.402	0.280549	0.610472	0.912016	CYP2C9,CYP3A4,CYP2E1,CYP2C8,CACNA1I
Delafloxacin	0.402	0.280549	0.610472	0.912016	CYP2C9,CYP3A4,CYP2E1,ALB,ABCG2,UGT1A1,UGT2B15,UGT1A3,ABCB5,gyrA,parC
Roxithromycin	0.402	0.280549	0.610472	0.912016	ABCB1,CYP3A4,CYP2B6,rplJ
Ezetimibe	0.402	0.280549	0.610472	0.912016	ABCB1,CYP3A4,ABCC2,ABCB11,ABCG2,SLCO1B1,ABCC3,NPC1L1,CYP2C8,UGT1A1,UGT2B15,UGT1A3,UGT2B7,SOAT1,ANPEP
Boceprevir	0.402	0.280549	0.610472	0.912016	ABCB1,CYP3A4,CYP3A5,NS3/4A
Oxiconazole	0.402	0.280549	0.610472	0.912016	CYP3A4,CYP2C19,NR1I2,ERG11,ERG7
Fluorometholone	0.402	0.280549	0.610472	0.912016	CYP3A4,CYP3A5,NR3C1,SERPINA6
Rimexolone	0.402	0.280549	0.610472	0.912016	CYP3A4,CYP3A5,NR3C1,SERPINA6
Paricalcitol	0.402	0.280549	0.610472	0.912016	CYP3A4,VDR,CYP24A1,UGT1A4
Sibutramine	0.402	0.280549	0.610472	0.912016	CYP3A4,SLC6A4,SLC6A3,SLC6A2
Rifaximin	0.402	0.280549	0.610472	0.912016	CYP3A4,CYP2C19,NR1I2,CYP2C8,rpoB
Cortisone acetate	0.402	0.280549	0.610472	0.912016	CYP3A4,CYP3A5,NR3C1
Rutin	0.402	0.280549	0.610472	0.912016	CYP3A4,AKR1C3,CBR1
Rimonabant	0.402	0.280549	0.610472	0.912016	CYP3A4,CNR1,GPR55
Saxagliptin	0.402	0.280549	0.610472	0.912016	CYP3A4,CYP3A5,ABCC1,SLC22A8,SLCO4C1,DPP4
Difluocortolone	0.402	0.280549	0.610472	0.912016	CYP3A4,CYP3A5,NR3C1,ANXA3
Dihydro-alpha-ergocryptine	0.402	0.280549	0.610472	0.912016	CYP3A4,DRD2,DRD3
Deflazacort	0.402	0.280549	0.610472	0.912016	CYP3A4,CYP3A5,NR3C1
Propiverine	0.402	0.280549	0.610472	0.912016	CYP3A4,CHRM3,CHRM1,FMO1,CHRM2,ADRA1A,CHRM4,CHRM5,FMO3,CACNA1C
Oxazepam	0.402	0.280549	0.610472	0.912016	ALB,UGT2B15,UGT1A9,UGT2B7
Adefovir dipivoxil	0.402	0.280549	0.610472	0.912016	SLC22A6,SLC22A3,ABCC4,ABCC5,P,AK2,AK4,NME1,NME2
D-Serine	0.402	0.280549	0.610472	0.912016	SLC16A10,SLC6A14,GRIN1,GLRA1,SERPINB3,shp
gamma-Aminobutyric acid	0.402	0.280549	0.610472	0.912016	GATM,SLC36A1,GABBR1,GABBR2
Naratriptan	0.402	0.280549	0.610472	0.912016	MAOA,HTR1D,HTR1B,HTR1F,HTR1A
Quinidine	0.404	0.282606	0.611261	0.912016	CYP1A2,CYP2D6,CYP2C9,ABCB1,CYP3A4,CYP2E1,ABCC2,ABCB11,SLCO1B1,SLC22A2,SLC22A1,SLC22A5,SLC22A4,SLC22A8,CYP1A1,CYP2C8,SLCO1A2,KCNH2,CYP2B6,SCN5A,CYP3A7,ADRA1A,ADRA1B,ADRA1D,ORM1,KCNK1,KCNK6
Diltiazem	0.406	0.284663	0.612049	0.912016	CYP2D6,ABCB1,CYP3A4,ALB,CYP3A5,CYP2C19,CYP2C8,CYP3A7,ORM1,CACNA1C,CACNG1
Erythromycin	0.408	0.28672	0.612836	0.912016	ABCB1,CYP3A4,ABCC2,CYP3A5,ABCB11,SLCO1B1,SLCO1B3,SLCO1A2,KCNH2,CYP3A7,MLNR
Memantine	0.408	0.28672	0.612836	0.912016	CYP2C19,SLC22A2,SLC22A4,GRIN1,CYP2A6,CYP2B6,DRD2,CHRNA7,SLC47A1,HTR3A,SLC9A1
Dolasetron	0.412	0.290833	0.61441	0.912016	CYP2D6,CYP2C9,CYP3A4,HTR3A
Nisoldipine	0.416	0.294947	0.615983	0.912016	ABCB1,CYP3A4,CYP3A5,CYP3A7,CACNA2D1,CACNA1C,CACNB2,CACNA1D,CACNA1S
Nitrendipine	0.419	0.298032	0.61716	0.912016	ABCB1,CYP3A4,CYP3A5,ABCB11,CYP3A7,CACNA2D1,CACNA1C,CACNB2,CACNA1H,CACNA2D2,CACNA1D,CACNA1S
Gemcitabine	0.423	0.302145	0.618729	0.912016	ABCB1,ABCC10,SLC29A1,RRM1,DCK,SLC28A3,TYMS,SLC28A1,SLC29A2,CMPK1,CDA
Nifedipine	0.424	0.303174	0.619121	0.912016	CYP1A2,CYP2D6,CYP2C9,ABCB1,CYP3A4,CYP2E1,ABCC2,ALB,CYP3A5,ABCB11,SLCO1B1,ABCC3,NR1I2,CYP1A1,CYP2C8,CYP2A6,CYP2B6,CACNA1C,CACNB2,CACNA1D,CACNA1S,KCND3,CALM1
Clozapine	0.429	0.308315	0.621079	0.912016	CYP1A2,CYP2D6,CYP2C9,ABCB1,CYP3A4,CYP2C19,GSTP1,CYP1A1,CYP2C8,CYP2A6,DRD2,CHRM3,CHRM1,HTR2C,UGT1A4,CHRM2,ADRA1A,ADRA1B,HRH1,HTR1D,HTR1B,HTR1A,DRD1,HTR2A,DRD3,DRD4,HTR1E,HTR6,HTR7,ADRA2A,ADRA2B,ADRA2C,CHRM4,CHRM5,FMO3,HRH4,HTR3A,CALY
Istradefylline	0.432	0.311401	0.622252	0.912016	CYP1A2,CYP2D6,CYP2C9,ABCB1,CYP3A4,ALB,CYP2C18,CYP3A5,SLC22A6,ABCG2,SLCO1B1,SLCO1B3,CYP1A1,CYP2C8,CYP2B6,ADORA1,ADORA2A,SLC47A1,SLC47A2,POU2F2
Tramadol	0.432	0.311401	0.622252	0.912016	CYP2D6,CYP3A4,TRPV1,UGT1A1,SLC6A4,CYP2B6,SLC6A2,CHRM3,CHRM1,OPRM1,HTR2C,OPRK1,OPRD1,CHRNA7,TACR1,SCN2A,ADORA1
Glyburide	0.432	0.311401	0.622252	0.912016	CYP2C9,ABCB1,CYP3A4,ABCC2,ALB,CYP3A5,CYP2C19,ABCB11,ABCB11,SLC22A6,ABCG2,ABCC1,ABCC3,ABCA1,ABCC9,CFTR,SLCO2B1,SLCO1A2,SLC22A7,SLC15A1,SLC15A2,CYP3A7,CPT1A,TRPM4
Irinotecan	0.432	0.311401	0.622252	0.912016	ABCB1,CYP3A4,ABCC2,ALB,BCHE,CYP3A5,ABCG2,SLCO1B1,ABCC1,SLC22A3,UGT1A1,CYP2B6,CYP3A7,UGT1A9,CES1,TOP1,TOP1MT,CES2
Theophylline	0.433	0.312429	0.622643	0.912016	CYP1A2,CYP2D6,CYP3A4,CYP2E1,CYP1B1,PDE4B,CYP1A1,HDAC2,SLC22A7,ADORA1,ADA,ADORA2A,ADORA2B,PDE5A,PDE3A,PDE4A,CPNE1,HM13,NOMO1,PARP1,RIC3,TTLL3
Levocarnitine	0.443	0.322713	0.626544	0.912016	MPO,XDH,SLCO1B1,SLC22A5,SLC22A5,SLC22A4,SLC22A4,SLC22A8,CES1,CRAT,SLC25A29,SLC25A20,CROT,CPT2,CPT1A,SLC22A16
Disopyramide	0.443	0.322713	0.626544	0.912016	CYP1A2,CYP3A4,SLC22A2,SLC22A1,KCNH2,CHRM3,CHRM1,SCN5A,CHRM2,ORM1,KCND2,KCND3,ORM2
Rifamycin	0.443	0.322713	0.626544	0.912016	CYP1A2,CYP2C9,ABCB1,CYP3A4,ALB,CYP2C19,SLCO1B1,SLCO1B3,SLCO2A1,CYP2C8,SLCO2B1,SLCO1A2,CYP2B6,SLC47A1,rpoA,rpoB,rpoC
Doxazosin	0.443	0.322713	0.626544	0.912016	CYP2D6,CYP2C9,ABCB1,CYP3A4,CYP2C19,SLC22A1,ADRA1A,ADRA1B,ADRA1D
Zuclopenthixol	0.443	0.322713	0.626544	0.912016	CYP2D6,CYP3A4,DRD2,ADRA1A,HRH1,DRD1,DRD5,HTR2A,ADRA2A
Gabapentin enacarbil	0.445	0.324769	0.627322	0.912016	SLC5A6,SLC5A8,CACNA2D1,CACNA2D2
Melphalan	0.445	0.324769	0.627322	0.912016	SLC22A3,SLC7A5
Pregabalin	0.445	0.324769	0.627322	0.912016	SLC1A1,SLC7A5,CACNA2D1
Trimetrexate	0.445	0.324769	0.627322	0.912016	DHFR,DHFR,SLC19A1
Phenacemide	0.445	0.324769	0.627322	0.912016	SCN1A
Phenazopyridine	0.445	0.324769	0.627322	0.912016	SCN1A
Naftifine	0.445	0.324769	0.627322	0.912016	SQLE
Butenafine	0.445	0.324769	0.627322	0.912016	SQLE
Thonzonium	0.445	0.324769	0.627322	0.912016	ATP6V1C1
Brivudine	0.445	0.324769	0.627322	0.912016	TK2,DNApol,TK
Diclofenac	0.456	0.336081	0.631595	0.912016	CYP1A2,CYP2C9,ABCB1,PTGS1,PTGS2,CYP3A4,CYP2E1,ALB,CYP2C18,CYP2C19,ABCB11,SLC22A6,SLCO1B1,ABCC1,SLC22A8,ABCC4,ALOX5,SLC22A11,CYP2C8,CYP2B6,UGT1A3,UGT1A9,UGT2B7,SLCO1C1,TTR,SCN4A,UGT2B4,KCNQ2,KCNQ3,PLA2G2A,ASIC1
Hydroxyzine	0.464	0.344308	0.634693	0.912016	CYP2D6,ABCB1,CYP3A4,ALB,CYP3A5,KCNH2,HRH1
Ondansetron	0.466	0.346365	0.635466	0.912016	CYP1A2,CYP2D6,CYP2C9,CYP3A4,CYP2E1,CYP3A5,OPRM1,CYP3A7,HTR1B,HTR1A,HTR3A,HTR4
Dabigatran etexilate	0.468	0.348422	0.636238	0.912016	F2,ABCB1,NQO2,UGT2B15,UGT1A9,UGT2B7,CES1,CES2
Leflunomide	0.468	0.348422	0.636238	0.912016	CYP1A2,CYP2C9,ABCG2,AHR,DHODH,PTK2B
Lopinavir	0.468	0.348422	0.636238	0.912016	CYP1A2,CYP2D6,CYP2C9,ABCB1,CYP3A4,ALB,CYP2C19,ABCB11,SLCO1B1,SLCO1B3,CYP2B6,pol,ORM1
Venlafaxine	0.468	0.348422	0.636238	0.912016	CYP2D6,ABCB1,CYP3A4,ABCG2,SLC6A4,SLC6A3,SLC6A2
Timolol	0.468	0.348422	0.636238	0.912016	CYP2D6,ABCB1,CYP2C19,ADRB1,ADRB2,E
Trazodone	0.468	0.348422	0.636238	0.912016	CYP2D6,ABCB1,CYP3A4,CYP3A5,SLC6A4,HTR2C,CYP3A7,ADRA1A,HRH1,HTR1A,HTR2A,ADRA2A,Htr2c
Netupitant	0.468	0.348422	0.636238	0.912016	CYP2D6,CYP2C9,ABCB1,CYP3A4,TACR1,CYP3A43
Alprazolam	0.468	0.348422	0.636238	0.912016	CYP2C9,CYP3A4,ALB,CYP3A5,CYP3A7
Atovaquone	0.468	0.348422	0.636238	0.912016	CYP2C9,ABCB1,CYP3A4,DHODH,MT-CYB,PFF0160c
Metyrapone	0.468	0.348422	0.636238	0.912016	CYP3A4,CYP2E1,ABCC3,CYP2A6,CYP11B1,CYP11B2,camC
Pramipexole	0.468	0.348422	0.636238	0.912016	SLC22A2,SLC22A1,SLC22A3,DRD2,HTR1A,DRD3,DRD4,ADRA2A
Oxygen	0.468	0.348422	0.636238	0.912016	HBB,HBA1,HBA2,MT-CO1,NOX1
Ferric pyrophosphate citrate	0.468	0.348422	0.636238	0.912016	HBB,HBA1,HBA2,FTH1,FTL
Sildenafil	0.485	0.365904	0.642782	0.912016	CYP2D6,CYP2C9,ABCB1,CYP3A4,CYP2E1,CYP3A5,CYP2C19,ABCC10,SLCO1B1,ABCC4,ABCC5,CYP3A7,PDE5A,PDE6G,PDE6H
Nateglinide	0.485	0.365904	0.642782	0.912016	CYP2D6,CYP2C9,PTGS1,CYP3A4,ALB,CYP3A5,SLC22A6,SLC16A1,PPARG,ABCC4,ABCC8,SLC15A1,SLC15A2,CYP3A7,UGT1A9,ORM1
Levodopa	0.485	0.365904	0.642782	0.912016	ALB,DDC,SLC16A10,SLC7A8,SLC7A5,SLC15A1,DRD2,DRD1,DRD5,DRD3,DRD4
Biotin	0.485	0.365904	0.642782	0.912016	PC,PCCB,HLCS,MCCC2,ACACB,MCCC1,PCCA,ACACA,CYP1B1,SLC5A6,SLC5A8
Propafenone	0.49	0.371046	0.644698	0.912016	CYP1A2,CYP2D6,ABCB1,CYP3A4,ADRB1,ADRB2,KCNH2,SCN5A
Doxorubicin	0.496	0.377216	0.646994	0.912016	CYP2D6,ABCB1,CYP3A4,XDH,ABCC2,ALB,ABCB11,ABCC10,ABCG2,ABCC1,CYP1B1,NOS3,NOS2,ABCC3,NOS1,AKR1C3,NDUFS7,NDUFS2,NDUFS3,AKR1A1,NQO1,POR,ABCC6,CYP2B6,TOP2A,RALBP1,CBR1,SLC22A16,CBR3,NOLC1,ABCB8
Duloxetine	0.497	0.378245	0.647376	0.912016	CYP1A2,CYP2D6,CYP2C9,ABCB1,ALB,SLC6A4,SLC6A3,SLC6A2
Zileuton	0.497	0.378245	0.647376	0.912016	CYP1A2,CYP2C9,PTGS1,CYP3A4,ALB,ALOX5,UGT1A9
Diacerein	0.497	0.378245	0.647376	0.912016	CYP1A2,CYP2D6,CYP2C9,CYP2E1,ALOX5,NR1H2,NR1H3
Atorvastatin	0.502	0.383387	0.649283	0.912016	CYP2D6,CYP2C9,ABCB1,CYP3A4,ABCC2,ALB,CYP3A5,CYP2C19,ABCB11,SLCO1B1,SLCO1B3,ABCC1,ABCC4,ABCC5,HMGCR,CYP2C8,UGT1A1,HDAC2,SLCO2B1,SLCO1A2,CYP2B6,CYP3A7,UGT1A3,AHR,NR1I3,DPP4
Flutamide	0.513	0.394699	0.653467	0.912016	CYP1A2,CYP3A4,CYP3A5,CYP2C19,CYP1B1,NR1I2,CYP1A1,AR,AHR
Oxymetholone	0.513	0.394699	0.653467	0.912016	CYP2D6,CYP3A4,ALB,CYP3A5,MAOA,SHBG,CYP3A7,AR,SRD5A1,CYP3A43,NPPB
Etodolac	0.513	0.394699	0.653467	0.912016	CYP2C9,PTGS1,PTGS2,ALB,SLC22A6,RXRA,UGT1A3,UGT1A9,UGT1A10,UGT2B7
Lomustine	0.527	0.409096	0.658765	0.912016	CYP2D6,CYP3A4,STMN4
Floxuridine	0.527	0.409096	0.658765	0.912016	CYP2C9,SERPINA7,TYMS,TYMP
Benzocaine	0.527	0.409096	0.658765	0.912016	ABCB1,CES1,SCN10A
Cyclandelate	0.527	0.409096	0.658765	0.912016	CYP3A4,CES1,CACNA2D1
Ritonavir	0.53	0.412181	0.659897	0.912016	CYP1A2,CYP2D6,CYP2C9,ABCB1,CYP3A4,ABCC2,ALB,CYP3A5,CYP2C19,ABCB11,ABCG2,SLCO1B1,SLCO1B3,ABCC1,NR1I2,CYP2C8,SLCO2B1,SLCO1A2,CYP2B6,CYP3A7,pol,ORM1
Mianserin	0.535	0.417323	0.661779	0.912016	CYP1A2,CYP2D6,CYP3A4,SLC6A4,CYP2B6,SLC6A3,SLC6A2,DRD2,HTR2C,OPRK1,HRH1,HTR1F,HTR1A,HTR2A,DRD3,HTR6,HTR7,ADRA2A,ADRA2B,ADRA2C,HTR2B,HRH4
Ivosidenib	0.543	0.42555	0.664782	0.912016	CYP2C9,ABCB1,CYP3A4,SLC22A8,CYP2C8,CYP2B6,IDH1
Kappadione	0.554	0.436862	0.668894	0.912016	F2,F10,F9,PROC,GGCX,F7,PROS1,POR,VKORC1
Flecainide	0.554	0.436862	0.668894	0.912016	CYP1A2,CYP2D6,CYP2C9,ABCB1,ALB,KCNH2,SCN5A,SLC47A1,SCN4A,RYR2
Thioridazine	0.554	0.436862	0.668894	0.912016	CYP2D6,CYP2E1,CYP2C19,KCNH2,DRD2,ADRA1A,ADRA1B,DRD1,HTR2A
Menadione	0.559	0.442004	0.670757	0.912016	F2,CYP1A2,F9,PROC,GGCX,XDH,PROS1,MTHFR,NQO2,AOX1,NQO1,CYP1A1,VKORC1,VKORC1L1,BGLAP,CYP2A6
Haloperidol	0.563	0.446118	0.672244	0.912016	CYP1A2,CYP2D6,CYP2C9,ABCB1,CYP3A4,CYP3A5,CYP2C19,GRIN2B,CYP1A1,SLC18A2,DRD2,CHRM3,HTR2C,CYP3A7,UGT1A9,ADRA1A,HRH1,HTR1A,DRD1,HTR2A,DRD3,HTR6,HTR7,ADRA2A,ADRA2B,ADRA2C,SIGMAR1,CBR1,MCHR1
Oxaliplatin	0.568	0.451259	0.674099	0.912016	MPO,ABCC2,ABCG2,SLC22A2,SLC22A3,GSTM1,GSTP1,GSTT1,NQO1,SOD1,MT1A,MT2A,SLC31A1,ATP7B,ATP7A
Bortezomib	0.568	0.451259	0.674099	0.912016	CYP1A2,CYP2D6,CYP2C9,ABCB1,CYP3A4,CYP2C19,SLCO1B3,PSMB5,PSMB1
Moxifloxacin	0.568	0.451259	0.674099	0.912016	CYP1A2,parC,gyrA,TOP2A
Trimethoprim	0.568	0.451259	0.674099	0.912016	CYP1A2,CYP2C9,ABCB1,CYP3A4,CYP2C8,SLC47A1,SLC47A2,folA
Enoxacin	0.568	0.451259	0.674099	0.912016	CYP1A2,parC,gyrA,TOP2A
Pefloxacin	0.568	0.451259	0.674099	0.912016	CYP1A2,parC,gyrA,TOP2A,topA
Trovafloxacin	0.568	0.451259	0.674099	0.912016	CYP1A2,parC,gyrA,TOP2A
Ethinylestradiol	0.568	0.451259	0.674099	0.912016	CYP1A2,CYP2C9,ABCB1,CYP3A4,ABCC2,ALB,CYP3A5,CYP2C19,ABCB11,SLC10A1,COMT,NR1I2,CYP2C8,UGT1A1,SLCO1A2,SHBG,UGT1A3,UGT1A4,UGT1A9,UGT2B7,ESR1,SULT1A3,SULT1E1
Lomefloxacin	0.568	0.451259	0.674099	0.912016	CYP1A2,ABCC2,SLC22A5,parC,gyrA,TOP2A
Frovatriptan	0.568	0.451259	0.674099	0.912016	CYP1A2,HTR1D,HTR1B
Tegaserod	0.568	0.451259	0.674099	0.912016	CYP1A2,CYP2D6,ABCB1,CYP2E1,ABCG2,CYP2C8,SLC6A4,HTR2C,HTR2A,HTR2B,HTR4
Ofloxacin	0.568	0.451259	0.674099	0.912016	CYP1A2,ABCC2,ABCB11,SLC22A6,ABCC1,SLC22A5,SLC22A4,parC,gyrA,TOP2A
Pirfenidone	0.568	0.451259	0.674099	0.912016	CYP1A2,FURIN
Abiraterone	0.568	0.451259	0.674099	0.912016	CYP1A2,CYP2D6,CYP2C9,CYP3A4,ALB,CYP2C19,ABCC1,CYP17A1,CYP2C8,ORM1,SULT2A1
Obeticholic acid	0.568	0.451259	0.674099	0.912016	CYP1A2,ABCB11,NR1H4
Lumateperone	0.568	0.451259	0.674099	0.912016	CYP1A2,CYP3A4,GRIN2B,AKR1C4,AKR1C1,CYP2C8,UGT1A1,SLC6A4,DRD2,UGT2B15,UGT1A4,DRD1,HTR2A,AKR1B10
Tipranavir	0.568	0.451259	0.674099	0.912016	CYP2D6,ABCB1,CYP3A4,CYP2C19,ABCB11,SLCO1B1,SLCO1B3,UGT1A1,SLCO2B1,pol
Ciclesonide	0.568	0.451259	0.674099	0.912016	CYP2D6,CYP3A4,NR3C1,SERPINA6,CES1
Solifenacin	0.568	0.451259	0.674099	0.912016	CYP2D6,CYP3A4,CYP1A1,CHRM3,CHRM1,CHRM2,CHRM4,CHRM5
Fusidic acid	0.568	0.451259	0.674099	0.912016	CYP2D6,CYP3A4,ABCC2,ABCB11,ABCG2,SLCO1B1,UGT1A1,cat3,fusA,cat
Iloperidone	0.568	0.451259	0.674099	0.912016	CYP2D6,CYP3A4,CYP2E1,CYP3A5,DRD2,CYP3A7,ADRA1A,HRH1,HTR1A,DRD1,HTR2A,DRD3,DRD4,HTR6,HTR7,ADRA2C
Cobicistat	0.568	0.451259	0.674099	0.912016	CYP2D6,ABCB1,CYP3A4,CYP3A5,ABCG2,SLCO1B1,SLCO1B3,CYP3A7,CYP3A43
Lasmiditan	0.568	0.451259	0.674099	0.912016	CYP2D6,ABCB1,ABCG2,SLC22A1,SLC47A1,SLC47A2,HTR1F
Sulfadiazine	0.568	0.451259	0.674099	0.912016	CYP2C9,CYP3A4,CYP2C8
Betamethasone	0.568	0.451259	0.674099	0.912016	CYP2C9,ABCB1,CYP3A4,ALB,CYP3A5,CYP2C19,CYP1B1,CYP2C8,CYP2A6,CYP2B6,NR3C1,SERPINA6,CYP19A1,CYP3A7
Nabilone	0.568	0.451259	0.674099	0.912016	CYP2C9,CYP2E1,CYP2C8,CNR1,CNR2
Valdecoxib	0.568	0.451259	0.674099	0.912016	CYP2C9,PTGS2,CYP3A4,UGT1A9,CA2,CA3
Losartan	0.568	0.451259	0.674099	0.912016	CYP2C9,ABCB1,CYP3A4,ALB,CYP2C19,ABCB11,SLC22A6,CYP2C8,UGT1A1,AGTR1,UGT1A3,UGT1A10,UGT2B7,UGT2B17,SLC22A12,SLC2A9
Flurbiprofen	0.568	0.451259	0.674099	0.912016	CYP2C9,PTGS1,PTGS2,ALB,SLC22A6,ABCC4,UGT1A1,UGT1A3,UGT1A9,UGT2B7,UGT2B4
Diazepam	0.568	0.451259	0.674099	0.912016	CYP2C9,ABCB1,PTGS1,CYP3A4,CYP2E1,ALB,CYP2C18,CYP3A5,CYP2C19,CYP2C8,CYP2B6,CYP3A7
Dorzolamide	0.568	0.451259	0.674099	0.912016	CYP2C9,CYP2E1,CA1,CA2,CA4,CA3,Cyp2b1,Cyp3a2
Methylprednisolone	0.568	0.451259	0.674099	0.912016	CYP2C9,ABCB1,CYP3A4,ALB,CYP2C19,CYP1B1,CYP2C8,CYP2A6,CYP2B6,NR3C1,ANXA1
Fenofibrate	0.568	0.451259	0.674099	0.912016	CYP2C9,ALB,CYP2C19,ABCB11,PPARA,AKR1B1,AKR1C3,AKR1C1,AKR1C2,NR1I2,CYP2C8,CYP2A6,UGT1A9,CES1,CBR1,MMP25
Sulfinpyrazone	0.568	0.451259	0.674099	0.912016	CYP2C9,CYP3A4,ABCC2,ABCC2,ABCB11,ABCC1,ABCC3,ABCC4,ABCC5,NR1I2,CYP2C8,ABCC6,CYP2B6,SLC22A12,FABP2
Noscapine	0.568	0.451259	0.674099	0.912016	CYP2C9,CYP3A4,SIGMAR1
Prasugrel	0.568	0.451259	0.674099	0.912016	CYP2C9,CYP3A4,ALB,CYP2C19,CYP2B6,P2RY12,CES2
Etravirine	0.568	0.451259	0.674099	0.912016	CYP2C9,ABCB1,CYP3A4,CYP2C19,gag-pol,ABCB4
Fosaprepitant	0.568	0.451259	0.674099	0.912016	CYP2C9,CYP3A4
Lesinurad	0.568	0.451259	0.674099	0.912016	CYP2C9,CYP3A4,SLC22A11,SLC22A12
Fluindione	0.568	0.451259	0.674099	0.912016	CYP2C9,CYP3A4
Tenofovir disoproxil	0.568	0.451259	0.674099	0.912016	ABCB1,ABCC2,SLC22A6,ABCC10,SLC22A8,ABCC4,pol,P,AK2,AK4
Itraconazole	0.568	0.451259	0.674099	0.912016	ABCB1,CYP3A4,CYP2E1,CYP3A5,CYP1A1,SLCO2B1,CYP2B6,CYP3A7,CYP51A1,ERG11
Ombitasvir	0.568	0.451259	0.674099	0.912016	ABCB1,ABCG2,CYP2C8,UGT1A4,NS5A
Elbasvir	0.568	0.451259	0.674099	0.912016	ABCB1,CYP3A4,CYP3A5,CYP3A7,CYP3A43,NS5A
Ertugliflozin	0.568	0.451259	0.674099	0.912016	ABCB1,ALB,ABCG2,UGT1A1,UGT1A4,UGT1A9,UGT2B7,SLC5A2
Lemborexant	0.568	0.451259	0.674099	0.912016	ABCB1,CYP3A4,CYP3A5,CYP2B6,HCRTR1,HCRTR2
Methylergometrine	0.568	0.451259	0.674099	0.912016	CYP3A4,DRD1,HTR2B
Tiagabine	0.568	0.451259	0.674099	0.912016	CYP3A4,UGT1A1,SLC6A1
Guanfacine	0.568	0.451259	0.674099	0.912016	CYP3A4,CYP2C19,SLC22A2,SLC22A1,SLC47A1,ADRA2A,ADRA2B
Milnacipran	0.568	0.451259	0.674099	0.912016	CYP3A4,SLC6A4,SLC6A2
Hydroxyprogesterone caproate	0.568	0.451259	0.674099	0.912016	CYP3A4,CYP3A5,CYP2C19,PGR
Pinaverium	0.568	0.451259	0.674099	0.912016	CYP3A4,CACNA1S
Bictegravir	0.568	0.451259	0.674099	0.912016	CYP3A4,UGT1A1,SLC47A1,pol,POU2F2
Deferoxamine	0.568	0.451259	0.674099	0.912016	XDH,APP
Isosorbide dinitrate	0.568	0.451259	0.674099	0.912016	CYP2E1,NPR1
Sulpiride	0.568	0.451259	0.674099	0.912016	BCHE,DRD2,CA2,DRD3,CA3
Flavone	0.568	0.451259	0.674099	0.912016	CYP1B1,ESRRA,ESRRB,ncsA
Phenylpropanolamine	0.568	0.451259	0.674099	0.912016	ADRB1,ADRB2,MAOA,DRD1
Taurine	0.568	0.451259	0.674099	0.912016	TGM6,GRIN2B,BAAT,GLRA1,GLRA3,GLRA2,SLC36A1,SLC15A1,GABBR1,tauD,cbh,SLC6A6
Rizatriptan	0.568	0.451259	0.674099	0.912016	MAOA,HTR1D,HTR1B,HTR1F
Glutathione disulfide	0.568	0.451259	0.674099	0.912016	MGST1,GSTM2,GSR
Glutethimide	0.568	0.451259	0.674099	0.912016	CYP11A1,GABRA1
Nitroglycerin	0.568	0.451259	0.674099	0.912016	ALDH2,NPR1
Amyl Nitrite	0.568	0.451259	0.674099	0.912016	ALDH2,NPR1
Probucol	0.568	0.451259	0.674099	0.912016	ABCA1,CES1
Nitroprusside	0.568	0.451259	0.674099	0.912016	CYP1A1,NPR1
Mazindol	0.568	0.451259	0.674099	0.912016	SLC6A4,SLC18A2,SLC6A3,SLC6A2
Dexmethylphenidate	0.568	0.451259	0.674099	0.912016	SLC6A4,SLC6A3,SLC6A2
Trandolapril	0.568	0.451259	0.674099	0.912016	ACE,SLC15A1,SLC15A2,CES1
Baclofen	0.568	0.451259	0.674099	0.912016	GABBR1,GABBR2
Homatropine	0.568	0.451259	0.674099	0.912016	CHRM3,CHRM1,CES1,CHRM2,CHRM4,CHRM5
Nalmefene	0.568	0.451259	0.674099	0.912016	OPRM1,OPRK1,OPRD1,UGT1A3,UGT1A8,UGT2B7
Sodium ferric gluconate complex	0.568	0.451259	0.674099	0.912016	HBB,HBA1,HBA2,FTL
Ketoconazole	0.584	0.467713	0.680005	0.919256	CYP1A2,CYP2D6,CYP2C9,ABCB1,CYP3A4,ALB,CYP3A5,CYP2C19,ABCB11,SLCO1B1,CYP1B1,CYP17A1,NR1I2,CYP1A1,CYP2C8,CYP2A6,UGT1A1,KCNH2,CYP2B6,SHBG,CYP19A1,UGT1A7,UGT2B7,CYP11B1,AR,NR1I3,ERG11,CYP21A2,CYP4F12,CYP4F2
Cyclosporine	0.606	0.490338	0.688052	0.929376	CYP2D6,ABCB1,CYP3A4,ABCC2,CAMLG,PPP3R2,PPIA,PPIF,CYP3A5,CYP2C19,ABCB11,SLC10A2,SLC10A1,SLC22A6,ABCC10,ABCG2,SLCO1B1,SLCO1B3
Troglitazone	0.61	0.494451	0.689506	0.93058	SERPINE1,CYP2C9,CYP3A4,CYP3A5,CYP2C19,ABCB11,SLCO1B1,PPARA,PPARD,PPARG,GSTP1,ACSL4,CYP1A1,CYP2C8,UGT1A1,CYP2B6,CYP19A1,UGT2B15,SLC29A1,ESRRG,ESRRA,CYP3A7,UGT1A3,UGT1A4,UGT1A6,UGT1A7,UGT1A8,UGT1A9,UGT1A10,UGT2B7
Elexacaftor	0.614	0.498565	0.690957	0.931021	CYP1A2,CYP2D6,CYP2C9,ABCB1,CYP3A4,ALB,CYP3A5,CYP2C19,SLCO1B1,SLCO1B3,CYP2C8,CFTR,CYP2B6
Buprenorphine	0.614	0.498565	0.690957	0.931021	CYP2D6,CYP2C9,ABCB1,CYP3A4,CYP2C18,CYP3A5,CYP2C19,ABCG2,CYP2C8,OPRM1,OPRK1,OPRD1,CYP3A7,OPRL1
Nilvadipine	0.619	0.503706	0.692766	0.932098	CYP3A4,CYP2E1,CYP2C19,CYP2C8,CYP2A6,CACNA2D1,CACNA1C,CACNB2,CACNA1D,CACNA1S,CACNA2D3
Trifluoperazine	0.624	0.508848	0.694571	0.932098	CYP1A2,ABCB1,XDH,DRD2,UGT1A4,ADRA1A,CALY,CALM1,TNNC1,S100A4
Eletriptan	0.624	0.508848	0.694571	0.932098	CYP2D6,CYP2C9,ABCB1,PTGS1,CYP3A4,CYP2C19,CYP2A6,HTR1D,HTR1B,HTR1F,HTR1A
Idelalisib	0.624	0.508848	0.694571	0.932098	ABCB1,CYP3A4,CYP3A5,CYP2C19,ABCG2,SLCO1B1,SLCO1B3,AOX1,CYP2C8,CYP2B6,CYP3A7,UGT1A4,PIK3CD,CYP3A43
Sevoflurane	0.624	0.508848	0.694571	0.932098	CYP3A4,CYP2E1,ALB,GRIA1,GLRA1,MT-ND1,CYP2A6,CYP2B6,ATP2C1,GABRA1,CCDC51
Mirtazapine	0.64	0.525302	0.700313	0.934405	CYP1A2,CYP2D6,CYP3A4,SLC6A4,HTR2C,OPRK1,HRH1,HTR2A,ADRA2A
Indinavir	0.64	0.525302	0.700313	0.934405	CYP2D6,ABCB1,CYP3A4,ABCC2,CYP3A5,ABCB11,SLCO1B1,ABCC1,SLC22A1,UGT1A1,SLCO2B1,SLCO1A2,CYP3A7,pol
Verapamil	0.646	0.531473	0.702454	0.934405	CYP1A2,CYP2D6,CYP2C9,ABCB1,CYP3A4,CYP2E1,ALB,CYP2C18,CYP3A5,CYP2C19,ABCC10,SLCO1B1,ABCC1,SLC22A1,SLC22A5,SLC22A4,ABCC3,ABCC4,CYP2C8,SLCO1A2,SLC6A4,KCNH2,CYP2B6,SLC47A1,SLC47A2,ADRA1A,ADRA1B,ADRA1D,KCNJ11,ORM1,CACNA1C,CACNA1H,CACNA1G,CACNA1B,CACNA1A
Hydrocortisone	0.656	0.541756	0.706007	0.934405	CYP2C9,ABCB1,CYP3A4,CYP3A5,CYP2C19,CYP1B1,SLC22A8,HSD11B1,HSD11B2,CYP2C8,CYP2A6,SLCO1A2,CYP2B6,SHBG,NR3C1,SERPINA6,CYP3A7,CYP11B1,ANXA1,CYP11B2,AKR1D1,SRD5A2
Palonosetron	0.662	0.547927	0.708129	0.934405	CYP1A2,CYP2D6,CYP3A4,HTR3A
Riluzole	0.662	0.547927	0.708129	0.934405	CYP1A2,ABCG2,SLC7A11,CYP1A1,SCN5A
Sotalol	0.662	0.547927	0.708129	0.934405	CYP2D6,ADRB1,ADRB2,KCNH2
Procainamide	0.662	0.547927	0.708129	0.934405	CYP2D6,BCHE,SLC22A2,SLC22A1,SLC22A3,SLC22A5,SLC22A4,KCNH2,SCN5A,SLC47A1,SLC47A2,DNMT1
Remoxipride	0.668	0.554097	0.710244	0.934405	CYP2D6,DRD2,HTR2A,DRD3,DRD4,SIGMAR1
Oritavancin	0.668	0.554097	0.710244	0.934405	CYP2D6,CYP2C9,CYP3A4,ALB,CYP2C19
Montelukast	0.668	0.554097	0.710244	0.934405	CYP2C9,PTGS1,CYP3A4,ALOX5,CYP2C8,CYP2A6,SLCO2B1,CYSLTR1
Sitaxentan	0.668	0.554097	0.710244	0.934405	CYP2C9,CYP3A4,CYP2C19,EDNRA,EDNRB
Dopamine	0.679	0.565409	0.714102	0.934405	COMT,SLC22A2,SLC22A1,SLC22A3,SLC22A5,DBH,DBH,MAOA,SOD1,SLC6A4,SLC18A2,SLC6A3,SLC6A2,DRD2,MAOB,HTR1A,DRD1,DRD5,DRD3,DRD4,HTR7,HTR3A,POU5F1,HTR3B
Rucaparib	0.683	0.569522	0.715499	0.934405	CYP1A2,CYP2D6,CYP2C9,ABCB1,CYP3A4,CYP3A5,CYP2C19,SLC22A6,ABCG2,SLCO1B1,SLCO1B3,SLC22A1,SLC22A8,ABCC4,CYP2C8,UGT1A1,CYP3A7,SLC47A1,SLC47A2,PARP1,CYP3A43,PARP2,PARP3
Prednisolone phosphate	0.684	0.570551	0.715848	0.934405	CYP2C9,ABCB1,CYP3A4,ALB,CYP3A5,CYP2C19,CYP1B1,SLC22A8,HSD11B1,HSD11B2,CYP2C8,CYP2A6,SLCO1A2,CYP2B6,NR3C1,SERPINA6,ANXA1
Pitolisant	0.693	0.579806	0.718977	0.934405	CYP1A2,CYP2D6,CYP3A4,ALB,SLC22A1,KCNH2,CYP2B6,ORM1,HRH3
Labetalol	0.693	0.579806	0.718977	0.934405	CYP2D6,ALB,CYP2C19,ADRB1,ADRB2,UGT1A1,UGT1A9,UGT2B7,ABCB5
Phenylalanine	0.693	0.579806	0.718977	0.934405	TAT,SLC16A10,SLC7A8,FARSA,PAH,FARS2,FARSB,TH
Pemetrexed	0.694	0.580835	0.719324	0.934405	ATIC,SLC22A8,DHFR,SLC29A1,DCK,TYMS,GART
Dapsone	0.705	0.592147	0.723124	0.934405	MPO,CYP2C9,PTGS1,PTGS2,CYP3A4,CYP2E1,CYP2C18,CYP3A5,CYP2C19,CYP2C8,CYP3A7,folP2,folP1,FMO3,NAT2
Gemfibrozil	0.705	0.592147	0.723124	0.934405	CYP1A2,CYP2C9,CYP3A4,ALB,CYP2C19,SLCO1B1,SLCO1B3,PPARA,SLC22A8,CYP2C8,UGT1A1,SLCO2B1,UGT1A3,UGT1A9,UGT2B7,UGT2B4,UGT2B17
Nelfinavir	0.705	0.592147	0.723124	0.934405	CYP2D6,CYP2C9,ABCB1,CYP3A4,ALB,CYP3A5,CYP2C19,ABCB11,ABCG2,SLCO1B1,SLCO1B3,SLC22A1,UGT1A1,SLCO2B1,SLCO1A2,CYP2B6,CYP3A7,HIV-1
Prednisone	0.705	0.592147	0.723124	0.934405	CYP2C9,ABCB1,CYP3A4,ALB,CYP3A5,CYP2C19,CYP1B1,HSD11B1,CYP2C8,CYP2A6,SLCO1A2,CYP2B6,NR3C1,SERPINA6
Budesonide	0.705	0.592147	0.723124	0.934405	CYP2C9,ABCB1,CYP3A4,ALB,CYP3A5,CYP2C19,ABCB11,CYP1B1,SLC22A8,CYP2C8,CYP2A6,SLCO1A2,CYP2B6,NR3C1,SERPINA6,ANXA1
Tapentadol	0.706	0.593175	0.723468	0.934405	CYP2D6,CYP2C9,CYP2C19,SLC6A4,SLC6A2,OPRM1,OPRK1,OPRD1,UGT1A9,UGT2B7,HTR3A
Amlodipine	0.716	0.603459	0.726898	0.934405	CYP2D6,ABCB1,CYP3A4,CYP3A5,CYP1A1,CYP2C8,CYP2B6,CA1,CACNA1C,CACNB1,CACNA1B,CACNA2D3,SMPD1,CACNA1I
Lidocaine	0.717	0.604487	0.72724	0.934405	EGFR,CYP1A2,CYP2D6,CYP2C9,ABCB1,CYP3A4,CYP3A5,SLC22A5,CYP2C8,CYP2A6,CYP2B6,SCN5A,CYP3A7,ORM1,ORM2,SCN10A,SCN9A,SCN4A
Propylthiouracil	0.735	0.622998	0.733357	0.934405	MPO,DBH,CYP1A1,TPO
Nomifensine	0.735	0.622998	0.733357	0.934405	MPO,MAOA,SLC6A4,SLC18A2,SLC6A3,SLC6A2,MAOB,ORM1
Tacrine	0.735	0.622998	0.733357	0.934405	CYP1A2,ABCB1,BCHE,ACHE,CES1
Guanabenz	0.735	0.622998	0.733357	0.934405	CYP1A2,ADRA2A,ADRA2B
Rifampicin	0.735	0.622998	0.733357	0.934405	CYP1A2,CYP2C9,ABCB1,CYP3A4,CYP2E1,ABCC2,ALB,CYP3A5,CYP2C19,ABCB11,SLC22A6,SLCO1B1,SLCO1B3,ABCC1,SLC22A8,ABCC3,ABCC5,NR1I2,CYP2C8,CYP2A6,UGT1A1,SLCO2B1,SLCO1A2,SLC22A7,CYP2B6,CYP3A7,UGT1A9,rpoB,CYP3A43
Eltrombopag	0.735	0.622998	0.733357	0.934405	CYP1A2,ABCG2,SLCO1B1,CYP2C8,UGT1A1,UGT1A3,UGT1A9,MPL
Darifenacin	0.735	0.622998	0.733357	0.934405	CYP2D6,CYP3A4,CHRM3,CHRM1,CHRM2,CHRM4,CHRM5
Fenfluramine	0.735	0.622998	0.733357	0.934405	CYP2D6,SLC6A4,HTR2C,HTR2A,HTR2B
Idarubicin	0.735	0.622998	0.733357	0.934405	CYP2D6,CYP2C9,ABCC1,TOP2A
Tiotropium	0.735	0.622998	0.733357	0.934405	CYP2D6,CYP3A4,SLC22A5,SLC22A4,CHRM3,CHRM1,CHRM2,CHRM4,CHRM5
Ospemifene	0.735	0.622998	0.733357	0.934405	CYP2D6,CYP2C9,CYP3A4,CYP2C19,CYP2B6,ESR1
Rotigotine	0.735	0.622998	0.733357	0.934405	CYP2D6,CYP3A4,DRD2,HTR1A,DRD1,DRD5,DRD3,DRD4,ADRA2B
Ubrogepant	0.735	0.622998	0.733357	0.934405	CYP2D6,CYP2C9,ABCB1,CYP3A4,CYP2C19,SLC22A6,ABCG2,SLCO1B1,SLCO1B3,SLC22A2,MAOA,CYP2C8,UGT1A1,CALCRL
Empagliflozin	0.735	0.622998	0.733357	0.934405	ABCB1,ABCG2,SLCO1B1,SLCO1B3,SLC22A8,UGT1A3,UGT1A8,UGT1A9,UGT2B7,SLC5A2
Metamizole	0.735	0.622998	0.733357	0.934405	PTGS1,CYP3A4,CYP2B6
Phentermine	0.735	0.622998	0.733357	0.934405	CYP3A4,MAOA,SLC6A4,SLC6A3,SLC6A2,MAOB,NPY
Tadalafil	0.735	0.622998	0.733357	0.934405	CYP3A4,CYP3A5,PDE5A,PDE11A
Pilocarpine	0.735	0.622998	0.733357	0.934405	CYP3A4,CYP2A6,CHRM3,CHRM1,CHRM2,CHRM4
Udenafil	0.735	0.622998	0.733357	0.934405	CYP3A4,CYP3A5,PDE5A
Tenapanor	0.735	0.622998	0.733357	0.934405	CYP3A4,CYP3A5,SLC9A3
Fomepizole	0.735	0.622998	0.733357	0.934405	CYP2E1,ADH1A,ADH1C,ADH1B,CYP2A6,CAT
Acyclovir	0.735	0.622998	0.733357	0.934405	ALB,SLC10A2,SLC22A6,SLC22A1,SLC22A8,UL30,TK,SLC47A1,SLC47A2,GUK1,TK,ORF28
Methyldopa	0.735	0.622998	0.733357	0.934405	DDC,COMT,SLC15A1,ADRA2A
Nitrous acid	0.735	0.622998	0.733357	0.934405	HBB,HBA1,HBA2,MB
Simvastatin	0.738	0.626083	0.73437	0.934405	CYP2D6,CYP2C9,ABCB1,CYP3A4,ABCC2,CYP3A5,CYP2C19,ABCB11,SLCO1B1,SLCO1B3,ITGAL,HMGCR,CYP2C8,UGT1A1,HDAC2,SLCO2B1,SLCO1A2,CYP2B6,UGT1A3,UGT2B7
Terbinafine	0.74	0.62814	0.735044	0.934405	CYP1A2,CYP2D6,CYP2C9,PTGS1,CYP3A4,ALB,CYP2C19,CYP2C8,ERG1,SQLE,MDR2
Hydroxyurea	0.756	0.644594	0.740405	0.934405	CYP2D6,RRM1
Dofetilide	0.756	0.644594	0.740405	0.934405	CYP3A4,SLC22A2,KCNH2,KCNK2,KCNJ12
Indocyanine green acid form	0.756	0.644594	0.740405	0.934405	ABCC2,ABCB11,GLS,IDH1
Chloroprocaine	0.756	0.644594	0.740405	0.934405	BCHE,SLC6A3,SCN10A
Hexylcaine	0.756	0.644594	0.740405	0.934405	SCN5A,SCN10A
Tetrachlorodecaoxide	0.756	0.644594	0.740405	0.934405	MAEA,CD163
Melatonin	0.76	0.648707	0.741736	0.934405	MPO,MPO,CYP1A2,CYP2C9,CALR,CYP2C19,CYP1B1,SLC22A8,IDO1,NQO2,CYP1A1,CYP19A1,ESR1,CALM1,MTNR1A,MTNR1B,RORB,EPX,ASMT,ASMT
L-Glutamine	0.762	0.650764	0.742401	0.934405	GLUL,KYAT1,SLC38A3,SLC16A10,SLC7A8,ASNS,CAD,CTPS1,PPAT,F13A1,GLS,GLS2,TGM2,TGM5,TGM6,TGM1,TGM4,TGM3,TGM7,GMPS,PFAS,GATB,GFPT2,QARS1,NADSYN1,SLC38A1,SLC38A2,SLC1A5,SLC6A14,SLC7A7,SLC7A6,SLC7A5,SLC7A9
Ambrisentan	0.768	0.656934	0.744388	0.934405	ABCB1,CYP3A4,CYP3A5,CYP2C19,SLCO1B1,SLCO1B3,UGT1A3,UGT1A9,UGT2B7,EDNRA,EDNRB
Orphenadrine	0.777	0.66619	0.747355	0.934405	CYP1A2,CYP2D6,CYP3A4,CYP2E1,GRIN2D,GRIN1,GRIN3A,GRIN3B,CYP2B6,SLC6A2,HRH1,SCN10A
Folic acid	0.778	0.667218	0.747684	0.934405	SLC22A6,ABCG2,MTHFR,ABCC3,ABCC4,DHFR,FOLR3,FOLR2,FOLR1,GGH,ABCC11,SLC46A1,SLC25A32
Mexiletine	0.782	0.671331	0.748995	0.934405	CYP1A2,CYP2D6,CYP3A4,CYP2E1,CYP2B6,SCN5A,AHR
Cocaine	0.782	0.671331	0.748995	0.934405	CYP2D6,CYP3A4,BCHE,SLC22A2,CYP2C8,SLC6A4,SLC6A3,SLC6A2,CHRM1,CES1,CES1,CHRM2,SIGMAR1
Omega-3-carboxylic acids	0.782	0.671331	0.748995	0.934405	HSD17B10,HADH,CYP4F2,PCTP,ECHS1,LPL,DGAT2,PEBP1,ELOVL4
Vortioxetine	0.789	0.67853	0.751282	0.934405	CYP2D6,CYP2C9,CYP3A4,CYP3A5,CYP2C19,ADRB1,CYP2C8,CYP2A6,SLC6A4,CYP2B6,SLC6A2,HTR1B,HTR1A,HTR7,HTR3A
Formoterol	0.795	0.6847	0.753233	0.934405	CYP2D6,CYP2C9,ALB,CYP2C19,SLC22A1,SLC22A3,SLC22A5,SLC22A4,ADRB1,ADRB2,CYP2A6,UGT2B15,UGT1A8,UGT1A9,UGT2B7,ADRB3
Perhexiline	0.798	0.687785	0.754206	0.934405	CYP2D6,CYP3A4,KCNH2,CYP2B6,CPT2,CPT1A
Adenine	0.798	0.687785	0.754206	0.934405	ACACB,APRT,mtnN,ACP1,PECR,mutY,ptd,SRPK2,ruvB,MTAP,cobT,UGT1A1
Pimozide	0.806	0.696012	0.756789	0.934405	CYP1A2,CYP2D6,ABCB1,CYP3A4,CYP3A5,KCNH2,DRD2,CYP3A7,DRD3,CALM1
Betaxolol	0.818	0.708353	0.760637	0.934405	CYP1A2,CYP2D6,ADRB1,ADRB2
Promazine	0.818	0.708353	0.760637	0.934405	CYP1A2,CYP2D6,CYP2C9,CYP3A4,CYP2C19,DRD2,CHRM1,HTR2C,ADRA1A,HRH1,HTR2A
Ranitidine	0.818	0.708353	0.760637	0.934405	CYP1A2,CYP2D6,ABCB1,CYP3A4,ACHE,SLC22A2,SLC22A1,SLC22A8,HRH2
Apremilast	0.818	0.708353	0.760637	0.934405	CYP1A2,ABCB1,CYP3A4,CYP2A6,PDE4
Dimethyl sulfoxide	0.818	0.708353	0.760637	0.934405	CYP2D6,CYP3A4,CYP2C19,TTR
Sertraline	0.818	0.708353	0.760637	0.934405	CYP2D6,CYP2C9,ABCB1,CYP3A4,CYP2E1,ALB,CYP2C19,MAOA,SLC6A4,CYP2B6,SLC6A3,SLC6A2,MAOB,SLC29A4,CYP2B
Desvenlafaxine	0.818	0.708353	0.760637	0.934405	CYP2D6,CYP3A4,SLC6A4,SLC6A3,SLC6A2
Naloxegol	0.818	0.708353	0.760637	0.934405	CYP2D6,CYP3A4,CYP2C19,OPRM1
Dasabuvir	0.818	0.708353	0.760637	0.934405	CYP2D6,ABCB1,CYP3A4,ABCG2,CYP2C8,UGT1A4,ABCB5,NS5b
Glimepiride	0.818	0.708353	0.760637	0.934405	CYP2C9,ABCB11,ABCC8,KCNJ1,KCNJ11
Trimethadione	0.818	0.708353	0.760637	0.934405	CYP2C9,CYP3A4,CYP2E1,CYP2C19,CYP2C8,CACNA1G
Aprepitant	0.818	0.708353	0.760637	0.934405	CYP2C9,CYP3A4,CYP2C19,TACR1
Quinidine barbiturate	0.818	0.708353	0.760637	0.934405	GRIA2,SCN5A,GABRA1,GABRA2,KCNK1
Clevidipine	0.819	0.709381	0.760956	0.934405	CYP2D6,CYP2C9,CYP3A4,CYP2E1,BCHE,CYP2C19,CACNA1C,CACNA1D,CACNA1S,CACNA1F
Naproxen	0.837	0.727892	0.76666	0.934405	CYP1A2,CYP2C9,ABCB1,PTGS1,PTGS2,ALB,ABCB11,SLC22A6,SLC22A8,CYP2C8,SLCO1A2,UGT1A3,UGT1A6,UGT1A7,UGT1A8,UGT1A9,UGT1A10,UGT2B7,pab
Anastrozole	0.846	0.737147	0.769484	0.934405	CYP1A2,CYP2C9,ABCB1,CYP3A4,CYP3A5,CYP2C8,CYP19A1,UGT1A3,UGT1A4,UGT2B7
Valproic acid	0.852	0.743318	0.771355	0.934405	CYP1A2,CYP2C9,PTGS1,CYP3A4,ALB,CYP3A5,CYP2C19,SLC22A6,SLC16A1,SLC22A5,PPARA,PPARD,PPARG,ALDH5A1,SLC22A8,OGDH,ACADSB,CYP2A6,UGT1A1,HDAC2,SLCO2B1,SLC22A7,CYP2B6,UGT2B15,UGT1A3,UGT1A4,UGT1A6,UGT1A8,UGT1A9,UGT1A10,UGT2B7,HDAC9
Phenytoin	0.865	0.756687	0.775381	0.934405	CYP1A2,CYP2D6,CYP2C9,SERPINA7,ABCB1,CYP3A4,CYP2E1,ABCC2,ALB,CYP2C18,CYP3A5,CYP2C19,COMT,NR1I2,NQO1,CYP2C8,CYP2A6,UGT1A1,KCNH2,CYP2B6,SCN5A,SCN2A,CYP3A7,UGT1A4,UGT1A6,UGT1A9,SCN1A,SCN1B,SCN3A,SCN8A,CYP11B1,EPHX1,SLCO1C1
Isavuconazole	0.867	0.758743	0.775997	0.934405	CYP2D6,CYP2C9,ABCB1,CYP3A4,CYP3A5,CYP2C19,ABCG2,SLC22A2,CYP2C8,KCNH2,CYP2B6,SCN5A,UGT1A8,UGT1A9,KCNJ11,CACNA1C,KCND3,KCNJ6,KCNJ9,ERG11,KCNQ1,KCNA5
Dexmedetomidine	0.868	0.759772	0.776304	0.934405	CYP1A2,CYP2D6,CYP2E1,CYP1A1,ADRA2A
Paroxetine	0.868	0.759772	0.776304	0.934405	CYP1A2,CYP2D6,CYP2C9,ABCB1,CYP3A4,CYP2C19,SLC6A4,CYP2B6,SLC6A2,DRD2,HRH1,HTR2A,HTR2B
Benzyl alcohol	0.868	0.759772	0.776304	0.934405	CYP1A2,CYP2D6,CYP2E1,ALDH2,CYP1A1,CYP2C8
Cerivastatin	0.868	0.759772	0.776304	0.934405	CYP2D6,CYP2C9,ABCB1,CYP3A4,ABCC2,CYP3A5,ABCB11,ABCG2,SLCO1B1,HMGCR,CYP2C8,UGT1A1,CYP2B6,CYP3A7
Fluconazole	0.868	0.759772	0.776304	0.934405	CYP2C9,ABCB1,CYP3A4,CYP3A5,CYP2C19,ERG11
Teniposide	0.868	0.759772	0.776304	0.934405	CYP2C9,CYP3A4,CYP3A5,CYP2C19,ABCG2,ABCC6,TOP2A
Zimelidine	0.868	0.759772	0.776304	0.934405	ABCB1,CYP3A4,MAOA,SLC6A4,MAOB
Chloramphenicol	0.868	0.759772	0.776304	0.934405	CYP3A4,CYP3A5,CYP2C19,SLC22A6,CYP3A7,rplP,draA,CD55,cat3,cat,SVEN_4064
Disulfiram	0.868	0.759772	0.776304	0.934405	CYP3A4,CYP2E1,CYP3A5,ABCB11,DBH,ALDH2
Dalfampridine	0.881	0.773141	0.78028	0.934405	CYP2E1,SLC22A2,KCND2,KCND3,KCNA1,KCNA3,KCNA4,KCNA5,KCNA2,KCNA6,KCNA7,KCNA10,KCNB1,KCNB2,KCNC1,KCNC2,KCNC3,KCND1
Zonisamide	0.884	0.776226	0.781192	0.934405	ABCB1,CYP3A4,CYP3A5,CYP2C19,MAOA,AOX1,UGT1A1,MAOB,SCN5A,SCN2A,CA1,CA2,CA4,SCN1A,SCN1B,SCN3A,CACNA1H,CA3,SCN9A,SCN4A,CA7,CACNA1G,CACNA1I,CA9,CA12,CA14,SCN11A,SCN2B,SCN3B,SCN4B,CA5A,CA5B,CA6,CA8,CA10,CA11,CA13
Phenylephrine	0.902	0.794736	0.786617	0.934405	CYP1A2,MAOA,MAOB,ADRA1A,ADRA1B,ADRA1D,SULT1A3
Zafirlukast	0.902	0.794736	0.786617	0.934405	CYP1A2,CYP2C9,PTGS1,CYP3A4,CYP2E1,CYP2C19,ABCG2,CYP2C8,CYSLTR1
Primaquine	0.902	0.794736	0.786617	0.934405	CYP1A2,CYP2D6,ABCB1,CYP3A4,CYP1B1,NQO2,CYP1A1,KRT7
Minaprine	0.902	0.794736	0.786617	0.934405	CYP2D6,ACHE,MAOA,SLC6A4,DRD2,CHRM1,HTR2C,DRD1,HTR2A,HTR2B
Hydrocodone	0.902	0.794736	0.786617	0.934405	CYP2D6,CYP3A4,CYP2C19,CYP2B6,OPRM1,OPRD1,SIGMAR1
Trabectedin	0.902	0.794736	0.786617	0.934405	CYP2D6,CYP2C9,PTGS1,CYP3A4,CYP2E1,CYP2C19
Chondroitin sulfate	0.919	0.812219	0.791667	0.934405	VEGFA,HEXB,CCL2,BDNF,GDNF,GUSB,GALNS,IDS,IDUA,ARSB
Cytarabine	0.923	0.816332	0.792845	0.934405	CYP3A4,ABCC10,SLC22A4,SLC29A1,DCK,CDA,NT5E,POLB,DCTD
Fluorouracil	0.924	0.817361	0.793139	0.934405	CYP1A2,CYP2C9,SERPINA7,ALB,ABCG2,MTHFR,PPAT,ABCC3,ABCC4,ABCC5,CYP2C8,CYP2A6,SLC22A7,SLC29A1,TYMS,TYMS,TYMP,DPYD,UPP1,UPP2,UMPS
Carboplatin	0.925	0.818389	0.793432	0.934405	MPO,XDH,ABCC2,ABCG2,GSTM1,GSTP1,GSTT1,NQO1,SOD1,MT1A,MT2A,SLC31A1,SLC31A2,ATP7B,ATP7A
Etoricoxib	0.925	0.818389	0.793432	0.934405	CYP1A2,CYP2D6,CYP2C9,PTGS2,CYP3A4,CYP2E1,CYP2C19
Flunarizine	0.925	0.818389	0.793432	0.934405	CYP1A2,CYP2D6,CYP2C9,CYP3A4,CYP1A1,CYP2A6,HRH1,CACNA1H,CACNA1G,CACNA1I,CALM1
Lofexidine	0.925	0.818389	0.793432	0.934405	CYP1A2,CYP2D6,CYP2C19,HTR2C,SLC47A1,ADRA1A,HTR1D,HTR1A,HTR7,ADRA2A,ABCB5
Almotriptan	0.925	0.818389	0.793432	0.934405	CYP2D6,CYP3A4,CYP2E1,CYP2C19,MAOA,CYP2C8,HTR1D,HTR1B,FMO3
Metronidazole	0.925	0.818389	0.793432	0.934405	CYP2C9,ABCB1,CYP3A4,CYP3A5,CYP2C8,CYP2A6,UGT1A1,CYP3A7,rdxA
Perphenazine	0.943	0.8369	0.798676	0.934405	CYP1A2,CYP2D6,CYP2C9,CYP3A4,CYP2C18,CYP2C19,CYP2C8,DRD2,DRD1,CALM1
Dosulepin	0.943	0.8369	0.798676	0.934405	CYP1A2,CYP2D6,CYP2C9,CYP2C19,SLC6A4,SLC6A2,CHRM3,CHRM1,CHRM2,HRH1,HTR1A,HTR2A,CHRM4,CHRM5
Amprenavir	0.943	0.8369	0.798676	0.934405	CYP2D6,CYP2C9,ABCB1,CYP3A4,CYP3A5,CYP2C19,SLCO1B1,ABCC1,CYP2B6,pol
Fluvastatin	0.943	0.8369	0.798676	0.934405	CYP2D6,CYP2C9,CYP3A4,ABCC2,CYP3A5,CYP2C19,SLCO1B1,SLCO1B3,HMGCR,CYP1A1,CYP2C8,UGT1A1,HDAC2,SLCO2B1,CYP2B6,SLC15A1,UGT1A3,UGT2B7
Metamfetamine	0.943	0.8369	0.798676	0.934405	CYP2D6,SLC22A3,SLC22A5,MAOA,SLC6A4,SLC18A2,SLC6A3,TAAR1,SLC6A2,MAOB,SLC18A1,ADRA2A,ADRA2B,ADRA2C
Cenobamate	0.943	0.8369	0.798676	0.934405	CYP3A4,CYP2E1,ALB,CYP3A5,CYP2C19,CYP2C8,CYP2A6,CYP2B6,UGT2B7,UGT2B4
Zoledronic acid	0.945	0.838956	0.799253	0.934405	ABCC1,FDPS,GGPS1
Pyrimethamine	0.945	0.838956	0.799253	0.934405	DHFR,CYP2C8,HEXB,SLC47A1,SLC47A2
Ibandronate	0.945	0.838956	0.799253	0.934405	FDPS,GGPS1
Fosphenytoin	0.957	0.851297	0.802698	0.934405	CYP1A2,CYP2C9,SERPINA7,CYP3A4,ALB,CYP2C19,CYP2B6,SCN5A,UGT1A6,UGT1A9
Cinnarizine	0.964	0.858496	0.804691	0.934405	CYP1A2,CYP2D6,CYP2C9,CYP3A4,CYP1A1,CYP2A6,CYP2B6,DRD2,HRH1,CACNA1C,CACNA1H,CACNA1D,CACNA1S,CACNA1G,CACNA1I,CACNA1F
Capecitabine	0.964	0.858496	0.804691	0.934405	CYP2C9,CES1,TYMS,TYMP,CDA,DPYD
Cimetidine	0.977	0.871864	0.808359	0.934405	CYP1A2,CYP2D6,CYP2C9,ABCB1,CYP3A4,CYP2E1,CYP3A5,CYP2C19,ABCB11,SLC22A6,SLC22A2,SLC22A1,SLC22A3,SLC22A5,SLC22A4,SLC22A8,SLC22A11,CYP2C8,SLC22A7,FMO1,SLC47A1,SLC47A2,FMO3,CYP11B1,HRH2
Nelarabine	0.986	0.88112	0.810874	0.934405	ADA,POLA1,DCK,DGUOK
Propofol	1.009	0.904772	0.817207	0.934405	CYP1A2,CYP2C9,ABCB1,CYP2E1,ALB,CYP2C18,CYP2C19,CYP1B1,CYP1A1,CYP2C8,UGT1A1,CYP2B6,SCN2A,UGT1A6,UGT1A8,UGT1A9,SCN4A,FAAH,GABRB2,GABRB3
Tretinoin	1.027	0.923283	0.82207	0.934405	CYP2C9,CYP3A4,ALB,CYP2C18,CYP4A11,CYP3A5,RXRA,HPGDS,ALDH1A1,ALDH1A2,CYP26A1,RBP4,CYP1A1,CYP2C8,CYP2A6,CYP2B6,CYP3A7,RARB,RARG,RXRB,RXRG,RARA,CYP26C1,CRABP2,CRABP1,GPRC5A,RARRES1,LCN1,OBP2A,PDK4,CYP26B1
Cisapride	1.046	0.942822	0.827114	0.934405	CYP2D6,CYP2C9,CYP3A4,CYP3A5,CYP2C19,CYP2C8,CYP2A6,KCNH2,CYP2B6,CYP3A7,HTR2A,HTR3A,HTR4
Ibutilide	1.051	0.947964	0.828426	0.934405	KCNH2,KCNJ11,CACNA2D1,CACNA1C,CACNB1,CACNG1,KCNK1,KCNK6,KCNH6,KCNH7
Sodium bicarbonate	1.054	0.951049	0.82921	0.934405	SLC4A4,SLC4A7,SLC4A8,SLC4A5,SLC4A10
Citalopram	1.068	0.965446	0.832839	0.934405	CYP1A2,CYP2D6,ABCB1,CYP3A4,CYP2C19,SLC6A4,HRH1
Ropinirole	1.068	0.965446	0.832839	0.934405	CYP1A2,DRD2,DRD3,DRD4
Griseofulvin	1.068	0.965446	0.832839	0.934405	CYP1A2,CYP3A4,TUB2,KRT12
Thiabendazole	1.068	0.965446	0.832839	0.934405	CYP1A2,CYP1A1,frdA
Modafinil	1.068	0.965446	0.832839	0.934405	CYP1A2,CYP2C9,CYP3A4,CYP3A5,CYP2C19,CYP2B6,SLC6A3,ADRA1B
Clopidogrel	1.068	0.965446	0.832839	0.934405	CYP1A2,CYP2C9,ABCB1,CYP3A4,CYP3A5,CYP2C19,SLC22A2,SLC22A1,CYP2C8,CYP2B6,CES1,P2RY12
Cinacalcet	1.068	0.965446	0.832839	0.934405	CYP1A2,CYP2D6,CYP3A4,CASR
Domperidone	1.068	0.965446	0.832839	0.934405	CYP1A2,CYP2D6,ABCB1,CYP3A4,CYP3A5,CYP2C8,CYP2B6,DRD2,CYP3A7,DRD3
Lumiracoxib	1.068	0.965446	0.832839	0.934405	CYP1A2,CYP2C9,PTGS1,PTGS2,CYP2C19,UGT1A9
Rasagiline	1.068	0.965446	0.832839	0.934405	CYP1A2,MAOB,BCL2
Antipyrine	1.068	0.965446	0.832839	0.934405	CYP1A2,CYP2D6,CYP2C9,PTGS1,PTGS2,CYP3A4,CYP2E1,CYP2C18,CYP2C19,SLC22A6,CYP2C8,CYP2A6,CYP2B6
Belinostat	1.068	0.965446	0.832839	0.934405	CYP1A2,CYP2C9,ABCB1,CYP2C8,UGT1A4
Dapagliflozin	1.068	0.965446	0.832839	0.934405	CYP1A2,CYP2D6,CYP2C9,ABCB1,CYP3A4,CYP1A1,CYP2A6,UGT1A9,UGT2B7,UGT2B4,SLC5A2
Teriflunomide	1.068	0.965446	0.832839	0.934405	CYP1A2,ABCG2,SLCO1B1,CYP2C8,DHODH
Tasimelteon	1.068	0.965446	0.832839	0.934405	CYP1A2,CYP3A4,MTNR1A,MTNR1B
Stiripentol	1.068	0.965446	0.832839	0.934405	CYP1A2,CYP2D6,CYP2C9,CYP3A4,CYP2C19,LDHA,LDHB
Difloxacin	1.068	0.965446	0.832839	0.934405	CYP1A2,CYP1A1
Osilodrostat	1.068	0.965446	0.832839	0.934405	CYP1A2,CYP2D6,CYP3A4,CYP2E1,CYP3A5,CYP2C19,SLC22A6,SLCO1B1,SLC22A2,SLC22A1,SLC22A8,CYP2B6,UGT1A4,UGT2B7,SLC47A1,CYP11B1,CYP11B2,UGT2B10
Cevimeline	1.068	0.965446	0.832839	0.934405	CYP2D6,CYP3A4,CHRM3,CHRM1,FMO1
Esmolol	1.068	0.965446	0.832839	0.934405	CYP2D6,ADRB1
Sulfanilamide	1.068	0.965446	0.832839	0.934405	CYP2D6,CYP3A4,CYP2E1,CYP2C19,folP
Clobazam	1.068	0.965446	0.832839	0.934405	CYP2D6,ABCB1,CYP3A4,CYP2C18,CYP2C19,CYP2B6,SLC6A1,SLC6A11
Prochlorperazine	1.068	0.965446	0.832839	0.934405	CYP2D6,DRD2,HRH1
Amodiaquine	1.068	0.965446	0.832839	0.934405	CYP2D6,CYP2C9,ABCB1,CYP1B1,CYP1A1,CYP2C8,HNMT
Nicergoline	1.068	0.965446	0.832839	0.934405	CYP2D6,ADRA1A
Phenformin	1.068	0.965446	0.832839	0.934405	CYP2D6,SLC22A2,SLC22A1,PRKAA1,KCNJ8
Tolterodine	1.068	0.965446	0.832839	0.934405	CYP2D6,CYP2C9,CYP3A4,CYP2C19,CHRM3,CHRM1,CHRM2,CHRM4,CHRM5
Diphenhydramine	1.068	0.965446	0.832839	0.934405	CYP2D6,CYP2C9,PTGS1,CYP2C19,SLC22A2,SLC22A5,CHRM2,HRH1
Chlorpheniramine	1.068	0.965446	0.832839	0.934405	CYP2D6,CYP3A4,CYP3A5,SLC22A2,SLC22A1,SLC6A4,SLC6A3,SLC6A2,CYP3A7,HRH1
Encainide	1.068	0.965446	0.832839	0.934405	CYP2D6,SCN5A
Practolol	1.068	0.965446	0.832839	0.934405	CYP2D6,ADRB1
Dihydrocodeine	1.068	0.965446	0.832839	0.934405	CYP2D6,CYP3A4
Tetrabenazine	1.068	0.965446	0.832839	0.934405	CYP2D6,SLC18A2,DRD2,CBR1
Vilazodone	1.068	0.965446	0.832839	0.934405	CYP2D6,CYP3A4,CYP2C19,SLC6A4,HTR1A
Lumefantrine	1.068	0.965446	0.832839	0.934405	CYP2D6,CYP3A4
Glycerol phenylbutyrate	1.068	0.965446	0.832839	0.934405	CYP2D6,CYP3A4,PNLIP
Levobetaxolol	1.068	0.965446	0.832839	0.934405	CYP2D6,ADRB1
Dexchlorpheniramine maleate	1.068	0.965446	0.832839	0.934405	CYP2D6,CYP3A4,SLC22A2,SLC22A1,HRH1
Asunaprevir	1.068	0.965446	0.832839	0.934405	CYP2D6,CYP2C9,ABCB1,CYP3A4,CYP3A5,CYP2C19,SLCO1B1,SLCO1B3,CYP2A6,SLCO2B1,CYP2B6
Letermovir	1.068	0.965446	0.832839	0.934405	CYP2D6,CYP2C9,ABCB1,CYP3A4,ABCC2,CYP3A5,CYP2C19,ABCB11,ABCG2,SLCO1B1,SLCO1B3,SLC22A8,CYP2C8,UGT1A1,CYP2B6,CYP3A7,UGT1A3,CYP3A43,TRM1,TRM2,TRM3
Ipecac	1.068	0.965446	0.832839	0.934405	CYP2D6,CYP3A4
Temazepam	1.068	0.965446	0.832839	0.934405	CYP2C9,CYP3A4,CYP2B6
Sulfisoxazole	1.068	0.965446	0.832839	0.934405	CYP2C9,folP
Tolcapone	1.068	0.965446	0.832839	0.934405	CYP2C9,COMT
Chlorpropamide	1.068	0.965446	0.832839	0.934405	CYP2C9,PTGS1,CYP2C19,SLC22A6,ABCC8,SLC15A1,SLC15A2
Tolazamide	1.068	0.965446	0.832839	0.934405	CYP2C9
Sulfapyridine	1.068	0.965446	0.832839	0.934405	CYP2C9,sulI
Vigabatrin	1.068	0.965446	0.832839	0.934405	CYP2C9,ABAT,SLC36A1
Thiamylal	1.068	0.965446	0.832839	0.934405	CYP2C9,CYP3A4,CYP2E1,KCNJ11,GABRA1,KCNJ8
Ifosfamide	1.068	0.965446	0.832839	0.934405	CYP2C9,PTGS1,CYP3A4,CYP2C18,CYP3A5,CYP2C19,NR1I2,CYP2C8,CYP2A6,CYP2B6
Crisaborole	1.068	0.965446	0.832839	0.934405	CYP2C9,PDE4B,PDE4D,CYP2C8,CYP2B6,PDE4A,PDE4C
Sulfadimethoxine	1.068	0.965446	0.832839	0.934405	CYP2C9
Lynestrenol	1.068	0.965446	0.832839	0.934405	CYP2C9,CYP3A4,CYP2C19
Acetyl sulfisoxazole	1.068	0.965446	0.832839	0.934405	CYP2C9,folP
Dolutegravir	1.068	0.965446	0.832839	0.934405	ABCB1,SLC22A6,ABCG2,SLC22A2,SLC22A8,UGT1A1,UGT1A3,UGT1A9,pol
Triazolam	1.068	0.965446	0.832839	0.934405	CYP3A4,CYP3A5,CYP2C8,CYP3A7
Bimatoprost	1.068	0.965446	0.832839	0.934405	CYP3A4,CYP3A5,PTGFR,PTGER1,PTGER3
Zaleplon	1.068	0.965446	0.832839	0.934405	CYP3A4,CYP3A5,AOX1,CYP3A7,GABRA1
Thiotepa	1.068	0.965446	0.832839	0.934405	CYP3A4,BCHE,CYP2B6
Luliconazole	1.068	0.965446	0.832839	0.934405	CYP3A4,CYP2C19,ERG11
Fluocortolone	1.068	0.965446	0.832839	0.934405	CYP3A4,CYP3A5
Elvitegravir	1.068	0.965446	0.832839	0.934405	CYP3A4,UGT1A4,pol
Eslicarbazepine acetate	1.068	0.965446	0.832839	0.934405	CYP3A4,CYP2C19,UGT1A1,P2RX4
Dexamethasone isonicotinate	1.068	0.965446	0.832839	0.934405	CYP3A4,CYP3A5
Clobetasol	1.068	0.965446	0.832839	0.934405	CYP3A4,CYP3A5
Doravirine	1.068	0.965446	0.832839	0.934405	CYP3A4,CYP3A5,pol
Eravacycline	1.068	0.965446	0.832839	0.934405	CYP3A4,MAOA,rpsD
Baloxavir marboxil	1.068	0.965446	0.832839	0.934405	CYP3A4,UGT1A3,ABCB5,PA
Eslicarbazepine	1.068	0.965446	0.832839	0.934405	CYP3A4,CYP2C19,UGT1A1,P2RX4
Methylprednisolone hemisuccinate	1.068	0.965446	0.832839	0.934405	CYP3A4,CYP3A5
Prednisone acetate	1.068	0.965446	0.832839	0.934405	CYP3A4,CYP3A5
Cidofovir	1.068	0.965446	0.832839	0.934405	SLC22A6,TYMP,UL54
Parachlorophenol	1.068	0.965446	0.832839	0.934405	SLCO1B3,SCN4A
Tyrosine	1.068	0.965446	0.832839	0.934405	TAT,SLC16A10,SLC16A2,TH,YARS2,YARS1
Carbidopa	1.068	0.965446	0.832839	0.934405	DDC
Cycloserine	1.068	0.965446	0.832839	0.934405	DDC,ddlA,alr,SLC36A2
Benserazide	1.068	0.965446	0.832839	0.934405	DDC
Fluorodopa (18F)	1.068	0.965446	0.832839	0.934405	DDC
Mecobalamin	1.068	0.965446	0.832839	0.934405	MTR
Levomefolic acid	1.068	0.965446	0.832839	0.934405	MTR,SLC46A1,SLC19A1
Asparagine	1.068	0.965446	0.832839	0.934405	SLC16A10,ASNS,ASRGL1,SLC1A5,NARS2,NARS1
Metyrosine	1.068	0.965446	0.832839	0.934405	TH
Triclocarban	1.068	0.965446	0.832839	0.934405	CYP1B1,CYP1A1,fabI
Tipiracil	1.068	0.965446	0.832839	0.934405	SLC22A2,SLC22A2,SLC47A1,SLC47A1,TYMP
Creatine	1.068	0.965446	0.832839	0.934405	SLC22A5,CKM,CKMT1A,CKMT1B,CKB,CKMT2,SLC6A8,GAMT
Adenosine	1.068	0.965446	0.832839	0.934405	ADK,ADORA1,ADA,ADORA2A,ADORA2B,ADORA3,SLC28A3
Abacavir	1.068	0.965446	0.832839	0.934405	ADK,ADH6,UGT1A1,pol,HLA-B
Flortaucipir F-18	1.068	0.965446	0.832839	0.934405	MAOA,MAOB,MAPT
Ammonia N-13	1.068	0.965446	0.832839	0.934405	NAGS,RHCG
Phenindione	1.068	0.965446	0.832839	0.934405	VKORC1
Raltegravir	1.068	0.965446	0.832839	0.934405	UGT1A1,pol
Sodium aurothiomalate	1.068	0.965446	0.832839	0.934405	UGT1A1
Deferiprone	1.068	0.965446	0.832839	0.934405	UGT1A6
Phenylacetic acid	1.068	0.965446	0.832839	0.934405	CES1
Propoxycaine	1.068	0.965446	0.832839	0.934405	CES1
Doxylamine	1.068	0.965446	0.832839	0.934405	HRH1,NR1I3,CYP2B
Pheniramine	1.068	0.965446	0.832839	0.934405	HRH1,HRH4,NR1I3
Methyprylon	1.068	0.965446	0.832839	0.934405	GABRA1
Amifampridine	1.068	0.965446	0.832839	0.934405	NAT1,NAT2,KCNA1
Lubiprostone	1.068	0.965446	0.832839	0.934405	CBR1,CLCN2
Olsalazine	1.068	0.965446	0.832839	0.934405	TPMT,IFNG
Ferric derisomaltose	1.068	0.965446	0.832839	0.934405	HBA1,HBA2
Thiosulfuric acid	1.068	0.965446	0.832839	0.934405	TST
Carglumic acid	1.068	0.965446	0.832839	0.934405	CPS1
Trimetazidine	1.068	0.965446	0.832839	0.934405	ACAA1
Protirelin	1.068	0.965446	0.832839	0.934405	TRHR
Fluvoxamine	1.106	1.00452	0.842437	0.944533	CYP1A2,CYP2D6,CYP2C9,ABCB1,CYP3A4,CYP2C19,ABCB11,CYP1A1,SLC6A4,KCNH2,CYP2B6
Daunorubicin	1.11	1.00864	0.843426	0.945002	ABCB1,CYP3A4,XDH,ABCC2,CYP3A5,ABCB11,ABCC10,ABCG2,ABCC1,CYP1B1,CYP1A1,POR,ABCC6,TOP2A,TOP2B
Lacosamide	1.131	1.03023	0.84855	0.950101	CYP2C9,CYP3A4,CYP2C19,SCN3A,SCN10A,SCN9A
Enasidenib	1.14	1.03949	0.850711	0.950751	CYP1A2,CYP2D6,CYP2C9,ABCB1,CYP3A4,CYP2C19,SLC22A6,ABCG2,SLCO1B1,SLCO1B3,SLC22A2,SLC22A8,CYP2C8,UGT1A1,CYP2B6,UGT2B15,UGT1A3,UGT1A4,UGT1A9,UGT2B7,IDH2
Tegafur	1.143	1.04257	0.851427	0.950751	CYP1A2,SERPINA7,CYP2E1,CYP3A5,CYP2C8,CYP2A6,TYMS
Lercanidipine	1.143	1.04257	0.851427	0.950751	CYP2D6,CYP3A4,CYP3A5,CYP3A7,CACNG1
Vernakalant	1.143	1.04257	0.851427	0.950751	CYP2D6,KCNH2,SCN5A,KCND3,KCNA5
Methoxyflurane	1.152	1.05183	0.853561	0.952491	CYP1A2,CYP2D6,CYP2C9,CYP3A4,CYP2E1,GRIA1,GLRA1,MT-ND1,CYP2A6,CYP2B6,ATP2C1,GABRA1,KCNA1
Isoniazid	1.159	1.05903	0.855207	0.953685	CYP1A2,CYP1A2,CYP2D6,CYP2C9,CYP3A4,CYP2E1,ALB,CYP2C19,CYP2C19,CYP2C8,CYP2C8,CYP2A6,nat,NAT2,inhA,katG,folA
Bioallethrin	1.162	1.06211	0.855908	0.953825	CYP2C9,CYP3A4,CYP2C19,CYP2C8,Cyp2c6,Cyp2c11,Cyp3a1,CACNA1A,Cyp3a2,Cyp1a1,Cyp2a1
Efavirenz	1.168	1.06828	0.857304	0.954738	CYP1A2,CYP2D6,CYP2C9,CYP3A4,ALB,CYP3A5,CYP2C19,ABCB11,SLC22A1,CYP2C8,UGT1A1,CYP2B6,CYP3A7,pol
Nevirapine	1.179	1.0796	0.859839	0.956275	CYP1A2,CYP2D6,CYP2C9,CYP3A4,ALB,CYP3A5,SLC22A1,CYP2A6,CYP2B6,CYP3A7,pol
Voriconazole	1.179	1.0796	0.859839	0.956275	CYP2C9,PTGS1,CYP3A4,CYP3A5,CYP2C19,CYP2B6,FMO1,ERG11,CYP3A7,FMO3
Ticlopidine	1.193	1.09399	0.863021	0.958134	MPO,CYP1A2,CYP2D6,CYP2C9,CYP2E1,CYP2C19,CYP2C8,CYP2B6,P2RY12
Ademetionine	1.193	1.09399	0.863021	0.958134	CYP2E1,CBS,GNMT,AMD1,MAT2A,MAT1A,COMT,CMTR1,AS3MT,SRM
Levobupivacaine	1.194	1.09502	0.863246	0.958134	CYP1A2,CYP3A4,SCN10A
Mephenytoin	1.211	1.1125	0.867039	0.961056	CYP1A2,CYP2D6,CYP2C9,SERPINA7,CYP2C19,NR1I2,CYP2C8,CYP2B6,SCN5A
Cyclophosphamide	1.211	1.1125	0.867039	0.961056	CYP2C9,CYP3A4,CYP2C18,CYP3A5,CYP2C19,NR1I2,CYP2C8,CYP2A6,CYP2B6
Pidolic acid	1.23	1.13204	0.871192	0.963628	VEGFA,AMY2A,AMY2A,AMY2B,ADAM28,KRTAP5-2,IGLC1,IGLV2-8,TFF2,cycA,nir,HCRT,CCL8
Aminophenazone	1.235	1.13718	0.87227	0.963628	CYP1A2,CYP2D6,CYP2C9,CYP3A4,CYP2C18,CYP2C19,SLC22A6,CYP17A1,CYP2C8
Amphetamine	1.235	1.13718	0.87227	0.963628	CYP2D6,SLC22A3,SLC22A5,CYP2A6,SLC6A4,SLC18A2,SLC6A3,CARTPT,TAAR1,SLC6A2,DRD2,MAOB,VMAT2
Manidipine	1.235	1.13718	0.87227	0.963628	CYP2D6,CYP2C9,CYP3A4,CYP2C19,CYP1A1,CYP2B6
Voxelotor	1.235	1.13718	0.87227	0.963628	CYP2C9,CYP3A4,CYP2C19,CYP2B6,HBA1,HBA2
Oseltamivir	1.256	1.15878	0.876727	0.966156	SLC22A8,ABCC4,SLC15A1,,NEU1,NEU2,CES1
Migalastat	1.256	1.15878	0.876727	0.966156	UGT1A1,GLA
Ezogabine	1.265	1.16804	0.878604	0.966156	UGT1A1,UGT1A3,UGT1A4,UGT1A9,NAT2,KCNQ2,KCNQ3,KCNQ5,KCNQ4
Loratadine	1.266	1.16906	0.878811	0.966156	CYP1A2,CYP2D6,CYP2C9,ABCB1,CYP3A4,CYP3A5,CYP2C19,ABCB11,CYP1A1,CYP2C8,UGT1A1,KCNH2,CYP2B6,UGT2B15,UGT1A3,HRH1,UGT2B10
Ramelteon	1.268	1.17112	0.879225	0.966156	CYP1A2,CYP2C9,CYP3A4,CYP2C19,MTNR1A,MTNR1B
Perampanel	1.268	1.17112	0.879225	0.966156	CYP1A2,CYP3A4,CYP3A5,GRIA1,CYP2B6
Arformoterol	1.268	1.17112	0.879225	0.966156	CYP2D6,CYP2C9,CYP2C19,ADRB2,CYP2A6
Mycophenolate mofetil	1.268	1.17112	0.879225	0.966156	ABCB1,CYP3A4,ABCC2,CYP3A5,ABCG2,SLCO1B1,SLCO1B3,IMPDH2,IMPDH1,CYP2C8,UGT1A1,UGT1A6,UGT1A7,UGT1A8,UGT1A9,UGT1A10,UGT2B7,CES1,PTS,CES2
Zopiclone	1.29	1.19375	0.883711	0.969798	CYP2C9,PTGS1,CYP3A4,CYP2E1,CYP2C8,GABRA1,GABRA2,GABRA3,GABRA5,TSPO
Flunitrazepam	1.29	1.19375	0.883711	0.969798	CYP2C9,CYP3A4,CYP2E1,CYP2C19,CYP2A6,UGT1A1,CYP2B6,UGT1A3,UGT2B7
Benzphetamine	1.298	1.20197	0.885313	0.970728	CYP3A4,POR,CYP2B6,SLC18A2,SLC6A3,ADRA1A,ADRA2A
Dexfenfluramine	1.318	1.22254	0.889248	0.970728	CYP1A2,CYP2D6,CYP2E1,SLC6A4,HTR2C
Zucapsaicin	1.318	1.22254	0.889248	0.970728	CYP1A2,CYP2C9,CYP2E1,CYP2C19,TRPV1
Rupatadine	1.318	1.22254	0.889248	0.970728	CYP2D6,CYP2C9,CYP3A4,CYP2C19,HRH1,PTAFR
Rifapentine	1.318	1.22254	0.889248	0.970728	CYP2C9,CYP3A4,CYP2C19,CYP2C8,CYP2B6,rpoC
Quazepam	1.318	1.22254	0.889248	0.970728	CYP2C9,CYP3A4,CYP2C19,CYP2B6
Brivaracetam	1.318	1.22254	0.889248	0.970728	CYP2C9,CYP3A4,CYP2C19,CYP2B6,SV2A
Midazolam	1.318	1.22254	0.889248	0.970728	CYP3A4,CYP3A5,CYP3A7,UGT1A4
Selegiline	1.341	1.24619	0.893653	0.974894	CYP1A2,CYP2D6,CYP2C9,ABCB1,CYP3A4,CYP2E1,CYP2C19,MAOA,CYP2C8,CYP2A6,CYP2B6,MAOB
Armodafinil	1.354	1.25956	0.896086	0.976905	CYP1A2,CYP2C9,CYP3A4,CYP3A5,CYP2C19,CYP2B6,SLC6A3
Methoxsalen	1.402	1.30892	0.90472	0.97815	CYP1A2,CYP1A1,CYP2A6,CYP2A13
Methimazole	1.402	1.30892	0.90472	0.97815	CYP1A2,CYP2D6,CYP2C9,CYP3A4,CYP2E1,CYP2C19,CYP2A6,CYP2B6,FMO3,TPO
Pentoxifylline	1.402	1.30892	0.90472	0.97815	CYP1A2,ADORA1,ADORA2A,NT5E
Bromazepam	1.402	1.30892	0.90472	0.97815	CYP1A2,CYP2E1,CYP2C19
Agomelatine	1.402	1.30892	0.90472	0.97815	CYP1A2,CYP2C9,HTR2C,MTNR1A,MTNR1B
Delavirdine	1.402	1.30892	0.90472	0.97815	CYP2D6,CYP2C9,CYP3A4,CYP3A5,CYP2C19,CYP3A7,pol
Valbenazine	1.402	1.30892	0.90472	0.97815	CYP2D6,CYP3A4,CYP3A5,VMAT2
Gliquidone	1.402	1.30892	0.90472	0.97815	CYP2C9,ABCC8,KCNJ8
Clotiazepam	1.402	1.30892	0.90472	0.97815	CYP3A4,CYP2C18,CYP2C19,CYP2B6
Levosimendan	1.402	1.30892	0.90472	0.97815	KCNJ11,PDE3A,TNNC1,KCNJ8
Ropivacaine	1.412	1.31921	0.90645	0.97815	CYP1A2,CYP3A4,CYP2B6,SCN10A
Bupivacaine	1.412	1.31921	0.90645	0.97815	CYP2D6,CYP3A4,CYP2C19,SCN10A,PTGER1
Proguanil	1.412	1.31921	0.90645	0.97815	CYP2D6,CYP2C9,CYP2C19,DHFR
Halofantrine	1.412	1.31921	0.90645	0.97815	CYP2D6,CYP3A4,CYP3A5,CYP2C8,KCNH2
Tegafur-uracil	1.412	1.31921	0.90645	0.97815	CYP2A6,SLC22A7,SLC29A1,SLC28A3,TYMS,SLC28A1,SLC29A2,DPYD,DPYD,SLC28A2
Safinamide	1.432	1.33977	0.909841	0.97815	CYP1A2,CYP2D6,CYP2C9,CYP3A4,CYP2E1,CYP3A5,CYP2C19,ABCG2,MAOA,CYP1A1,CYP2B6,MAOB,SLCO3A1
Lorcaserin	1.443	1.35109	0.911666	0.97815	CYP1A2,CYP2D6,CYP3A4,CYP2C19,CYP1A1,CYP2A6,CYP2B6,FMO1,HTR2C
Oxybuprocaine	1.445	1.35314	0.911995	0.97815	BCHE,SCN10A
Chlorobutanol	1.445	1.35314	0.911995	0.97815	KCNH2
Dyclonine	1.445	1.35314	0.911995	0.97815	SCN10A
Proparacaine	1.445	1.35314	0.911995	0.97815	SCN10A
Mepivacaine	1.445	1.35314	0.911995	0.97815	SCN10A
Ziconotide	1.445	1.35314	0.911995	0.97815	CACNA1B,CACNA1A
Gluconolactone	1.445	1.35314	0.911995	0.97815	LCT
Tyropanoic acid	1.445	1.35314	0.911995	0.97815	GUSB
Phenelzine	1.453	1.36137	0.913302	0.978335	CYP2D6,CYP3A4,CYP2E1,CYP3A5,CYP2C19,ABAT,GPT,GPT2,GAD65,MAOA,MAOA,CYP2C8,MAOB,MAOB,CYP3A7,AOC3
Praziquantel	1.468	1.3768	0.915712	0.978335	CYP1A2,CYP3A4,CYP3A5,CYP2C19,CYP3A7,CYP3A43
Deferasirox	1.468	1.3768	0.915712	0.978335	CYP1A2,CYP3A4,CYP2C8,UGT1A1,UGT1A3,UGT1A9
Deutetrabenazine	1.468	1.3768	0.915712	0.978335	CYP1A2,CYP2D6,CYP3A4,CYP3A5,SLC18A2,CBR1,CBR3
Artemether	1.468	1.3768	0.915712	0.978335	CYP2C9,CYP3A4,CYP3A5,CYP2C19,CYP2B6
Lorlatinib	1.468	1.3768	0.915712	0.978335	CYP3A5,CYP2C19,CYP2C8,ALK,CYP2B6,UGT1A3
Triclabendazole	1.513	1.42307	0.922643	0.985104	CYP1A2,CYP2D6,CYP2C9,CYP3A4,CYP2C19,CYP1B1,CYP1A1,CYP2C8,CYP2A6,CYP2B6
Bempedoic acid	1.543	1.45392	0.927016	0.987777	SLCO1B1,SLCO1B3,ACSS2,ABCC3,UGT2B7,ACLY,SLC27A2,NUAK2
Cilostazol	1.568	1.47963	0.930514	0.987777	CYP1A2,CYP2D6,CYP3A4,CYP3A5,CYP2C19,CYP3A7,PDE3A
Niclosamide	1.568	1.47963	0.930514	0.987777	CYP1A2,CYP2C9
Ixazomib	1.568	1.47963	0.930514	0.987777	CYP1A2,CYP2D6,CYP2C9,CYP3A4,CYP2C19,CYP2C8,CYP2B6
Pentamidine	1.568	1.47963	0.930514	0.987777	CYP2D6,CYP4A11,CYP3A5,CYP2C19,CYP1A1,TRDMT1
Methohexital	1.568	1.47963	0.930514	0.987777	CYP2C19,GABRA1
Opicapone	1.568	1.47963	0.930514	0.987777	CYP2C19,COMT,CYP2C8
Telotristat ethyl	1.568	1.47963	0.930514	0.987777	TPH1,TPH2
Tecovirimat	1.568	1.47963	0.930514	0.987777	UGT1A1,UGT1A4,C17L
Tranylcypromine	1.693	1.60818	0.946102	0.991281	CYP1A2,CYP2D6,CYP2C9,CYP2E1,CYP2C19,MAOA,CYP2A6,MAOB
Sulconazole	1.735	1.65137	0.950669	0.991281	CYP1A2,CYP2D6,CYP2C9
Entacapone	1.735	1.65137	0.950669	0.991281	CYP2D6,COMT,UGT1A9
Sulfaphenazole	1.735	1.65137	0.950669	0.991281	CYP2D6,CYP2C9,CYP2C8,CYP2B6,folP
Nialamide	1.735	1.65137	0.950669	0.991281	COMT,MAOA,MAOB
5-O-phosphono-alpha-D-ribofuranosyl diphosphate	1.735	1.65137	0.950669	0.991281	APRT,HPRT1,HGPRTase,trpD,pyrE,UCKL1
Micafungin	1.756	1.67297	0.952833	0.991281	COMT,fksA,ARSA
Chromium	1.756	1.67297	0.952833	0.991281	TF,CYB5A
Chromic nitrate	1.756	1.67297	0.952833	0.991281	TF,CYB5A
Chromium gluconate	1.756	1.67297	0.952833	0.991281	TF,CYB5A
Chromium nicotinate	1.756	1.67297	0.952833	0.991281	TF,CYB5A
Chromous sulfate	1.756	1.67297	0.952833	0.991281	TF,CYB5A
Mycophenolic acid	1.782	1.69971	0.955407	0.991281	IMPDH2,IMPDH1,UGT1A1,UGT1A6,UGT1A7,UGT1A9,UGT2B7
Vitamin A	1.818	1.73673	0.958782	0.991281	ALB,RDH5,ALDH1A1,ALDH1A3,ALDH1A2,RDH12,DHRS3,RETSAT,RDH11,DHRS4,RDH14,RDH8,LRAT,RDH13,APOD,PTGDS,CYP26A1,RBP5,RBP7,RBP4,RBP2,RLBP1,RBP3,RBP1,STRA6
Fospropofol	1.818	1.73673	0.958782	0.991281	ALB,ALPL,GABRB2,GABRB3
Zolpidem	1.846	1.76552	0.961262	0.991281	CYP1A2,CYP2D6,CYP2C9,CYP3A4,CYP2C19,GABRA1,GABRA2,GABRA3,GABRG2
Nilutamide	1.86	1.77992	0.962455	0.991281	CYP2C19,POR,AR
Moclobemide	1.925	1.84676	0.967609	0.991281	CYP2D6,CYP2C9,CYP2C19,MAOA,MAOA,MAOB,MAOB
Tryptophan	1.925	1.84676	0.967609	0.991281	DDC,SLC16A10,SLC16A2,WARS2,WARS2,trpS,trpS,WARS1,WARS1,TDO2,TPH1,TPH2,IDO1
Anagrelide	2.068	1.99382	0.976914	0.991281	CYP1A2,PDE3A
Tizanidine	2.068	1.99382	0.976914	0.991281	CYP1A2,NISCH
Malathion	2.068	1.99382	0.976914	0.991281	CYP1A2,BCHE,CYP2B6
Nalidixic acid	2.068	1.99382	0.976914	0.991281	CYP1A2,SLC22A6,TDO2
Rosoxacin	2.068	1.99382	0.976914	0.991281	CYP1A2,gyrB,parC
Cinoxacin	2.068	1.99382	0.976914	0.991281	CYP1A2,SLC22A6,gyrA
Famotidine	2.068	1.99382	0.976914	0.991281	CYP1A2,SLC22A6,SLC22A2,SLC22A8,SLC47A1,HRH2
Gemifloxacin	2.068	1.99382	0.976914	0.991281	CYP1A2,parC,gyrA
Bendamustine	2.068	1.99382	0.976914	0.991281	CYP1A2
Besifloxacin	2.068	1.99382	0.976914	0.991281	CYP1A2,parC,gyrA
Viloxazine	2.068	1.99382	0.976914	0.991281	CYP1A2,SLC6A2
Enrofloxacin	2.068	1.99382	0.976914	0.991281	CYP1A2
Orbifloxacin	2.068	1.99382	0.976914	0.991281	CYP1A2
Pimobendan	2.068	1.99382	0.976914	0.991281	CYP1A2
Sarafloxacin	2.068	1.99382	0.976914	0.991281	CYP1A2
Dihydralazine	2.068	1.99382	0.976914	0.991281	CYP1A2
Bromotheophylline	2.068	1.99382	0.976914	0.991281	CYP1A2
Trospium	2.068	1.99382	0.976914	0.991281	CYP2D6,CHRM3,CHRM1
Clemastine	2.068	1.99382	0.976914	0.991281	CYP2D6,HRH1
Piperazine	2.068	1.99382	0.976914	0.991281	CYP2D6,GABRB3
Tripelennamine	2.068	1.99382	0.976914	0.991281	CYP2D6,HRH1
Biperiden	2.068	1.99382	0.976914	0.991281	CYP2D6,CHRM1
Oxamniquine	2.068	1.99382	0.976914	0.991281	CYP2D6
Lisdexamfetamine	2.068	1.99382	0.976914	0.991281	CYP2D6,SLC15A1,TAAR1
Tafenoquine	2.068	1.99382	0.976914	0.991281	CYP2D6,SLC22A2,SLC47A1,SLC47A2,PF3D7_0623200
Mepyramine	2.068	1.99382	0.976914	0.991281	CYP2D6,SLC22A5,SLC22A4,HRH1
Phenylbutyric acid	2.068	1.99382	0.976914	0.991281	CYP2D6,npr,tyrB
Mizolastine	2.068	1.99382	0.976914	0.991281	CYP2D6
Eszopiclone	2.068	1.99382	0.976914	0.991281	CYP3A4,CYP2C8,GABRA1,GABRA2,GABRA3,GABRA5
Methsuximide	2.068	1.99382	0.976914	0.991281	CYP2C19,CACNA1G
Valaciclovir	2.068	1.99382	0.976914	0.991281	SLC10A2,SLC22A6,SLC6A14,SLC22A8,SLC15A1,SLC15A2,UL30,TK,GUK1
Ataluren	2.068	1.99382	0.976914	0.991281	SLC22A6,SLCO1B3,SLC22A8,UGT1A9
Histamine	2.068	1.99382	0.976914	0.991281	SLC22A2,SLC22A1,SLC22A3,SLC22A5,SLC18A2,HRH1,HRH2,HRH4,HNMT,HRH3
Arsanilic acid	2.068	1.99382	0.976914	0.991281	LYZ
Propyl alcohol	2.068	1.99382	0.976914	0.991281	LYZ
Chlormerodrin	2.068	1.99382	0.976914	0.991281	ALDH5A1,SLC12A1
Sodium oxybate	2.068	1.99382	0.976914	0.991281	ALDH5A1,ADHFE1
Linezolid	2.068	1.99382	0.976914	0.991281	MAOA,MAOB
Furazolidone	2.068	1.99382	0.976914	0.991281	MAOA,MAOB
Isocarboxazid	2.068	1.99382	0.976914	0.991281	MAOA,MAOB
Pargyline	2.068	1.99382	0.976914	0.991281	MAOA,MAOB
Tedizolid phosphate	2.068	1.99382	0.976914	0.991281	MAOA,MAOB
Tedizolid	2.068	1.99382	0.976914	0.991281	MAOA,MAOB
Brexanolone	2.068	1.99382	0.976914	0.991281	AKR1B1
Tioguanine	2.068	1.99382	0.976914	0.991281	ABCC4,HPRT1
Vidarabine	2.068	1.99382	0.976914	0.991281	UL30,TK,ADA
Pentostatin	2.068	1.99382	0.976914	0.991281	ADA
Erdosteine	2.068	1.99382	0.976914	0.991281	ADA
Flumazenil	2.068	1.99382	0.976914	0.991281	GABRA1,GABRA5,GABRG2
Erythrityl tetranitrate	2.068	1.99382	0.976914	0.991281	NPR1,NPR2
Nitisinone	2.068	1.99382	0.976914	0.991281	HPD
Gimeracil	2.068	1.99382	0.976914	0.991281	DPYD
Levmetamfetamine	2.068	1.99382	0.976914	0.991281	PNMT
Carisoprodol	2.235	2.16556	0.984828	0.998294	CYP2C19,GABRA1,GABRA3,GABRA5,GABRB2,GABRG2
Miglitol	2.245	2.17584	0.985216	0.998294	MGAM,AMY2A,GAA,GANAB,GANC
Nitrofurantoin	2.256	2.18716	0.985634	0.998294	ABCB1,ABCC2,ABCB11,ABCG2,POR,ydbK,nfsA,rpsJ
Phosphatidyl serine	2.283	2.21492	0.986617	0.998679	DGKG,DGKD,PTDSS2,SMPD4,SMPD3,ATP8A1,PRKCA,PTDSS1,PISD,SCARB1
Mercaptopurine	2.318	2.25091	0.987805	0.99927	XDH,PPAT,SLC22A8,ABCC4,ABCC5,AOX1,SLC29A1,SLC28A3,HPRT1,SLC29A2,TPMT,SLC28A2
Ribavirin	2.412	2.34758	0.990552	1	ADK,IMPDH2,IMPDH1,NT5C2,SLC29A1,SLC28A3,L,PB1
Dichloroacetic acid	2.568	2.50801	0.993929	1	GSTZ1,PDK1
Meprobamate	2.735	2.67975	0.996316	1	GABRA1,GABRA2,GABRA3,GABRA4,GABRA5,GABRA6
Lipoic acid	2.86	2.80829	0.99751	1	SLC5A6,LIPT1,LIAS,POR
Acarbose	2.945	2.8957	0.998108	1	MGAM,AMY2A,GAA,SI
Nitrofural	3.068	3.02219	0.998745	1	XDH,gor
Pyrazinamide	3.068	3.02219	0.998745	1	XDH,AOX1,fas
Allopurinol	3.068	3.02219	0.998745	1	XDH,ABCG2,SLC22A2,SLC22A8,AOX1,SLC22A7
Procarbazine	3.068	3.02219	0.998745	1	XDH
Febuxostat	3.068	3.02219	0.998745	1	XDH
Nicorandil	3.068	3.02219	0.998745	1	ABCC9
Aminolevulinic acid	3.068	3.02219	0.998745	1	SLC15A1,SLC15A2,ALAD
Choline	3.32	3.28135	0.999483	1	BCHE,PCYT1B,ACHE,PCYT1A,PLD2,PLD1,PHOSPHO1,CHRNA7,CEPT1,CHKB,CHAT,CHKA,CHDH,SLC22A2,SLC22A1,SLC22A3,SLC22A5,SLC22A4,SLC44A1,SLC44A4,SLC44A2,SLC44A3,SLC5A7
Choline salicylate	3.32	3.28135	0.999483	1	BCHE,PCYT1B,ACHE,PCYT1A,PLD2,PLD1,CHRNA7,CEPT1,CHKB,CHAT,CHKA,CHDH,SLC22A2,SLC22A1,SLC22A3,SLC22A5,SLC22A4,SLC44A1,SLC44A4,SLC44A3,SLC5A7
Icodextrin	3.445	3.40989	0.999675	1	AMY2A
Strontium chloride Sr-89	5.068	5.07894	1	1	SLC8A1,ALPL,CACNA1I,ALPG
Amifostine	5.068	5.07894	1	1	ALPL,ALPG
Sodium fluoride	5.068	5.07894	1	1	ENOPH1,eno
Mitomycin	5.445	5.46664	1	1	POR
Zinc	NA	NA	NA	NA	F2,C1QB,C1QC,FGA,C3,C4B,C4B_2,C5,VTN,A2M,C1R,ASPA,MMP9,GLRA1,MGMT,GAPDHS,SOD1,BDKRB1,SHBG,SERPINA6,CA1,ESR1,TTR,PARP1,ORM2,SERPIND1,MT1A,MPG,TF,MT2A,NME1,APP,S100A2,PON1,HBB,HBA1,HBA2,TP53,IL3,S100A7,HDAC1,IGFALS,S100A8,S100A9,CP,PDCD6,HDAC8,ALDOA,EEF1A1,ENO1,P4HB,PDIA3,PRDX1,PSPH,TPI1,TUFM,CCS,HDAC4,SEMG1,SIVA1,MDM2,INS,UTRN,TP73,MT3,DAND5,A1BG,AGT,AHSG,APCS,APOA1,APOA2,APOA4,APOBR,APOE,APOL1,C1…
Copper	NA	NA	NA	NA	F2,C1QC,PLG,SERPINE1,SERPINA7,HSPA5,CALR,C3,C4B,C4B_2,C5,CLEC3B,KRT8,VTN,F8,F5,ALB,PPIA,A2M,GOT1,PKM,DBH,PAM,ACY1,GSR,GSS,GLRA1,UGDH,LDHA,IDH3A,GAPDH,CYB5R3,TYR,AKR1A1,APOD,SOD1,SERPINA6,TTR,PTGES3,TUBB,SERPINC1,SERPIND1,TF,ATOX1,SLC31A1,SLC31A2,ATP7B,ATP7A,ANXA4,ANXA5,AOC1,HSP90AA1,HSP90B1,PGK1,NME1,APP,PRNP,S100A2,S100A4,PON1,HBB,HBA1,HBA2,HSPA8,IGFALS,S100A8,CP,NEIL1,NEIL2,EEF1A1,ENO1,P4HB,PDI…
Zinc acetate	NA	NA	NA	NA	F2,C1QB,C1QC,FGA,C3,C4B,C4B_2,C5,CPE,IDE,VTN,A2M,C1R,ASPA,MMP9,GLRA1,MGMT,ADH1C,GAPDHS,SOD1,SOD1,BDKRB1,SHBG,SERPINA6,CA1,ESR1,TTR,PARP1,ORM2,SERPIND1,MT1A,MPG,TF,MT2A,NME1,APP,S100A2,PON1,HBB,HBA1,HBA2,TP53,IL3,S100A7,HDAC1,IGFALS,S100A8,S100A9,CP,PDCD6,HDAC8,ALDOA,EEF1A1,ENO1,P4HB,PDIA3,PRDX1,PSPH,TPI1,TUFM,CCS,HDAC4,SEMG1,SIVA1,MDM2,INS,UTRN,TP73,MT3,DAND5,A1BG,AGT,AHSG,APCS,APOA1,APOA2,APOA4,…
Fostamatinib	NA	NA	NA	NA	EGFR,INSR,FGFR2,FGFR1,FGFR3,CYP3A4,ERBB2,ABCG2,PDGFRB,PDGFRA,PRKAA1,ALOX5,ABL2,ALK,ACVR1B,ACVR1,CDK15,TNK2,ABL1,CSNK2A1,UGT1A1,VMAT2,SLC29A1,UGT1A9,PIK3CD,ADORA3,PDE5A,IKBKB,ABCB5,FAAH,NTRK1,NTRK2,MTOR,BRAF,RAF1,FLT4,KDR,FLT3,KIT,RET,FLT1,TEK,PDPK1,CSF1R,DDR1,RPS6KA3,PTK2B,SRC,EPHA2,LCK,YES1,FYN,BTK,CSK,EPHA5,EPHB4,FGR,FRK,LYN,MAP3K20,MAPK14,GSK3B,PIM1,MAPK10,TTK,HCK,PRKACA,CASK,ITK,SYK,PIK3CG,PR…
Zinc chloride	NA	NA	NA	NA	C1QB,C1QC,FGA,C3,C4B,C4B_2,C5,CPE,IDE,VTN,ALB,F11,A2M,C1R,ASPA,MMP9,GLRA1,MGMT,ADH1C,GAPDHS,SOD1,BDKRB1,SHBG,SERPINA6,CA2,ESR1,TTR,PARP1,ORM2,SERPIND1,MT1A,MPG,TF,MT2A,NME1,APP,S100A2,PON1,HBB,HBA1,HBA2,TP53,IL3,S100A7,HDAC1,IGFALS,S100A8,S100A9,CP,HDAC8,ALDOA,EEF1A1,ENO1,P4HB,PDIA3,PRDX1,PSPH,TPI1,TUFM,CCS,HDAC4,SEMG1,SIVA1,MDM2,INS,UTRN,TP73,MT3,AHSG,APOA1,APOBR,APOE,APOL1,C1S,C4BPA,C4BPB,BRCC3…
Zinc sulfate, unspecified form	NA	NA	NA	NA	C1QB,C1QC,FGA,C3,C4B,C4B_2,C5,CPE,IDE,VTN,ALB,F11,A2M,C1R,ASPA,MMP9,GLRA1,MGMT,ADH1C,GAPDHS,SOD1,BDKRB1,SHBG,SERPINA6,CA2,ESR1,TTR,PARP1,ORM2,SERPIND1,MT1A,MPG,TF,MT2A,NME1,APP,S100A2,PON1,HBB,HBA1,HBA2,TP53,IL3,S100A7,HDAC1,IGFALS,S100A8,S100A9,CP,HDAC8,ALDOA,EEF1A1,ENO1,P4HB,PDIA3,PRDX1,PSPH,TPI1,TUFM,CCS,HDAC4,SEMG1,SIVA1,MDM2,INS,UTRN,TP73,MT3,AHSG,APOA1,APOBR,APOE,APOL1,C1S,C4BPA,C4BPB,BRCC3…
Chloroquine	NA	NA	NA	NA	TNF,CYP2D6,ABCB1,CYP3A4,ALB,CYP3A5,GSTA2,GSTM1,CYP1A1,CYP2C8,TLR9,GST,HMGB1,ACE2
Nicotine	NA	NA	NA	NA	CYP1A2,CYP2D6,CYP2C9,CYP3A4,CYP2E1,CYP2C19,CHRNA7,CHAT,SLC22A2,SLC22A1,SLC22A3,SLC22A5,SLC22A4,MAOA,CYP1A1,CYP2C8,CYP2A6,CYP2B6,MAOB,CHRNA4,CHRNB2,CHRNA2,CHRNA3,CHRNA5,CHRNA6,CHRNA9,CHRNA10,CHRNB3,CHRNB4,CYP19A1,CYP2A13
Conjugated estrogens	NA	NA	NA	NA	CYP1A2,SERPINA7,ABCB1,CYP3A4,ABCC2,ALB,SLC10A1,SLC22A6,ABCG2,SLCO1B1,SLCO1B3,ABCC1,COMT,SLC22A8,ABCC3,ABCC4,ABCC11,SLC22A11,SLCO2B1,SLCO1A2,SHBG,SLCO1C1,ESR1,ESR2,SLCO4A1,SLC22A10,SLC51A,SLC51B,SLCO3A1
Acetaminophen	NA	NA	NA	NA	CYP1A2,CYP2D6,ABCB1,PTGS1,PTGS2,CYP3A4,CYP2E1,ALB,TRPV1,GSTM1,GSTP1,CYP2A6,UGT1A1,UGT2B15,UGT1A6,UGT1A9,NAT2,PTGES3,SULT1A1,SULT1A3,FAAH
Methadone	NA	NA	NA	NA	CYP1A2,CYP2D6,CYP2C9,ABCB1,CYP3A4,ALB,CYP2C18,CYP2C19,CHRNA7,CYP2C8,CYP2B6,CHRNA4,CHRNB2,CHRNA3,CYP19A1,OPRM1,OPRD1,CYP3A7,ORM1,HTR3A
Omeprazole	NA	NA	NA	NA	CYP1A2,CYP2D6,CYP2C9,ABCB1,CYP3A4,CYP2C18,CYP2C19,ABCG2,CYP1B1,ABCC3,CYP1A1,CYP2C8,ATP4A,AHR
Chlorzoxazone	NA	NA	NA	NA	CYP1A2,CYP2D6,CYP3A4,CYP2E1,CYP1A1,CYP2A6,KCNMA1
Secobarbital	NA	NA	NA	NA	CYP1A2,CYP2C9,CYP2C19,CHRNA7,GRIA2,GRIK2,CYP2C8,CHRNA4,GABRA1,GABRA2,GABRA3,GABRA4,GABRA5,GABRA6
Nitric Oxide	NA	NA	NA	NA	CYP1A2,CYP3A4,IDO1,ALDH2,CYP2B6,GUCY1A2,MT1A
Quinine	NA	NA	NA	NA	CYP1A2,CYP2D6,CYP2C9,ABCB1,CYP3A4,CYP2E1,CYP3A5,CYP2C19,SLCO1B1,SLC22A2,SLC22A1,SLC22A5,SLC22A4,CYP1A1,CYP2C8,SLCO1A2,CYP3A7,KCNN4,GP9
Fluoxetine	NA	NA	NA	NA	CYP1A2,CYP2D6,CYP2C9,ABCB1,CYP3A4,ALB,CYP3A5,CYP2C19,SLC6A4,KCNH2,CYP2B6,CHRNA2,CHRNA3,CHRNB4,HTR2C,ORM1,CYP2B,CKS1B
Carbamazepine	NA	NA	NA	NA	CYP1A2,CYP2C9,ABCB1,CYP3A4,ABCC2,CYP3A5,CYP2C19,NR1I2,CYP2C8,UGT1A1,CYP2B6,CHRNA4,UGT1A6,UGT1A7,UGT2B7,RALBP1
Tamoxifen	NA	NA	NA	NA	CYP1A2,CYP2D6,CYP2C9,SERPINA7,ABCB1,CYP3A4,CYP2E1,ABCC2,ALB,CYP3A5,CYP2C19,ABCB11,ABCG2,CYP1B1,NR1I2,ABCA1,CYP1A1,CYP2C8,CYP2A6,KCNH2,CYP2B6,SHBG,CYP19A1,FMO1,ESRRG,CYP3A7,UGT1A10,UGT2B7,CES1,FMO3,ESR1,ESR2,AR,SULT1A1,EBP,MAPK8,SULT2A1,UGT2B17,SULT1E1
Estradiol	NA	NA	NA	NA	CYP1A2,CYP2C9,ABCB1,CYP3A4,ALB,CYP3A5,CYP2C19,ABCC10,ABCG2,SLCO1B1,SLCO1B3,COMT,CYP1B1,SLC22A2,SLC22A3,SLC22A8,NR1I2,CYP1A1,SLC22A11,CYP2C8,UGT1A1,SHBG,CHRNA4,UGT2B15,CYP3A7,SLCO1C1,ESR1,ESR2,GPER1,MT-ATP6,BECN1,FABP2
Primidone	NA	NA	NA	NA	CYP1A2,CYP2C9,CYP3A4,CYP2E1,CYP2C19,CHRNA7,GRIA2,GRIK2,CHRNA4,GABRA1,GABRA2,GABRA3,GABRA4,GABRA5,GABRA6,TRPM3
Ethanol	NA	NA	NA	NA	CYP1A2,CYP2C9,CYP3A4,CYP2E1,CYP4A11,CYP2C19,CHRNA7,GRIN3A,GRIA1,GRIA2,GRIA3,GRIA4,GLRA1,GLRA2,ADH1A,ADH4,ADH1C,ADH1B,ADH7,ADH5,ADH6,AKR1A1,CYP1A1,CYP2B6,CHRNA4,CHRNB2,CHRNA2,CHRNA3,CHRNA5,CHRNA6,CHRNA9,CHRNA10,CHRNB3,CHRNB4,SLC29A1,GABRA1,GABRA2,GABRA3,GABRA4,GABRA5,GABRA6,CACNA1C,CACNA1D,CACNA1S,KCNJ3,CACNB1,CACNG1,HTR3A,GABRB2,GABRB1,GABRB3,SLC29A2,KCNJ6,VCAM1,KCNJ5,GABRG1,GABRG3,GABRE,GABRP,GA…
Azelastine	NA	NA	NA	NA	CYP1A2,CYP2D6,CYP2C9,ABCB1,CYP3A4,CYP2E1,CYP3A5,CYP2C19,LTC4S,CYP1A1,CYP2C8,CYP2A6,CYP2B6,HRH1,HRH2,PLA2G1B
Azathioprine	NA	NA	NA	NA	CYP1A2,ABCB1,XDH,ALB,GMPS,GSTA1,GSTA2,GSTM1,IMPDH2,IMPDH1,SLC28A3,HPRT1,SLC29A2,TPMT,RAC1,NUDT15,ITPA,SLC43A3
Amiodarone	NA	NA	NA	NA	CYP1A2,CYP2D6,CYP2C9,ABCB1,CYP3A4,ALB,CYP2C19,ABCB11,SLC22A2,PPARA,PPARG,CYP1A1,CYP2J2,CYP2C8,CYP2A6,CACNA1I,PPARGC1B
Rabeprazole	NA	NA	NA	NA	CYP1A2,CYP2D6,CYP2C9,CYP3A4,CYP2C19,ABCG2,CYP1A1,CYP2C8,ATP4A
Phenobarbital	NA	NA	NA	NA	CYP1A2,CYP2C9,ABCB1,CYP3A4,CYP2E1,ABCC2,CYP2C18,CYP3A5,CYP2C19,ABCB11,ABCC1,SLCO2A1,CHRNA7,GRIA2,GRIK2,ABCC3,CYP4B1,NR1I2,CYP1A1,CYP2C8,CYP2A6,UGT1A1,CYP2B6,CHRNA4,CYP3A7,UGT2B7,GABRA1
Apixaban	NA	NA	NA	NA	CYP1A2,CYP2C9,F10,ABCB1,CYP3A4,CYP3A5,CYP2C19,ABCG2,CYP2J2,CYP2C8
Cannabidiol	NA	NA	NA	NA	CYP1A2,CYP2D6,CYP2D6,CYP2C9,PTGS1,PTGS2,CYP3A4,CYP3A5,CYP3A5,CYP2C19,ABCG2,ABCC1,CYP1B1,CHRNA7,TRPV1,PPARG,GSR,GPX1,GPR18,GLRA1,GLRA3,IDO1,HMGCR,CYP17A1,ALOX5,NQO1,SOD1,CYP1A1,OPRM1,OPRD1,ADORA1,SLC29A1,CYP3A7,HTR1A,HTR2A,CRYZ,CACNA1H,FAAH,HTR3A,CACNA1G,CACNA1I,CNR1,CNR2,ACAT1,TRPM8,TRPA1,TRPV3,CAT,VDAC1,ALOX15,GPR55,GPR12,TRPV2,TRPV4,AANAT,AANAT,NAAA
Methylene blue	NA	NA	NA	NA	CYP1A2,CYP2D6,CYP2C9,ABCB1,CYP3A4,ALB,CYP3A5,CYP2C19,SLC22A2,BLVRB,NOS1,CYP2C8,CYP2B6,UGT1A4,UGT1A9,SLC47A1,SLC47A2,GUCY1A2
Curcumin	NA	NA	NA	NA	CYP1A2,CYP2D6,CYP2C9,ABCB1,CYP3A4,PPARG,VDR,GSTA1,GSTM1,GSTP1,GSTP1,ABCC5,CYP2B6,CBR1
Estradiol acetate	NA	NA	NA	NA	CYP1A2,CYP2C9,ABCB1,CYP3A4,ALB,CYP3A5,CYP2C19,ABCC10,ABCG2,SLCO1B1,SLCO1B3,CYP1B1,SLC22A2,SLC22A1,SLC22A3,SLC22A8,HSD17B2,NR1I2,CYP1A1,SLC22A11,CYP2C8,UGT1A1,SLCO2B1,SLCO1A2,SHBG,CHRNA4,ESRRG,CYP3A7,SLCO1C1,ESR1,ESR2,NCOA2,SLCO4A1,GPER1,MT-ATP6,BECN1,FABP2
Estradiol benzoate	NA	NA	NA	NA	CYP1A2,CYP2C9,ABCB1,CYP3A4,ALB,CYP3A5,CYP2C19,ABCC10,ABCG2,SLCO1B1,SLCO1B3,CYP1B1,SLC22A2,SLC22A1,SLC22A3,SLC22A8,HSD17B2,NR1I2,CYP1A1,SLC22A11,CYP2C8,UGT1A1,SLCO2B1,SLCO1A2,SHBG,CHRNA4,ESRRG,CYP3A7,SLCO1C1,ESR1,ESR2,NCOA2,SLCO4A1,GPER1,MT-ATP6,BECN1,FABP2
Estradiol cypionate	NA	NA	NA	NA	CYP1A2,CYP2C9,ABCB1,CYP3A4,ALB,CYP3A5,CYP2C19,ABCC10,ABCG2,SLCO1B1,SLCO1B3,CYP1B1,SLC22A2,SLC22A1,SLC22A3,SLC22A8,HSD17B2,NR1I2,CYP1A1,SLC22A11,CYP2C8,UGT1A1,SLCO2B1,SLCO1A2,SHBG,CHRNA4,ESRRG,CYP3A7,SLCO1C1,ESR1,ESR2,NCOA2,SLCO4A1,GPER1,MT-ATP6,BECN1,FABP2
Estradiol dienanthate	NA	NA	NA	NA	CYP1A2,CYP2C9,ABCB1,CYP3A4,ALB,CYP3A5,CYP2C19,ABCC10,ABCG2,SLCO1B1,SLCO1B3,CYP1B1,SLC22A2,SLC22A1,SLC22A3,SLC22A8,HSD17B2,NR1I2,CYP1A1,SLC22A11,CYP2C8,UGT1A1,SLCO2B1,SLCO1A2,SHBG,CHRNA4,ESRRG,CYP3A7,SLCO1C1,ESR1,ESR2,NCOA2,SLCO4A1,GPER1,MT-ATP6,BECN1,FABP2
Estradiol valerate	NA	NA	NA	NA	CYP1A2,CYP2C9,ABCB1,CYP3A4,ALB,CYP3A5,CYP2C19,ABCC10,ABCG2,SLCO1B1,SLCO1B3,CYP1B1,SLC22A2,SLC22A1,SLC22A3,SLC22A8,HSD17B2,NR1I2,CYP1A1,SLC22A11,CYP2C8,UGT1A1,SLCO2B1,SLCO1A2,SHBG,CHRNA4,ESRRG,CYP3A7,SLCO1C1,ESR1,ESR2,NCOA2,SLCO4A1,GPER1,MT-ATP6,BECN1,FABP2
Cyanocobalamin	NA	NA	NA	NA	LRP2,MTR,MMUT,MTRR,MMAA,MMACHC,MTHFR,MMAB,cobU,AMN,TCN1,TCN2,CBLIF,CUBN,ABCC1
Clotrimazole	NA	NA	NA	NA	CYP2D6,CYP2C9,ABCB1,CYP3A4,CYP2E1,ABCB11,SLCO1B1,SLCO1B3,NR1I2,CYP2C8,CYP2A6,CYP2B6,ERG11,CYP3A7,KCNN4,HCAR2
Terfenadine	NA	NA	NA	NA	CYP2D6,ABCB1,CYP3A4,CYP3A5,ABCB11,CYP2J2,CYP2C8,KCNH2,CHRM3,CHRM1,CYP3A7,CHRM2,HRH1,CHRM4,CHRM5
Lansoprazole	NA	NA	NA	NA	CYP2D6,CYP2C9,ABCB1,CYP3A4,CYP2C18,CYP2C19,ABCG2,CYP1B1,SLC22A2,SLC22A1,SLC22A3,SLC22A8,CYP1A1,CYP2C8,ATP4A,MAPT
Dextromethorphan	NA	NA	NA	NA	CYP2D6,CYP2C9,CYP3A4,CYP2C19,CHRNA7,GRIN3A,SLC6A4,CYP2B6,SLC6A2,CHRNA4,CHRNB2,CHRNA2,CHRNA3,CHRNB4,OPRM1,OPRK1,OPRD1,CYP3A7,SIGMAR1,PGRMC1
Nicardipine	NA	NA	NA	NA	CYP2D6,CYP2C9,ABCB1,CYP3A4,CYP2E1,CYP3A5,CYP2C19,ABCB11,SLCO1B1,CYP2C8,CYP2B6,CHRM3,CHRM1,CHRM2,ADRA1A,ADRA1B,ADRA1D,CACNA2D1,CHRM4,CHRM5,CACNA1C,CACNB2,CACNA1D,CALM1,PDE1A,PDE1B
Niacin	NA	NA	NA	NA	CYP2D6,SERPINA7,CYP3A4,CYP2E1,SLC16A3,SLC16A1,SLC5A8,SLC22A5,SLCO2B1,HCAR2,HCAR3,QPRT,NNMT
Astemizole	NA	NA	NA	NA	CYP2D6,ABCB1,CYP3A4,CYP3A5,ABCB11,CYP2J2,KCNH2,CYP3A7,HRH1,MAPT,KCNH1
Donepezil	NA	NA	NA	NA	CYP2D6,CYP2C9,CYP3A4,BCHE,ABCG2,ACHE,NOS1,HTR2A,TNFAIP6,IL1B
Felodipine	NA	NA	NA	NA	CYP2D6,CYP2C9,ABCB1,CYP3A4,CYP3A5,ABCB11,CYP2C8,CYP3A7,CACNA2D1,CACNA1C,CACNB2,CACNA1H,CACNA2D2,CACNA1D,CACNA1S,NR3C2,CALM1,PDE1A,PDE1B,TNNC1,TNNC2
Bupropion	NA	NA	NA	NA	CYP2D6,CYP2C9,CYP2E1,SLC22A2,CYP2B6,SLC6A3,SLC6A2,CHRNA3,ORM1,HTR3A
Bepridil	NA	NA	NA	NA	CYP2D6,ABCB1,CYP3A4,KCNH2,CACNA1H,CACNA2D2,ATP1A1,CALM1,PDE1A,PDE1B,CACNA1A,TNNC1,KCNQ1
Dronedarone	NA	NA	NA	NA	CYP2D6,ABCB1,CYP3A4,ALB,CYP3A5,SLCO1B1,SLCO1B3,SLC22A2,SLC22A1,ADRB1,SLC8A1,SLC22A8,CYP2J2,KCNH2,SCN5A,KCNK2,ADRA1A,ADRA1B,ADRA1D,ADRA2A,ADRA2B,ADRA2C,CACNA1C,CACNB2,CACNA1D,CACNA1S,THRA,KCND3,KCNJ3,CACNB1,CACNA1F,CACNB3,CACNB4,KCNQ1
Levomilnacipran	NA	NA	NA	NA	CYP2D6,ABCB1,CYP3A4,CYP2C19,CYP2J2,CYP2C8,SLC6A4,SLC6A2
Indomethacin	NA	NA	NA	NA	CYP2C9,ABCB1,PTGS1,PTGS2,ABCC2,ALB,CYP2C19,ABCB11,SLC10A1,SLC22A6,SLCO1B1,ABCC1,PPARA,PPARG,SLC22A8,GLO1,ABCC3,ABCC4,AKR1C3,ABCC11,SLC22A11,ABCC6,UGT1A1,SLCO1A2,SLC22A7,UGT1A9,UGT2B7,CES1,PLA2G2A,PTGR2,PTGDR2
Acetylsalicylic acid	NA	NA	NA	NA	CYP2C9,HSPA5,ABCB1,PTGS1,PTGS2,CYP2C19,SLC22A6,SLC22A8,AKR1C1,UGT1A6,IKBKB,NAT2,PCNA,CASP3,EDNRA,TNFAIP6,TP53,RPS6KA3,NFKBIA,CASP1,CCND1,MYC
Probenecid	NA	NA	NA	NA	CYP2C9,CYP3A4,ABCC2,ALB,SLC10A1,SLC22A6,SLC22A6,ABCC1,SLC16A7,SLC16A1,SLC22A2,SLC22A1,SLC22A5,SLC22A8,ABCC3,ABCC4,ABCC5,ABCC11,SLC22A11,CYP2C8,ABCC6,UGT1A1,SLCO1A2,SLC22A7,SLCO1C1,SLC22A10,SLC22A12,SLC2A9,PANX1,TAS2R16
Ibuprofen	NA	NA	NA	NA	CYP2C9,ABCB1,PTGS1,PTGS2,CYP3A4,THBD,ALB,CYP2C19,SLC22A6,ABCC1,PPARA,PPARG,SLC22A8,ABCC4,SLC22A11,CYP2C8,CFTR,SLCO2B1,SLCO1A2,UGT1A3,UGT1A9,UGT2B7,UGT2B4,FABP2,BCL2,GP1BA,S100A7,AMACR
Halothane	NA	NA	NA	NA	CYP2C9,CYP3A4,CYP2E1,ALB,GRIN2A,GRIN3A,GRIN3B,GLRA1,MT-ND1,CYP2A6,CYP2B6,GABRA1,KCNN4,KCNJ3,KCNMA1,KCNK3,KCNK9,KCNJ6,RHO,GNG2,NPSR1
Dexibuprofen	NA	NA	NA	NA	CYP2C9,ABCB1,PTGS1,PTGS2,THBD,ALB,CYP2C19,SLC22A6,ABCC1,PPARA,PPARG,SLC22A8,ABCC4,SLC22A11,CYP2C8,CFTR,UGT1A1,SLCO2B1,SLCO1A2,SLC15A1,UGT1A3,UGT1A9,UGT2B7,UGT2B4,PLAT,FABP2,BCL2,GP1BA,S100A7,AMACR
Clofibrate	NA	NA	NA	NA	SERPINA7,CYP3A4,CYP2E1,CYP4A11,PPARA,GSTA2,CYP1A1
Rivaroxaban	NA	NA	NA	NA	F10,ABCB1,CYP3A4,CYP3A5,ABCG2,CYP2J2
Ascorbic acid	NA	NA	NA	NA	PHYH,ALB,SP_0314,xylA,PLOD2,PLOD3,BBOX1,DBH,PAM,P3H1,P3H2,P3H3,P4HA1,OGFOD1,OGFOD2,ALKBH2,ALKBH3,KDM5D,PLOD1,TMLHE,P4HTM,EGLN1,EGLN2,EGLN3,TXNRD1,SLC23A1,SLC23A2,SLC2A1,SLC2A3,SLC2A4
Calcium citrate	NA	NA	NA	NA	CALR,CANX,ALB,CASR,SLC8A1,RYR1,CACNA1E,CALM1,CACNA1A,S100B,S100A13,RYR2,PDCD6,S100G,CIB1,SRI,CHP1,SPARC,FBN2,CASQ2,RGN,PEF1,S100A6,TPT1,CIB2,CASQ1,NUCB1,NUCB2,FBN3,GCA,CADPS,CALM2,CALM3,S100A16,CALB2,CAPS,CADPS2,CALR3,NRXN1,NCS1,CALB1,TRPV6,TRPV5,PKD2L1,RYR3,PKD1L3,CATSPER1
Calcium Phosphate	NA	NA	NA	NA	CALR,CANX,ALB,CASR,SLC8A1,RYR1,CACNA1E,CALM1,CACNA1A,S100B,S100A13,RYR2,PDCD6,S100G,SLC20A1,SLC20A2,SLC34A1,SLC34A2,SLC34A3,CIB1,SRI,CHP1,SPARC,FBN2,CASQ2,RGN,PEF1,S100A6,TPT1,CIB2,CASQ1,NUCB1,NUCB2,FBN3,GCA,CADPS,CALM2,CALM3,S100A16,CALB2,CAPS,CADPS2,CALR3,NRXN1,NCS1,CALB1,TRPV6,TRPV5,PKD2L1,RYR3,PKD1L3,CATSPER1
Calcium phosphate dihydrate	NA	NA	NA	NA	CALR,CANX,ALB,CASR,SLC8A1,RYR1,CACNA1E,CALM1,CACNA1A,S100B,S100A13,RYR2,PDCD6,S100G,SLC20A1,SLC20A2,SLC34A1,SLC34A2,SLC34A3,CIB1,SRI,CHP1,SPARC,FBN2,CASQ2,RGN,PEF1,S100A6,TPT1,CIB2,CASQ1,NUCB1,NUCB2,FBN3,GCA,CADPS,CALM2,CALM3,S100A16,CALB2,CAPS,CADPS2,CALR3,NRXN1,NCS1,CALB1,TRPV6,TRPV5,PKD2L1,RYR3,PKD1L3,CATSPER1
Pantoprazole	NA	NA	NA	NA	ABCB1,CYP3A4,CYP2C19,ABCG2,SLC22A8,DDAH1,ATP4A
Digoxin	NA	NA	NA	NA	ABCB1,ABCB11,SLCO1B1,CYP11A1,SLCO1A2,SLCO4C1,SLC51A,SLC51B,ATP1A1
Lamivudine	NA	NA	NA	NA	ABCB1,ABCC2,ALB,SLC22A6,ABCG2,ABCC1,PCYT1A,SLC22A2,SLC22A1,SLC22A3,ABCC3,ABCC4,pol,DCK,CMPK1,P,PGK1,NME1,NME2,PCYT2,NT5C
Esomeprazole	NA	NA	NA	NA	ABCB1,CYP3A4,CYP2C19,SLC22A8,DDAH1,ATP4A
Scopolamine	NA	NA	NA	NA	ABCB1,CHRNA4,CHRNB2,CHRM3,CHRM1,CHRM2,CHRM4,CHRM5,SI
Vecuronium	NA	NA	NA	NA	ABCB1,CHRNA2
Digitoxin	NA	NA	NA	NA	ABCB1,CYP3A4,ALB,CYP11A1,SLCO1A2,SLCO4C1,ATP1A1
Cholic Acid	NA	NA	NA	NA	ABCB1,ABCC2,ABCB11,SLC10A2,SLC10A1,SLCO1B1,SLCO1B3,ABCC1,NR1H4,SLC22A8,ABCC3,ABCC4,ADH1C,SLCO1A2,SLC22A7,ESRRG,CES1,PLA2G1B,cbh,FABP1,FECH,FABP6,COX4I1,MT-CO1,MT-CO2,MT-CO3,COX5A,COX5B,COX6C,COX7B,COX7C,COX8A,COX6A2,COX6B1,COX7A1,DKFZp686P18130,GPBAR1
Taurocholic acid	NA	NA	NA	NA	ABCB1,ABCC2,ABCB11,SLC10A2,SLC10A1,SLC22A6,ABCC10,ABCG2,SLCO1B1,SLCO1B3,ABCC1,SLC16A1,NR1H4,SLC7A11,SLC22A8,ABCC3,ABCC4,ABCC11,SLCO2B1,SLCO1A2,SLCO1C1,SLCO4A1,SLC51A,SLC51B,SLCO3A1,FABP6,CEL
Vorapaxar	NA	NA	NA	NA	ABCB1,CYP3A4,F2R,CYP2J2
Polyethylene glycol 400	NA	NA	NA	NA	ABCB1,CYP4A11,ADH5,SULT1A1,ENPP1,HTATIP2
Tocofersolan	NA	NA	NA	NA	ABCB1,CYP3A4,SCARB1,SEC14L4,SEC14L3,SEC14L2,TTPA,ABCA1,NPC1L1,CYP4F2,APOBR,ABCG5,ABCG8
Ozanimod	NA	NA	NA	NA	ABCB1,CYP3A4,ABCG2,ADH5,AKR1C1,AKR1C2,ALDH3A2,CYP2C8,MAOB,MAOB,NAT2,S1PR5,S1PR1
Sulfasalazine	NA	NA	NA	NA	PTGS1,PTGS2,ABCC2,ABCG2,SLCO1B1,SLCO1B3,PPARG,SLC7A11,SLC46A1,ALOX5,SLCO2B1,CHUK,IKBKB,ACAT1,TBXAS1,PLA2G1B
Glutamic acid	NA	NA	NA	NA	GGCX,GLUL,FOLH1,GAD1,GOT1,AADAT,ABAT,TAT,GPT,PSAT1,BCAT1,BCAT2,GOT2,GIG18,GPT2,FTCD,SLC16A10,SLC16A1,ASNS,SLC1A1,GLS,GLS2,GMPS,PFAS,NADSYN1,SLC7A11,GRM1,GRM4,GRIK4,GRIK5,GRM7,GRM8,SLC1A7,OPLAH,GRIN2D,EPRS1,SLC1A3,SLC1A2,GCLC,SLC1A6,GLUD2,GRIN1,FPGS,ENPEP,GRIN2A,GRIN2B,GRIN2C,EARS2,NAGS,GRIN3A,AASS,DNPEP,CPQ,GLUD1,GRIK1,GRIA1,GCLM,GAD2,GRIA2,GRIA3,GRIA4,ALDH18A1,GRIK2,GRIK3,SLC25A18,SLC25A22
Carbamoylcholine	NA	NA	NA	NA	PLA2G4A,ACHE,CHRNA2,CHRM3,CHRM1,CHRM2,CHRM4
Procaine	NA	NA	NA	NA	PLA2G4A,BCHE,GRIN3A,SLC6A4,SLC6A3,SLC6A2,CHRNA2,SCN10A,HTR3A,ASPG,DNMT1,DNMT3A
Glutathione	NA	NA	NA	NA	CYP3A4,ABCC2,ABCC1,MGST3,HPGDS,GSTA1,GSTA1,GSTA2,GSTA2,MGST1,ESD,GGT1,GSTM2,GLRX,GPX4,GSTM5,GPX6,HAGH,GPX1,GPX7,MGST2,GSTO2,GLRX2,GLO1,LTC4S,GSR,GSS,GSTM1,GSTK1,GSTA3,GSTM3,GSTA4,GSTM4,GSTA5,GSTP1,GSTO1,GPX1,GPX2,GSTT1,GSTZ1,GPX5,GPX3,AKR1B1,MMP9,ABCC3,ABCC4,ABCC5
Vitamin E	NA	NA	NA	NA	CYP3A4,GCLC,GSTA2,GSTM3,GSTP1,GSTO1,PRKCA,SCARB1,HMOX1,NR1I2,PRKCB,ALOX5,DGKA,PPP2CB,PPP2CA,SEC14L4,SEC14L3,SEC14L3,SEC14L2,SEC14L2,NQO1,SOD1,TTPA,PLTP,ABCA1,NPC1L1,ABCG1
Cholecalciferol	NA	NA	NA	NA	CYP3A4,CYP27A1,VDR,GC,CYP2R1,CYP11A1,CYP1A1,CYP2J2,CYP2C8
Pentobarbital	NA	NA	NA	NA	CYP3A4,CYP2C19,CHRNA7,GRIA2,GRIK2,NR1I2,CYP2A6,CHRNA4,GABRA1,GABRA2,GABRA3,GABRA4,GABRA5,GABRA6
Apomorphine	NA	NA	NA	NA	CYP3A4,ALB,CYP3A5,COMT,CYP2C8,CYP2B6,SLC18A2,DRD2,HTR2C,HTR1D,HTR1B,HTR1A,DRD1,DRD5,HTR2A,DRD3,DRD4,ADRA2A,ADRA2B,ADRA2C,HTR2B,SULT1A1,SULT1A3,SULT1E1,SULT1A2,SULT1B1
Levomenthol	NA	NA	NA	NA	CYP3A4,OPRK1,TRPM8,TRPA1,TRPV3
Busulfan	NA	NA	NA	NA	CYP3A4,GSTA1,GSTA2,MGST2,GSTM1,GSTP1
Levacetylmethadol	NA	NA	NA	NA	CYP3A4,CYP3A5,CHRNA3,CHRNB4,OPRM1,CYP3A7
Dexlansoprazole	NA	NA	NA	NA	CYP3A4,CYP2C19,DDAH1,ATP4A,ATP4B
Riociguat	NA	NA	NA	NA	CYP3A4,ALB,ABCG2,CYP1A1,CYP2J2,CYP2C8,ORM1,GUCY1A2
NADH	NA	NA	NA	NA	XDH,CYP4A11,MTHFD1,MTHFD2,AMT,PDHB,ALDH5A1,BLVRB,GLUD2,AASS,GLUD1,GSR,AKR1B1,DLD,CDO1,UGDH,ADH1A,ADH1A,SORD,ADH4,ADH4,ADH1C,ADH1B,ADH1B,ADH7,ADH7,GPD1,LDHAL6A,ADH5,ADH5,HSD17B10,MDH2,LDHA,ME2,HSD17B4,LDHAL6B,LDHC,LDHB,EHHADH,HADH,ME3,BDH1,MDH1,HIBADH,HSD17B3,HMGCR,ME1,PHGDH,HSD17B7,IDH3G,IDH3B,IDH3A,HSD17B1,HSD17B2,RDH5,H6PD,HSD17B8,AKR1C4,IMPDH2,AKR1C3,HPGD,GFUS,AKR1C1,HSD11B1,HSD3B2,HSD3B1,IMPD…
Isosorbide mononitrate	NA	NA	NA	NA	XDH,GSTM1,ADH5,GUCY1A2
Flavin adenine dinucleotide	NA	NA	NA	NA	XDH,TXNRD1,MAOA,GSR,DLD,NOS1,ACADS,NQO2,CYB5R3,NDUFA9,NQO1,POR,MAOB,gor,SO_0970,DPYD,dld,ACAD8,fccA,choB,fprA,ERO1B,thyX,soxA,pox5,pobA,TPR,choA,thiO,DAO,ACADM,putA,glf,hmp,GCDH,phr,IL4I1,fadH,xecC,trxB,metF,IVD,dmg,npr,petH,cysJ,fpr,AIFM1,bphA4,PSPTO_1126,phrB,nadB,cry,ifcA,CYB5R1,FDXR,ACOX1,murB,GFER,pheA2,camA,lpdA,abfD,pchF,ahpF,m-6,GR2,pamO,benC,TT_C0779,fkbI,lpdV,lpd,mrsD
Enflurane	NA	NA	NA	NA	CYP2E1,ALB,GLRA1,ATP2C1,ATP2A1
Isoflurane	NA	NA	NA	NA	CYP2E1,ALB,GRIA1,GLRA1,MT-ND1,CYP2B6,CHRNA4,CHRNB2,ATP2C1,GABRA1,KCNA1,CALM1,ATP5F1D
Glycerin	NA	NA	NA	NA	CYP2E1,PPARD,GSTZ1,ADH1B,ALDH1A1,mutY,PLA2G2E,TRDMT1,ISYNA1,PAEP,PAPSS1,ARF1,ITPR1,mutL,NAGA,nrdB,AQP7,AQP9,glpF
Thiamine	NA	NA	NA	NA	ALB,SLC22A2,SLC22A1,SLC22A5,TPK1,CYP4B1,ENTPD5,THTPA,SLC19A2,SLC19A3
Pyridoxine	NA	NA	NA	NA	ALB,PDXP,PDXK,PDXK,CYP1A1,ALPL
Hydroflumethiazide	NA	NA	NA	NA	ALB,SLC22A6,SLC22A8,SLC12A1,CA1,CA2,CA4,CA7,KCNMA1,ATP1A1,CA9,CA12
Etacrynic acid	NA	NA	NA	NA	ALB,SLC22A6,GSTA2,GSTP1,SLC12A1,ATP1A1,LEF1
Hydrochlorothiazide	NA	NA	NA	NA	ALB,SLC22A6,SLC22A8,ABCC4,SLC22A11,KCNMA1,SLC12A3
Aluminium	NA	NA	NA	NA	ALB,ATP1A1,TF,APP,KLK1
D-glucose	NA	NA	NA	NA	ALB,SLC2A1,SLC2A3,SLC2A4,SLC2A2,SLC2A9,SLC5A1,HK1,GCK,SLC2A5,SLC2A6,SLC2A7,SLC2A8,SLC2A10,SLC2A11,SLC2A12,SLC5A2
Lauric acid	NA	NA	NA	NA	ALB,PPARA,ADH5,LY96,PLA2G2A,TLR4,fabB,fabF,C8G,LTF,fhuA,GM2A,tonB,fabH,HNF4A,VLDLR,GLTP,PLA2G2D,pvdQ
Palmitic Acid	NA	NA	NA	NA	ALB,PPARA,CYP2C8,FABP2,RHO,PMP2,PPT1,FABP4,PAEP,FABP3,HNF4G,TRAPPC3,TM_1468,LALBA,FABP5
Butamben	NA	NA	NA	NA	ALB,BCHE,ORM1,TRPA1,TRPV4
Thimerosal	NA	NA	NA	NA	ALB,MTR,SLC7A11,GSR,GPX1,FXYD2,SOD2,ITPR1
Aluminium phosphate	NA	NA	NA	NA	ALB,ATP1A1,TF,APP,KLK1
Aluminum acetate	NA	NA	NA	NA	ALB,ATP1A1,TF,APP,KLK1
Methionine	NA	NA	NA	NA	GLUL,MTR,MTRR,MTHFR,SLC16A10,MAT2A,MAT1A,METAP2,BHMT,BHMT2,MSRB2,MSRB1,MSRA,MARS1,MARS2,MAT2B
Diazoxide	NA	NA	NA	NA	GLUL,KCNJ11,CA1,CA2,KCNMA1,ATP1A1
Doxacurium	NA	NA	NA	NA	BCHE,CHRNA2,CHRM2
Tubocurarine	NA	NA	NA	NA	BCHE,ACHE,CHRNA7,SLC22A2,SLC22A1,CHRNA2,HTR3A
Mivacurium	NA	NA	NA	NA	BCHE,CHRNA2,CHRM3,CHRM2
Decamethonium	NA	NA	NA	NA	BCHE,ACHE,CHRNA4,CHRNB2,CHRNA2
Pancuronium	NA	NA	NA	NA	BCHE,SLC22A2,SLC22A1,CHRNA2,CHRM3,CHRM2
Pipecuronium	NA	NA	NA	NA	BCHE,CHRNA2,CHRM3,CHRM2
Thiopental	NA	NA	NA	NA	CYP2C19,CHRNA7,GRIA2,GRIK2,CHRNA4,CHRM3,GABRA1,GABRA2,GABRA3,GABRA4,GABRA5,GABRA6,FAAH
Methylphenobarbital	NA	NA	NA	NA	CYP2C19,CHRNA7,GRIA2,GRIK2,NR1I2,CYP2B6,CHRNA4,GABRA1,GABRA2,GABRA3,GABRA4,GABRA5,GABRA6
Atropine	NA	NA	NA	NA	ABCB11,GLRA1,CHRNA4,CHRNB2,CHRM3,CHRM1,CHRM2,CHRM4,CHRM5
Riboflavin	NA	NA	NA	NA	SLC22A6,MTHFR,RFK,ribC,BLVRB,MAOA
Cyclothiazide	NA	NA	NA	NA	SLC22A6,CA1,CA2,FXYD2,SFRP4
Dinoprostone	NA	NA	NA	NA	SLC22A6,SLCO1B1,SLCO2A1,SLC22A2,SLC22A8,ABCC4,ABCC5,SLC22A11,SLCO2B1,SLCO1A2,SLC22A7,SLCO1C1,SLCO4A1,SLC51A,SLC51B,SLCO3A1,PTGER1,PTGDR2,PTGER2,PTGER3,PTGER4
Ouabain	NA	NA	NA	NA	SLCO1B1,SLCO1B3,SLC22A8,SLCO1A2,SLCO1C1,SLCO4C1,ATP1A1,ATP1A2,ATP1A3
Hyaluronic acid	NA	NA	NA	NA	ICAM1,TNFAIP6,NCAN,CD44,HMMR,VCAN,C1QBP,HAPLN1,HAPLN3,HAPLN4,HABP2,LAYN,STAB2,IMPG2,HABP4
Pyridoxal phosphate	NA	NA	NA	NA	AGXT2,GAD1,CBS,KYNU,SHMT1,NFS1,GOT1,OAT,ODC1,AADAT,ABAT,PNPO,SGPL1,TAT,KYAT1,SPTLC2,CSAD,HDC,AZIN2,SDS,GCAT,GLDC,GPT,PSAT1,ALAS1,AGXT,PDXP,SPTLC1,CTH,BCAT1,BCAT2,PLPBP,GOT2,PYGB,PYGM,DDC,GIG18,GAD2,KYAT3,GADL1,SCLY,IGSF10,PHYKPL,SHMT2,ALAS2,GPT2,MOCOS,SDSL,SRR,SEPSECS,SPTLC3,GAD65,TLH6
Pyruvic acid	NA	NA	NA	NA	AGXT2,ABAT,SLC16A10,SLC16A3,SLC16A3,SLC16A2,SLC16A5,PKLR,SLC16A6,SLC16A7,SLC16A7,PDHB,PKM,SLC16A4,SLC16A8,SLC16A1,SLC16A1,PC,SLCO2A1
Glycine	NA	NA	NA	NA	AGXT2,SHMT1,GCAT,GLDC,ALAS1,AGXT,SHMT2,ALAS2,AMT,SLC16A10,GNMT,GATM,GRIN2A,GRIN2C,GSS,GARS1,BAAT,GPR18,GLYAT,GLYATL2,GLYATL1,PIPOX,GRIN3B,GLRA1,GLRB,GLRA3,GLRA2,DLD,GCSH,SLC36A1,SLC32A1,SLC6A5,SLC6A9
Cysteine	NA	NA	NA	NA	CBS,NFS1,GOT1,CSAD,CTH,GOT2,SLC16A10,GCLC,GCLM,GSS,CARS1,MGMT,CARS2,CDO1
Aspartic acid	NA	NA	NA	NA	GOT1,GOT2,SLC16A10,ASS1,RNASE1,LYZ,SLC25A13,ASPA,ASNS,ACY1,DARS1,SLC25A12,ASPH,PAICS,ADSS2,SLC1A1,ASS,DARS2,ASRGL1,CAD
Flavin mononucleotide	NA	NA	NA	NA	PNPO,RFK,BLVRB,NOS1,POR,POR,DPYD,nfsA,DHODH,onr,pyrD,HAO1,pyrDA,moxC,fadH,nfsB,tmd,roo,TM_0857,morB,frp,RPS6KA4,phzG,HAO2,DR_A0214,fldA,fni,nox,DvMF_2023,BC_1844,PPCDC,gltS,pdxH,aroC,azoR,epiD,isiB,DVU_2680,SMU_260,TM_0096,nrdI,ecdB,mdlB,azr,SGK1,fprA
Amantadine	NA	NA	NA	NA	DDC,CHRNA7,SLC22A2,SLC22A1,GRIN3A,DRD2,MAOB,CHRNA4,CHRNA3,M
Hydroxocobalamin	NA	NA	NA	NA	MTR,MMUT,MMAA,MMACHC,AMN,TCN1,TCN2,CUBN
Lactic acid	NA	NA	NA	NA	SLC16A10,SLC16A3,SLC16A7,SLC16A1,SLCO2A1,SLCO2B1,putA,DR_0842
gamma-Hydroxybutyric acid	NA	NA	NA	NA	SLC16A3,SLC16A7,SLC16A1,GABRB1,SLC52A2
Inositol nicotinate	NA	NA	NA	NA	SLC5A8,HCAR2,HCAR3,ATP5F1B,DGAT2
Gallamine triethiodide	NA	NA	NA	NA	ACHE,CHRNA2,CHRM1,CHRM2,CHRM5
Physostigmine	NA	NA	NA	NA	ACHE,CHRNA4,CHRNB2
Butalbital	NA	NA	NA	NA	CHRNA7,GRIA2,GRIK2,CHRNA4,GABRA1,GABRA2,GABRA3,GABRA4,GABRA5,GABRA6
Talbutal	NA	NA	NA	NA	CHRNA7,GRIA2,GRIK2,CHRNA4,GABRA1,GABRA2,GABRA3,GABRA4,GABRA5,GABRA6
Mecamylamine	NA	NA	NA	NA	CHRNA7,CHRNA4,CHRNB2,CHRNA2
Varenicline	NA	NA	NA	NA	CHRNA7,SLC22A2,CHRNA4,CHRNB2,CHRNA3,CHRNA6
Amobarbital	NA	NA	NA	NA	CHRNA7,GRIA2,GRIK2,CHRNA4,GABRA1,GABRA2,GABRA3,GABRA4,GABRA5,GABRA6
Butobarbital	NA	NA	NA	NA	CHRNA7,GRIA2,GRIK2,CHRNA4,GABRA1,GABRA2,GABRA3,GABRA4,GABRA5,GABRA6
Metformin	NA	NA	NA	NA	SLC22A2,SLC22A1,SLC22A3,PRKAB1,GPD1,SLC47A1,SLC47A2,ETFDH,SLC29A4
Guanidine	NA	NA	NA	NA	SLC22A2,SLC22A1,SLC22A3,SLC22A5,SLC22A4,RNASE1,SLC22A8,GAMT,ALDH2,SLC47A1,SLC47A2,E,DLG4,rocF
Amiloride	NA	NA	NA	NA	SLC22A2,SLC22A4,SCNN1G,SCNN1A,SCNN1B,SCNN1D,ASIC1,AOC1,ASIC2,SLC9A1,PLAU
Rocuronium	NA	NA	NA	NA	SLC22A1,SLCO1A2,CHRNA2,CHRM2,HTR3A
Pentaerythritol tetranitrate	NA	NA	NA	NA	NOS3,ALDH2,GUCY1A2,HBB,HBA1,HBA2
Succinic acid	NA	NA	NA	NA	PLOD3,P3H1,P3H2,P3H3,ASPH,SUCNR1,ALDH5A1,SDHC,SDHA,SUCLG2,OXCT1,SLC22A8,SLC25A10,SLC13A1,SLC13A2,SLC13A3
Dextrose, unspecified form	NA	NA	NA	NA	SLC2A1,SLC2A3,SLC2A4,SLC2A2,SLC2A9,SLC5A1,HK1,GCK,SLC2A6,SLC2A7,SLC2A8,SLC2A10,SLC2A11,SLC2A12
Fludeoxyglucose (18F)	NA	NA	NA	NA	SLC2A1,SLC2A3,SLC2A4,SLC2A2,SLC2A9,HK1,SLC2A5,SLC2A6,SLC2A7,SLC2A8,SLC2A10,SLC2A11,SLC2A12
Citric acid	NA	NA	NA	NA	RNASE1,APRT,AKR1B1,MDH2,SLCO2B1,ITPA,blm,SRC,penP,RNASE3,C8G,rmlA,pgl,BC_1747,CS,cit,gltA,icd,LSM6,fumC,IL4I1,TM_0857,CTDSP1,HGS,YPTB1668,ITEVIR,12,purE,rplD,CPB1,L3,bfrA,pog,rtcA,PLEKHA1,fbpA,ftsY,nadD,nusB,nrdF,yfiH,rpiA,guaA,17,TM_1436,pcaB,pdc,blaNDM-1
Magnesium gluconate	NA	NA	NA	NA	ADCY1,CKB,ABL1,ATP1A1,GUCY1A2,ATP5F1D,PFKFB1,PF3D7_1325100
Camphor	NA	NA	NA	NA	TRPV1,TRPM8,TRPA1,TRPV3,camC
D-Methionine	NA	NA	NA	NA	METAP2,VC_1968
N-Acetylglucosamine	NA	NA	NA	NA	B4GALT1,B4GALT4,NAGK,NAGPA,NAGLU,RENBP
alpha-Tocopherol succinate	NA	NA	NA	NA	GCLC,GSTA2,GSTM3,GSTP1,GSTO1,PRKCA,HMOX1,NR1I2,PRKCB,ALOX5,SEC14L3,SEC14L2,NQO1,SOD1,TTPA
D-alpha-Tocopherol acetate	NA	NA	NA	NA	GCLC,GSTA2,GSTM3,GSTP1,GSTO1,PRKCA,HMOX1,NR1I2,PRKCB,ALOX5,SEC14L3,SEC14L2,NQO1,SOD1,TTPA
Lithium citrate	NA	NA	NA	NA	GRIA3,GSK3B,IMPA1,IMPA2
Lithium carbonate	NA	NA	NA	NA	GRIA3,SCNN1G,SCNN1A,SCNN1B,GSK3B,IMPA1,IMPA2
Tibolone	NA	NA	NA	NA	HSD3B2,HSD3B1,ESR1,SULT1A1,STS
Florbetaben (18F)	NA	NA	NA	NA	CYP2J2,APP,CYP4F2
Metocurine iodide	NA	NA	NA	NA	CHRNA2
Cisatracurium	NA	NA	NA	NA	CHRNA2
Atracurium besylate	NA	NA	NA	NA	CHRNA2
Metocurine	NA	NA	NA	NA	CHRNA2,CHRM2
Levamisole	NA	NA	NA	NA	CHRNA3,ALPG,unc-38,unc-63,lev-1,unc-29
Pentolinium	NA	NA	NA	NA	CHRNA3,CHRNA10,CHRNB4
Molsidomine	NA	NA	NA	NA	PDE5A,GUCY1A2,GUCY1A2
Potassium gluconate	NA	NA	NA	NA	SLC12A1,ATP1A1,FXYD2
Potassium	NA	NA	NA	NA	SLC12A1,ATP1A1,ATP1A1
Bendroflumethiazide	NA	NA	NA	NA	CA1,CA2,CA4,KCNMA1,SLC12A3,TPMT
Trichlormethiazide	NA	NA	NA	NA	CA1,CA2,CA4,ATP1A1,SLC12A3,TPMT
Dequalinium	NA	NA	NA	NA	KCNMA1,qacR,XIAP,acrB,CNGA1
Acetyldigitoxin	NA	NA	NA	NA	ATP1A1
Deslanoside	NA	NA	NA	NA	ATP1A1
Bretylium	NA	NA	NA	NA	ATP1A1
Ciclopirox	NA	NA	NA	NA	ATP1A1
Potassium cation	NA	NA	NA	NA	ATP1A1
Magnesium cation	NA	NA	NA	NA	ATP1A1
Almitrine	NA	NA	NA	NA	ATP1A1
Rubidium Rb-82	NA	NA	NA	NA	ATP1A1,FXYD2,ATP1A2,ATP1A3,ATP1B1,ATP1B2,ATP1B3,ATP1A4
Magnesium acetate	NA	NA	NA	NA	ATP1A1
Potassium acetate	NA	NA	NA	NA	ATP1A1
Potassium sulfate	NA	NA	NA	NA	ATP1A1
Anthralin	NA	NA	NA	NA	KRT12,KRT2,MAPK8IP1
Plecanatide	NA	NA	NA	NA	GUCY1A2
Nedocromil	NA	NA	NA	NA	CYSLTR1,HSP90AA1,CYSLTR2,FPR1,PTGDR
Cromoglicic acid	NA	NA	NA	NA	S100P
Linaclotide	NA	NA	NA	NA	GUCY2C
Monopotassium phosphate	NA	NA	NA	NA	ALPI
