# Supplementary material for: Gut Microbiota and Type 2 Diabetes: Genetic Associations, Biological Mechanisms, Drug Repurposing, and Diagnostic Modeling
Source: Int J Mol Sci. 2026 Jan 21;27(2):1070. doi: 10.3390/ijms27021070 (PMC12842411; doi:10.3390/ijms27021070)
Supplement: Supplementary file 1 [file ijms-27-01070-s001.zip › supplementary material_Tables/supplementary material_tabS18-19.xlsx]

## Sheet: ADMETlab 3.0
Supplementary Table S18. Selected ADMET characteristics of candidate drugs in the ADMET 3.0.
Drug	ADMET 3.0 database
	logS	logP	Caco-2 Permeability	F20%	BBB	T1/2	DILI	Rat Oral Acute Toxicity	FDAMDD
Dienestrol	-3.947	3.661	-4.902	0.094	0.077	0.883	0.496	0.493	0.921
Quinestrol	-6.382	5.304	-4.612	0.002	0.438	1.681	0.14	0.146	0.96
Zeranol	-3.934	2.574	-4.992	0.21	0.007	1.374	0.264	0.102	0.901

## Sheet: TEST
Supplementary Table S19. Selected ADMET characteristics of candidate drugs in the TEST based on QSAR model.
Index	Bioconcentration_factor_Consensus						Developmental_Toxicity_Consensus					Mutagenicity_Consensus				Oral_rat_LD50_Consensus
	Exp Log10	Pred_Hierarchical clustering Log10	Pred_Single model Log10	Pred_Group contribution Log10	Pred_Nearest neighbor Log10	Pred_Consensus Log10	Exp	Pred_Hierarchical clustering	Pred_Single model	Pred_Nearest neighbor	Pred_Consensus	Exp	Pred_Hierarchical clustering	Pred_Nearest neighbor	Pred_Consensus	Exp -Log10(mol/kg)	Pred_Hierarchical clustering -Log10(mol/kg)	Pred_Nearest neighbor -Log10(mol/kg)	Pred_Consensus -Log10(mol/kg)
Dienestrol	N/A	2.02	2.18	N/A	N/A	2.10	1.00	1.05	0.80	1.00	0.95	0.00	0.18	0.00	0.09	N/A	1.42	2.12	1.77
Quinestrol	N/A	N/A	N/A	N/A	2.55	N/A	N/A	0.96	1.06	1.00	1.01	N/A	N/A	0.00	N/A	N/A	N/A	2.31	N/A
Zeranol	N/A	0.89	1.07	-0.02	1.56	0.87	N/A	0.55	0.71	N/A	0.63	0.00	-0.04	0.00	-0.02	N/A	1.99	2.06	2.02
