# Supplementary material for: Gut Microbiota and Type 2 Diabetes: Genetic Associations, Biological Mechanisms, Drug Repurposing, and Diagnostic Modeling
Source: Int J Mol Sci. 2026 Jan 21;27(2):1070. doi: 10.3390/ijms27021070 (PMC12842411; doi:10.3390/ijms27021070)
Supplement: Supplementary file 1 [file ijms-27-01070-s001.zip › supplementary material_Tables/supplementary material_tabS20-30.xlsx]

## Sheet: Supplementary_Materials
Table S20: Ablation Study Results Summary
Strategy	Model	CV_AUC_Mean	Best_Threshold	Precision	Recall	F1	Specificity	AUC	PR_AUC	Balanced_Acc
	RandomForest	0.7968	0.3912	0.7329	0.9672	0.8339	0.3768	0.8443	0.9092	0.672
	XGBoost	0.7867	0.3449	0.7403	0.9344	0.8261	0.4203	0.8394	0.8981	0.6774
	SVC	0.6802	0.4778	0.663	0.9836	0.7921	0.1159	0.7397	0.8323	0.5498
	LogisticRegression	0.7022	0.2694	0.6402	0.9918	0.7781	0.0145	0.7373	0.8264	0.5031
class_weight	RandomForest	0.7936	0.405	0.7186	0.9836	0.8304	0.3188	0.8452	0.9066	0.6512
class_weight	XGBoost	0.7832	0.2809	0.7647	0.959	0.8509	0.4783	0.8384	0.9006	0.7186
class_weight	SVC	0.7294	0.4854	0.6743	0.9672	0.7946	0.1739	0.7657	0.8673	0.5706
class_weight	LogisticRegression	0.7022	0.1097	0.6402	0.9918	0.7781	0.0145	0.737	0.8261	0.5031
SMOTE	RandomForest	0.7884	0.2387	0.716	0.9918	0.8316	0.3043	0.8547	0.9162	0.6481
SMOTE	XGBoost	0.7698	0.1224	0.7117	0.9508	0.814	0.3188	0.8329	0.9063	0.6348
SMOTE	SVC	0.726	0.2548	0.6612	0.9918	0.7934	0.1014	0.7814	0.877	0.5466
SMOTE	LogisticRegression	0.7034	0.1421	0.6402	0.9918	0.7781	0.0145	0.7366	0.8267	0.5031
Undersample	RandomForest	0.7927	0.1325	0.6919	0.9754	0.8095	0.2319	0.8219	0.8927	0.6036
Undersample	XGBoost	0.7752	0.0204	0.686	0.9672	0.8027	0.2174	0.8225	0.893	0.5923
Undersample	SVC	0.7141	0.249	0.6595	1	0.7948	0.087	0.7657	0.859	0.5435
Undersample	LogisticRegression	0.6919	0.057	0.6402	0.9918	0.7781	0.0145	0.7382	0.8214	0.5031
Table S21: Feature Importance (Best Model: class_weight + XGBoost)
Feature	Gain	Cover	Frequency
g__Escherichia	0.265715	0.181029	0.148148
g__Alistipes	0.192375	0.23483	0.227834
g__Faecalibacterium	0.171484	0.191184	0.214646
g__Bacteroides	0.164447	0.179708	0.214646
g__Prevotella	0.118337	0.137911	0.129068
g__Butyrivibrio	0.0876421	0.0753381	0.0656566
Table S22: Confusion Matrix - None + XGBoost
Actual	Predicted	Freq
HC	HC	29
T2D	HC	8
HC	T2D	40
T2D	T2D	114
Table S23: Confusion Matrix - class_weight + XGBoost
Actual	Predicted	Freq
HC	HC	33
T2D	HC	5
HC	T2D	36
T2D	T2D	117
Table S24: Confusion Matrix - SMOTE + XGBoost
Actual	Predicted	Freq
HC	HC	22
T2D	HC	6
HC	T2D	47
T2D	T2D	116
Table S25: Confusion Matrix - Undersample + XGBoost
Actual	Predicted	Freq
HC	HC	15
T2D	HC	4
HC	T2D	54
T2D	T2D	118
Table S26: Confusion Matrix - None + RandomForest
Actual	Predicted	Freq
HC	HC	26
T2D	HC	4
HC	T2D	43
T2D	T2D	118
Table S27: Confusion Matrix - class_weight + RandomForest
Actual	Predicted	Freq
HC	HC	22
T2D	HC	2
HC	T2D	47
T2D	T2D	120
Table S28: Confusion Matrix - SMOTE + RandomForest
Actual	Predicted	Freq
HC	HC	21
T2D	HC	1
HC	T2D	48
T2D	T2D	121
Table S29: Confusion Matrix - Undersample + RandomForest
Actual	Predicted	Freq
HC	HC	16
T2D	HC	3
HC	T2D	53
T2D	T2D	119
