# Supplementary material for: Gut Microbiota and Type 2 Diabetes: Genetic Associations, Biological Mechanisms, Drug Repurposing, and Diagnostic Modeling
Source: Int J Mol Sci. 2026 Jan 21;27(2):1070. doi: 10.3390/ijms27021070 (PMC12842411; doi:10.3390/ijms27021070)
Supplement: Supplementary file 1 [file ijms-27-01070-s001.zip › supplementary material_Tables/supplementary material_tabS7-12.xlsx]

## Sheet: main
Supplementary Table S7.Results of Reverse MR Analysis for Causal Associations Between T2D and Exposure Variables.
outcome	exposure	method	nsnp	b	se	pval	p_BH	lo_ci	up_ci	or	or_lci95	or_uci95	estimate
genus Actinomyces id.423	T2DM	MR Egger	185	0.0459261	0.0539755	0.395954		-0.0598659	0.151718	1.047	0.941891	1.16383	1.047 (0.942-1.164)
genus Actinomyces id.423	T2DM	Weighted median	185	-0.0282191	0.0509931	0.579996		-0.128166	0.0717274	0.972175	0.879708	1.07436	0.972 (0.88-1.074)
genus Actinomyces id.423	T2DM	Inverse variance weighted (fixed effects)	185	0.023138	0.0273259	0.397139	0.953702	-0.0304207	0.0766966	1.02341	0.970037	1.07971	1.023 (0.97-1.08)
genus Actinomyces id.423	T2DM	Simple mode	185	-0.0227052	0.11438	0.842867		-0.246889	0.201479	0.977551	0.781227	1.22321	0.978 (0.781-1.223)
genus Actinomyces id.423	T2DM	Weighted mode	185	-0.0311132	0.0497088	0.53215		-0.128543	0.0663161	0.969366	0.879376	1.06856	0.969 (0.879-1.069)
genus Adlercreutzia id.812	T2DM	MR Egger	185	0.10884	0.0512355	0.0349879		0.00841792	0.209261	1.11498	1.00845	1.23277	1.115 (1.008-1.233)
genus Adlercreutzia id.812	T2DM	Weighted median	185	0.0685613	0.0541507	0.20547		-0.037574	0.174697	1.07097	0.963123	1.19088	1.071 (0.963-1.191)
genus Adlercreutzia id.812	T2DM	Inverse variance weighted (fixed effects)	185	0.0333866	0.0259727	0.198636	0.953702	-0.01752	0.0842931	1.03395	0.982633	1.08795	1.034 (0.983-1.088)
genus Adlercreutzia id.812	T2DM	Simple mode	185	0.0877612	0.111478	0.432148		-0.130736	0.306258	1.09173	0.87745	1.35833	1.092 (0.877-1.358)
genus Adlercreutzia id.812	T2DM	Weighted mode	185	0.081899	0.0572173	0.154021		-0.030247	0.194045	1.08535	0.970206	1.21415	1.085 (0.97-1.214)
genus Akkermansia id.4037	T2DM	MR Egger	185	0.0116126	0.0429818	0.78733		-0.0726317	0.0958569	1.01168	0.929943	1.1006	1.012 (0.93-1.101)
genus Akkermansia id.4037	T2DM	Weighted median	185	0.0412585	0.0446509	0.355475		-0.0462574	0.128774	1.04212	0.954796	1.13743	1.042 (0.955-1.137)
genus Akkermansia id.4037	T2DM	Inverse variance weighted (fixed effects)	185	0.0271612	0.0217448	0.211632	0.953702	-0.0154586	0.069781	1.02753	0.98466	1.07227	1.028 (0.985-1.072)
genus Akkermansia id.4037	T2DM	Simple mode	185	0.0502332	0.0898119	0.576626		-0.125798	0.226264	1.05152	0.881793	1.25391	1.052 (0.882-1.254)
genus Akkermansia id.4037	T2DM	Weighted mode	185	0.0446603	0.0435943	0.306966		-0.0407845	0.130105	1.04567	0.960036	1.13895	1.046 (0.96-1.139)
genus Alistipes id.968	T2DM	MR Egger	186	0.0298149	0.0379192	0.432719		-0.0445068	0.104137	1.03026	0.956469	1.10975	1.03 (0.956-1.11)
genus Alistipes id.968	T2DM	Weighted median	186	0.0343009	0.0373852	0.358881		-0.0389741	0.107576	1.0349	0.961776	1.11358	1.035 (0.962-1.114)
genus Alistipes id.968	T2DM	Inverse variance weighted (fixed effects)	186	0.0408173	0.0179148	0.0227019	0.893058	0.00570433	0.0759302	1.04166	1.00572	1.07889	1.042 (1.006-1.079)
genus Alistipes id.968	T2DM	Simple mode	186	0.0436585	0.0723073	0.546722		-0.0980639	0.185381	1.04463	0.906591	1.20368	1.045 (0.907-1.204)
genus Alistipes id.968	T2DM	Weighted mode	186	0.0378793	0.0351345	0.282382		-0.0309843	0.106743	1.03861	0.969491	1.11265	1.039 (0.969-1.113)
genus Allisonella id.2174	T2DM	MR Egger	156	-0.111324	0.086277	0.198877		-0.280427	0.0577789	0.894649	0.755461	1.05948	0.895 (0.755-1.059)
genus Allisonella id.2174	T2DM	Weighted median	156	-0.115013	0.0848032	0.175025		-0.281227	0.0512012	0.891355	0.754857	1.05253	0.891 (0.755-1.053)
genus Allisonella id.2174	T2DM	Inverse variance weighted (fixed effects)	156	-0.0651897	0.04436	0.14168	0.953702	-0.152135	0.0217558	0.93689	0.858872	1.02199	0.937 (0.859-1.022)
genus Allisonella id.2174	T2DM	Simple mode	156	-0.0509268	0.190118	0.789156		-0.423557	0.321704	0.950348	0.654714	1.37948	0.95 (0.655-1.379)
genus Allisonella id.2174	T2DM	Weighted mode	156	-0.0736823	0.084822	0.386371		-0.239934	0.0925689	0.928967	0.78668	1.09699	0.929 (0.787-1.097)
genus Alloprevotella id.961	T2DM	MR Egger	132	0.147066	0.0969369	0.131662		-0.0429306	0.337062	1.15843	0.957978	1.40083	1.158 (0.958-1.401)
genus Alloprevotella id.961	T2DM	Weighted median	132	0.171316	0.0884035	0.0526374		-0.00195513	0.344587	1.18687	0.998047	1.41141	1.187 (0.998-1.411)
genus Alloprevotella id.961	T2DM	Inverse variance weighted (fixed effects)	132	0.0303539	0.0494148	0.539039	0.953702	-0.0664991	0.127207	1.03082	0.935664	1.13565	1.031 (0.936-1.136)
genus Alloprevotella id.961	T2DM	Simple mode	132	0.177573	0.183948	0.336153		-0.182966	0.538111	1.19431	0.832797	1.71277	1.194 (0.833-1.713)
genus Alloprevotella id.961	T2DM	Weighted mode	132	0.149218	0.0893033	0.0971267		-0.0258166	0.324252	1.16093	0.974514	1.383	1.161 (0.975-1.383)
genus Anaerofilum id.2053	T2DM	MR Egger	184	0.0770906	0.070027	0.272407		-0.0601622	0.214343	1.08014	0.941612	1.23905	1.08 (0.942-1.239)
genus Anaerofilum id.2053	T2DM	Weighted median	184	0.114985	0.0580921	0.0477753		0.00112474	0.228846	1.12186	1.00113	1.25715	1.122 (1.001-1.257)
genus Anaerofilum id.2053	T2DM	Inverse variance weighted (fixed effects)	184	0.0206336	0.0333451	0.536054	0.953702	-0.0447227	0.08599	1.02085	0.956263	1.0898	1.021 (0.956-1.09)
genus Anaerofilum id.2053	T2DM	Simple mode	184	0.204914	0.123355	0.0983891		-0.0368606	0.44669	1.22742	0.963811	1.56313	1.227 (0.964-1.563)
genus Anaerofilum id.2053	T2DM	Weighted mode	184	0.106921	0.0621258	0.0869336		-0.0148456	0.228688	1.11285	0.985264	1.25695	1.113 (0.985-1.257)
genus Anaerostipes id.1991	T2DM	MR Egger	186	0.000496213	0.0368811	0.98928		-0.0717907	0.0727832	1.0005	0.930726	1.0755	1 (0.931-1.075)
genus Anaerostipes id.1991	T2DM	Weighted median	186	0.0133297	0.0372664	0.720578		-0.0597125	0.0863719	1.01342	0.942035	1.09021	1.013 (0.942-1.09)
genus Anaerostipes id.1991	T2DM	Inverse variance weighted (fixed effects)	186	-0.00850998	0.0182566	0.641121	0.953702	-0.0442929	0.0272729	0.991526	0.956674	1.02765	0.992 (0.957-1.028)
genus Anaerostipes id.1991	T2DM	Simple mode	186	0.098607	0.080114	0.219948		-0.0584165	0.255631	1.10363	0.943257	1.29128	1.104 (0.943-1.291)
genus Anaerostipes id.1991	T2DM	Weighted mode	186	0.00327058	0.0374455	0.930494		-0.0701225	0.0766637	1.00328	0.93228	1.07968	1.003 (0.932-1.08)
genus Anaerotruncus id.2054	T2DM	MR Egger	186	-0.0137006	0.0368951	0.710813		-0.0860149	0.0586138	0.986393	0.917581	1.06037	0.986 (0.918-1.06)
genus Anaerotruncus id.2054	T2DM	Weighted median	186	0.0203895	0.0323017	0.527895		-0.0429217	0.0837008	1.0206	0.957986	1.0873	1.021 (0.958-1.087)
genus Anaerotruncus id.2054	T2DM	Inverse variance weighted (fixed effects)	186	-0.00455037	0.0184434	0.805124	0.953702	-0.0406995	0.0315987	0.99546	0.960118	1.0321	0.995 (0.96-1.032)
genus Anaerotruncus id.2054	T2DM	Simple mode	186	0.00035693	0.0691649	0.995888		-0.135206	0.13592	1.00036	0.873536	1.14559	1 (0.874-1.146)
genus Anaerotruncus id.2054	T2DM	Weighted mode	186	0.0162917	0.0330897	0.623056		-0.0485641	0.0811476	1.01643	0.952596	1.08453	1.016 (0.953-1.085)
genus Bacteroides id.918	T2DM	MR Egger	186	0.0237803	0.0347805	0.495009		-0.0443895	0.0919501	1.02407	0.956581	1.09631	1.024 (0.957-1.096)
genus Bacteroides id.918	T2DM	Weighted median	186	0.0701977	0.029767	0.0183621		0.0118543	0.128541	1.07272	1.01192	1.13717	1.073 (1.012-1.137)
genus Bacteroides id.918	T2DM	Inverse variance weighted (fixed effects)	186	0.0171085	0.01756	0.329913	0.953702	-0.0173091	0.051526	1.01726	0.98284	1.05288	1.017 (0.983-1.053)
genus Bacteroides id.918	T2DM	Simple mode	186	0.118753	0.0738833	0.109692		-0.0260581	0.263565	1.12609	0.974278	1.30156	1.126 (0.974-1.302)
genus Bacteroides id.918	T2DM	Weighted mode	186	0.0689371	0.0368831	0.0631934		-0.00335374	0.141228	1.07137	0.996652	1.15169	1.071 (0.997-1.152)
genus Barnesiella id.944	T2DM	MR Egger	185	-0.0360391	0.0392969	0.360298		-0.113061	0.0409828	0.964603	0.893096	1.04183	0.965 (0.893-1.042)
genus Barnesiella id.944	T2DM	Weighted median	185	0.00463321	0.0404511	0.908811		-0.0746509	0.0839173	1.00464	0.928067	1.08754	1.005 (0.928-1.088)
genus Barnesiella id.944	T2DM	Inverse variance weighted (fixed effects)	185	0.000753286	0.0198926	0.969793	0.991875	-0.0382363	0.0397428	1.00075	0.962486	1.04054	1.001 (0.962-1.041)
genus Barnesiella id.944	T2DM	Simple mode	185	0.0470474	0.0758804	0.536011		-0.101678	0.195773	1.04817	0.90332	1.21625	1.048 (0.903-1.216)
genus Barnesiella id.944	T2DM	Weighted mode	185	-0.00313397	0.0401551	0.937876		-0.081838	0.0755701	0.996871	0.921421	1.0785	0.997 (0.921-1.078)
genus Bifidobacterium id.436	T2DM	MR Egger	186	-0.0690865	0.0393979	0.0811716		-0.146307	0.00813344	0.933246	0.863893	1.00817	0.933 (0.864-1.008)
genus Bifidobacterium id.436	T2DM	Weighted median	186	-0.0793492	0.0325211	0.0146902		-0.143091	-0.0156078	0.923717	0.866675	0.984513	0.924 (0.867-0.985)
genus Bifidobacterium id.436	T2DM	Inverse variance weighted (fixed effects)	186	-0.00174286	0.0195233	0.928867	0.991875	-0.0400086	0.0365229	0.998259	0.960781	1.0372	0.998 (0.961-1.037)
genus Bifidobacterium id.436	T2DM	Simple mode	186	0.0647936	0.0932921	0.488225		-0.118059	0.247646	1.06694	0.888644	1.28101	1.067 (0.889-1.281)
genus Bifidobacterium id.436	T2DM	Weighted mode	186	-0.105518	0.0380104	0.0060686		-0.180018	-0.0310174	0.899858	0.835255	0.969459	0.9 (0.835-0.969)
genus Bilophila id.3170	T2DM	MR Egger	186	0.0168769	0.0417597	0.686577		-0.0649721	0.0987259	1.01702	0.937094	1.10376	1.017 (0.937-1.104)
genus Bilophila id.3170	T2DM	Weighted median	186	-0.010646	0.0434538	0.806459		-0.0958154	0.0745234	0.98941	0.908632	1.07737	0.989 (0.909-1.077)
genus Bilophila id.3170	T2DM	Inverse variance weighted (fixed effects)	186	0.00541196	0.0209282	0.795946	0.953702	-0.0356073	0.0464312	1.00543	0.965019	1.04753	1.005 (0.965-1.048)
genus Bilophila id.3170	T2DM	Simple mode	186	-0.105209	0.0849262	0.216979		-0.271664	0.0612464	0.900136	0.76211	1.06316	0.9 (0.762-1.063)
genus Bilophila id.3170	T2DM	Weighted mode	186	-0.0203004	0.0396668	0.60942		-0.0980474	0.0574466	0.979904	0.906606	1.05913	0.98 (0.907-1.059)
genus Blautia id.1992	T2DM	MR Egger	12	-0.0264608	0.424484	0.951523		-0.858449	0.805528	0.973886	0.423819	2.23788	0.974 (0.424-2.238)
genus Blautia id.1992	T2DM	Weighted median	12	-0.00762085	0.137004	0.95564		-0.276148	0.260906	0.992408	0.758701	1.29811	0.992 (0.759-1.298)
genus Blautia id.1992	T2DM	Inverse variance weighted (fixed effects)	12	-0.0155488	0.0945876	0.869428	0.976056	-0.200941	0.169843	0.984571	0.817961	1.18512	0.985 (0.818-1.185)
genus Blautia id.1992	T2DM	Simple mode	12	-0.219916	0.258412	0.412895		-0.726403	0.286571	0.802586	0.483645	1.33185	0.803 (0.484-1.332)
genus Blautia id.1992	T2DM	Weighted mode	12	0.0301893	0.248295	0.905419		-0.456469	0.516848	1.03065	0.633517	1.67673	1.031 (0.634-1.677)
genus Butyricicoccus id.2055	T2DM	MR Egger	186	0.0108805	0.035821	0.761665		-0.0593287	0.0810896	1.01094	0.942397	1.08447	1.011 (0.942-1.084)
genus Butyricicoccus id.2055	T2DM	Weighted median	186	0.0123135	0.0382609	0.747582		-0.0626778	0.0873048	1.01239	0.939246	1.09123	1.012 (0.939-1.091)
genus Butyricicoccus id.2055	T2DM	Inverse variance weighted (fixed effects)	186	0.00691799	0.0181315	0.702798	0.953702	-0.0286197	0.0424557	1.00694	0.971786	1.04337	1.007 (0.972-1.043)
genus Butyricicoccus id.2055	T2DM	Simple mode	186	-0.0405622	0.0718026	0.572818		-0.181295	0.100171	0.960249	0.834189	1.10536	0.96 (0.834-1.105)
genus Butyricicoccus id.2055	T2DM	Weighted mode	186	-0.00955201	0.0379163	0.80138		-0.083868	0.064764	0.990493	0.919553	1.06691	0.99 (0.92-1.067)
genus Butyricimonas id.945	T2DM	MR Egger	185	-0.0669025	0.0463805	0.150879		-0.157808	0.0240032	0.935286	0.854014	1.02429	0.935 (0.854-1.024)
genus Butyricimonas id.945	T2DM	Weighted median	185	-0.0343632	0.0458524	0.453597		-0.124234	0.0555075	0.96622	0.883173	1.05708	0.966 (0.883-1.057)
genus Butyricimonas id.945	T2DM	Inverse variance weighted (fixed effects)	185	0.0103627	0.0228975	0.65086	0.953702	-0.0345164	0.0552417	1.01042	0.966073	1.0568	1.01 (0.966-1.057)
genus Butyricimonas id.945	T2DM	Simple mode	185	-0.0713754	0.0982014	0.468256		-0.26385	0.121099	0.931112	0.768089	1.12874	0.931 (0.768-1.129)
genus Butyricimonas id.945	T2DM	Weighted mode	185	-0.0493666	0.0425776	0.247775		-0.132819	0.0340854	0.951832	0.875624	1.03467	0.952 (0.876-1.035)
genus Butyrivibrio id.1993	T2DM	MR Egger	183	-0.0612142	0.080521	0.448109		-0.219035	0.096607	0.940622	0.803293	1.10143	0.941 (0.803-1.101)
genus Butyrivibrio id.1993	T2DM	Weighted median	183	-0.0693327	0.0813716	0.394186		-0.228821	0.0901556	0.933016	0.795471	1.09434	0.933 (0.795-1.094)
genus Butyrivibrio id.1993	T2DM	Inverse variance weighted (fixed effects)	183	-0.0738474	0.0402903	0.0668198	0.953702	-0.152816	0.00512152	0.928813	0.858287	1.00513	0.929 (0.858-1.005)
genus Butyrivibrio id.1993	T2DM	Simple mode	183	-0.136597	0.161939	0.400053		-0.453998	0.180805	0.872322	0.635084	1.19818	0.872 (0.635-1.198)
genus Butyrivibrio id.1993	T2DM	Weighted mode	183	-0.102625	0.075277	0.174473		-0.250168	0.044918	0.902465	0.77867	1.04594	0.902 (0.779-1.046)
genus Candidatus Soleaferrea id.11350	T2DM	MR Egger	184	0.126369	0.0626427	0.0451342		0.00358894	0.249148	1.1347	1.0036	1.28293	1.135 (1.004-1.283)
genus Candidatus Soleaferrea id.11350	T2DM	Weighted median	184	0.169433	0.0538367	0.00164865		0.0639127	0.274952	1.18463	1.066	1.31647	1.185 (1.066-1.316)
genus Candidatus Soleaferrea id.11350	T2DM	Inverse variance weighted (fixed effects)	184	0.0877678	0.0302508	0.00371571	0.442169	0.0284763	0.147059	1.09173	1.02889	1.15842	1.092 (1.029-1.158)
genus Candidatus Soleaferrea id.11350	T2DM	Simple mode	184	0.107069	0.138734	0.441257		-0.164851	0.378988	1.11301	0.84802	1.46081	1.113 (0.848-1.461)
genus Candidatus Soleaferrea id.11350	T2DM	Weighted mode	184	0.141371	0.0613301	0.0222836		0.0211644	0.261578	1.15185	1.02139	1.29898	1.152 (1.021-1.299)
genus Catenibacterium id.2153	T2DM	MR Egger	156	0.0341068	0.0862201	0.692964		-0.134885	0.203098	1.0347	0.873817	1.22519	1.035 (0.874-1.225)
genus Catenibacterium id.2153	T2DM	Weighted median	156	0.00342026	0.0824567	0.966914		-0.158195	0.165035	1.00343	0.853683	1.17943	1.003 (0.854-1.179)
genus Catenibacterium id.2153	T2DM	Inverse variance weighted (fixed effects)	156	0.0873518	0.0442389	0.0483195	0.893058	0.000643562	0.17406	1.09128	1.00064	1.19013	1.091 (1.001-1.19)
genus Catenibacterium id.2153	T2DM	Simple mode	156	0.0936769	0.155739	0.548388		-0.211572	0.398926	1.0982	0.809311	1.49022	1.098 (0.809-1.49)
genus Catenibacterium id.2153	T2DM	Weighted mode	156	0.0217149	0.0822208	0.79205		-0.139438	0.182868	1.02195	0.869847	1.20066	1.022 (0.87-1.201)
genus Christensenellaceae R 7group id.11283	T2DM	MR Egger	186	0.0100348	0.036698	0.78482		-0.0618934	0.0819629	1.01009	0.939983	1.08542	1.01 (0.94-1.085)
genus Christensenellaceae R 7group id.11283	T2DM	Weighted median	186	-0.0137136	0.0379035	0.717499		-0.0880044	0.0605772	0.98638	0.915757	1.06245	0.986 (0.916-1.062)
genus Christensenellaceae R 7group id.11283	T2DM	Inverse variance weighted (fixed effects)	186	-0.017414	0.0185713	0.348408	0.953702	-0.0538137	0.0189858	0.982737	0.947609	1.01917	0.983 (0.948-1.019)
genus Christensenellaceae R 7group id.11283	T2DM	Simple mode	186	-0.079176	0.0720291	0.2731		-0.220353	0.0620011	0.923877	0.802236	1.06396	0.924 (0.802-1.064)
genus Christensenellaceae R 7group id.11283	T2DM	Weighted mode	186	-0.0241522	0.0333734	0.470166		-0.089564	0.0412596	0.976137	0.91433	1.04212	0.976 (0.914-1.042)
genus Clostridium innocuum group id.14397	T2DM	MR Egger	184	0.126772	0.0726182	0.0825457		-0.0155601	0.269103	1.13516	0.98456	1.30879	1.135 (0.985-1.309)
genus Clostridium innocuum group id.14397	T2DM	Weighted median	184	0.043683	0.0767244	0.569119		-0.106697	0.194063	1.04465	0.898798	1.21417	1.045 (0.899-1.214)
genus Clostridium innocuum group id.14397	T2DM	Inverse variance weighted (fixed effects)	184	0.0410782	0.0367729	0.26396	0.953702	-0.0309966	0.113153	1.04193	0.969479	1.1198	1.042 (0.969-1.12)
genus Clostridium innocuum group id.14397	T2DM	Simple mode	184	0.071008	0.161236	0.660168		-0.245014	0.38703	1.07359	0.782693	1.4726	1.074 (0.783-1.473)
genus Clostridium innocuum group id.14397	T2DM	Weighted mode	184	0.0513407	0.0663232	0.439871		-0.0786527	0.181334	1.05268	0.924361	1.19882	1.053 (0.924-1.199)
genus Clostridium sensustricto1 id.1873	T2DM	MR Egger	186	-0.0258296	0.0409312	0.528791		-0.106055	0.0543955	0.974501	0.899375	1.0559	0.975 (0.899-1.056)
genus Clostridium sensustricto1 id.1873	T2DM	Weighted median	186	-0.0249827	0.0362685	0.490933		-0.0960688	0.0461035	0.975327	0.908401	1.04718	0.975 (0.908-1.047)
genus Clostridium sensustricto1 id.1873	T2DM	Inverse variance weighted (fixed effects)	186	0.019108	0.0199897	0.339128	0.953702	-0.0200719	0.0582878	1.01929	0.980128	1.06002	1.019 (0.98-1.06)
genus Clostridium sensustricto1 id.1873	T2DM	Simple mode	186	0.0467566	0.0767539	0.543155		-0.103681	0.197194	1.04787	0.901513	1.21798	1.048 (0.902-1.218)
genus Clostridium sensustricto1 id.1873	T2DM	Weighted mode	186	-0.0042081	0.0368571	0.909224		-0.076448	0.0680318	0.995801	0.926401	1.0704	0.996 (0.926-1.07)
genus Collinsella id.815	T2DM	MR Egger	186	-0.0276592	0.039108	0.480304		-0.104311	0.0489924	0.97272	0.900945	1.05021	0.973 (0.901-1.05)
genus Collinsella id.815	T2DM	Weighted median	186	-0.0548732	0.0350023	0.116951		-0.123478	0.0137314	0.946605	0.883841	1.01383	0.947 (0.884-1.014)
genus Collinsella id.815	T2DM	Inverse variance weighted (fixed effects)	186	-0.00637418	0.0197769	0.747222	0.953702	-0.0451369	0.0323885	0.993646	0.955867	1.03292	0.994 (0.956-1.033)
genus Collinsella id.815	T2DM	Simple mode	186	0.0288534	0.0830357	0.728625		-0.133897	0.191603	1.02927	0.87468	1.21119	1.029 (0.875-1.211)
genus Collinsella id.815	T2DM	Weighted mode	186	-0.0476125	0.0375555	0.206467		-0.121221	0.0259964	0.953503	0.885838	1.02634	0.954 (0.886-1.026)
genus Coprobacter id.949	T2DM	MR Egger	184	0.0178005	0.0568823	0.754687		-0.0936887	0.12929	1.01796	0.910566	1.13802	1.018 (0.911-1.138)
genus Coprobacter id.949	T2DM	Weighted median	184	-0.0343871	0.0572301	0.547935		-0.146558	0.0777839	0.966197	0.863676	1.08089	0.966 (0.864-1.081)
genus Coprobacter id.949	T2DM	Inverse variance weighted (fixed effects)	184	-0.00700386	0.0288224	0.808005	0.953702	-0.0634958	0.0494881	0.993021	0.938478	1.05073	0.993 (0.938-1.051)
genus Coprobacter id.949	T2DM	Simple mode	184	-0.140582	0.119233	0.239905		-0.374278	0.0931135	0.868852	0.687786	1.09759	0.869 (0.688-1.098)
genus Coprobacter id.949	T2DM	Weighted mode	184	-0.0341143	0.0568831	0.549431		-0.145605	0.0773766	0.966461	0.864499	1.08045	0.966 (0.864-1.08)
genus Coprococcus1 id.11301	T2DM	MR Egger	186	0.0132128	0.0362459	0.71588		-0.0578292	0.0842548	1.0133	0.943811	1.08791	1.013 (0.944-1.088)
genus Coprococcus1 id.11301	T2DM	Weighted median	186	0.00700146	0.0357267	0.844631		-0.0630228	0.0770257	1.00703	0.938922	1.08007	1.007 (0.939-1.08)
genus Coprococcus1 id.11301	T2DM	Inverse variance weighted (fixed effects)	186	-0.00878594	0.0183489	0.632061	0.953702	-0.0447497	0.0271778	0.991253	0.956237	1.02755	0.991 (0.956-1.028)
genus Coprococcus1 id.11301	T2DM	Simple mode	186	-0.0189126	0.0695154	0.785876		-0.155163	0.117338	0.981265	0.856276	1.1245	0.981 (0.856-1.124)
genus Coprococcus1 id.11301	T2DM	Weighted mode	186	-0.00106728	0.0330612	0.974282		-0.0658672	0.0637326	0.998933	0.936255	1.06581	0.999 (0.936-1.066)
genus Coprococcus2 id.11302	T2DM	MR Egger	185	0.0333976	0.0466242	0.47471		-0.0579858	0.124781	1.03396	0.943663	1.1329	1.034 (0.944-1.133)
genus Coprococcus2 id.11302	T2DM	Weighted median	185	0.0114807	0.0456692	0.801514		-0.078031	0.100992	1.01155	0.924936	1.10627	1.012 (0.925-1.106)
genus Coprococcus2 id.11302	T2DM	Inverse variance weighted (fixed effects)	185	0.0209045	0.0221671	0.34566	0.953702	-0.0225431	0.0643521	1.02112	0.977709	1.06647	1.021 (0.978-1.066)
genus Coprococcus2 id.11302	T2DM	Simple mode	185	0.130211	0.0836218	0.121154		-0.0336874	0.29411	1.13907	0.966874	1.34193	1.139 (0.967-1.342)
genus Coprococcus2 id.11302	T2DM	Weighted mode	185	0.0222474	0.0396279	0.575203		-0.0554233	0.0999181	1.0225	0.946085	1.10508	1.022 (0.946-1.105)
genus Coprococcus3 id.11303	T2DM	MR Egger	186	-0.0610965	0.0372689	0.102851		-0.134144	0.0119506	0.940732	0.874465	1.01202	0.941 (0.874-1.012)
genus Coprococcus3 id.11303	T2DM	Weighted median	186	-0.0222627	0.032851	0.49797		-0.0866505	0.0421252	0.977983	0.916997	1.04303	0.978 (0.917-1.043)
genus Coprococcus3 id.11303	T2DM	Inverse variance weighted (fixed effects)	186	0.0175315	0.0188657	0.352744	0.953702	-0.0194453	0.0545083	1.01769	0.980743	1.05602	1.018 (0.981-1.056)
genus Coprococcus3 id.11303	T2DM	Simple mode	186	0.0368679	0.0824664	0.655351		-0.124766	0.198502	1.03756	0.882703	1.21957	1.038 (0.883-1.22)
genus Coprococcus3 id.11303	T2DM	Weighted mode	186	-0.0220778	0.0335731	0.511609		-0.087881	0.0437254	0.978164	0.91587	1.0447	0.978 (0.916-1.045)
genus Defluviitaleaceae UCG011 id.11287	T2DM	MR Egger	185	0.0006399	0.0516694	0.990132		-0.100632	0.101912	1.00064	0.904266	1.10729	1.001 (0.904-1.107)
genus Defluviitaleaceae UCG011 id.11287	T2DM	Weighted median	185	-0.0268279	0.0525819	0.609903		-0.129888	0.0762326	0.973529	0.878193	1.07921	0.974 (0.878-1.079)
genus Defluviitaleaceae UCG011 id.11287	T2DM	Inverse variance weighted (fixed effects)	185	-0.0101609	0.0261622	0.697734	0.953702	-0.0614389	0.041117	0.989891	0.94041	1.04197	0.99 (0.94-1.042)
genus Defluviitaleaceae UCG011 id.11287	T2DM	Simple mode	185	-0.147124	0.113415	0.196179		-0.369417	0.0751689	0.863187	0.691137	1.07807	0.863 (0.691-1.078)
genus Defluviitaleaceae UCG011 id.11287	T2DM	Weighted mode	185	-0.0204408	0.0535293	0.703004		-0.125358	0.0844767	0.979767	0.882181	1.08815	0.98 (0.882-1.088)
genus Desulfovibrio id.3173	T2DM	MR Egger	185	-0.0388653	0.0486289	0.425198		-0.134178	0.0564473	0.96188	0.874435	1.05807	0.962 (0.874-1.058)
genus Desulfovibrio id.3173	T2DM	Weighted median	185	-0.007544	0.0496287	0.87918		-0.104816	0.0897283	0.992484	0.90049	1.09388	0.992 (0.9-1.094)
genus Desulfovibrio id.3173	T2DM	Inverse variance weighted (fixed effects)	185	-0.0233178	0.0246484	0.34414	0.953702	-0.0716287	0.0249931	0.976952	0.930876	1.02531	0.977 (0.931-1.025)
genus Desulfovibrio id.3173	T2DM	Simple mode	185	0.0428035	0.0872569	0.624332		-0.12822	0.213827	1.04373	0.87966	1.23841	1.044 (0.88-1.238)
genus Desulfovibrio id.3173	T2DM	Weighted mode	185	0.00524943	0.04539	0.908055		-0.0837149	0.0942137	1.00526	0.919693	1.09879	1.005 (0.92-1.099)
genus Dialister id.2183	T2DM	MR Egger	185	-0.00218728	0.0429025	0.959395		-0.0862763	0.0819017	0.997815	0.917341	1.08535	0.998 (0.917-1.085)
genus Dialister id.2183	T2DM	Weighted median	185	0.0088897	0.042672	0.834974		-0.0747475	0.0925269	1.00893	0.927978	1.09694	1.009 (0.928-1.097)
genus Dialister id.2183	T2DM	Inverse variance weighted (fixed effects)	185	0.022364	0.0217068	0.302882	0.953702	-0.0201814	0.0649094	1.02262	0.980021	1.06706	1.023 (0.98-1.067)
genus Dialister id.2183	T2DM	Simple mode	185	-0.0102945	0.084488	0.903154		-0.175891	0.155302	0.989758	0.838709	1.16801	0.99 (0.839-1.168)
genus Dialister id.2183	T2DM	Weighted mode	185	-0.0102945	0.0410851	0.80243		-0.0908214	0.0702323	0.989758	0.913181	1.07276	0.99 (0.913-1.073)
genus Dorea id.1997	T2DM	MR Egger	186	-0.0216346	0.0380528	0.57036		-0.0962181	0.0529488	0.978598	0.908266	1.05438	0.979 (0.908-1.054)
genus Dorea id.1997	T2DM	Weighted median	186	-0.047779	0.0299902	0.111126		-0.10656	0.0110019	0.953344	0.898921	1.01106	0.953 (0.899-1.011)
genus Dorea id.1997	T2DM	Inverse variance weighted (fixed effects)	186	-0.00357874	0.0178961	0.841502	0.953702	-0.0386551	0.0314976	0.996428	0.962082	1.032	0.996 (0.962-1.032)
genus Dorea id.1997	T2DM	Simple mode	186	0.039726	0.0795224	0.61798		-0.116138	0.19559	1.04053	0.890352	1.21603	1.041 (0.89-1.216)
genus Dorea id.1997	T2DM	Weighted mode	186	-0.0605666	0.0362374	0.0963361		-0.131592	0.0104586	0.941231	0.876699	1.01051	0.941 (0.877-1.011)
genus Eggerthella id.819	T2DM	MR Egger	184	-0.00882843	0.0701281	0.899958		-0.14628	0.128623	0.99121	0.863916	1.13726	0.991 (0.864-1.137)
genus Eggerthella id.819	T2DM	Weighted median	184	-0.0469463	0.0557142	0.399438		-0.156146	0.0622536	0.954139	0.855434	1.06423	0.954 (0.855-1.064)
genus Eggerthella id.819	T2DM	Inverse variance weighted (fixed effects)	184	0.0329643	0.0330631	0.318758	0.953702	-0.0318393	0.0977679	1.03351	0.968662	1.10271	1.034 (0.969-1.103)
genus Eggerthella id.819	T2DM	Simple mode	184	0.0285474	0.132609	0.829793		-0.231367	0.288462	1.02896	0.793448	1.33437	1.029 (0.793-1.334)
genus Eggerthella id.819	T2DM	Weighted mode	184	0.0015647	0.0645831	0.980697		-0.125018	0.128148	1.00157	0.882481	1.13672	1.002 (0.882-1.137)
genus Eisenbergiella id.11304	T2DM	MR Egger	184	-0.00554608	0.0639497	0.930985		-0.130887	0.119795	0.994469	0.877317	1.12727	0.994 (0.877-1.127)
genus Eisenbergiella id.11304	T2DM	Weighted median	184	-0.0216631	0.0636378	0.733546		-0.146393	0.103067	0.97857	0.863818	1.10857	0.979 (0.864-1.109)
genus Eisenbergiella id.11304	T2DM	Inverse variance weighted (fixed effects)	184	-0.0313548	0.0317115	0.322784	0.953702	-0.0935092	0.0307997	0.969132	0.91073	1.03128	0.969 (0.911-1.031)
genus Eisenbergiella id.11304	T2DM	Simple mode	184	-0.0652904	0.122635	0.595097		-0.305655	0.175074	0.936795	0.736641	1.19133	0.937 (0.737-1.191)
genus Eisenbergiella id.11304	T2DM	Weighted mode	184	-0.0196144	0.0559266	0.726205		-0.129231	0.0900019	0.980577	0.878771	1.09418	0.981 (0.879-1.094)
genus Enterorhabdus id.820	T2DM	MR Egger	185	-0.0880011	0.0546112	0.108813		-0.195039	0.0190368	0.91576	0.822802	1.01922	0.916 (0.823-1.019)
genus Enterorhabdus id.820	T2DM	Weighted median	185	-0.00605382	0.0561643	0.914164		-0.116136	0.104028	0.993964	0.890354	1.10963	0.994 (0.89-1.11)
genus Enterorhabdus id.820	T2DM	Inverse variance weighted (fixed effects)	185	0.0228738	0.0272121	0.400586	0.953702	-0.0304619	0.0762095	1.02314	0.969997	1.07919	1.023 (0.97-1.079)
genus Enterorhabdus id.820	T2DM	Simple mode	185	0.0826541	0.115925	0.476751		-0.144559	0.309867	1.08617	0.865404	1.36324	1.086 (0.865-1.363)
genus Enterorhabdus id.820	T2DM	Weighted mode	185	-0.0184836	0.0534651	0.729953		-0.123275	0.086308	0.981686	0.88402	1.09014	0.982 (0.884-1.09)
genus Erysipelatoclostridium id.11381	T2DM	MR Egger	185	0.0187473	0.0479456	0.696244		-0.0752261	0.112721	1.01892	0.927534	1.11932	1.019 (0.928-1.119)
genus Erysipelatoclostridium id.11381	T2DM	Weighted median	185	0.0296431	0.0459205	0.518583		-0.0603611	0.119647	1.03009	0.941425	1.1271	1.03 (0.941-1.127)
genus Erysipelatoclostridium id.11381	T2DM	Inverse variance weighted (fixed effects)	185	0.00486879	0.0239571	0.838956	0.953702	-0.0420871	0.0518247	1.00488	0.958786	1.05319	1.005 (0.959-1.053)
genus Erysipelatoclostridium id.11381	T2DM	Simple mode	185	-0.0492545	0.0931439	0.597581		-0.231817	0.133308	0.951939	0.793092	1.1426	0.952 (0.793-1.143)
genus Erysipelatoclostridium id.11381	T2DM	Weighted mode	185	0.0106255	0.0439816	0.809368		-0.0755784	0.0968294	1.01068	0.927207	1.10167	1.011 (0.927-1.102)
genus Erysipelotrichaceae UCG003 id.11384	T2DM	MR Egger	17	0.347049	0.206155	0.112981		-0.0570143	0.751112	1.41489	0.944581	2.11936	1.415 (0.945-2.119)
genus Erysipelotrichaceae UCG003 id.11384	T2DM	Weighted median	17	0.158196	0.105519	0.133818		-0.0486217	0.365013	1.1714	0.952541	1.44053	1.171 (0.953-1.441)
genus Erysipelotrichaceae UCG003 id.11384	T2DM	Inverse variance weighted (fixed effects)	17	0.09606	0.076985	0.212113	0.953702	-0.0548306	0.246951	1.10083	0.946645	1.28012	1.101 (0.947-1.28)
genus Erysipelotrichaceae UCG003 id.11384	T2DM	Simple mode	17	0.109487	0.196833	0.585742		-0.276307	0.49528	1.11571	0.75858	1.64096	1.116 (0.759-1.641)
genus Erysipelotrichaceae UCG003 id.11384	T2DM	Weighted mode	17	0.187166	0.126548	0.158555		-0.0608678	0.4352	1.20583	0.940948	1.54527	1.206 (0.941-1.545)
genus Escherichia Shigella id.3504	T2DM	MR Egger	185	-0.0259859	0.0439774	0.555321		-0.112182	0.0602097	0.974349	0.893882	1.06206	0.974 (0.894-1.062)
genus Escherichia Shigella id.3504	T2DM	Weighted median	185	-0.0502756	0.0381295	0.18732		-0.125009	0.0244582	0.950967	0.882489	1.02476	0.951 (0.882-1.025)
genus Escherichia Shigella id.3504	T2DM	Inverse variance weighted (fixed effects)	185	0.0063983	0.0216985	0.76809	0.953702	-0.0361307	0.0489273	1.00642	0.964514	1.05014	1.006 (0.965-1.05)
genus Escherichia Shigella id.3504	T2DM	Simple mode	185	0.00617263	0.0826307	0.940533		-0.155783	0.168129	1.00619	0.855744	1.18309	1.006 (0.856-1.183)
genus Escherichia Shigella id.3504	T2DM	Weighted mode	185	-0.0262899	0.0391355	0.502574		-0.102995	0.0504156	0.974053	0.902131	1.05171	0.974 (0.902-1.052)
genus Eubacterium brachy group id.11296	T2DM	MR Egger	183	-0.000107774	0.0742103	0.998843		-0.14556	0.145345	0.999892	0.864538	1.15644	1 (0.865-1.156)
genus Eubacterium brachy group id.11296	T2DM	Weighted median	183	-0.0409964	0.0731138	0.574988		-0.184299	0.102307	0.959833	0.831687	1.10772	0.96 (0.832-1.108)
genus Eubacterium brachy group id.11296	T2DM	Inverse variance weighted (fixed effects)	183	0.000364529	0.0376024	0.992265	0.997575	-0.0733361	0.0740652	1.00036	0.929288	1.07688	1 (0.929-1.077)
genus Eubacterium brachy group id.11296	T2DM	Simple mode	183	-0.105634	0.164071	0.520496		-0.427214	0.215946	0.899754	0.652324	1.24103	0.9 (0.652-1.241)
genus Eubacterium brachy group id.11296	T2DM	Weighted mode	183	-0.0170533	0.0803158	0.832088		-0.174472	0.140366	0.983091	0.8399	1.15069	0.983 (0.84-1.151)
genus Eubacterium coprostanoligenes group id.11375	T2DM	MR Egger	186	-0.0120709	0.0355803	0.734802		-0.0818083	0.0576665	0.988002	0.921449	1.05936	0.988 (0.921-1.059)
genus Eubacterium coprostanoligenes group id.11375	T2DM	Weighted median	186	-0.0057869	0.0370335	0.875827		-0.0783725	0.0667987	0.99423	0.92462	1.06908	0.994 (0.925-1.069)
genus Eubacterium coprostanoligenes group id.11375	T2DM	Inverse variance weighted (fixed effects)	186	-0.00429289	0.01801	0.811601	0.953702	-0.0395925	0.0310067	0.995716	0.961181	1.03149	0.996 (0.961-1.031)
genus Eubacterium coprostanoligenes group id.11375	T2DM	Simple mode	186	-0.0521924	0.0743906	0.483811		-0.197998	0.0936132	0.949146	0.820371	1.09813	0.949 (0.82-1.098)
genus Eubacterium coprostanoligenes group id.11375	T2DM	Weighted mode	186	-0.0253911	0.0376306	0.50068		-0.099147	0.0483649	0.974929	0.90561	1.04955	0.975 (0.906-1.05)
genus Eubacterium eligens group id.14372	T2DM	MR Egger	186	0.0572791	0.0385865	0.139404		-0.0183503	0.132909	1.05895	0.981817	1.14215	1.059 (0.982-1.142)
genus Eubacterium eligens group id.14372	T2DM	Weighted median	186	0.0257424	0.0320632	0.422053		-0.0371014	0.0885862	1.02608	0.963578	1.09263	1.026 (0.964-1.093)
genus Eubacterium eligens group id.14372	T2DM	Inverse variance weighted (fixed effects)	186	0.000689505	0.0195426	0.971855	0.991875	-0.037614	0.038993	1.00069	0.963085	1.03976	1.001 (0.963-1.04)
genus Eubacterium eligens group id.14372	T2DM	Simple mode	186	-0.0411647	0.0837091	0.623473		-0.205235	0.122905	0.959671	0.814456	1.13078	0.96 (0.814-1.131)
genus Eubacterium eligens group id.14372	T2DM	Weighted mode	186	0.0482095	0.0347666	0.167213		-0.019933	0.116352	1.04939	0.980264	1.12339	1.049 (0.98-1.123)
genus Eubacterium fissicatena group id.14373	T2DM	MR Egger	183	0.0700777	0.0789136	0.375703		-0.084593	0.224748	1.07259	0.918886	1.25201	1.073 (0.919-1.252)
genus Eubacterium fissicatena group id.14373	T2DM	Weighted median	183	0.0620362	0.0653731	0.342643		-0.0660952	0.190167	1.064	0.936042	1.20945	1.064 (0.936-1.209)
genus Eubacterium fissicatena group id.14373	T2DM	Inverse variance weighted (fixed effects)	183	0.0020601	0.0385488	0.95738	0.991875	-0.0734956	0.0776158	1.00206	0.92914	1.08071	1.002 (0.929-1.081)
genus Eubacterium fissicatena group id.14373	T2DM	Simple mode	183	-0.0330142	0.156783	0.833456		-0.340308	0.27428	0.967525	0.711551	1.31558	0.968 (0.712-1.316)
genus Eubacterium fissicatena group id.14373	T2DM	Weighted mode	183	0.0555698	0.071723	0.439473		-0.0850073	0.196147	1.05714	0.918506	1.21671	1.057 (0.919-1.217)
genus Eubacterium hallii group id.11338	T2DM	MR Egger	186	-0.00257112	0.0411804	0.950284		-0.0832847	0.0781425	0.997432	0.920089	1.08128	0.997 (0.92-1.081)
genus Eubacterium hallii group id.11338	T2DM	Weighted median	186	-0.0280858	0.0337699	0.405589		-0.0942747	0.0381032	0.972305	0.910033	1.03884	0.972 (0.91-1.039)
genus Eubacterium hallii group id.11338	T2DM	Inverse variance weighted (multiplicative random effects)	186	0.0217635	0.0208217	0.295916	0.953702	-0.019047	0.0625739	1.022	0.981133	1.06457	1.022 (0.981-1.065)
genus Eubacterium hallii group id.11338	T2DM	Simple mode	186	0.0167868	0.0833384	0.840584		-0.146556	0.18013	1.01693	0.863677	1.19737	1.017 (0.864-1.197)
genus Eubacterium hallii group id.11338	T2DM	Weighted mode	186	-0.0092949	0.0391821	0.812746		-0.0860919	0.0675021	0.990748	0.91751	1.06983	0.991 (0.918-1.07)
genus Eubacterium nodatum group id.11297	T2DM	MR Egger	183	-0.0352993	0.0833949	0.672594		-0.198753	0.128155	0.965316	0.819752	1.13673	0.965 (0.82-1.137)
genus Eubacterium nodatum group id.11297	T2DM	Weighted median	183	-0.0695729	0.0787267	0.376843		-0.223877	0.0847314	0.932792	0.799413	1.08842	0.933 (0.799-1.088)
genus Eubacterium nodatum group id.11297	T2DM	Inverse variance weighted (fixed effects)	183	-0.00463034	0.0413341	0.910806	0.991875	-0.0856453	0.0763846	0.99538	0.91792	1.07938	0.995 (0.918-1.079)
genus Eubacterium nodatum group id.11297	T2DM	Simple mode	183	-0.0238527	0.188919	0.899667		-0.394134	0.346428	0.97643	0.674264	1.41401	0.976 (0.674-1.414)
genus Eubacterium nodatum group id.11297	T2DM	Weighted mode	183	-0.0425774	0.0821156	0.604736		-0.203524	0.118369	0.958316	0.815851	1.12566	0.958 (0.816-1.126)
genus Eubacterium oxidoreducens group id.11339	T2DM	MR Egger	184	-0.0700991	0.0643696	0.277589		-0.196263	0.0560652	0.932301	0.821796	1.05767	0.932 (0.822-1.058)
genus Eubacterium oxidoreducens group id.11339	T2DM	Weighted median	184	-0.118647	0.0630755	0.0599678		-0.242275	0.00498104	0.888121	0.78484	1.00499	0.888 (0.785-1.005)
genus Eubacterium oxidoreducens group id.11339	T2DM	Inverse variance weighted (fixed effects)	184	-0.041469	0.0326096	0.203487	0.953702	-0.105384	0.0224458	0.959379	0.899979	1.0227	0.959 (0.9-1.023)
genus Eubacterium oxidoreducens group id.11339	T2DM	Simple mode	184	0.0533692	0.130875	0.683906		-0.203146	0.309885	1.05482	0.816159	1.36327	1.055 (0.816-1.363)
genus Eubacterium oxidoreducens group id.11339	T2DM	Weighted mode	184	-0.112024	0.0619908	0.0723882		-0.233526	0.00947802	0.894023	0.791737	1.00952	0.894 (0.792-1.01)
genus Eubacterium rectale group id.14374	T2DM	MR Egger	186	-0.0653818	0.0356719	0.0684391		-0.135299	0.00453524	0.93671	0.873455	1.00455	0.937 (0.873-1.005)
genus Eubacterium rectale group id.14374	T2DM	Weighted median	186	-0.0273353	0.0296975	0.357334		-0.0855424	0.0308718	0.973035	0.918014	1.03135	0.973 (0.918-1.031)
genus Eubacterium rectale group id.14374	T2DM	Inverse variance weighted (fixed effects)	186	0.0116268	0.0180248	0.5189	0.953702	-0.0237019	0.0469554	1.01169	0.976577	1.04808	1.012 (0.977-1.048)
genus Eubacterium rectale group id.14374	T2DM	Simple mode	186	0.212163	0.0820914	0.0105232		0.0512642	0.373063	1.23635	1.0526	1.45218	1.236 (1.053-1.452)
genus Eubacterium rectale group id.14374	T2DM	Weighted mode	186	-0.0587774	0.0364656	0.108697		-0.13025	0.0126951	0.942917	0.877876	1.01278	0.943 (0.878-1.013)
genus Eubacterium ruminantium group id.11340	T2DM	MR Egger	185	-0.0596007	0.058099	0.306318		-0.173475	0.0542734	0.942141	0.840738	1.05577	0.942 (0.841-1.056)
genus Eubacterium ruminantium group id.11340	T2DM	Weighted median	185	-0.00490363	0.0554473	0.929529		-0.11358	0.103773	0.995108	0.892632	1.10935	0.995 (0.893-1.109)
genus Eubacterium ruminantium group id.11340	T2DM	Inverse variance weighted (multiplicative random effects)	185	-0.0128011	0.0294745	0.664064	0.953702	-0.0705711	0.044969	0.987281	0.931861	1.046	0.987 (0.932-1.046)
genus Eubacterium ruminantium group id.11340	T2DM	Simple mode	185	-0.115857	0.10456	0.26929		-0.320794	0.0890806	0.890603	0.725572	1.09317	0.891 (0.726-1.093)
genus Eubacterium ruminantium group id.11340	T2DM	Weighted mode	185	-0.0284103	0.0450489	0.529049		-0.116706	0.0598855	0.971989	0.889847	1.06171	0.972 (0.89-1.062)
genus Eubacterium ventriosum group id.11341	T2DM	MR Egger	186	-0.0424567	0.037902	0.264101		-0.116745	0.0318312	0.958432	0.889812	1.03234	0.958 (0.89-1.032)
genus Eubacterium ventriosum group id.11341	T2DM	Weighted median	186	-0.0463083	0.0355128	0.192237		-0.115913	0.0232967	0.954748	0.890552	1.02357	0.955 (0.891-1.024)
genus Eubacterium ventriosum group id.11341	T2DM	Inverse variance weighted (fixed effects)	186	-0.0146012	0.0191988	0.44694	0.953702	-0.0522308	0.0230285	0.985505	0.94911	1.0233	0.986 (0.949-1.023)
genus Eubacterium ventriosum group id.11341	T2DM	Simple mode	186	0.0263918	0.0792405	0.739467		-0.12892	0.181703	1.02674	0.879045	1.19926	1.027 (0.879-1.199)
genus Eubacterium ventriosum group id.11341	T2DM	Weighted mode	186	-0.0309342	0.0403824	0.444634		-0.110084	0.0482154	0.969539	0.895759	1.0494	0.97 (0.896-1.049)
genus Eubacterium xylanophilum group id.14375	T2DM	MR Egger	185	0.0189778	0.0405537	0.640365		-0.0605074	0.0984629	1.01916	0.941287	1.10347	1.019 (0.941-1.103)
genus Eubacterium xylanophilum group id.14375	T2DM	Weighted median	185	-0.0226726	0.0431144	0.598978		-0.107177	0.0618317	0.977582	0.898367	1.06378	0.978 (0.898-1.064)
genus Eubacterium xylanophilum group id.14375	T2DM	Inverse variance weighted (fixed effects)	185	-0.0187419	0.0205405	0.361538	0.953702	-0.0590013	0.0215174	0.981433	0.942706	1.02175	0.981 (0.943-1.022)
genus Eubacterium xylanophilum group id.14375	T2DM	Simple mode	185	-0.0387073	0.0847941	0.648579		-0.204904	0.127489	0.962032	0.814726	1.13597	0.962 (0.815-1.136)
genus Eubacterium xylanophilum group id.14375	T2DM	Weighted mode	185	-0.0231202	0.0415469	0.578555		-0.104552	0.0583117	0.977145	0.900728	1.06005	0.977 (0.901-1.06)
genus Faecalibacterium id.2057	T2DM	MR Egger	186	-0.00651769	0.0351495	0.853098		-0.0754107	0.0623754	0.993504	0.927363	1.06436	0.994 (0.927-1.064)
genus Faecalibacterium id.2057	T2DM	Weighted median	186	0.00602234	0.0355301	0.865403		-0.0636166	0.0756613	1.00604	0.938365	1.0786	1.006 (0.938-1.079)
genus Faecalibacterium id.2057	T2DM	Inverse variance weighted (fixed effects)	186	-0.0180943	0.0176642	0.30567	0.953702	-0.052716	0.0165275	0.982068	0.948649	1.01666	0.982 (0.949-1.017)
genus Faecalibacterium id.2057	T2DM	Simple mode	186	0.00879941	0.071549	0.902253		-0.131437	0.149035	1.00884	0.876835	1.16071	1.009 (0.877-1.161)
genus Faecalibacterium id.2057	T2DM	Weighted mode	186	-0.000614652	0.0363288	0.986519		-0.071819	0.0705897	0.999386	0.930699	1.07314	0.999 (0.931-1.073)
genus Family XIII AD3011 group id.11293	T2DM	MR Egger	185	0.0136921	0.0392901	0.727875		-0.0633165	0.0907006	1.01379	0.938646	1.09494	1.014 (0.939-1.095)
genus Family XIII AD3011 group id.11293	T2DM	Weighted median	185	-0.0268478	0.039745	0.499356		-0.104748	0.0510523	0.973509	0.900551	1.05238	0.974 (0.901-1.052)
genus Family XIII AD3011 group id.11293	T2DM	Inverse variance weighted (fixed effects)	185	-0.00562881	0.0199165	0.777468	0.953702	-0.0446651	0.0334075	0.994387	0.956318	1.03397	0.994 (0.956-1.034)
genus Family XIII AD3011 group id.11293	T2DM	Simple mode	185	-0.023389	0.0794469	0.768786		-0.179105	0.132327	0.976882	0.836018	1.14148	0.977 (0.836-1.141)
genus Family XIII AD3011 group id.11293	T2DM	Weighted mode	185	-0.023389	0.0351143	0.506193		-0.0922131	0.0454351	0.976882	0.911911	1.04648	0.977 (0.912-1.046)
genus Family XIII UCG001 id.11294	T2DM	MR Egger	185	-0.116647	0.0423605	0.00648752		-0.199674	-0.0336205	0.889899	0.818998	0.966938	0.89 (0.819-0.967)
genus Family XIII UCG001 id.11294	T2DM	Weighted median	185	-0.0543802	0.0354401	0.124925		-0.123843	0.0150825	0.947072	0.883519	1.0152	0.947 (0.884-1.015)
genus Family XIII UCG001 id.11294	T2DM	Inverse variance weighted (fixed effects)	185	-0.00901216	0.0209949	0.667738	0.953702	-0.0501622	0.0321379	0.991028	0.951075	1.03266	0.991 (0.951-1.033)
genus Family XIII UCG001 id.11294	T2DM	Simple mode	185	-0.0407208	0.0905122	0.653318		-0.218125	0.136683	0.960097	0.804025	1.14646	0.96 (0.804-1.146)
genus Family XIII UCG001 id.11294	T2DM	Weighted mode	185	-0.0943542	0.0436546	0.0319578		-0.179917	-0.00879123	0.90996	0.835339	0.991247	0.91 (0.835-0.991)
genus Flavonifractor id.2059	T2DM	MR Egger	185	0.016821	0.0460418	0.715279		-0.073421	0.107063	1.01696	0.92921	1.113	1.017 (0.929-1.113)
genus Flavonifractor id.2059	T2DM	Weighted median	185	0.0107871	0.0450149	0.810614		-0.0774421	0.0990164	1.01085	0.925481	1.10408	1.011 (0.925-1.104)
genus Flavonifractor id.2059	T2DM	Inverse variance weighted (fixed effects)	185	-0.0147869	0.0228748	0.518002	0.953702	-0.0596215	0.0300477	0.985322	0.942121	1.0305	0.985 (0.942-1.031)
genus Flavonifractor id.2059	T2DM	Simple mode	185	-0.00424063	0.0955424	0.964646		-0.191504	0.183022	0.995768	0.825717	1.20084	0.996 (0.826-1.201)
genus Flavonifractor id.2059	T2DM	Weighted mode	185	0.00226702	0.0413925	0.956382		-0.0788623	0.0833963	1.00227	0.924167	1.08697	1.002 (0.924-1.087)
genus Fusicatenibacter id.11305	T2DM	MR Egger	186	-0.0345057	0.0394137	0.382456		-0.111757	0.0427451	0.966083	0.894262	1.04367	0.966 (0.894-1.044)
genus Fusicatenibacter id.11305	T2DM	Weighted median	186	-0.0364937	0.03643	0.316465		-0.107896	0.0349091	0.964164	0.897721	1.03553	0.964 (0.898-1.036)
genus Fusicatenibacter id.11305	T2DM	Inverse variance weighted (multiplicative random effects)	186	-0.0122995	0.0199216	0.536976	0.953702	-0.0513458	0.0267469	0.987776	0.94995	1.02711	0.988 (0.95-1.027)
genus Fusicatenibacter id.11305	T2DM	Simple mode	186	-0.0121222	0.071303	0.865188		-0.151876	0.127632	0.987951	0.859095	1.13613	0.988 (0.859-1.136)
genus Fusicatenibacter id.11305	T2DM	Weighted mode	186	-0.0360989	0.0340109	0.289895		-0.10276	0.0305624	0.964545	0.902343	1.03103	0.965 (0.902-1.031)
genus Gordonibacter id.821	T2DM	MR Egger	183	0.00587319	0.0800916	0.941624		-0.151106	0.162853	1.00589	0.859756	1.17686	1.006 (0.86-1.177)
genus Gordonibacter id.821	T2DM	Weighted median	183	0.0334696	0.0754159	0.657187		-0.114346	0.181285	1.03404	0.89195	1.19876	1.034 (0.892-1.199)
genus Gordonibacter id.821	T2DM	Inverse variance weighted (fixed effects)	183	-0.0141003	0.0388918	0.716939	0.953702	-0.0903282	0.0621275	0.985999	0.913631	1.0641	0.986 (0.914-1.064)
genus Gordonibacter id.821	T2DM	Simple mode	183	-0.113575	0.157623	0.472114		-0.422517	0.195367	0.892637	0.655395	1.21576	0.893 (0.655-1.216)
genus Gordonibacter id.821	T2DM	Weighted mode	183	0.00997858	0.0741256	0.893063		-0.135308	0.155265	1.01003	0.873447	1.16797	1.01 (0.873-1.168)
genus Haemophilus id.3698	T2DM	MR Egger	185	0.0602406	0.0495309	0.225466		-0.0368399	0.157321	1.06209	0.96383	1.17037	1.062 (0.964-1.17)
genus Haemophilus id.3698	T2DM	Weighted median	185	0.00777663	0.0503912	0.877353		-0.0909901	0.106543	1.00781	0.913027	1.11243	1.008 (0.913-1.112)
genus Haemophilus id.3698	T2DM	Inverse variance weighted (fixed effects)	185	-0.0178175	0.0249073	0.47439	0.953702	-0.0666358	0.0310008	0.98234	0.935536	1.03149	0.982 (0.936-1.031)
genus Haemophilus id.3698	T2DM	Simple mode	185	-0.147325	0.102992	0.154285		-0.34919	0.0545399	0.863013	0.705259	1.05605	0.863 (0.705-1.056)
genus Haemophilus id.3698	T2DM	Weighted mode	185	0.00327972	0.0464393	0.943774		-0.0877412	0.0943007	1.00329	0.915998	1.09889	1.003 (0.916-1.099)
genus Holdemanella id.11393	T2DM	MR Egger	185	-0.0363522	0.0539181	0.501027		-0.142032	0.0693272	0.964301	0.867594	1.07179	0.964 (0.868-1.072)
genus Holdemanella id.11393	T2DM	Weighted median	185	-0.039081	0.0532728	0.463191		-0.143496	0.0653336	0.961673	0.866325	1.06752	0.962 (0.866-1.068)
genus Holdemanella id.11393	T2DM	Inverse variance weighted (fixed effects)	185	0.00643644	0.0270375	0.811838	0.953702	-0.0465571	0.05943	1.00646	0.95451	1.06123	1.006 (0.955-1.061)
genus Holdemanella id.11393	T2DM	Simple mode	185	0.018167	0.111481	0.870728		-0.200335	0.236669	1.01833	0.818456	1.26702	1.018 (0.818-1.267)
genus Holdemanella id.11393	T2DM	Weighted mode	185	-0.0221178	0.0519431	0.670745		-0.123926	0.0796907	0.978125	0.883445	1.08295	0.978 (0.883-1.083)
genus Holdemania id.2157	T2DM	MR Egger	185	0.0761258	0.0514863	0.140976		-0.0247873	0.177039	1.0791	0.975517	1.19368	1.079 (0.976-1.194)
genus Holdemania id.2157	T2DM	Weighted median	185	0.0595967	0.0497583	0.231025		-0.0379296	0.157123	1.06141	0.962781	1.17014	1.061 (0.963-1.17)
genus Holdemania id.2157	T2DM	Inverse variance weighted (fixed effects)	185	0.0299743	0.0248445	0.227633	0.953702	-0.0187208	0.0786694	1.03043	0.981453	1.08185	1.03 (0.981-1.082)
genus Holdemania id.2157	T2DM	Simple mode	185	0.118482	0.102037	0.247079		-0.0815108	0.318474	1.12579	0.921723	1.37503	1.126 (0.922-1.375)
genus Holdemania id.2157	T2DM	Weighted mode	185	0.0881242	0.0436987	0.0451875		0.00247485	0.173774	1.09212	1.00248	1.18979	1.092 (1.002-1.19)
genus Howardella id.2000	T2DM	MR Egger	184	0.0287513	0.0764203	0.707188		-0.121033	0.178535	1.02917	0.886005	1.19546	1.029 (0.886-1.195)
genus Howardella id.2000	T2DM	Weighted median	184	-0.08218	0.0778576	0.291189		-0.234781	0.0704209	0.921106	0.790744	1.07296	0.921 (0.791-1.073)
genus Howardella id.2000	T2DM	Inverse variance weighted (fixed effects)	184	-0.00233968	0.0386303	0.951705	0.991875	-0.0780551	0.0733758	0.997663	0.924913	1.07613	0.998 (0.925-1.076)
genus Howardella id.2000	T2DM	Simple mode	184	-0.0771547	0.168517	0.647608		-0.407449	0.253139	0.925747	0.665346	1.28806	0.926 (0.665-1.288)
genus Howardella id.2000	T2DM	Weighted mode	184	-0.0965327	0.0738574	0.192848		-0.241293	0.0482278	0.90798	0.785611	1.04941	0.908 (0.786-1.049)
genus Hungatella id.11306	T2DM	MR Egger	183	0.0139775	0.0728926	0.848149		-0.128892	0.156847	1.01408	0.879069	1.16982	1.014 (0.879-1.17)
genus Hungatella id.11306	T2DM	Weighted median	183	0.0244072	0.0748633	0.744406		-0.122325	0.171139	1.02471	0.884861	1.18666	1.025 (0.885-1.187)
genus Hungatella id.11306	T2DM	Inverse variance weighted (fixed effects)	183	-0.00179829	0.0367679	0.960992	0.991875	-0.0738634	0.0702668	0.998203	0.928799	1.07279	0.998 (0.929-1.073)
genus Hungatella id.11306	T2DM	Simple mode	183	0.172651	0.152058	0.257688		-0.125382	0.470684	1.18845	0.88216	1.60109	1.188 (0.882-1.601)
genus Hungatella id.11306	T2DM	Weighted mode	183	0.0442632	0.0680325	0.516113		-0.0890804	0.177607	1.04526	0.914772	1.19436	1.045 (0.915-1.194)
genus Intestinibacter id.11345	T2DM	MR Egger	185	-0.0395342	0.0422113	0.350209		-0.122268	0.0431999	0.961237	0.884911	1.04415	0.961 (0.885-1.044)
genus Intestinibacter id.11345	T2DM	Weighted median	185	-0.0462134	0.0398553	0.24624		-0.12433	0.031903	0.954838	0.883089	1.03242	0.955 (0.883-1.032)
genus Intestinibacter id.11345	T2DM	Inverse variance weighted (fixed effects)	185	0.0136034	0.0213864	0.524726	0.953702	-0.028314	0.0555209	1.0137	0.972083	1.05709	1.014 (0.972-1.057)
genus Intestinibacter id.11345	T2DM	Simple mode	185	-0.0775231	0.0856708	0.366704		-0.245438	0.0903916	0.925406	0.782362	1.0946	0.925 (0.782-1.095)
genus Intestinibacter id.11345	T2DM	Weighted mode	185	-0.0487484	0.0403574	0.228629		-0.127849	0.030352	0.952421	0.879986	1.03082	0.952 (0.88-1.031)
genus Intestinimonas id.2062	T2DM	MR Egger	185	0.0180267	0.0426513	0.673045		-0.0655699	0.101623	1.01819	0.936534	1.10697	1.018 (0.937-1.107)
genus Intestinimonas id.2062	T2DM	Weighted median	185	0.0246903	0.043118	0.566902		-0.0598211	0.109202	1.025	0.941933	1.11539	1.025 (0.942-1.115)
genus Intestinimonas id.2062	T2DM	Inverse variance weighted (fixed effects)	185	0.006407	0.0216026	0.766783	0.953702	-0.035934	0.048748	1.00643	0.964704	1.04996	1.006 (0.965-1.05)
genus Intestinimonas id.2062	T2DM	Simple mode	185	0.0286875	0.0854033	0.737324		-0.138703	0.196078	1.0291	0.870487	1.21662	1.029 (0.87-1.217)
genus Intestinimonas id.2062	T2DM	Weighted mode	185	0.0226811	0.0408379	0.5793		-0.0573612	0.102723	1.02294	0.944253	1.10818	1.023 (0.944-1.108)
genus Lachnoclostridium id.11308	T2DM	MR Egger	186	-0.0351273	0.0356827	0.326194		-0.105065	0.0348108	0.965483	0.900266	1.03542	0.965 (0.9-1.035)
genus Lachnoclostridium id.11308	T2DM	Weighted median	186	0.00144958	0.0349502	0.966917		-0.0670528	0.0699519	1.00145	0.935146	1.07246	1.001 (0.935-1.072)
genus Lachnoclostridium id.11308	T2DM	Inverse variance weighted (fixed effects)	186	0.0108633	0.0177447	0.540405	0.953702	-0.0239163	0.045643	1.01092	0.976367	1.0467	1.011 (0.976-1.047)
genus Lachnoclostridium id.11308	T2DM	Simple mode	186	0.0918426	0.0685461	0.181932		-0.0425077	0.226193	1.09619	0.958383	1.25382	1.096 (0.958-1.254)
genus Lachnoclostridium id.11308	T2DM	Weighted mode	186	0.00398536	0.0310169	0.897901		-0.0568077	0.0647784	1.00399	0.944776	1.06692	1.004 (0.945-1.067)
genus Lachnospiraceae FCS020 group id.11314	T2DM	MR Egger	185	0.0142338	0.039864	0.721459		-0.0638996	0.0923672	1.01434	0.938099	1.09677	1.014 (0.938-1.097)
genus Lachnospiraceae FCS020 group id.11314	T2DM	Weighted median	185	0.0179266	0.0413844	0.66489		-0.0631869	0.09904	1.01809	0.938768	1.10411	1.018 (0.939-1.104)
genus Lachnospiraceae FCS020 group id.11314	T2DM	Inverse variance weighted (fixed effects)	185	0.0133982	0.0201967	0.507082	0.953702	-0.0261872	0.0529837	1.01349	0.974153	1.05441	1.013 (0.974-1.054)
genus Lachnospiraceae FCS020 group id.11314	T2DM	Simple mode	185	0.0395313	0.0828143	0.633681		-0.122785	0.201847	1.04032	0.884454	1.22366	1.04 (0.884-1.224)
genus Lachnospiraceae FCS020 group id.11314	T2DM	Weighted mode	185	0.027465	0.0362396	0.449497		-0.0435647	0.0984946	1.02785	0.957371	1.10351	1.028 (0.957-1.104)
genus Lachnospiraceae NC2004 group id.11316	T2DM	MR Egger	184	0.0639864	0.0593369	0.282301		-0.0523139	0.180287	1.06608	0.949031	1.19756	1.066 (0.949-1.198)
genus Lachnospiraceae NC2004 group id.11316	T2DM	Weighted median	184	0.00699546	0.0557632	0.900168		-0.1023	0.116291	1.00702	0.902758	1.12332	1.007 (0.903-1.123)
genus Lachnospiraceae NC2004 group id.11316	T2DM	Inverse variance weighted (fixed effects)	184	-0.0120501	0.0300785	0.688697	0.953702	-0.071004	0.0469037	0.988022	0.931458	1.04802	0.988 (0.931-1.048)
genus Lachnospiraceae NC2004 group id.11316	T2DM	Simple mode	184	-0.116464	0.111017	0.295533		-0.334058	0.10113	0.890062	0.716012	1.10642	0.89 (0.716-1.106)
genus Lachnospiraceae NC2004 group id.11316	T2DM	Weighted mode	184	-0.0100655	0.0534367	0.850801		-0.114801	0.0946705	0.989985	0.891543	1.0993	0.99 (0.892-1.099)
genus Lachnospiraceae ND3007 group id.11317	T2DM	MR Egger	186	0.0306211	0.0414184	0.460661		-0.0505591	0.111801	1.03109	0.950698	1.11829	1.031 (0.951-1.118)
genus Lachnospiraceae ND3007 group id.11317	T2DM	Weighted median	186	0.0529267	0.0364003	0.145942		-0.018418	0.124271	1.05435	0.981751	1.13232	1.054 (0.982-1.132)
genus Lachnospiraceae ND3007 group id.11317	T2DM	Inverse variance weighted (multiplicative random effects)	186	0.0292519	0.0209084	0.161799	0.953702	-0.0117286	0.0702325	1.02968	0.98834	1.07276	1.03 (0.988-1.073)
genus Lachnospiraceae ND3007 group id.11317	T2DM	Simple mode	186	0.035603	0.0819903	0.664625		-0.125098	0.196304	1.03624	0.88241	1.2169	1.036 (0.882-1.217)
genus Lachnospiraceae ND3007 group id.11317	T2DM	Weighted mode	186	0.035603	0.0348149	0.307816		-0.0326343	0.10384	1.03624	0.967892	1.10942	1.036 (0.968-1.109)
genus Lachnospiraceae NK4A136 group id.11319	T2DM	MR Egger	186	0.0362286	0.0357326	0.31197		-0.0338073	0.106265	1.03689	0.966758	1.11212	1.037 (0.967-1.112)
genus Lachnospiraceae NK4A136 group id.11319	T2DM	Weighted median	186	0.0566377	0.0299651	0.0587421		-0.00209401	0.115369	1.05827	0.997908	1.12229	1.058 (0.998-1.122)
genus Lachnospiraceae NK4A136 group id.11319	T2DM	Inverse variance weighted (fixed effects)	186	0.00867223	0.0180916	0.631689	0.953702	-0.0267873	0.0441318	1.00871	0.973568	1.04512	1.009 (0.974-1.045)
genus Lachnospiraceae NK4A136 group id.11319	T2DM	Simple mode	186	-0.0161578	0.0755768	0.830944		-0.164288	0.131973	0.983972	0.848497	1.14108	0.984 (0.848-1.141)
genus Lachnospiraceae NK4A136 group id.11319	T2DM	Weighted mode	186	0.055309	0.0369237	0.135857		-0.0170615	0.127679	1.05687	0.983083	1.13619	1.057 (0.983-1.136)
genus Lachnospiraceae UCG001 id.11321	T2DM	MR Egger	185	-0.0194893	0.0491811	0.692363		-0.115884	0.0769057	0.980699	0.890578	1.07994	0.981 (0.891-1.08)
genus Lachnospiraceae UCG001 id.11321	T2DM	Weighted median	185	0.0471321	0.0409554	0.249809		-0.0331406	0.127405	1.04826	0.967403	1.13588	1.048 (0.967-1.136)
genus Lachnospiraceae UCG001 id.11321	T2DM	Inverse variance weighted (fixed effects)	185	-0.0117063	0.0235058	0.618472	0.953702	-0.0577775	0.034365	0.988362	0.94386	1.03496	0.988 (0.944-1.035)
genus Lachnospiraceae UCG001 id.11321	T2DM	Simple mode	185	0.0424191	0.109979	0.700164		-0.17314	0.257978	1.04333	0.84102	1.29431	1.043 (0.841-1.294)
genus Lachnospiraceae UCG001 id.11321	T2DM	Weighted mode	185	0.0424191	0.0457035	0.354553		-0.0471598	0.131998	1.04333	0.953935	1.14111	1.043 (0.954-1.141)
genus Lachnospiraceae UCG004 id.11324	T2DM	MR Egger	186	0.00914659	0.0390319	0.814984		-0.0673559	0.0856491	1.00919	0.934862	1.08942	1.009 (0.935-1.089)
genus Lachnospiraceae UCG004 id.11324	T2DM	Weighted median	186	0.0343502	0.0344752	0.319068		-0.0332211	0.101921	1.03495	0.967325	1.1073	1.035 (0.967-1.107)
genus Lachnospiraceae UCG004 id.11324	T2DM	Inverse variance weighted (fixed effects)	186	-0.0254445	0.0197698	0.19808	0.953702	-0.0641932	0.0133043	0.974877	0.937824	1.01339	0.975 (0.938-1.013)
genus Lachnospiraceae UCG004 id.11324	T2DM	Simple mode	186	0.034629	0.0806175	0.668025		-0.123381	0.192639	1.03524	0.883926	1.21245	1.035 (0.884-1.212)
genus Lachnospiraceae UCG004 id.11324	T2DM	Weighted mode	186	0.034629	0.0363506	0.342016		-0.0366182	0.105876	1.03524	0.964044	1.11168	1.035 (0.964-1.112)
genus Lachnospiraceae UCG008 id.11328	T2DM	MR Egger	184	0.0197301	0.0583272	0.735552		-0.0945911	0.134051	1.01993	0.909745	1.14345	1.02 (0.91-1.143)
genus Lachnospiraceae UCG008 id.11328	T2DM	Weighted median	184	-0.0302901	0.048152	0.529315		-0.124668	0.0640878	0.970164	0.88279	1.06619	0.97 (0.883-1.066)
genus Lachnospiraceae UCG008 id.11328	T2DM	Inverse variance weighted (fixed effects)	184	0.0214725	0.028457	0.450514	0.953702	-0.0343033	0.0772483	1.0217	0.966278	1.08031	1.022 (0.966-1.08)
genus Lachnospiraceae UCG008 id.11328	T2DM	Simple mode	184	0.134616	0.119815	0.262686		-0.100222	0.369454	1.1441	0.904636	1.44694	1.144 (0.905-1.447)
genus Lachnospiraceae UCG008 id.11328	T2DM	Weighted mode	184	-0.0107397	0.0547037	0.844574		-0.117959	0.0964796	0.989318	0.888733	1.10129	0.989 (0.889-1.101)
genus Lachnospiraceae UCG010 id.11330	T2DM	MR Egger	185	-0.00971544	0.040783	0.811975		-0.0896501	0.0702192	0.990332	0.914251	1.07274	0.99 (0.914-1.073)
genus Lachnospiraceae UCG010 id.11330	T2DM	Weighted median	185	-0.00136304	0.0404663	0.97313		-0.080677	0.077951	0.998638	0.922492	1.08107	0.999 (0.922-1.081)
genus Lachnospiraceae UCG010 id.11330	T2DM	Inverse variance weighted (fixed effects)	185	-0.0243942	0.0206734	0.23801	0.953702	-0.0649141	0.0161258	0.975901	0.937148	1.01626	0.976 (0.937-1.016)
genus Lachnospiraceae UCG010 id.11330	T2DM	Simple mode	185	-0.081333	0.0747533	0.27801		-0.227849	0.0651835	0.921887	0.796244	1.06735	0.922 (0.796-1.067)
genus Lachnospiraceae UCG010 id.11330	T2DM	Weighted mode	185	-0.0178744	0.035864	0.618802		-0.0881679	0.0524191	0.982284	0.915607	1.05382	0.982 (0.916-1.054)
genus Lachnospira id.2004	T2DM	MR Egger	14	-0.134294	0.279446	0.639463		-0.682007	0.41342	0.874333	0.505601	1.51198	0.874 (0.506-1.512)
genus Lachnospira id.2004	T2DM	Weighted median	14	-0.0938135	0.118082	0.426919		-0.325255	0.137628	0.910453	0.722343	1.14755	0.91 (0.722-1.148)
genus Lachnospira id.2004	T2DM	Inverse variance weighted (multiplicative random effects)	14	-0.0553892	0.103016	0.590801	0.953702	-0.257301	0.146522	0.946117	0.773136	1.1578	0.946 (0.773-1.158)
genus Lachnospira id.2004	T2DM	Simple mode	14	0.277099	0.292073	0.36006		-0.295363	0.849562	1.3193	0.744261	2.33862	1.319 (0.744-2.339)
genus Lachnospira id.2004	T2DM	Weighted mode	14	-0.30454	0.147915	0.0601248		-0.594453	-0.0146268	0.737463	0.551864	0.98548	0.737 (0.552-0.985)
genus Lactobacillus id.1837	T2DM	MR Egger	184	-0.118284	0.0564682	0.0375829		-0.228961	-0.00760575	0.888444	0.795359	0.992423	0.888 (0.795-0.992)
genus Lactobacillus id.1837	T2DM	Weighted median	184	-0.0662052	0.046636	0.15572		-0.157612	0.0252014	0.935939	0.854181	1.02552	0.936 (0.854-1.026)
genus Lactobacillus id.1837	T2DM	Inverse variance weighted (fixed effects)	184	-0.00756134	0.0285881	0.7914	0.953702	-0.063594	0.0484713	0.992467	0.938386	1.04967	0.992 (0.938-1.05)
genus Lactobacillus id.1837	T2DM	Simple mode	184	0.0444619	0.122176	0.71634		-0.195003	0.283926	1.04547	0.822833	1.32833	1.045 (0.823-1.328)
genus Lactobacillus id.1837	T2DM	Weighted mode	184	-0.133905	0.0624765	0.0334113		-0.256358	-0.0114506	0.874674	0.773865	0.988615	0.875 (0.774-0.989)
genus Lactococcus id.1851	T2DM	MR Egger	184	-0.0341109	0.0782139	0.663264		-0.18741	0.119188	0.966464	0.829104	1.12658	0.966 (0.829-1.127)
genus Lactococcus id.1851	T2DM	Weighted median	184	0.0561129	0.0705088	0.426132		-0.0820844	0.19431	1.05772	0.921194	1.21447	1.058 (0.921-1.214)
genus Lactococcus id.1851	T2DM	Inverse variance weighted (fixed effects)	184	-0.01497	0.0373732	0.688749	0.953702	-0.0882214	0.0582815	0.985142	0.915558	1.06001	0.985 (0.916-1.06)
genus Lactococcus id.1851	T2DM	Simple mode	184	0.0953023	0.155305	0.540212		-0.209096	0.3997	1.09999	0.811317	1.49138	1.1 (0.811-1.491)
genus Lactococcus id.1851	T2DM	Weighted mode	184	0.0500058	0.0729432	0.493868		-0.0929629	0.192975	1.05128	0.911227	1.21285	1.051 (0.911-1.213)
genus Marvinbryantia id.2005	T2DM	MR Egger	185	0.0167557	0.0441338	0.70464		-0.0697465	0.103258	1.0169	0.93263	1.10878	1.017 (0.933-1.109)
genus Marvinbryantia id.2005	T2DM	Weighted median	185	-0.00943613	0.0444508	0.831887		-0.0965598	0.0776875	0.990608	0.907956	1.08078	0.991 (0.908-1.081)
genus Marvinbryantia id.2005	T2DM	Inverse variance weighted (fixed effects)	185	-0.00678752	0.0216489	0.75388	0.953702	-0.0492194	0.0356444	0.993235	0.951972	1.03629	0.993 (0.952-1.036)
genus Marvinbryantia id.2005	T2DM	Simple mode	185	0.0610884	0.0856187	0.476444		-0.106724	0.228901	1.06299	0.898774	1.25722	1.063 (0.899-1.257)
genus Marvinbryantia id.2005	T2DM	Weighted mode	185	0.0191865	0.0413619	0.64329		-0.0618829	0.100256	1.01937	0.939993	1.10545	1.019 (0.94-1.105)
genus Methanobrevibacter id.123	T2DM	MR Egger	184	0.0323912	0.0780533	0.678639		-0.120593	0.185376	1.03292	0.886394	1.20367	1.033 (0.886-1.204)
genus Methanobrevibacter id.123	T2DM	Weighted median	184	0.0577455	0.0799718	0.470249		-0.0989992	0.21449	1.05945	0.905743	1.23923	1.059 (0.906-1.239)
genus Methanobrevibacter id.123	T2DM	Inverse variance weighted (fixed effects)	184	-0.00846179	0.0397234	0.831313	0.953702	-0.0863196	0.0693961	0.991574	0.917301	1.07186	0.992 (0.917-1.072)
genus Methanobrevibacter id.123	T2DM	Simple mode	184	0.111663	0.167305	0.505344		-0.216254	0.43958	1.11814	0.80553	1.55205	1.118 (0.806-1.552)
genus Methanobrevibacter id.123	T2DM	Weighted mode	184	0.0822137	0.0781086	0.293932		-0.0708791	0.235307	1.08569	0.931575	1.2653	1.086 (0.932-1.265)
genus Odoribacter id.952	T2DM	MR Egger	186	0.0289991	0.0386218	0.453703		-0.0466995	0.104698	1.02942	0.954374	1.11037	1.029 (0.954-1.11)
genus Odoribacter id.952	T2DM	Weighted median	186	0.021243	0.0382111	0.578253		-0.0536507	0.0961367	1.02147	0.947763	1.10091	1.021 (0.948-1.101)
genus Odoribacter id.952	T2DM	Inverse variance weighted (fixed effects)	186	0.0175117	0.0195737	0.370973	0.953702	-0.0208528	0.0558761	1.01767	0.979363	1.05747	1.018 (0.979-1.057)
genus Odoribacter id.952	T2DM	Simple mode	186	-0.0203352	0.0707405	0.774081		-0.158987	0.118316	0.97987	0.853008	1.1256	0.98 (0.853-1.126)
genus Odoribacter id.952	T2DM	Weighted mode	186	0.00442507	0.0355788	0.901154		-0.0653094	0.0741595	1.00443	0.936778	1.07698	1.004 (0.937-1.077)
genus Olsenella id.822	T2DM	MR Egger	183	0.00752656	0.0795761	0.92475		-0.148443	0.163496	1.00755	0.86205	1.17762	1.008 (0.862-1.178)
genus Olsenella id.822	T2DM	Weighted median	183	0.0449633	0.0772648	0.560608		-0.106476	0.196402	1.04599	0.898997	1.21702	1.046 (0.899-1.217)
genus Olsenella id.822	T2DM	Inverse variance weighted (fixed effects)	183	0.0255267	0.0388331	0.51096	0.953702	-0.0505862	0.10164	1.02586	0.950672	1.10698	1.026 (0.951-1.107)
genus Olsenella id.822	T2DM	Simple mode	183	0.235672	0.163029	0.150014		-0.0838648	0.555208	1.26576	0.919556	1.7423	1.266 (0.92-1.742)
genus Olsenella id.822	T2DM	Weighted mode	183	0.0747687	0.0746945	0.318159		-0.0716324	0.22117	1.07763	0.930873	1.24754	1.078 (0.931-1.248)
genus Oscillibacter id.2063	T2DM	MR Egger	185	0.0264014	0.0551097	0.63246		-0.0816136	0.134416	1.02675	0.921628	1.14387	1.027 (0.922-1.144)
genus Oscillibacter id.2063	T2DM	Weighted median	185	0.0347837	0.0508726	0.494138		-0.0649266	0.134494	1.0354	0.937136	1.14396	1.035 (0.937-1.144)
genus Oscillibacter id.2063	T2DM	Inverse variance weighted (multiplicative random effects)	185	0.0404333	0.027856	0.146638	0.953702	-0.0141645	0.095031	1.04126	0.985935	1.09969	1.041 (0.986-1.1)
genus Oscillibacter id.2063	T2DM	Simple mode	185	0.116658	0.0993193	0.241681		-0.0780075	0.311324	1.12374	0.924957	1.36523	1.124 (0.925-1.365)
genus Oscillibacter id.2063	T2DM	Weighted mode	185	0.0282299	0.0494212	0.568554		-0.0686357	0.125095	1.02863	0.933667	1.13326	1.029 (0.934-1.133)
genus Oscillospira id.2064	T2DM	MR Egger	185	0.0865217	0.0473047	0.0690225		-0.00619542	0.179239	1.09038	0.993824	1.19631	1.09 (0.994-1.196)
genus Oscillospira id.2064	T2DM	Weighted median	185	0.0641128	0.043609	0.141515		-0.0213608	0.149586	1.06621	0.978866	1.16135	1.066 (0.979-1.161)
genus Oscillospira id.2064	T2DM	Inverse variance weighted (fixed effects)	185	-0.0168693	0.0235312	0.473441	0.953702	-0.0629905	0.0292519	0.983272	0.938952	1.02968	0.983 (0.939-1.03)
genus Oscillospira id.2064	T2DM	Simple mode	185	-0.251535	0.124548	0.0448773		-0.49565	-0.00742114	0.777606	0.609175	0.992606	0.778 (0.609-0.993)
genus Oscillospira id.2064	T2DM	Weighted mode	185	0.0653418	0.0477677	0.17301		-0.028283	0.158967	1.06752	0.972113	1.1723	1.068 (0.972-1.172)
genus Oxalobacter id.2978	T2DM	MR Egger	184	0.144924	0.0722785	0.046436		0.00325856	0.28659	1.15595	1.00326	1.33188	1.156 (1.003-1.332)
genus Oxalobacter id.2978	T2DM	Weighted median	184	0.0482393	0.0721077	0.503503		-0.0930919	0.18957	1.04942	0.91111	1.20873	1.049 (0.911-1.209)
genus Oxalobacter id.2978	T2DM	Inverse variance weighted (fixed effects)	184	0.0332003	0.0347827	0.339828	0.953702	-0.0349738	0.101374	1.03376	0.965631	1.10669	1.034 (0.966-1.107)
genus Oxalobacter id.2978	T2DM	Simple mode	184	0.0945738	0.141899	0.50594		-0.183549	0.372696	1.09919	0.832311	1.45164	1.099 (0.832-1.452)
genus Oxalobacter id.2978	T2DM	Weighted mode	184	0.075601	0.0666055	0.257836		-0.0549458	0.206148	1.07853	0.946536	1.22893	1.079 (0.947-1.229)
genus Parabacteroides id.954	T2DM	MR Egger	186	0.0343292	0.0356721	0.337135		-0.0355882	0.104247	1.03493	0.965038	1.10987	1.035 (0.965-1.11)
genus Parabacteroides id.954	T2DM	Weighted median	186	0.0566651	0.0308966	0.06665		-0.00389213	0.117222	1.0583	0.996115	1.12437	1.058 (0.996-1.124)
genus Parabacteroides id.954	T2DM	Inverse variance weighted (fixed effects)	186	0.0174307	0.0180615	0.334508	0.953702	-0.0179698	0.0528312	1.01758	0.982191	1.05425	1.018 (0.982-1.054)
genus Parabacteroides id.954	T2DM	Simple mode	186	0.0234954	0.0692906	0.734931		-0.112314	0.159305	1.02377	0.893763	1.1727	1.024 (0.894-1.173)
genus Parabacteroides id.954	T2DM	Weighted mode	186	0.0384363	0.0325185	0.238729		-0.0252999	0.102173	1.03918	0.975017	1.10757	1.039 (0.975-1.108)
genus Paraprevotella id.962	T2DM	MR Egger	185	-0.124617	0.0571803	0.0305813		-0.23669	-0.0125439	0.882835	0.789236	0.987534	0.883 (0.789-0.988)
genus Paraprevotella id.962	T2DM	Weighted median	185	-0.0966816	0.0554126	0.0810269		-0.20529	0.0119271	0.907845	0.814411	1.012	0.908 (0.814-1.012)
genus Paraprevotella id.962	T2DM	Inverse variance weighted (fixed effects)	185	-0.0398334	0.0281184	0.156591	0.953702	-0.0949454	0.0152787	0.96095	0.909423	1.0154	0.961 (0.909-1.015)
genus Paraprevotella id.962	T2DM	Simple mode	185	-0.0689439	0.121982	0.572629		-0.30803	0.170142	0.933379	0.734894	1.18547	0.933 (0.735-1.185)
genus Paraprevotella id.962	T2DM	Weighted mode	185	-0.0925729	0.0543398	0.0901454		-0.199079	0.0139331	0.911583	0.819485	1.01403	0.912 (0.819-1.014)
genus Parasutterella id.2892	T2DM	MR Egger	185	-0.0297196	0.0467788	0.526013		-0.121406	0.0619669	0.970718	0.885674	1.06393	0.971 (0.886-1.064)
genus Parasutterella id.2892	T2DM	Weighted median	185	-0.0269685	0.0463194	0.560413		-0.117755	0.0638176	0.973392	0.888914	1.0659	0.973 (0.889-1.066)
genus Parasutterella id.2892	T2DM	Inverse variance weighted (fixed effects)	185	-0.0225928	0.0222458	0.30982	0.953702	-0.0661945	0.0210089	0.977661	0.935949	1.02123	0.978 (0.936-1.021)
genus Parasutterella id.2892	T2DM	Simple mode	185	0.0108493	0.0884363	0.902495		-0.162486	0.184184	1.01091	0.850028	1.20224	1.011 (0.85-1.202)
genus Parasutterella id.2892	T2DM	Weighted mode	185	-0.0347965	0.0428699	0.418026		-0.118821	0.0492285	0.965802	0.887966	1.05046	0.966 (0.888-1.05)
genus Peptococcus id.2037	T2DM	MR Egger	184	-0.00438368	0.0632972	0.944862		-0.128446	0.119679	0.995626	0.879461	1.12713	0.996 (0.879-1.127)
genus Peptococcus id.2037	T2DM	Weighted median	184	0.00756616	0.0636929	0.905441		-0.117272	0.132404	1.00759	0.889343	1.14157	1.008 (0.889-1.142)
genus Peptococcus id.2037	T2DM	Inverse variance weighted (fixed effects)	184	-0.00642548	0.0315255	0.838495	0.953702	-0.0682154	0.0553645	0.993595	0.934059	1.05693	0.994 (0.934-1.057)
genus Peptococcus id.2037	T2DM	Simple mode	184	-0.121695	0.124976	0.331469		-0.366648	0.123259	0.885418	0.693053	1.13118	0.885 (0.693-1.131)
genus Peptococcus id.2037	T2DM	Weighted mode	184	-0.0094308	0.0596823	0.874618		-0.126408	0.107547	0.990614	0.881255	1.11354	0.991 (0.881-1.114)
genus Phascolarctobacterium id.2168	T2DM	MR Egger	185	0.0662099	0.0445132	0.138624		-0.0210359	0.153456	1.06845	0.979184	1.16586	1.068 (0.979-1.166)
genus Phascolarctobacterium id.2168	T2DM	Weighted median	185	0.0207101	0.0471743	0.660653		-0.0717515	0.113172	1.02093	0.930762	1.11982	1.021 (0.931-1.12)
genus Phascolarctobacterium id.2168	T2DM	Inverse variance weighted (fixed effects)	185	0.00752044	0.022565	0.738923	0.953702	-0.0367069	0.0517478	1.00755	0.963959	1.05311	1.008 (0.964-1.053)
genus Phascolarctobacterium id.2168	T2DM	Simple mode	185	0.0913804	0.0884285	0.302782		-0.0819396	0.2647	1.09569	0.921328	1.30304	1.096 (0.921-1.303)
genus Phascolarctobacterium id.2168	T2DM	Weighted mode	185	0.0363936	0.0408113	0.37369		-0.0435965	0.116384	1.03706	0.95734	1.12343	1.037 (0.957-1.123)
genus Prevotella7 id.11182	T2DM	MR Egger	183	0.00823493	0.0882371	0.925747		-0.16471	0.18118	1.00827	0.84814	1.19863	1.008 (0.848-1.199)
genus Prevotella7 id.11182	T2DM	Weighted median	183	-0.00834018	0.0839534	0.920866		-0.172889	0.156209	0.991695	0.841231	1.16907	0.992 (0.841-1.169)
genus Prevotella7 id.11182	T2DM	Inverse variance weighted (multiplicative random effects)	183	-0.0403246	0.0445245	0.36511	0.953702	-0.127593	0.0469435	0.960478	0.880212	1.04806	0.96 (0.88-1.048)
genus Prevotella7 id.11182	T2DM	Simple mode	183	-0.0348829	0.16001	0.82767		-0.348503	0.278738	0.965719	0.705744	1.32146	0.966 (0.706-1.321)
genus Prevotella7 id.11182	T2DM	Weighted mode	183	-0.0216481	0.0702304	0.758249		-0.1593	0.116003	0.978585	0.852741	1.123	0.979 (0.853-1.123)
genus Prevotella9 id.11183	T2DM	MR Egger	185	0.0368602	0.0473774	0.437566		-0.0559995	0.12972	1.03755	0.94554	1.13851	1.038 (0.946-1.139)
genus Prevotella9 id.11183	T2DM	Weighted median	185	0.0687396	0.0452697	0.128902		-0.0199889	0.157468	1.07116	0.98021	1.17054	1.071 (0.98-1.171)
genus Prevotella9 id.11183	T2DM	Inverse variance weighted (fixed effects)	185	0.017305	0.0235431	0.462317	0.953702	-0.0288394	0.0634494	1.01746	0.971573	1.06551	1.017 (0.972-1.066)
genus Prevotella9 id.11183	T2DM	Simple mode	185	0.0302792	0.104127	0.77154		-0.173811	0.234369	1.03074	0.840456	1.26411	1.031 (0.84-1.264)
genus Prevotella9 id.11183	T2DM	Weighted mode	185	0.0446039	0.0445925	0.3185		-0.0427974	0.132005	1.04561	0.958106	1.14111	1.046 (0.958-1.141)
genus Rikenellaceae RC9 gut group id.11191	T2DM	MR Egger	183	0.0525382	0.0818715	0.52187		-0.10793	0.213006	1.05394	0.89769	1.23739	1.054 (0.898-1.237)
genus Rikenellaceae RC9 gut group id.11191	T2DM	Weighted median	183	0.0156753	0.0846484	0.853086		-0.150235	0.181586	1.0158	0.860505	1.19912	1.016 (0.861-1.199)
genus Rikenellaceae RC9 gut group id.11191	T2DM	Inverse variance weighted (fixed effects)	183	-0.00162561	0.0413064	0.968607	0.991875	-0.0825861	0.0793349	0.998376	0.920732	1.08257	0.998 (0.921-1.083)
genus Rikenellaceae RC9 gut group id.11191	T2DM	Simple mode	183	0.115395	0.16317	0.480341		-0.204417	0.435208	1.12232	0.815122	1.54528	1.122 (0.815-1.545)
genus Rikenellaceae RC9 gut group id.11191	T2DM	Weighted mode	183	0.0293587	0.0786704	0.709444		-0.124835	0.183553	1.02979	0.882642	1.20148	1.03 (0.883-1.201)
genus Romboutsia id.11347	T2DM	MR Egger	186	-0.0106973	0.0411059	0.794972		-0.0912648	0.0698702	0.98936	0.912776	1.07237	0.989 (0.913-1.072)
genus Romboutsia id.11347	T2DM	Weighted median	186	-0.0372945	0.0409798	0.362786		-0.117615	0.043026	0.963392	0.889038	1.04397	0.963 (0.889-1.044)
genus Romboutsia id.11347	T2DM	Inverse variance weighted (fixed effects)	186	0.0178475	0.0199319	0.37056	0.953702	-0.021219	0.0569141	1.01801	0.979005	1.05856	1.018 (0.979-1.059)
genus Romboutsia id.11347	T2DM	Simple mode	186	-0.00928458	0.0884012	0.916468		-0.182551	0.163982	0.990758	0.833142	1.17819	0.991 (0.833-1.178)
genus Romboutsia id.11347	T2DM	Weighted mode	186	-0.039043	0.0409593	0.341725		-0.119323	0.0412372	0.961709	0.887521	1.0421	0.962 (0.888-1.042)
genus Roseburia id.2012	T2DM	MR Egger	186	0.0035267	0.0351164	0.920113		-0.0653014	0.0723548	1.00353	0.936785	1.07504	1.004 (0.937-1.075)
genus Roseburia id.2012	T2DM	Weighted median	186	0.0373838	0.0357668	0.295925		-0.0327191	0.107487	1.03809	0.96781	1.11348	1.038 (0.968-1.113)
genus Roseburia id.2012	T2DM	Inverse variance weighted (fixed effects)	186	0.0319522	0.0177748	0.0722383	0.953702	-0.00288639	0.0667909	1.03247	0.997118	1.06907	1.032 (0.997-1.069)
genus Roseburia id.2012	T2DM	Simple mode	186	0.0214389	0.0748355	0.774831		-0.125239	0.168116	1.02167	0.882286	1.18307	1.022 (0.882-1.183)
genus Roseburia id.2012	T2DM	Weighted mode	186	0.0304389	0.0352164	0.388521		-0.0385853	0.0994631	1.03091	0.96215	1.10458	1.031 (0.962-1.105)
genus Ruminiclostridium5 id.11355	T2DM	MR Egger	186	-0.0210752	0.0355418	0.553929		-0.090737	0.0485866	0.979145	0.913258	1.04979	0.979 (0.913-1.05)
genus Ruminiclostridium5 id.11355	T2DM	Weighted median	186	-0.0382348	0.034144	0.262794		-0.105157	0.0286874	0.962487	0.900183	1.0291	0.962 (0.9-1.029)
genus Ruminiclostridium5 id.11355	T2DM	Inverse variance weighted (fixed effects)	186	0.00975984	0.0179942	0.587551	0.953702	-0.0255087	0.0450284	1.00981	0.974814	1.04606	1.01 (0.975-1.046)
genus Ruminiclostridium5 id.11355	T2DM	Simple mode	186	-0.0607815	0.0745358	0.415854		-0.206872	0.0853087	0.941029	0.813124	1.08905	0.941 (0.813-1.089)
genus Ruminiclostridium5 id.11355	T2DM	Weighted mode	186	-0.035061	0.0397457	0.37885		-0.112963	0.0428406	0.965547	0.893184	1.04377	0.966 (0.893-1.044)
genus Ruminiclostridium6 id.11356	T2DM	MR Egger	185	-0.000794307	0.0432303	0.985361		-0.0855258	0.0839372	0.999206	0.918029	1.08756	0.999 (0.918-1.088)
genus Ruminiclostridium6 id.11356	T2DM	Weighted median	185	0.00799781	0.0436544	0.854635		-0.0775649	0.0935605	1.00803	0.925367	1.09808	1.008 (0.925-1.098)
genus Ruminiclostridium6 id.11356	T2DM	Inverse variance weighted (fixed effects)	185	0.00207117	0.0205079	0.919555	0.991875	-0.0381244	0.0422667	1.00207	0.962593	1.04317	1.002 (0.963-1.043)
genus Ruminiclostridium6 id.11356	T2DM	Simple mode	185	-0.0120161	0.0842374	0.886726		-0.177121	0.153089	0.988056	0.837678	1.16543	0.988 (0.838-1.165)
genus Ruminiclostridium6 id.11356	T2DM	Weighted mode	185	-0.000987647	0.0363499	0.978353		-0.0722335	0.0702582	0.999013	0.930314	1.07279	0.999 (0.93-1.073)
genus Ruminiclostridium9 id.11357	T2DM	MR Egger	186	0.0376157	0.039509	0.342306		-0.039822	0.115053	1.03833	0.96096	1.12193	1.038 (0.961-1.122)
genus Ruminiclostridium9 id.11357	T2DM	Weighted median	186	-0.00549614	0.036491	0.880279		-0.0770186	0.0660263	0.994519	0.925873	1.06825	0.995 (0.926-1.068)
genus Ruminiclostridium9 id.11357	T2DM	Inverse variance weighted (multiplicative random effects)	186	6.0808e-05	0.0200104	0.997575	0.997575	-0.0391595	0.0392811	1.00006	0.961597	1.04006	1 (0.962-1.04)
genus Ruminiclostridium9 id.11357	T2DM	Simple mode	186	-0.036723	0.0739801	0.620208		-0.181724	0.108278	0.963943	0.833831	1.11436	0.964 (0.834-1.114)
genus Ruminiclostridium9 id.11357	T2DM	Weighted mode	186	0.0194921	0.0348982	0.57715		-0.0489084	0.0878927	1.01968	0.952268	1.09187	1.02 (0.952-1.092)
genus Ruminococcaceae NK4A214 group id.11358	T2DM	MR Egger	186	0.0318122	0.0380846	0.40463		-0.0428336	0.106458	1.03232	0.958071	1.11233	1.032 (0.958-1.112)
genus Ruminococcaceae NK4A214 group id.11358	T2DM	Weighted median	186	-0.0143811	0.0395302	0.716007		-0.0918603	0.0630981	0.985722	0.912233	1.06513	0.986 (0.912-1.065)
genus Ruminococcaceae NK4A214 group id.11358	T2DM	Inverse variance weighted (fixed effects)	186	0.00523667	0.0192003	0.785054	0.953702	-0.0323959	0.0428692	1.00525	0.968123	1.0438	1.005 (0.968-1.044)
genus Ruminococcaceae NK4A214 group id.11358	T2DM	Simple mode	186	-0.0922154	0.0732385	0.209576		-0.235763	0.051332	0.911909	0.789968	1.05267	0.912 (0.79-1.053)
genus Ruminococcaceae NK4A214 group id.11358	T2DM	Weighted mode	186	-0.0192339	0.0386861	0.619654		-0.0950587	0.0565909	0.98095	0.90932	1.05822	0.981 (0.909-1.058)
genus Ruminococcaceae UCG002 id.11360	T2DM	MR Egger	186	0.0204925	0.0375416	0.585822		-0.0530889	0.094074	1.0207	0.948296	1.09864	1.021 (0.948-1.099)
genus Ruminococcaceae UCG002 id.11360	T2DM	Weighted median	186	-0.0011323	0.0344501	0.97378		-0.0686544	0.0663898	0.998868	0.933649	1.06864	0.999 (0.934-1.069)
genus Ruminococcaceae UCG002 id.11360	T2DM	Inverse variance weighted (fixed effects)	186	0.0204658	0.0181611	0.259785	0.953702	-0.01513	0.0560616	1.02068	0.984984	1.05766	1.021 (0.985-1.058)
genus Ruminococcaceae UCG002 id.11360	T2DM	Simple mode	186	-0.00280077	0.0716517	0.968862		-0.143238	0.137636	0.997203	0.866548	1.14756	0.997 (0.867-1.148)
genus Ruminococcaceae UCG002 id.11360	T2DM	Weighted mode	186	0.0121664	0.032485	0.708444		-0.0515042	0.075837	1.01224	0.9498	1.07879	1.012 (0.95-1.079)
genus Ruminococcaceae UCG003 id.11361	T2DM	MR Egger	186	0.0351599	0.0390865	0.369541		-0.0414497	0.111769	1.03579	0.959398	1.11826	1.036 (0.959-1.118)
genus Ruminococcaceae UCG003 id.11361	T2DM	Weighted median	186	0.038869	0.0408667	0.341545		-0.0412297	0.118968	1.03963	0.959609	1.12633	1.04 (0.96-1.126)
genus Ruminococcaceae UCG003 id.11361	T2DM	Inverse variance weighted (fixed effects)	186	0.00505691	0.0197903	0.798318	0.953702	-0.0337322	0.043846	1.00507	0.96683	1.04482	1.005 (0.967-1.045)
genus Ruminococcaceae UCG003 id.11361	T2DM	Simple mode	186	-0.015649	0.082529	0.849816		-0.177406	0.146108	0.984473	0.83744	1.15732	0.984 (0.837-1.157)
genus Ruminococcaceae UCG003 id.11361	T2DM	Weighted mode	186	0.0242827	0.0382481	0.526295		-0.0506835	0.0992489	1.02458	0.950579	1.10434	1.025 (0.951-1.104)
genus Ruminococcaceae UCG004 id.11362	T2DM	MR Egger	185	-0.0269538	0.0480536	0.575544		-0.121139	0.0672312	0.973406	0.885911	1.06954	0.973 (0.886-1.07)
genus Ruminococcaceae UCG004 id.11362	T2DM	Weighted median	185	-0.00954585	0.049635	0.847491		-0.10683	0.0877388	0.9905	0.898678	1.0917	0.99 (0.899-1.092)
genus Ruminococcaceae UCG004 id.11362	T2DM	Inverse variance weighted (fixed effects)	185	0.0496083	0.0243222	0.0413875	0.893058	0.00193671	0.0972799	1.05086	1.00194	1.10217	1.051 (1.002-1.102)
genus Ruminococcaceae UCG004 id.11362	T2DM	Simple mode	185	-0.0122806	0.102543	0.904803		-0.213264	0.188703	0.987794	0.807943	1.20768	0.988 (0.808-1.208)
genus Ruminococcaceae UCG004 id.11362	T2DM	Weighted mode	185	-0.0249613	0.0470417	0.596322		-0.117163	0.0672405	0.975348	0.88944	1.06955	0.975 (0.889-1.07)
genus Ruminococcaceae UCG005 id.11363	T2DM	MR Egger	186	0.0287422	0.0371302	0.439869		-0.0440329	0.101517	1.02916	0.956922	1.10685	1.029 (0.957-1.107)
genus Ruminococcaceae UCG005 id.11363	T2DM	Weighted median	186	0.00281495	0.0364973	0.938522		-0.0687198	0.0743497	1.00282	0.933588	1.07718	1.003 (0.934-1.077)
genus Ruminococcaceae UCG005 id.11363	T2DM	Inverse variance weighted (fixed effects)	186	0.0284849	0.0186963	0.127619	0.953702	-0.00815985	0.0651297	1.02889	0.991873	1.0673	1.029 (0.992-1.067)
genus Ruminococcaceae UCG005 id.11363	T2DM	Simple mode	186	0.0111704	0.0742944	0.88065		-0.134447	0.156787	1.01123	0.874199	1.16975	1.011 (0.874-1.17)
genus Ruminococcaceae UCG005 id.11363	T2DM	Weighted mode	186	0.00615081	0.0365177	0.866426		-0.065424	0.0777256	1.00617	0.93667	1.08083	1.006 (0.937-1.081)
genus Ruminococcaceae UCG009 id.11366	T2DM	MR Egger	185	-0.0112549	0.0541081	0.835454		-0.117307	0.094797	0.988808	0.889312	1.09944	0.989 (0.889-1.099)
genus Ruminococcaceae UCG009 id.11366	T2DM	Weighted median	185	-0.0308597	0.0526477	0.557772		-0.134049	0.0723299	0.969612	0.874547	1.07501	0.97 (0.875-1.075)
genus Ruminococcaceae UCG009 id.11366	T2DM	Inverse variance weighted (fixed effects)	185	0.0240894	0.0273775	0.378915	0.953702	-0.0295705	0.0777493	1.02438	0.970862	1.08085	1.024 (0.971-1.081)
genus Ruminococcaceae UCG009 id.11366	T2DM	Simple mode	185	-0.147165	0.11393	0.198077		-0.370469	0.0761385	0.863151	0.690411	1.07911	0.863 (0.69-1.079)
genus Ruminococcaceae UCG009 id.11366	T2DM	Weighted mode	185	-0.0294291	0.0558625	0.598958		-0.13892	0.0800614	0.971	0.870298	1.08335	0.971 (0.87-1.083)
genus Ruminococcaceae UCG010 id.11367	T2DM	MR Egger	185	0.0668488	0.0423685	0.11634		-0.0161935	0.149891	1.06913	0.983937	1.16171	1.069 (0.984-1.162)
genus Ruminococcaceae UCG010 id.11367	T2DM	Weighted median	185	0.00522874	0.0404466	0.89714		-0.0740466	0.084504	1.00524	0.928628	1.08818	1.005 (0.929-1.088)
genus Ruminococcaceae UCG010 id.11367	T2DM	Inverse variance weighted (fixed effects)	185	0.00533084	0.0209177	0.798841	0.953702	-0.0356679	0.0463296	1.00535	0.964961	1.04742	1.005 (0.965-1.047)
genus Ruminococcaceae UCG010 id.11367	T2DM	Simple mode	185	0.0718477	0.0762225	0.347119		-0.0775483	0.221244	1.07449	0.925382	1.24763	1.074 (0.925-1.248)
genus Ruminococcaceae UCG010 id.11367	T2DM	Weighted mode	185	0.032175	0.035381	0.364336		-0.0371717	0.101522	1.0327	0.963511	1.10685	1.033 (0.964-1.107)
genus Ruminococcaceae UCG011 id.11368	T2DM	MR Egger	183	-0.0987525	0.0790789	0.213356		-0.253747	0.0562421	0.905967	0.775888	1.05785	0.906 (0.776-1.058)
genus Ruminococcaceae UCG011 id.11368	T2DM	Weighted median	183	-0.0753267	0.0806673	0.35041		-0.233435	0.0827812	0.92744	0.791809	1.0863	0.927 (0.792-1.086)
genus Ruminococcaceae UCG011 id.11368	T2DM	Inverse variance weighted (fixed effects)	183	-0.0258765	0.039315	0.51042	0.953702	-0.102934	0.0511809	0.974455	0.902187	1.05251	0.974 (0.902-1.053)
genus Ruminococcaceae UCG011 id.11368	T2DM	Simple mode	183	-0.139106	0.15606	0.373913		-0.444984	0.166772	0.870136	0.640835	1.18149	0.87 (0.641-1.181)
genus Ruminococcaceae UCG011 id.11368	T2DM	Weighted mode	183	-0.099112	0.0705032	0.161494		-0.237298	0.0390743	0.905641	0.788756	1.03985	0.906 (0.789-1.04)
genus Ruminococcaceae UCG013 id.11370	T2DM	MR Egger	186	0.0214118	0.0362126	0.555058		-0.0495648	0.0923884	1.02164	0.951643	1.09679	1.022 (0.952-1.097)
genus Ruminococcaceae UCG013 id.11370	T2DM	Weighted median	186	0.0240429	0.0368832	0.514487		-0.0482481	0.096334	1.02433	0.952897	1.10113	1.024 (0.953-1.101)
genus Ruminococcaceae UCG013 id.11370	T2DM	Inverse variance weighted (fixed effects)	186	0.0303797	0.0183275	0.097398	0.953702	-0.00554222	0.0663016	1.03085	0.994473	1.06855	1.031 (0.994-1.069)
genus Ruminococcaceae UCG013 id.11370	T2DM	Simple mode	186	-0.0226306	0.0763761	0.76733		-0.172328	0.127067	0.977624	0.841703	1.13549	0.978 (0.842-1.135)
genus Ruminococcaceae UCG013 id.11370	T2DM	Weighted mode	186	0.0269268	0.0377699	0.476796		-0.0471022	0.100956	1.02729	0.95399	1.10623	1.027 (0.954-1.106)
genus Ruminococcaceae UCG014 id.11371	T2DM	MR Egger	186	-0.0140789	0.0390509	0.718866		-0.0906186	0.0624607	0.98602	0.913366	1.06445	0.986 (0.913-1.064)
genus Ruminococcaceae UCG014 id.11371	T2DM	Weighted median	186	-0.0314017	0.0387835	0.418132		-0.107417	0.044614	0.969086	0.898151	1.04562	0.969 (0.898-1.046)
genus Ruminococcaceae UCG014 id.11371	T2DM	Inverse variance weighted (fixed effects)	186	-0.0166184	0.0197723	0.400636	0.953702	-0.0553722	0.0221354	0.983519	0.946133	1.02238	0.984 (0.946-1.022)
genus Ruminococcaceae UCG014 id.11371	T2DM	Simple mode	186	-0.100057	0.0852127	0.241822		-0.267074	0.0669598	0.904786	0.765616	1.06925	0.905 (0.766-1.069)
genus Ruminococcaceae UCG014 id.11371	T2DM	Weighted mode	186	-0.0349648	0.0382811	0.362237		-0.109996	0.0400662	0.965639	0.895838	1.04088	0.966 (0.896-1.041)
genus Ruminococcus1 id.11373	T2DM	MR Egger	186	0.050719	0.0372808	0.175349		-0.0223514	0.123789	1.05203	0.977897	1.13178	1.052 (0.978-1.132)
genus Ruminococcus1 id.11373	T2DM	Weighted median	186	0.0599941	0.0357649	0.0934528		-0.010105	0.130093	1.06183	0.989946	1.13893	1.062 (0.99-1.139)
genus Ruminococcus1 id.11373	T2DM	Inverse variance weighted (fixed effects)	186	0.0437643	0.0184269	0.0175479	0.893058	0.00764758	0.0798809	1.04474	1.00768	1.08316	1.045 (1.008-1.083)
genus Ruminococcus1 id.11373	T2DM	Simple mode	186	0.0798423	0.0760012	0.29484		-0.06912	0.228805	1.08312	0.933215	1.2571	1.083 (0.933-1.257)
genus Ruminococcus1 id.11373	T2DM	Weighted mode	186	0.0547366	0.0344081	0.113361		-0.0127033	0.122176	1.05626	0.987377	1.12995	1.056 (0.987-1.13)
genus Ruminococcus2 id.11374	T2DM	MR Egger	186	0.0436636	0.0378649	0.250349		-0.0305517	0.117879	1.04463	0.96991	1.12511	1.045 (0.97-1.125)
genus Ruminococcus2 id.11374	T2DM	Weighted median	186	-0.0177879	0.037534	0.635562		-0.0913546	0.0557789	0.982369	0.912694	1.05736	0.982 (0.913-1.057)
genus Ruminococcus2 id.11374	T2DM	Inverse variance weighted (fixed effects)	186	0.00896028	0.019167	0.640153	0.953702	-0.028607	0.0465276	1.009	0.971798	1.04763	1.009 (0.972-1.048)
genus Ruminococcus2 id.11374	T2DM	Simple mode	186	0.0244025	0.0814103	0.764707		-0.135162	0.183967	1.0247	0.873575	1.20198	1.025 (0.874-1.202)
genus Ruminococcus2 id.11374	T2DM	Weighted mode	186	-0.0161452	0.0368356	0.661677		-0.0883429	0.0560525	0.983984	0.915447	1.05765	0.984 (0.915-1.058)
genus Ruminococcus gauvreauii group id.11342	T2DM	MR Egger	186	-0.0161729	0.040473	0.689917		-0.0955	0.0631543	0.983957	0.908918	1.06519	0.984 (0.909-1.065)
genus Ruminococcus gauvreauii group id.11342	T2DM	Weighted median	186	-0.0223456	0.0406092	0.58214		-0.10194	0.0572484	0.977902	0.903084	1.05892	0.978 (0.903-1.059)
genus Ruminococcus gauvreauii group id.11342	T2DM	Inverse variance weighted (fixed effects)	186	0.00199142	0.0205091	0.922647	0.991875	-0.0382065	0.0421893	1.00199	0.962514	1.04309	1.002 (0.963-1.043)
genus Ruminococcus gauvreauii group id.11342	T2DM	Simple mode	186	0.0260598	0.081836	0.750511		-0.134339	0.186458	1.0264	0.874294	1.20497	1.026 (0.874-1.205)
genus Ruminococcus gauvreauii group id.11342	T2DM	Weighted mode	186	-0.0299312	0.0382192	0.434543		-0.104841	0.0449784	0.970512	0.900468	1.04601	0.971 (0.9-1.046)
genus Ruminococcus gnavus group id.14376	T2DM	MR Egger	184	-0.0326769	0.058834	0.579297		-0.147991	0.0826377	0.967851	0.862438	1.08615	0.968 (0.862-1.086)
genus Ruminococcus gnavus group id.14376	T2DM	Weighted median	184	-0.0736757	0.0548652	0.179321		-0.181211	0.0338601	0.928973	0.834259	1.03444	0.929 (0.834-1.034)
genus Ruminococcus gnavus group id.14376	T2DM	Inverse variance weighted (fixed effects)	184	-0.0135807	0.0297561	0.648103	0.953702	-0.0719026	0.0447413	0.986511	0.930622	1.04576	0.987 (0.931-1.046)
genus Ruminococcus gnavus group id.14376	T2DM	Simple mode	184	0.0366894	0.121236	0.762517		-0.200933	0.274312	1.03737	0.817967	1.31563	1.037 (0.818-1.316)
genus Ruminococcus gnavus group id.14376	T2DM	Weighted mode	184	-0.0575877	0.0539617	0.287289		-0.163353	0.0481772	0.944039	0.849292	1.04936	0.944 (0.849-1.049)
genus Ruminococcus torques group id.14377	T2DM	MR Egger	186	-0.0340074	0.0364031	0.35143		-0.105357	0.0373426	0.966564	0.900003	1.03805	0.967 (0.9-1.038)
genus Ruminococcus torques group id.14377	T2DM	Weighted median	186	-0.0282141	0.0339256	0.405608		-0.0947083	0.03828	0.97218	0.909638	1.03902	0.972 (0.91-1.039)
genus Ruminococcus torques group id.14377	T2DM	Inverse variance weighted (fixed effects)	186	0.0114758	0.0178017	0.519156	0.953702	-0.0234154	0.046367	1.01154	0.976857	1.04746	1.012 (0.977-1.047)
genus Ruminococcus torques group id.14377	T2DM	Simple mode	186	0.0136801	0.0800382	0.864474		-0.143195	0.170555	1.01377	0.866585	1.18596	1.014 (0.867-1.186)
genus Ruminococcus torques group id.14377	T2DM	Weighted mode	186	-0.0182641	0.0360801	0.613311		-0.0889811	0.0524528	0.981902	0.914863	1.05385	0.982 (0.915-1.054)
genus Sellimonas id.14369	T2DM	MR Egger	183	0.102893	0.0834704	0.219293		-0.0607095	0.266495	1.10837	0.941097	1.30538	1.108 (0.941-1.305)
genus Sellimonas id.14369	T2DM	Weighted median	183	-0.00734021	0.0835565	0.929998		-0.171111	0.156431	0.992687	0.842728	1.16933	0.993 (0.843-1.169)
genus Sellimonas id.14369	T2DM	Inverse variance weighted (fixed effects)	183	-0.00131195	0.0422106	0.975205	0.991875	-0.0840448	0.0814209	0.998689	0.91939	1.08483	0.999 (0.919-1.085)
genus Sellimonas id.14369	T2DM	Simple mode	183	-0.048633	0.164364	0.767655		-0.370787	0.273521	0.952531	0.690191	1.31459	0.953 (0.69-1.315)
genus Sellimonas id.14369	T2DM	Weighted mode	183	-0.00043889	0.0870838	0.995984		-0.171123	0.170245	0.999561	0.842718	1.1856	1 (0.843-1.186)
genus Senegalimassilia id.11160	T2DM	MR Egger	185	0.0140514	0.0586124	0.810805		-0.100829	0.128932	1.01415	0.904088	1.13761	1.014 (0.904-1.138)
genus Senegalimassilia id.11160	T2DM	Weighted median	185	0.0211272	0.05823	0.716737		-0.0930036	0.135258	1.02135	0.91119	1.14483	1.021 (0.911-1.145)
genus Senegalimassilia id.11160	T2DM	Inverse variance weighted (fixed effects)	185	0.0123213	0.0284169	0.664586	0.953702	-0.0433758	0.0680183	1.0124	0.957552	1.07038	1.012 (0.958-1.07)
genus Senegalimassilia id.11160	T2DM	Simple mode	185	0.210952	0.111592	0.0602774		-0.00776758	0.429672	1.23485	0.992263	1.53675	1.235 (0.992-1.537)
genus Senegalimassilia id.11160	T2DM	Weighted mode	185	0.015267	0.0582359	0.793493		-0.0988753	0.129409	1.01538	0.905856	1.13816	1.015 (0.906-1.138)
genus Slackia id.825	T2DM	MR Egger	185	0.0561521	0.060206	0.352221		-0.0618516	0.174156	1.05776	0.940022	1.19024	1.058 (0.94-1.19)
genus Slackia id.825	T2DM	Weighted median	185	0.0466896	0.0616553	0.448889		-0.0741549	0.167534	1.0478	0.928528	1.18239	1.048 (0.929-1.182)
genus Slackia id.825	T2DM	Inverse variance weighted (fixed effects)	185	0.0330765	0.0303308	0.275483	0.953702	-0.0263719	0.0925249	1.03363	0.973973	1.09694	1.034 (0.974-1.097)
genus Slackia id.825	T2DM	Simple mode	185	0.124975	0.121127	0.303534		-0.112433	0.362384	1.13312	0.893657	1.43675	1.133 (0.894-1.437)
genus Slackia id.825	T2DM	Weighted mode	185	0.0449003	0.0597114	0.453039		-0.072134	0.161935	1.04592	0.930406	1.17578	1.046 (0.93-1.176)
genus Streptococcus id.1853	T2DM	MR Egger	186	-0.0402741	0.0369558	0.27723		-0.112707	0.0321593	0.960526	0.893412	1.03268	0.961 (0.893-1.033)
genus Streptococcus id.1853	T2DM	Weighted median	186	-0.0578367	0.0330297	0.0799373		-0.122575	0.00690156	0.943804	0.88464	1.00693	0.944 (0.885-1.007)
genus Streptococcus id.1853	T2DM	Inverse variance weighted (fixed effects)	186	-0.0100169	0.0185392	0.588984	0.953702	-0.0463536	0.0263199	0.990033	0.954704	1.02667	0.99 (0.955-1.027)
genus Streptococcus id.1853	T2DM	Simple mode	186	0.121355	0.0819375	0.140289		-0.0392423	0.281953	1.12903	0.961518	1.32572	1.129 (0.962-1.326)
genus Streptococcus id.1853	T2DM	Weighted mode	186	-0.0437674	0.0349765	0.212392		-0.112321	0.0247866	0.957177	0.893757	1.0251	0.957 (0.894-1.025)
genus Subdoligranulum id.2070	T2DM	MR Egger	186	-0.0200066	0.0353741	0.572374		-0.0893399	0.0493267	0.980192	0.914535	1.05056	0.98 (0.915-1.051)
genus Subdoligranulum id.2070	T2DM	Weighted median	186	0.00258737	0.0357867	0.942363		-0.0675546	0.0727293	1.00259	0.934677	1.07544	1.003 (0.935-1.075)
genus Subdoligranulum id.2070	T2DM	Inverse variance weighted (fixed effects)	186	-0.00784546	0.0179064	0.661286	0.953702	-0.042942	0.027251	0.992185	0.957967	1.02763	0.992 (0.958-1.028)
genus Subdoligranulum id.2070	T2DM	Simple mode	186	0.0598321	0.0869086	0.492033		-0.110509	0.230173	1.06166	0.895378	1.25882	1.062 (0.895-1.259)
genus Subdoligranulum id.2070	T2DM	Weighted mode	186	-0.00823074	0.0355826	0.817327		-0.0779726	0.0615111	0.991803	0.92499	1.06344	0.992 (0.925-1.063)
genus Sutterella id.2896	T2DM	MR Egger	186	0.0552926	0.0419279	0.18889		-0.026886	0.137471	1.05685	0.973472	1.14737	1.057 (0.973-1.147)
genus Sutterella id.2896	T2DM	Weighted median	186	0.0735665	0.0407432	0.0709788		-0.00629021	0.153423	1.07634	0.99373	1.16582	1.076 (0.994-1.166)
genus Sutterella id.2896	T2DM	Inverse variance weighted (fixed effects)	186	0.0400368	0.0206509	0.0525328	0.893058	-0.000439007	0.0805126	1.04085	0.999561	1.08384	1.041 (1-1.084)
genus Sutterella id.2896	T2DM	Simple mode	186	-0.0445327	0.0818812	0.587186		-0.20502	0.115954	0.956444	0.814631	1.12294	0.956 (0.815-1.123)
genus Sutterella id.2896	T2DM	Weighted mode	186	0.0784296	0.0366856	0.0338387		0.00652577	0.150334	1.08159	1.00655	1.16222	1.082 (1.007-1.162)
genus Terrisporobacter id.11348	T2DM	MR Egger	185	-0.0272383	0.0584389	0.641698		-0.141779	0.0873018	0.973129	0.867813	1.09123	0.973 (0.868-1.091)
genus Terrisporobacter id.11348	T2DM	Weighted median	185	-0.0379769	0.0590251	0.519963		-0.153666	0.0777123	0.962735	0.857558	1.08081	0.963 (0.858-1.081)
genus Terrisporobacter id.11348	T2DM	Inverse variance weighted (fixed effects)	185	-0.031413	0.0290791	0.280026	0.953702	-0.088408	0.025582	0.969075	0.915387	1.02591	0.969 (0.915-1.026)
genus Terrisporobacter id.11348	T2DM	Simple mode	185	-0.000903314	0.126216	0.994297		-0.248286	0.246479	0.999097	0.780137	1.27951	0.999 (0.78-1.28)
genus Terrisporobacter id.11348	T2DM	Weighted mode	185	-0.01594	0.0592305	0.78814		-0.132032	0.100152	0.984186	0.876313	1.10534	0.984 (0.876-1.105)
genus Turicibacter id.2162	T2DM	MR Egger	185	-0.0220923	0.0519201	0.670967		-0.123856	0.079671	0.97815	0.883507	1.08293	0.978 (0.884-1.083)
genus Turicibacter id.2162	T2DM	Weighted median	185	-0.0816498	0.0508207	0.108137		-0.181258	0.0179587	0.921595	0.83422	1.01812	0.922 (0.834-1.018)
genus Turicibacter id.2162	T2DM	Inverse variance weighted (fixed effects)	185	-0.0536936	0.025038	0.0319942	0.893058	-0.102768	-0.00461908	0.947722	0.902336	0.995392	0.948 (0.902-0.995)
genus Turicibacter id.2162	T2DM	Simple mode	185	-0.0947359	0.0997453	0.343471		-0.290237	0.100765	0.909613	0.748087	1.10602	0.91 (0.748-1.106)
genus Turicibacter id.2162	T2DM	Weighted mode	185	-0.0881199	0.0441123	0.0472302		-0.17458	-0.00165987	0.915651	0.83981	0.998342	0.916 (0.84-0.998)
genus Tyzzerella3 id.11335	T2DM	MR Egger	184	-0.0465783	0.0662793	0.483105		-0.176486	0.0833292	0.95449	0.838211	1.0869	0.954 (0.838-1.087)
genus Tyzzerella3 id.11335	T2DM	Weighted median	184	-0.0315776	0.0686078	0.645328		-0.166049	0.102894	0.968916	0.847005	1.10837	0.969 (0.847-1.108)
genus Tyzzerella3 id.11335	T2DM	Inverse variance weighted (fixed effects)	184	-0.0556525	0.0324854	0.0866838	0.953702	-0.119324	0.0080188	0.945868	0.88752	1.00805	0.946 (0.888-1.008)
genus Tyzzerella3 id.11335	T2DM	Simple mode	184	-0.0877329	0.143033	0.540389		-0.368077	0.192611	0.916006	0.692064	1.21241	0.916 (0.692-1.212)
genus Tyzzerella3 id.11335	T2DM	Weighted mode	184	-0.0490141	0.0670685	0.465832		-0.180469	0.0824402	0.952168	0.834879	1.08593	0.952 (0.835-1.086)
genus Veillonella id.2198	T2DM	MR Egger	185	0.0718735	0.0506431	0.157537		-0.0273869	0.171134	1.07452	0.972985	1.18665	1.075 (0.973-1.187)
genus Veillonella id.2198	T2DM	Weighted median	185	0.0851362	0.0422942	0.0441196		0.00223958	0.168033	1.08887	1.00224	1.18298	1.089 (1.002-1.183)
genus Veillonella id.2198	T2DM	Inverse variance weighted (fixed effects)	185	-0.0126374	0.0247011	0.608921	0.953702	-0.0610516	0.0357768	0.987442	0.940775	1.03642	0.987 (0.941-1.036)
genus Veillonella id.2198	T2DM	Simple mode	185	0.125702	0.0997049	0.208998		-0.0697193	0.321124	1.13394	0.932656	1.37868	1.134 (0.933-1.379)
genus Veillonella id.2198	T2DM	Weighted mode	185	0.0620377	0.043525	0.155754		-0.0232713	0.147347	1.064	0.976997	1.15876	1.064 (0.977-1.159)
genus Victivallis id.2256	T2DM	MR Egger	162	0.052011	0.0833068	0.5333		-0.11127	0.215292	1.05339	0.894697	1.24022	1.053 (0.895-1.24)
genus Victivallis id.2256	T2DM	Weighted median	162	0.0275744	0.0846849	0.744718		-0.138408	0.193557	1.02796	0.870743	1.21356	1.028 (0.871-1.214)
genus Victivallis id.2256	T2DM	Inverse variance weighted (fixed effects)	162	-0.0147981	0.0433552	0.732861	0.953702	-0.0997743	0.0701781	0.985311	0.905042	1.0727	0.985 (0.905-1.073)
genus Victivallis id.2256	T2DM	Simple mode	162	-0.0560918	0.138308	0.685607		-0.327176	0.214992	0.945452	0.720957	1.23985	0.945 (0.721-1.24)
genus Victivallis id.2256	T2DM	Weighted mode	162	0.0132864	0.0731676	0.856134		-0.130122	0.156695	1.01338	0.877988	1.16964	1.013 (0.878-1.17)
family Acidaminococcaceae id.2166	T2DM	MR Egger	185	0.0526225	0.0419228	0.210997		-0.0295461	0.134791	1.05403	0.970886	1.1443	1.054 (0.971-1.144)
family Acidaminococcaceae id.2166	T2DM	Weighted median	185	0.012803	0.0414228	0.75726		-0.0683856	0.0939916	1.01289	0.9339	1.09855	1.013 (0.934-1.099)
family Acidaminococcaceae id.2166	T2DM	Inverse variance weighted (fixed effects)	185	0.011673	0.0212483	0.582757	0.849933	-0.0299737	0.0533198	1.01174	0.970471	1.05477	1.012 (0.97-1.055)
family Acidaminococcaceae id.2166	T2DM	Simple mode	185	0.0789934	0.0814314	0.33329		-0.0806122	0.238599	1.0822	0.922551	1.26947	1.082 (0.923-1.269)
family Acidaminococcaceae id.2166	T2DM	Weighted mode	185	0.0403543	0.0356335	0.258906		-0.0294874	0.110196	1.04118	0.970943	1.1165	1.041 (0.971-1.116)
family Actinomycetaceae id.421	T2DM	MR Egger	185	0.0545491	0.0531187	0.305809		-0.0495635	0.158662	1.05606	0.951645	1.17194	1.056 (0.952-1.172)
family Actinomycetaceae id.421	T2DM	Weighted median	185	-0.0189698	0.0519183	0.714829		-0.12073	0.08279	0.981209	0.886274	1.08631	0.981 (0.886-1.086)
family Actinomycetaceae id.421	T2DM	Inverse variance weighted (fixed effects)	185	0.0188047	0.0268925	0.484394	0.849933	-0.0339046	0.0715139	1.01898	0.966664	1.07413	1.019 (0.967-1.074)
family Actinomycetaceae id.421	T2DM	Simple mode	185	0.0162214	0.113193	0.886204		-0.205636	0.238079	1.01635	0.814129	1.26881	1.016 (0.814-1.269)
family Actinomycetaceae id.421	T2DM	Weighted mode	185	-0.0115874	0.0488571	0.812789		-0.107347	0.0841726	0.988479	0.898214	1.08782	0.988 (0.898-1.088)
family Alcaligenaceae id.2875	T2DM	MR Egger	186	0.0295213	0.0367848	0.423275		-0.0425769	0.10162	1.02996	0.958317	1.10696	1.03 (0.958-1.107)
family Alcaligenaceae id.2875	T2DM	Weighted median	186	0.0488461	0.0362704	0.178071		-0.022244	0.119936	1.05006	0.978002	1.12742	1.05 (0.978-1.127)
family Alcaligenaceae id.2875	T2DM	Inverse variance weighted (fixed effects)	186	0.0212938	0.0183253	0.245239	0.849933	-0.0146237	0.0572114	1.02152	0.985483	1.05888	1.022 (0.985-1.059)
family Alcaligenaceae id.2875	T2DM	Simple mode	186	0.064506	0.0794641	0.417971		-0.0912436	0.220256	1.06663	0.912795	1.2464	1.067 (0.913-1.246)
family Alcaligenaceae id.2875	T2DM	Weighted mode	186	0.0551618	0.0370743	0.138487		-0.0175037	0.127827	1.05671	0.982649	1.13636	1.057 (0.983-1.136)
family Bacteroidaceae id.917	T2DM	MR Egger	186	0.0237803	0.0347805	0.495009		-0.0443895	0.0919501	1.02407	0.956581	1.09631	1.024 (0.957-1.096)
family Bacteroidaceae id.917	T2DM	Weighted median	186	0.0701977	0.030863	0.0229365		0.00970615	0.130689	1.07272	1.00975	1.13961	1.073 (1.01-1.14)
family Bacteroidaceae id.917	T2DM	Inverse variance weighted (fixed effects)	186	0.0171085	0.01756	0.329913	0.849933	-0.0173091	0.051526	1.01726	0.98284	1.05288	1.017 (0.983-1.053)
family Bacteroidaceae id.917	T2DM	Simple mode	186	0.118753	0.0748053	0.114108		-0.0278652	0.265372	1.12609	0.972519	1.30392	1.126 (0.973-1.304)
family Bacteroidaceae id.917	T2DM	Weighted mode	186	0.0689371	0.0373406	0.0664654		-0.00425052	0.142125	1.07137	0.995759	1.15272	1.071 (0.996-1.153)
family Bacteroidales S24 7group id.11173	T2DM	MR Egger	185	-0.0101673	0.0589084	0.863161		-0.125628	0.105293	0.989884	0.881943	1.11104	0.99 (0.882-1.111)
family Bacteroidales S24 7group id.11173	T2DM	Weighted median	185	-0.00168385	0.0484317	0.972265		-0.09661	0.0932423	0.998318	0.90791	1.09773	0.998 (0.908-1.098)
family Bacteroidales S24 7group id.11173	T2DM	Inverse variance weighted (multiplicative random effects)	185	-0.0469692	0.0297438	0.114308	0.849933	-0.105267	0.0113287	0.954117	0.900084	1.01139	0.954 (0.9-1.011)
family Bacteroidales S24 7group id.11173	T2DM	Simple mode	185	-0.108324	0.117229	0.356679		-0.338094	0.121446	0.897337	0.713128	1.12913	0.897 (0.713-1.129)
family Bacteroidales S24 7group id.11173	T2DM	Weighted mode	185	-0.0114905	0.0502319	0.819317		-0.109945	0.086964	0.988575	0.895883	1.09086	0.989 (0.896-1.091)
family Bifidobacteriaceae id.433	T2DM	MR Egger	186	-0.0637824	0.0393632	0.106869		-0.140934	0.0133695	0.938209	0.868546	1.01346	0.938 (0.869-1.013)
family Bifidobacteriaceae id.433	T2DM	Weighted median	186	-0.0757623	0.0329933	0.0216591		-0.140429	-0.0110954	0.927037	0.868985	0.988966	0.927 (0.869-0.989)
family Bifidobacteriaceae id.433	T2DM	Inverse variance weighted (fixed effects)	186	-0.00250135	0.0194351	0.897593	0.926547	-0.0405941	0.0355914	0.997502	0.960219	1.03623	0.998 (0.96-1.036)
family Bifidobacteriaceae id.433	T2DM	Simple mode	186	0.0771483	0.0899609	0.392237		-0.0991752	0.253472	1.0802	0.905584	1.28849	1.08 (0.906-1.288)
family Bifidobacteriaceae id.433	T2DM	Weighted mode	186	-0.0965041	0.0382884	0.0125659		-0.171549	-0.0214588	0.908006	0.842359	0.97877	0.908 (0.842-0.979)
family Christensenellaceae id.1866	T2DM	MR Egger	44	0.010769	0.109687	0.922257		-0.204218	0.225756	1.01083	0.815284	1.25327	1.011 (0.815-1.253)
family Christensenellaceae id.1866	T2DM	Weighted median	44	0.0372603	0.0657495	0.570918		-0.0916088	0.166129	1.03796	0.912462	1.18073	1.038 (0.912-1.181)
family Christensenellaceae id.1866	T2DM	Inverse variance weighted (fixed effects)	44	0.0176856	0.0435038	0.684354	0.849933	-0.0675819	0.102953	1.01784	0.934651	1.10844	1.018 (0.935-1.108)
family Christensenellaceae id.1866	T2DM	Simple mode	44	-0.122048	0.12427	0.331535		-0.365617	0.121521	0.885106	0.693768	1.12921	0.885 (0.694-1.129)
family Christensenellaceae id.1866	T2DM	Weighted mode	44	-0.0530105	0.080608	0.514279		-0.211002	0.104981	0.94837	0.809772	1.11069	0.948 (0.81-1.111)
family Clostridiaceae1 id.1869	T2DM	MR Egger	186	-0.0205702	0.0404304	0.611516		-0.0998138	0.0586735	0.97964	0.905006	1.06043	0.98 (0.905-1.06)
family Clostridiaceae1 id.1869	T2DM	Weighted median	186	-0.00833789	0.0388757	0.830176		-0.0845342	0.0678584	0.991697	0.91894	1.07021	0.992 (0.919-1.07)
family Clostridiaceae1 id.1869	T2DM	Inverse variance weighted (fixed effects)	186	0.0214524	0.0198987	0.280998	0.849933	-0.017549	0.0604538	1.02168	0.982604	1.06232	1.022 (0.983-1.062)
family Clostridiaceae1 id.1869	T2DM	Simple mode	186	0.0471828	0.0744448	0.526997		-0.098729	0.193095	1.04831	0.905988	1.213	1.048 (0.906-1.213)
family Clostridiaceae1 id.1869	T2DM	Weighted mode	186	0.00374137	0.0377671	0.921194		-0.0702822	0.0777649	1.00375	0.932131	1.08087	1.004 (0.932-1.081)
family Clostridiales vadin BB60 group id.11286	T2DM	MR Egger	185	0.062704	0.0505298	0.21622		-0.0363344	0.161742	1.06471	0.964318	1.17556	1.065 (0.964-1.176)
family Clostridiales vadin BB60 group id.11286	T2DM	Weighted median	185	0.0665052	0.0427432	0.119726		-0.0172715	0.150282	1.06877	0.982877	1.16216	1.069 (0.983-1.162)
family Clostridiales vadin BB60 group id.11286	T2DM	Inverse variance weighted (multiplicative random effects)	185	0.00359744	0.0256465	0.888447	0.926547	-0.0466697	0.0538646	1.0036	0.954403	1.05534	1.004 (0.954-1.055)
family Clostridiales vadin BB60 group id.11286	T2DM	Simple mode	185	0.0406397	0.0917799	0.658434		-0.139249	0.220528	1.04148	0.870011	1.24674	1.041 (0.87-1.247)
family Clostridiales vadin BB60 group id.11286	T2DM	Weighted mode	185	0.0474053	0.0428593	0.270142		-0.036599	0.13141	1.04855	0.964063	1.14043	1.049 (0.964-1.14)
family Coriobacteriaceae id.811	T2DM	MR Egger	186	-0.0195602	0.0365509	0.593192		-0.0911999	0.0520795	0.98063	0.912835	1.05346	0.981 (0.913-1.053)
family Coriobacteriaceae id.811	T2DM	Weighted median	186	-0.054134	0.0326666	0.0974857		-0.118161	0.00989252	0.947305	0.888553	1.00994	0.947 (0.889-1.01)
family Coriobacteriaceae id.811	T2DM	Inverse variance weighted (fixed effects)	186	0.0161277	0.017839	0.36596	0.849933	-0.0188368	0.0510922	1.01626	0.981339	1.05242	1.016 (0.981-1.052)
family Coriobacteriaceae id.811	T2DM	Simple mode	186	-0.022737	0.0788829	0.773488		-0.177347	0.131873	0.97752	0.837489	1.14096	0.978 (0.837-1.141)
family Coriobacteriaceae id.811	T2DM	Weighted mode	186	-0.0484382	0.0351889	0.170325		-0.117408	0.0205321	0.952716	0.889222	1.02074	0.953 (0.889-1.021)
family Defluviitaleaceae id.1924	T2DM	MR Egger	185	-0.000305412	0.051604	0.995284		-0.101449	0.100838	0.999695	0.903527	1.1061	1 (0.904-1.106)
family Defluviitaleaceae id.1924	T2DM	Weighted median	185	-0.02756	0.0522563	0.597916		-0.129982	0.0748624	0.972816	0.878111	1.07774	0.973 (0.878-1.078)
family Defluviitaleaceae id.1924	T2DM	Inverse variance weighted (fixed effects)	185	-0.0111332	0.0261298	0.670054	0.849933	-0.0623475	0.0400811	0.988929	0.939556	1.0409	0.989 (0.94-1.041)
family Defluviitaleaceae id.1924	T2DM	Simple mode	185	-0.133439	0.103656	0.199598		-0.336606	0.0697271	0.87508	0.71419	1.07222	0.875 (0.714-1.072)
family Defluviitaleaceae id.1924	T2DM	Weighted mode	185	-0.0231484	0.0521453	0.657621		-0.125353	0.0790564	0.977117	0.882185	1.08227	0.977 (0.882-1.082)
family Desulfovibrionaceae id.3169	T2DM	MR Egger	186	-0.0404216	0.0405	0.31956		-0.119802	0.0389585	0.960384	0.887096	1.03973	0.96 (0.887-1.04)
family Desulfovibrionaceae id.3169	T2DM	Weighted median	186	-0.0299881	0.0395267	0.448045		-0.10746	0.0474843	0.970457	0.898112	1.04863	0.97 (0.898-1.049)
family Desulfovibrionaceae id.3169	T2DM	Inverse variance weighted (fixed effects)	186	-0.018835	0.0192937	0.328955	0.849933	-0.0566507	0.0189808	0.981341	0.944924	1.01916	0.981 (0.945-1.019)
family Desulfovibrionaceae id.3169	T2DM	Simple mode	186	-0.0233363	0.0692567	0.736534		-0.159079	0.112407	0.976934	0.852929	1.11897	0.977 (0.853-1.119)
family Desulfovibrionaceae id.3169	T2DM	Weighted mode	186	-0.0346545	0.0344581	0.315873		-0.102192	0.0328833	0.965939	0.902856	1.03343	0.966 (0.903-1.033)
family Enterobacteriaceae id.3469	T2DM	MR Egger	186	-0.0279046	0.0403313	0.489881		-0.106954	0.0511446	0.972481	0.898567	1.05248	0.972 (0.899-1.052)
family Enterobacteriaceae id.3469	T2DM	Weighted median	186	-0.0235621	0.0381504	0.536832		-0.0983369	0.0512127	0.976713	0.906344	1.05255	0.977 (0.906-1.053)
family Enterobacteriaceae id.3469	T2DM	Inverse variance weighted (fixed effects)	186	0.0210843	0.0203981	0.301304	0.849933	-0.018896	0.0610646	1.02131	0.981281	1.06297	1.021 (0.981-1.063)
family Enterobacteriaceae id.3469	T2DM	Simple mode	186	-0.0431142	0.0796499	0.588954		-0.199228	0.113	0.957802	0.819363	1.11963	0.958 (0.819-1.12)
family Enterobacteriaceae id.3469	T2DM	Weighted mode	186	-0.0258109	0.0361608	0.476261		-0.0966861	0.0450642	0.974519	0.907841	1.0461	0.975 (0.908-1.046)
family Erysipelotrichaceae id.2149	T2DM	MR Egger	186	0.00412513	0.0390263	0.915935		-0.0723665	0.0806167	1.00413	0.93019	1.08396	1.004 (0.93-1.084)
family Erysipelotrichaceae id.2149	T2DM	Weighted median	186	-0.0323927	0.0346985	0.350536		-0.100402	0.0356162	0.968126	0.904474	1.03626	0.968 (0.904-1.036)
family Erysipelotrichaceae id.2149	T2DM	Inverse variance weighted (multiplicative random effects)	186	-0.0070373	0.0197047	0.720988	0.851477	-0.0456584	0.0315839	0.992987	0.955368	1.03209	0.993 (0.955-1.032)
family Erysipelotrichaceae id.2149	T2DM	Simple mode	186	0.0644248	0.0716118	0.369481		-0.0759343	0.204784	1.06655	0.926877	1.22726	1.067 (0.927-1.227)
family Erysipelotrichaceae id.2149	T2DM	Weighted mode	186	-0.0127524	0.0325329	0.695521		-0.0765169	0.0510121	0.987329	0.926337	1.05234	0.987 (0.926-1.052)
family Family XI id.1936	T2DM	MR Egger	162	0.111412	0.0844426	0.188925		-0.0540951	0.27692	1.11786	0.947342	1.31906	1.118 (0.947-1.319)
family Family XI id.1936	T2DM	Weighted median	162	0.0100989	0.0855844	0.906069		-0.157647	0.177844	1.01015	0.854152	1.19464	1.01 (0.854-1.195)
family Family XI id.1936	T2DM	Inverse variance weighted (fixed effects)	162	0.0501609	0.0439917	0.254189	0.849933	-0.0360629	0.136385	1.05144	0.96458	1.14612	1.051 (0.965-1.146)
family Family XI id.1936	T2DM	Simple mode	162	-0.00814191	0.169245	0.96169		-0.339863	0.323579	0.991891	0.711868	1.38207	0.992 (0.712-1.382)
family Family XI id.1936	T2DM	Weighted mode	162	0.0235612	0.0738949	0.750255		-0.121273	0.168395	1.02384	0.885792	1.1834	1.024 (0.886-1.183)
family Family XIII id.1957	T2DM	MR Egger	186	-0.0569549	0.036202	0.117379		-0.127911	0.0140011	0.944637	0.879932	1.0141	0.945 (0.88-1.014)
family Family XIII id.1957	T2DM	Weighted median	186	-0.0218162	0.0286704	0.446698		-0.0780103	0.0343779	0.97842	0.924955	1.03498	0.978 (0.925-1.035)
family Family XIII id.1957	T2DM	Inverse variance weighted (fixed effects)	186	0.013677	0.0183401	0.455825	0.849933	-0.0222697	0.0496236	1.01377	0.977976	1.05088	1.014 (0.978-1.051)
family Family XIII id.1957	T2DM	Simple mode	186	0.0560316	0.072234	0.438919		-0.0855471	0.19761	1.05763	0.91801	1.21849	1.058 (0.918-1.218)
family Family XIII id.1957	T2DM	Weighted mode	186	-0.0571991	0.0344256	0.0983016		-0.124673	0.0102752	0.944406	0.882785	1.01033	0.944 (0.883-1.01)
family Lachnospiraceae id.1987	T2DM	MR Egger	186	0.0025293	0.0373429	0.946073		-0.0706628	0.0757214	1.00253	0.931776	1.07866	1.003 (0.932-1.079)
family Lachnospiraceae id.1987	T2DM	Weighted median	186	-0.00489153	0.0363913	0.893075		-0.0762185	0.0664355	0.99512	0.926614	1.06869	0.995 (0.927-1.069)
family Lachnospiraceae id.1987	T2DM	Inverse variance weighted (fixed effects)	186	0.00570419	0.0175414	0.745042	0.851477	-0.028677	0.0400854	1.00572	0.97173	1.0409	1.006 (0.972-1.041)
family Lachnospiraceae id.1987	T2DM	Simple mode	186	0.0662328	0.06941	0.341215		-0.0698108	0.202276	1.06848	0.93257	1.22419	1.068 (0.933-1.224)
family Lachnospiraceae id.1987	T2DM	Weighted mode	186	0.00832554	0.0336036	0.804597		-0.0575376	0.0741887	1.00836	0.944086	1.07701	1.008 (0.944-1.077)
family Lactobacillaceae id.1836	T2DM	MR Egger	184	-0.10427	0.0560572	0.064489		-0.214142	0.00560169	0.900982	0.807233	1.00562	0.901 (0.807-1.006)
family Lactobacillaceae id.1836	T2DM	Weighted median	184	-0.100867	0.0478164	0.0349052		-0.194587	-0.00714646	0.904054	0.823175	0.992879	0.904 (0.823-0.993)
family Lactobacillaceae id.1836	T2DM	Inverse variance weighted (fixed effects)	184	-0.0112984	0.0283821	0.690571	0.849933	-0.0669273	0.0443306	0.988765	0.935263	1.04533	0.989 (0.935-1.045)
family Lactobacillaceae id.1836	T2DM	Simple mode	184	0.081078	0.128149	0.527729		-0.170094	0.33225	1.08446	0.843586	1.3941	1.084 (0.844-1.394)
family Lactobacillaceae id.1836	T2DM	Weighted mode	184	-0.124512	0.0628913	0.049226		-0.247779	-0.00124477	0.882928	0.780533	0.998756	0.883 (0.781-0.999)
family Methanobacteriaceae id.121	T2DM	MR Egger	184	0.0499852	0.0768765	0.516382		-0.100693	0.200663	1.05126	0.904211	1.22221	1.051 (0.904-1.222)
family Methanobacteriaceae id.121	T2DM	Weighted median	184	0.0638602	0.0799405	0.424379		-0.0928231	0.220544	1.06594	0.911355	1.24675	1.066 (0.911-1.247)
family Methanobacteriaceae id.121	T2DM	Inverse variance weighted (fixed effects)	184	-0.00644341	0.0391565	0.869294	0.926547	-0.0831902	0.0703034	0.993577	0.920176	1.07283	0.994 (0.92-1.073)
family Methanobacteriaceae id.121	T2DM	Simple mode	184	0.0906672	0.162906	0.578507		-0.228628	0.409963	1.0949	0.795624	1.50676	1.095 (0.796-1.507)
family Methanobacteriaceae id.121	T2DM	Weighted mode	184	0.0906672	0.0738168	0.220921		-0.0540136	0.235348	1.0949	0.947419	1.26535	1.095 (0.947-1.265)
family Oxalobacteraceae id.2966	T2DM	MR Egger	184	0.123011	0.0703566	0.0820815		-0.0148877	0.26091	1.1309	0.985223	1.29811	1.131 (0.985-1.298)
family Oxalobacteraceae id.2966	T2DM	Weighted median	184	0.0150123	0.0709048	0.832322		-0.123961	0.153986	1.01513	0.883414	1.16647	1.015 (0.883-1.166)
family Oxalobacteraceae id.2966	T2DM	Inverse variance weighted (fixed effects)	184	0.0189646	0.0330141	0.56567	0.849933	-0.045743	0.0836722	1.01915	0.955287	1.08727	1.019 (0.955-1.087)
family Oxalobacteraceae id.2966	T2DM	Simple mode	184	0.0472919	0.146808	0.747718		-0.240451	0.335035	1.04843	0.786273	1.39799	1.048 (0.786-1.398)
family Oxalobacteraceae id.2966	T2DM	Weighted mode	184	0.0472919	0.0673541	0.483485		-0.0847221	0.179306	1.04843	0.918768	1.19639	1.048 (0.919-1.196)
family Pasteurellaceae id.3689	T2DM	MR Egger	185	0.0635868	0.0484417	0.190946		-0.0313588	0.158532	1.06565	0.969128	1.17179	1.066 (0.969-1.172)
family Pasteurellaceae id.3689	T2DM	Weighted median	185	0.0155665	0.0497389	0.754308		-0.0819218	0.113055	1.01569	0.921344	1.11969	1.016 (0.921-1.12)
family Pasteurellaceae id.3689	T2DM	Inverse variance weighted (fixed effects)	185	-0.0118633	0.0245213	0.628532	0.849933	-0.059925	0.0361985	0.988207	0.941835	1.03686	0.988 (0.942-1.037)
family Pasteurellaceae id.3689	T2DM	Simple mode	185	-0.123574	0.101233	0.223768		-0.321991	0.0748434	0.883757	0.724705	1.07772	0.884 (0.725-1.078)
family Pasteurellaceae id.3689	T2DM	Weighted mode	185	0.00666978	0.042293	0.874863		-0.0762245	0.0895641	1.00669	0.926608	1.0937	1.007 (0.927-1.094)
family Peptococcaceae id.2024	T2DM	MR Egger	185	0.0324535	0.0460755	0.482107		-0.0578544	0.122761	1.03299	0.943787	1.13061	1.033 (0.944-1.131)
family Peptococcaceae id.2024	T2DM	Weighted median	185	0.0247029	0.0456571	0.588472		-0.0647851	0.114191	1.02501	0.937269	1.12097	1.025 (0.937-1.121)
family Peptococcaceae id.2024	T2DM	Inverse variance weighted (fixed effects)	185	-0.0112616	0.0228966	0.622829	0.849933	-0.0561388	0.0336157	0.988802	0.945408	1.03419	0.989 (0.945-1.034)
family Peptococcaceae id.2024	T2DM	Simple mode	185	0.11099	0.095009	0.244236		-0.0752278	0.297207	1.11738	0.927532	1.34609	1.117 (0.928-1.346)
family Peptococcaceae id.2024	T2DM	Weighted mode	185	0.0244139	0.0446406	0.585111		-0.0630817	0.111909	1.02471	0.938867	1.11841	1.025 (0.939-1.118)
family Peptostreptococcaceae id.2042	T2DM	MR Egger	186	-0.0348489	0.0386234	0.368091		-0.110551	0.040853	0.965751	0.895341	1.0417	0.966 (0.895-1.042)
family Peptostreptococcaceae id.2042	T2DM	Weighted median	186	-0.0521762	0.0351004	0.137151		-0.120973	0.0166206	0.949162	0.886058	1.01676	0.949 (0.886-1.017)
family Peptostreptococcaceae id.2042	T2DM	Inverse variance weighted (fixed effects)	186	0.00875893	0.0187388	0.640197	0.849933	-0.0279691	0.0454869	1.0088	0.972418	1.04654	1.009 (0.972-1.047)
family Peptostreptococcaceae id.2042	T2DM	Simple mode	186	0.0358357	0.0799491	0.654511		-0.120865	0.192536	1.03649	0.886154	1.21232	1.036 (0.886-1.212)
family Peptostreptococcaceae id.2042	T2DM	Weighted mode	186	-0.0526162	0.0368107	0.154584		-0.124765	0.0195328	0.948744	0.882704	1.01972	0.949 (0.883-1.02)
family Porphyromonadaceae id.943	T2DM	MR Egger	186	0.0318785	0.0349464	0.36285		-0.0366163	0.100373	1.03239	0.964046	1.10558	1.032 (0.964-1.106)
family Porphyromonadaceae id.943	T2DM	Weighted median	186	0.0411914	0.0341077	0.227167		-0.0256596	0.108042	1.04205	0.974667	1.1141	1.042 (0.975-1.114)
family Porphyromonadaceae id.943	T2DM	Inverse variance weighted (fixed effects)	186	0.0240079	0.0176927	0.174802	0.849933	-0.0106699	0.0586856	1.0243	0.989387	1.06044	1.024 (0.989-1.06)
family Porphyromonadaceae id.943	T2DM	Simple mode	186	0.0314698	0.0658786	0.633432		-0.0976522	0.160592	1.03197	0.906964	1.17421	1.032 (0.907-1.174)
family Porphyromonadaceae id.943	T2DM	Weighted mode	186	0.0314698	0.0343704	0.361064		-0.0358961	0.0988358	1.03197	0.96474	1.10388	1.032 (0.965-1.104)
family Prevotellaceae id.960	T2DM	MR Egger	186	-0.00486148	0.0398781	0.903104		-0.0830225	0.0732995	0.99515	0.92033	1.07605	0.995 (0.92-1.076)
family Prevotellaceae id.960	T2DM	Weighted median	186	-0.0130987	0.0400928	0.743889		-0.0916806	0.0654833	0.986987	0.912397	1.06767	0.987 (0.912-1.068)
family Prevotellaceae id.960	T2DM	Inverse variance weighted (fixed effects)	186	-0.000568157	0.0195123	0.976771	0.976771	-0.0388122	0.0376759	0.999432	0.961931	1.03839	0.999 (0.962-1.038)
family Prevotellaceae id.960	T2DM	Simple mode	186	-0.029816	0.0781161	0.70313		-0.182924	0.123292	0.970624	0.832832	1.13121	0.971 (0.833-1.131)
family Prevotellaceae id.960	T2DM	Weighted mode	186	-0.0129418	0.0377112	0.731853		-0.0868558	0.0609723	0.987142	0.916809	1.06287	0.987 (0.917-1.063)
family Rhodospirillaceae id.2717	T2DM	MR Egger	185	-0.0220314	0.0533787	0.680282		-0.126654	0.0825908	0.97821	0.881039	1.0861	0.978 (0.881-1.086)
family Rhodospirillaceae id.2717	T2DM	Weighted median	185	-0.0149911	0.0422072	0.722456		-0.0977173	0.0677351	0.985121	0.906905	1.07008	0.985 (0.907-1.07)
family Rhodospirillaceae id.2717	T2DM	Inverse variance weighted (fixed effects)	185	-0.0131149	0.0256434	0.609046	0.849933	-0.0633759	0.0371461	0.986971	0.938591	1.03784	0.987 (0.939-1.038)
family Rhodospirillaceae id.2717	T2DM	Simple mode	185	-0.0994447	0.100333	0.322916		-0.296097	0.097208	0.90534	0.743715	1.10209	0.905 (0.744-1.102)
family Rhodospirillaceae id.2717	T2DM	Weighted mode	185	-0.0241924	0.0504852	0.632367		-0.123143	0.0747586	0.976098	0.884137	1.07762	0.976 (0.884-1.078)
family Rikenellaceae id.967	T2DM	MR Egger	186	0.0288734	0.0378122	0.446084		-0.0452386	0.102985	1.02929	0.955769	1.10848	1.029 (0.956-1.108)
family Rikenellaceae id.967	T2DM	Weighted median	186	0.0378039	0.0367515	0.303651		-0.0342291	0.109837	1.03853	0.96635	1.1161	1.039 (0.966-1.116)
family Rikenellaceae id.967	T2DM	Inverse variance weighted (fixed effects)	186	0.0370383	0.0178593	0.0380894	0.849933	0.00203402	0.0720426	1.03773	1.00204	1.0747	1.038 (1.002-1.075)
family Rikenellaceae id.967	T2DM	Simple mode	186	0.0662749	0.0727683	0.363604		-0.0763511	0.208901	1.06852	0.926491	1.23232	1.069 (0.926-1.232)
family Rikenellaceae id.967	T2DM	Weighted mode	186	0.044685	0.0343044	0.194329		-0.0225516	0.111922	1.0457	0.977701	1.11843	1.046 (0.978-1.118)
family Ruminococcaceae id.2050	T2DM	MR Egger	186	0.00681984	0.0354483	0.84765		-0.0626589	0.0762985	1.00684	0.939264	1.07928	1.007 (0.939-1.079)
family Ruminococcaceae id.2050	T2DM	Weighted median	186	0.0228038	0.0337075	0.498711		-0.0432629	0.0888705	1.02307	0.95766	1.09294	1.023 (0.958-1.093)
family Ruminococcaceae id.2050	T2DM	Inverse variance weighted (fixed effects)	186	-0.0129925	0.0175447	0.458975	0.849933	-0.0473801	0.0213951	0.987092	0.953725	1.02163	0.987 (0.954-1.022)
family Ruminococcaceae id.2050	T2DM	Simple mode	186	-0.0150918	0.0825798	0.855191		-0.176948	0.146764	0.985021	0.837823	1.15808	0.985 (0.838-1.158)
family Ruminococcaceae id.2050	T2DM	Weighted mode	186	0.0147974	0.0335848	0.660018		-0.0510288	0.0806236	1.01491	0.950251	1.08396	1.015 (0.95-1.084)
family Streptococcaceae id.1850	T2DM	MR Egger	186	-0.0358108	0.0366215	0.329426		-0.107589	0.0359673	0.964823	0.897997	1.03662	0.965 (0.898-1.037)
family Streptococcaceae id.1850	T2DM	Weighted median	186	-0.0500821	0.0355631	0.159054		-0.119786	0.0196216	0.951151	0.88711	1.01982	0.951 (0.887-1.02)
family Streptococcaceae id.1850	T2DM	Inverse variance weighted (fixed effects)	186	-0.0149682	0.0184083	0.416148	0.849933	-0.0510484	0.021112	0.985143	0.950233	1.02134	0.985 (0.95-1.021)
family Streptococcaceae id.1850	T2DM	Simple mode	186	-0.0163413	0.0737831	0.824965		-0.160956	0.128274	0.983791	0.851329	1.13686	0.984 (0.851-1.137)
family Streptococcaceae id.1850	T2DM	Weighted mode	186	-0.0470932	0.0350806	0.181103		-0.115851	0.0216649	0.953999	0.890608	1.0219	0.954 (0.891-1.022)
family Veillonellaceae id.2172	T2DM	MR Egger	186	-0.0319007	0.038181	0.404513		-0.106736	0.0429341	0.968603	0.898763	1.04387	0.969 (0.899-1.044)
family Veillonellaceae id.2172	T2DM	Weighted median	186	-0.0137098	0.0363003	0.70567		-0.0848583	0.0574387	0.986384	0.918642	1.05912	0.986 (0.919-1.059)
family Veillonellaceae id.2172	T2DM	Inverse variance weighted (fixed effects)	186	0.0100984	0.0188052	0.591267	0.849933	-0.0267598	0.0469565	1.01015	0.973595	1.04808	1.01 (0.974-1.048)
family Veillonellaceae id.2172	T2DM	Simple mode	186	0.0142413	0.0735273	0.846633		-0.129872	0.158355	1.01434	0.878208	1.17158	1.014 (0.878-1.172)
family Veillonellaceae id.2172	T2DM	Weighted mode	186	-0.00958848	0.0347684	0.783024		-0.0777346	0.0585576	0.990457	0.92521	1.06031	0.99 (0.925-1.06)
family Verrucomicrobiaceae id.4036	T2DM	MR Egger	185	0.0121009	0.0429801	0.778609		-0.0721401	0.0963419	1.01217	0.930401	1.10114	1.012 (0.93-1.101)
family Verrucomicrobiaceae id.4036	T2DM	Weighted median	185	0.0452413	0.0445875	0.310266		-0.0421502	0.132633	1.04628	0.958726	1.14183	1.046 (0.959-1.142)
family Verrucomicrobiaceae id.4036	T2DM	Inverse variance weighted (fixed effects)	185	0.0275603	0.0217439	0.204978	0.849933	-0.0150578	0.0701783	1.02794	0.985055	1.0727	1.028 (0.985-1.073)
family Verrucomicrobiaceae id.4036	T2DM	Simple mode	185	0.0568769	0.100403	0.571756		-0.139914	0.253668	1.05853	0.869433	1.28874	1.059 (0.869-1.289)
family Verrucomicrobiaceae id.4036	T2DM	Weighted mode	185	0.0401728	0.043635	0.358436		-0.0453518	0.125697	1.04099	0.955661	1.13394	1.041 (0.956-1.134)
family Victivallaceae id.2255	T2DM	MR Egger	184	0.144083	0.0825144	0.0824718		-0.0176455	0.305811	1.15498	0.982509	1.35773	1.155 (0.983-1.358)
family Victivallaceae id.2255	T2DM	Weighted median	184	0.10908	0.069873	0.118497		-0.0278714	0.246031	1.11525	0.972513	1.27894	1.115 (0.973-1.279)
family Victivallaceae id.2255	T2DM	Inverse variance weighted (multiplicative random effects)	184	0.017441	0.0421327	0.678907	0.849933	-0.0651391	0.100021	1.01759	0.936937	1.10519	1.018 (0.937-1.105)
family Victivallaceae id.2255	T2DM	Simple mode	184	0.00286445	0.154628	0.98524		-0.300206	0.305935	1.00287	0.740666	1.35789	1.003 (0.741-1.358)
family Victivallaceae id.2255	T2DM	Weighted mode	184	0.0823001	0.0665355	0.217696		-0.0481094	0.21271	1.08578	0.95303	1.23703	1.086 (0.953-1.237)
order Actinomycetales id.420	T2DM	MR Egger	185	0.055064	0.0531151	0.301247		-0.0490416	0.15917	1.05661	0.952142	1.17254	1.057 (0.952-1.173)
order Actinomycetales id.420	T2DM	Weighted median	185	-0.0157681	0.0521567	0.762406		-0.117995	0.086459	0.984356	0.8887	1.09031	0.984 (0.889-1.09)
order Actinomycetales id.420	T2DM	Inverse variance weighted (fixed effects)	185	0.0185432	0.0268907	0.490461	0.868596	-0.0341626	0.0712489	1.01872	0.966414	1.07385	1.019 (0.966-1.074)
order Actinomycetales id.420	T2DM	Simple mode	185	0.0211523	0.106522	0.842816		-0.18763	0.229935	1.02138	0.828921	1.25852	1.021 (0.829-1.259)
order Actinomycetales id.420	T2DM	Weighted mode	185	-0.00672388	0.0507968	0.894838		-0.106286	0.0928378	0.993299	0.899168	1.09728	0.993 (0.899-1.097)
order Bacillales id.1674	T2DM	MR Egger	176	-0.0646244	0.0834617	0.439804		-0.228209	0.0989605	0.93742	0.795958	1.10402	0.937 (0.796-1.104)
order Bacillales id.1674	T2DM	Weighted median	176	0.0158085	0.0857235	0.85369		-0.15221	0.183827	1.01593	0.858808	1.20181	1.016 (0.859-1.202)
order Bacillales id.1674	T2DM	Inverse variance weighted (fixed effects)	176	0.0556109	0.0424538	0.190224	0.800196	-0.0275985	0.13882	1.05719	0.972779	1.14892	1.057 (0.973-1.149)
order Bacillales id.1674	T2DM	Simple mode	176	-0.124206	0.160096	0.4389		-0.437995	0.189582	0.883197	0.645329	1.20874	0.883 (0.645-1.209)
order Bacillales id.1674	T2DM	Weighted mode	176	-0.0360331	0.0819086	0.660539		-0.196574	0.124508	0.964608	0.821541	1.13259	0.965 (0.822-1.133)
order Bacteroidales id.913	T2DM	MR Egger	186	0.0701972	0.0354847	0.0493946		0.000647094	0.139747	1.07272	1.00065	1.14998	1.073 (1.001-1.15)
order Bacteroidales id.913	T2DM	Weighted median	186	0.0460343	0.0283529	0.104457		-0.00953737	0.101606	1.04711	0.990508	1.10695	1.047 (0.991-1.107)
order Bacteroidales id.913	T2DM	Inverse variance weighted (fixed effects)	186	0.0238213	0.0175442	0.17453	0.800196	-0.0105653	0.0582079	1.02411	0.98949	1.05994	1.024 (0.989-1.06)
order Bacteroidales id.913	T2DM	Simple mode	186	-0.0160391	0.0639564	0.802261		-0.141394	0.109315	0.984089	0.868148	1.11551	0.984 (0.868-1.116)
order Bacteroidales id.913	T2DM	Weighted mode	186	0.0501018	0.0308675	0.106265		-0.0103984	0.110602	1.05138	0.989655	1.11695	1.051 (0.99-1.117)
order Bifidobacteriales id.432	T2DM	MR Egger	186	-0.0637824	0.0393632	0.106869		-0.140934	0.0133695	0.938209	0.868546	1.01346	0.938 (0.869-1.013)
order Bifidobacteriales id.432	T2DM	Weighted median	186	-0.0757623	0.0317783	0.0171216		-0.138048	-0.0134768	0.927037	0.871057	0.986614	0.927 (0.871-0.987)
order Bifidobacteriales id.432	T2DM	Inverse variance weighted (fixed effects)	186	-0.00250135	0.0194351	0.897593	0.897593	-0.0405941	0.0355914	0.997502	0.960219	1.03623	0.998 (0.96-1.036)
order Bifidobacteriales id.432	T2DM	Simple mode	186	0.0771483	0.0884235	0.384074		-0.0961617	0.250458	1.0802	0.908317	1.28461	1.08 (0.908-1.285)
order Bifidobacteriales id.432	T2DM	Weighted mode	186	-0.0965041	0.0393028	0.0149967		-0.173538	-0.0194706	0.908006	0.840686	0.980718	0.908 (0.841-0.981)
order Burkholderiales id.2874	T2DM	MR Egger	186	0.0296224	0.0360424	0.41221		-0.0410206	0.100266	1.03007	0.959809	1.10546	1.03 (0.96-1.105)
order Burkholderiales id.2874	T2DM	Weighted median	186	0.0476495	0.0345467	0.167809		-0.020062	0.115361	1.0488	0.980138	1.12228	1.049 (0.98-1.122)
order Burkholderiales id.2874	T2DM	Inverse variance weighted (fixed effects)	186	0.0217558	0.0181697	0.231165	0.800196	-0.0138569	0.0573685	1.02199	0.986239	1.05905	1.022 (0.986-1.059)
order Burkholderiales id.2874	T2DM	Simple mode	186	0.131646	0.074718	0.079736		-0.0148008	0.278094	1.1407	0.985308	1.32061	1.141 (0.985-1.321)
order Burkholderiales id.2874	T2DM	Weighted mode	186	0.0504952	0.035578	0.1575		-0.0192377	0.120228	1.05179	0.980946	1.12775	1.052 (0.981-1.128)
order Clostridiales id.1863	T2DM	MR Egger	186	0.00331933	0.0346958	0.923887		-0.0646844	0.071323	1.00332	0.937363	1.07393	1.003 (0.937-1.074)
order Clostridiales id.1863	T2DM	Weighted median	186	0.0103798	0.0361915	0.774263		-0.0605554	0.0813151	1.01043	0.941242	1.08471	1.01 (0.941-1.085)
order Clostridiales id.1863	T2DM	Inverse variance weighted (fixed effects)	186	-0.00657397	0.0175422	0.707845	0.868596	-0.0409567	0.0278088	0.993448	0.959871	1.0282	0.993 (0.96-1.028)
order Clostridiales id.1863	T2DM	Simple mode	186	-0.0119574	0.0699924	0.864537		-0.149143	0.125228	0.988114	0.861446	1.13341	0.988 (0.861-1.133)
order Clostridiales id.1863	T2DM	Weighted mode	186	0.00633153	0.0329768	0.847953		-0.058303	0.070966	1.00635	0.943364	1.07354	1.006 (0.943-1.074)
order Coriobacteriales id.810	T2DM	MR Egger	186	-0.0195602	0.0365509	0.593192		-0.0911999	0.0520795	0.98063	0.912835	1.05346	0.981 (0.913-1.053)
order Coriobacteriales id.810	T2DM	Weighted median	186	-0.054134	0.0324206	0.0949703		-0.117678	0.00941033	0.947305	0.888982	1.00945	0.947 (0.889-1.009)
order Coriobacteriales id.810	T2DM	Inverse variance weighted (fixed effects)	186	0.0161277	0.017839	0.36596	0.813244	-0.0188368	0.0510922	1.01626	0.981339	1.05242	1.016 (0.981-1.052)
order Coriobacteriales id.810	T2DM	Simple mode	186	-0.022737	0.0707082	0.748149		-0.161325	0.115851	0.97752	0.851016	1.12283	0.978 (0.851-1.123)
order Coriobacteriales id.810	T2DM	Weighted mode	186	-0.0484382	0.03678	0.189477		-0.120527	0.0236505	0.952716	0.886453	1.02393	0.953 (0.886-1.024)
order Desulfovibrionales id.3156	T2DM	MR Egger	186	-0.0401613	0.04055	0.323272		-0.119639	0.0393166	0.960634	0.88724	1.0401	0.961 (0.887-1.04)
order Desulfovibrionales id.3156	T2DM	Weighted median	186	-0.0315157	0.0393967	0.423735		-0.108733	0.0457018	0.968976	0.89697	1.04676	0.969 (0.897-1.047)
order Desulfovibrionales id.3156	T2DM	Inverse variance weighted (fixed effects)	186	-0.0191824	0.0192925	0.320079	0.800196	-0.0569957	0.0186308	0.981	0.944598	1.01881	0.981 (0.945-1.019)
order Desulfovibrionales id.3156	T2DM	Simple mode	186	-0.0257993	0.073126	0.724635		-0.169126	0.117528	0.974531	0.844402	1.12471	0.975 (0.844-1.125)
order Desulfovibrionales id.3156	T2DM	Weighted mode	186	-0.0370876	0.0349687	0.290258		-0.105626	0.0314511	0.963592	0.899761	1.03195	0.964 (0.9-1.032)
order Enterobacteriales id.3468	T2DM	MR Egger	186	-0.0279046	0.0403313	0.489881		-0.106954	0.0511446	0.972481	0.898567	1.05248	0.972 (0.899-1.052)
order Enterobacteriales id.3468	T2DM	Weighted median	186	-0.0235621	0.036267	0.515897		-0.0946454	0.0475213	0.976713	0.909695	1.04867	0.977 (0.91-1.049)
order Enterobacteriales id.3468	T2DM	Inverse variance weighted (fixed effects)	186	0.0210843	0.0203981	0.301304	0.800196	-0.018896	0.0610646	1.02131	0.981281	1.06297	1.021 (0.981-1.063)
order Enterobacteriales id.3468	T2DM	Simple mode	186	-0.0431142	0.0830306	0.604202		-0.205854	0.119626	0.957802	0.813952	1.12708	0.958 (0.814-1.127)
order Enterobacteriales id.3468	T2DM	Weighted mode	186	-0.0258109	0.0379913	0.497739		-0.100274	0.0486519	0.974519	0.90459	1.04985	0.975 (0.905-1.05)
order Erysipelotrichales id.2148	T2DM	MR Egger	186	0.00412513	0.0390263	0.915935		-0.0723665	0.0806167	1.00413	0.93019	1.08396	1.004 (0.93-1.084)
order Erysipelotrichales id.2148	T2DM	Weighted median	186	-0.0323927	0.0352491	0.358113		-0.101481	0.0366954	0.968126	0.903498	1.03738	0.968 (0.903-1.037)
order Erysipelotrichales id.2148	T2DM	Inverse variance weighted (multiplicative random effects)	186	-0.0070373	0.0197047	0.720988	0.868596	-0.0456584	0.0315839	0.992987	0.955368	1.03209	0.993 (0.955-1.032)
order Erysipelotrichales id.2148	T2DM	Simple mode	186	0.0644248	0.0698891	0.357826		-0.0725578	0.201407	1.06655	0.930012	1.22312	1.067 (0.93-1.223)
order Erysipelotrichales id.2148	T2DM	Weighted mode	186	-0.0127524	0.0325265	0.695465		-0.0765043	0.0509996	0.987329	0.926349	1.05232	0.987 (0.926-1.052)
order Gastranaerophilales id.1591	T2DM	MR Egger	184	0.00129628	0.0611547	0.983112		-0.118567	0.121159	1.0013	0.888192	1.1288	1.001 (0.888-1.129)
order Gastranaerophilales id.1591	T2DM	Weighted median	184	-0.0349981	0.0617968	0.571162		-0.15612	0.0861237	0.965607	0.855457	1.08994	0.966 (0.855-1.09)
order Gastranaerophilales id.1591	T2DM	Inverse variance weighted (fixed effects)	184	-0.0318675	0.0309897	0.303797	0.800196	-0.0926073	0.0288723	0.968635	0.911551	1.02929	0.969 (0.912-1.029)
order Gastranaerophilales id.1591	T2DM	Simple mode	184	-0.0770003	0.120426	0.523362		-0.313035	0.159034	0.92589	0.731224	1.17238	0.926 (0.731-1.172)
order Gastranaerophilales id.1591	T2DM	Weighted mode	184	-0.0369742	0.0567422	0.515466		-0.148189	0.0742406	0.963701	0.862268	1.07707	0.964 (0.862-1.077)
order Lactobacillales id.1800	T2DM	MR Egger	186	-0.0623512	0.0370925	0.0944665		-0.135053	0.0103501	0.939553	0.87367	1.0104	0.94 (0.874-1.01)
order Lactobacillales id.1800	T2DM	Weighted median	186	-0.081802	0.0308731	0.00805814		-0.142313	-0.0212908	0.921454	0.867349	0.978934	0.921 (0.867-0.979)
order Lactobacillales id.1800	T2DM	Inverse variance weighted (fixed effects)	186	-0.0121385	0.0180618	0.501547	0.868596	-0.0475396	0.0232625	0.987935	0.953573	1.02354	0.988 (0.954-1.024)
order Lactobacillales id.1800	T2DM	Simple mode	186	-0.0880446	0.0771798	0.255439		-0.239317	0.0632278	0.91572	0.787165	1.06527	0.916 (0.787-1.065)
order Lactobacillales id.1800	T2DM	Weighted mode	186	-0.0823766	0.0349068	0.0193215		-0.150794	-0.0139592	0.920925	0.860025	0.986138	0.921 (0.86-0.986)
order Methanobacteriales id.120	T2DM	MR Egger	184	0.0499338	0.0768765	0.516813		-0.100744	0.200612	1.0512	0.904164	1.22215	1.051 (0.904-1.222)
order Methanobacteriales id.120	T2DM	Weighted median	184	0.0638602	0.0781841	0.414047		-0.0893806	0.217101	1.06594	0.914497	1.24247	1.066 (0.914-1.242)
order Methanobacteriales id.120	T2DM	Inverse variance weighted (fixed effects)	184	-0.00646204	0.0391565	0.86892	0.897593	-0.0832089	0.0702848	0.993559	0.920159	1.07281	0.994 (0.92-1.073)
order Methanobacteriales id.120	T2DM	Simple mode	184	0.0906672	0.161005	0.574034		-0.224903	0.406237	1.0949	0.798594	1.50116	1.095 (0.799-1.501)
order Methanobacteriales id.120	T2DM	Weighted mode	184	0.0906672	0.0758186	0.233304		-0.0579372	0.239272	1.0949	0.943709	1.27032	1.095 (0.944-1.27)
order Mollicutes RF9 id.11579	T2DM	MR Egger	185	0.0545504	0.0475779	0.253065		-0.0387022	0.147803	1.05607	0.962037	1.15928	1.056 (0.962-1.159)
order Mollicutes RF9 id.11579	T2DM	Weighted median	185	0.0270888	0.0505131	0.591771		-0.071917	0.126094	1.02746	0.930608	1.13439	1.027 (0.931-1.134)
order Mollicutes RF9 id.11579	T2DM	Inverse variance weighted (fixed effects)	185	0.024418	0.0233236	0.295135	0.800196	-0.0212962	0.0701322	1.02472	0.978929	1.07265	1.025 (0.979-1.073)
order Mollicutes RF9 id.11579	T2DM	Simple mode	185	0.133772	0.105659	0.207088		-0.0733196	0.340863	1.14313	0.929304	1.40616	1.143 (0.929-1.406)
order Mollicutes RF9 id.11579	T2DM	Weighted mode	185	0.0558693	0.0455385	0.221444		-0.0333862	0.145125	1.05746	0.967165	1.15618	1.057 (0.967-1.156)
order NB1n id.3953	T2DM	MR Egger	184	-0.0392435	0.0680475	0.56485		-0.172617	0.0941296	0.961517	0.84146	1.0987	0.962 (0.841-1.099)
order NB1n id.3953	T2DM	Weighted median	184	-0.0437902	0.0707478	0.535941		-0.182456	0.0948755	0.957155	0.833221	1.09952	0.957 (0.833-1.1)
order NB1n id.3953	T2DM	Inverse variance weighted (fixed effects)	184	-0.00642758	0.0331916	0.846449	0.897593	-0.0714831	0.058628	0.993593	0.931012	1.06038	0.994 (0.931-1.06)
order NB1n id.3953	T2DM	Simple mode	184	-0.0128686	0.151636	0.932461		-0.310074	0.284337	0.987214	0.733392	1.32888	0.987 (0.733-1.329)
order NB1n id.3953	T2DM	Weighted mode	184	-0.0581275	0.0686317	0.39813		-0.192646	0.0763906	0.94353	0.824774	1.07938	0.944 (0.825-1.079)
order Pasteurellales id.3688	T2DM	MR Egger	185	0.0635868	0.0484417	0.190946		-0.0313588	0.158532	1.06565	0.969128	1.17179	1.066 (0.969-1.172)
order Pasteurellales id.3688	T2DM	Weighted median	185	0.0155665	0.0490162	0.750805		-0.0805053	0.111638	1.01569	0.92265	1.11811	1.016 (0.923-1.118)
order Pasteurellales id.3688	T2DM	Inverse variance weighted (fixed effects)	185	-0.0118633	0.0245213	0.628532	0.868596	-0.059925	0.0361985	0.988207	0.941835	1.03686	0.988 (0.942-1.037)
order Pasteurellales id.3688	T2DM	Simple mode	185	-0.123574	0.101373	0.224405		-0.322264	0.0751174	0.883757	0.724507	1.07801	0.884 (0.725-1.078)
order Pasteurellales id.3688	T2DM	Weighted mode	185	0.00666978	0.0452641	0.883015		-0.0820478	0.0953874	1.00669	0.921228	1.10008	1.007 (0.921-1.1)
order Rhodospirillales id.2667	T2DM	MR Egger	185	-0.0209308	0.053009	0.69341		-0.124828	0.0829668	0.979287	0.882648	1.08651	0.979 (0.883-1.087)
order Rhodospirillales id.2667	T2DM	Weighted median	185	-0.0110953	0.0443794	0.802579		-0.0980789	0.0758883	0.988966	0.906577	1.07884	0.989 (0.907-1.079)
order Rhodospirillales id.2667	T2DM	Inverse variance weighted (fixed effects)	185	-0.00940998	0.0255144	0.712269	0.868596	-0.0594183	0.0405983	0.990634	0.942313	1.04143	0.991 (0.942-1.041)
order Rhodospirillales id.2667	T2DM	Simple mode	185	-0.130446	0.0957131	0.174584		-0.318044	0.0571518	0.877704	0.727571	1.05882	0.878 (0.728-1.059)
order Rhodospirillales id.2667	T2DM	Weighted mode	185	-0.0242603	0.0484568	0.61721		-0.119236	0.0707151	0.976032	0.887599	1.07328	0.976 (0.888-1.073)
order Selenomonadales id.2165	T2DM	MR Egger	186	-0.00932956	0.0348103	0.788991		-0.0775577	0.0588986	0.990714	0.925374	1.06067	0.991 (0.925-1.061)
order Selenomonadales id.2165	T2DM	Weighted median	186	-0.00870248	0.0322709	0.787414		-0.0719534	0.0545484	0.991335	0.930574	1.05606	0.991 (0.931-1.056)
order Selenomonadales id.2165	T2DM	Inverse variance weighted (fixed effects)	186	0.00952449	0.0176219	0.588858	0.868596	-0.0250144	0.0440634	1.00957	0.975296	1.04505	1.01 (0.975-1.045)
order Selenomonadales id.2165	T2DM	Simple mode	186	0.0546359	0.0699047	0.435463		-0.0823773	0.191649	1.05616	0.920924	1.21125	1.056 (0.921-1.211)
order Selenomonadales id.2165	T2DM	Weighted mode	186	-0.00532189	0.0335016	0.873957		-0.070985	0.0603412	0.994692	0.931476	1.0622	0.995 (0.931-1.062)
order Verrucomicrobiales id.4030	T2DM	MR Egger	185	0.0118814	0.0429801	0.782523		-0.0723596	0.0961224	1.01195	0.930196	1.10089	1.012 (0.93-1.101)
order Verrucomicrobiales id.4030	T2DM	Weighted median	185	0.0450418	0.0434706	0.300136		-0.0401606	0.130244	1.04607	0.960635	1.13911	1.046 (0.961-1.139)
order Verrucomicrobiales id.4030	T2DM	Inverse variance weighted (fixed effects)	185	0.0275851	0.0217439	0.20457	0.800196	-0.0150329	0.0702031	1.02797	0.98508	1.07273	1.028 (0.985-1.073)
order Verrucomicrobiales id.4030	T2DM	Simple mode	185	0.0539256	0.0977547	0.581863		-0.137674	0.245525	1.05541	0.871383	1.27829	1.055 (0.871-1.278)
order Verrucomicrobiales id.4030	T2DM	Weighted mode	185	0.0428314	0.0462816	0.355943		-0.0478805	0.133543	1.04376	0.953248	1.14287	1.044 (0.953-1.143)
order Victivallales id.2254	T2DM	MR Egger	184	0.122768	0.0732074	0.0952604		-0.0207182	0.266255	1.13062	0.979495	1.30507	1.131 (0.979-1.305)
order Victivallales id.2254	T2DM	Weighted median	184	0.085193	0.0548292	0.120235		-0.0222723	0.192658	1.08893	0.977974	1.21247	1.089 (0.978-1.212)
order Victivallales id.2254	T2DM	Inverse variance weighted (multiplicative random effects)	184	-0.012531	0.037507	0.738307	0.868596	-0.0860447	0.0609828	0.987547	0.917553	1.06288	0.988 (0.918-1.063)
order Victivallales id.2254	T2DM	Simple mode	184	-0.346074	0.147776	0.0202629		-0.635716	-0.0564322	0.70746	0.529556	0.945131	0.707 (0.53-0.945)
order Victivallales id.2254	T2DM	Weighted mode	184	0.0807399	0.0614394	0.190445		-0.0396814	0.201161	1.08409	0.961096	1.22282	1.084 (0.961-1.223)
class Actinobacteria id.419	T2DM	MR Egger	186	-0.0508591	0.0385923	0.18919		-0.1265	0.0247819	0.950413	0.881174	1.02509	0.95 (0.881-1.025)
class Actinobacteria id.419	T2DM	Weighted median	186	-0.0573031	0.0315942	0.0697202		-0.119228	0.00462146	0.944308	0.887606	1.00463	0.944 (0.888-1.005)
class Actinobacteria id.419	T2DM	Inverse variance weighted (fixed effects)	186	-0.00666644	0.0185831	0.719792	0.908685	-0.0430894	0.0297565	0.993356	0.957826	1.0302	0.993 (0.958-1.03)
class Actinobacteria id.419	T2DM	Simple mode	186	0.0708915	0.0854918	0.408049		-0.0966725	0.238455	1.07346	0.907853	1.26929	1.073 (0.908-1.269)
class Actinobacteria id.419	T2DM	Weighted mode	186	-0.086859	0.0369172	0.019683		-0.159217	-0.0145012	0.916806	0.852811	0.985603	0.917 (0.853-0.986)
class Alphaproteobacteria id.2379	T2DM	MR Egger	185	0.0135311	0.0496668	0.785593		-0.0838159	0.110878	1.01362	0.919601	1.11726	1.014 (0.92-1.117)
class Alphaproteobacteria id.2379	T2DM	Weighted median	185	0.00957385	0.0380176	0.801175		-0.0649407	0.0840884	1.00962	0.937123	1.08773	1.01 (0.937-1.088)
class Alphaproteobacteria id.2379	T2DM	Inverse variance weighted (fixed effects)	185	-0.00204819	0.024209	0.932576	0.932576	-0.0494977	0.0454014	0.997954	0.951707	1.04645	0.998 (0.952-1.046)
class Alphaproteobacteria id.2379	T2DM	Simple mode	185	-0.0747026	0.101834	0.464145		-0.274298	0.124893	0.928019	0.760106	1.13303	0.928 (0.76-1.133)
class Alphaproteobacteria id.2379	T2DM	Weighted mode	185	0.0114109	0.0519642	0.826433		-0.0904389	0.113261	1.01148	0.91353	1.11992	1.011 (0.914-1.12)
class Bacilli id.1673	T2DM	MR Egger	186	-0.0674242	0.0368409	0.0688464		-0.139632	0.00478401	0.934799	0.869678	1.0048	0.935 (0.87-1.005)
class Bacilli id.1673	T2DM	Weighted median	186	-0.0812327	0.0311287	0.00906544		-0.142245	-0.0202205	0.921979	0.867409	0.979983	0.922 (0.867-0.98)
class Bacilli id.1673	T2DM	Inverse variance weighted (fixed effects)	186	-0.0111264	0.0180196	0.536931	0.908685	-0.0464447	0.024192	0.988935	0.954617	1.02449	0.989 (0.955-1.024)
class Bacilli id.1673	T2DM	Simple mode	186	-0.0865596	0.0765037	0.259333		-0.236507	0.0633877	0.917081	0.78938	1.06544	0.917 (0.789-1.065)
class Bacilli id.1673	T2DM	Weighted mode	186	-0.0865596	0.0352598	0.0150163		-0.155669	-0.0174505	0.917081	0.855843	0.982701	0.917 (0.856-0.983)
class Bacteroidia id.912	T2DM	MR Egger	186	0.070189	0.0354838	0.0494151		0.000640688	0.139737	1.07271	1.00064	1.14997	1.073 (1.001-1.15)
class Bacteroidia id.912	T2DM	Weighted median	186	0.0460344	0.0285901	0.107364		-0.0100022	0.102071	1.04711	0.990048	1.10746	1.047 (0.99-1.107)
class Bacteroidia id.912	T2DM	Inverse variance weighted (fixed effects)	186	0.0237972	0.0175442	0.174967	0.908685	-0.0105894	0.0581838	1.02408	0.989466	1.05991	1.024 (0.989-1.06)
class Bacteroidia id.912	T2DM	Simple mode	186	-0.0160391	0.0649104	0.805108		-0.143264	0.111185	0.984089	0.866526	1.1176	0.984 (0.867-1.118)
class Bacteroidia id.912	T2DM	Weighted mode	186	0.0501018	0.0308681	0.106272		-0.0103996	0.110603	1.05138	0.989654	1.11695	1.051 (0.99-1.117)
class Betaproteobacteria id.2867	T2DM	MR Egger	186	0.0301296	0.0362129	0.40648		-0.0408476	0.101107	1.03059	0.959975	1.10639	1.031 (0.96-1.106)
class Betaproteobacteria id.2867	T2DM	Weighted median	186	0.0474921	0.0344419	0.167924		-0.0200141	0.114998	1.04864	0.980185	1.12187	1.049 (0.98-1.122)
class Betaproteobacteria id.2867	T2DM	Inverse variance weighted (fixed effects)	186	0.0213435	0.0181413	0.23939	0.908685	-0.0142135	0.0569006	1.02157	0.985887	1.05855	1.022 (0.986-1.059)
class Betaproteobacteria id.2867	T2DM	Simple mode	186	0.112603	0.0757831	0.139017		-0.0359314	0.261138	1.11919	0.964706	1.29841	1.119 (0.965-1.298)
class Betaproteobacteria id.2867	T2DM	Weighted mode	186	0.0519521	0.0354246	0.144195		-0.0174802	0.121384	1.05333	0.982672	1.12906	1.053 (0.983-1.129)
class Clostridia id.1859	T2DM	MR Egger	186	0.0035154	0.0346536	0.919308		-0.0644057	0.0714365	1.00352	0.937625	1.07405	1.004 (0.938-1.074)
class Clostridia id.1859	T2DM	Weighted median	186	0.0109813	0.0341781	0.747986		-0.0560078	0.0779704	1.01104	0.945532	1.08109	1.011 (0.946-1.081)
class Clostridia id.1859	T2DM	Inverse variance weighted (fixed effects)	186	-0.00633594	0.0175422	0.717963	0.908685	-0.0407187	0.0280468	0.993684	0.960099	1.02844	0.994 (0.96-1.028)
class Clostridia id.1859	T2DM	Simple mode	186	-0.0127941	0.0631401	0.839647		-0.136549	0.110961	0.987287	0.872364	1.11735	0.987 (0.872-1.117)
class Clostridia id.1859	T2DM	Weighted mode	186	0.00547037	0.0321722	0.865169		-0.0575871	0.0685278	1.00549	0.94404	1.07093	1.005 (0.944-1.071)
class Coriobacteriia id.809	T2DM	MR Egger	186	-0.0195602	0.0365509	0.593192		-0.0911999	0.0520795	0.98063	0.912835	1.05346	0.981 (0.913-1.053)
class Coriobacteriia id.809	T2DM	Weighted median	186	-0.054134	0.032369	0.094445		-0.117577	0.00930925	0.947305	0.889072	1.00935	0.947 (0.889-1.009)
class Coriobacteriia id.809	T2DM	Inverse variance weighted (fixed effects)	186	0.0161277	0.017839	0.36596	0.908685	-0.0188368	0.0510922	1.01626	0.981339	1.05242	1.016 (0.981-1.052)
class Coriobacteriia id.809	T2DM	Simple mode	186	-0.022737	0.0779455	0.770841		-0.17551	0.130036	0.97752	0.839029	1.13887	0.978 (0.839-1.139)
class Coriobacteriia id.809	T2DM	Weighted mode	186	-0.0484382	0.0343813	0.160557		-0.115825	0.0189491	0.952716	0.890631	1.01913	0.953 (0.891-1.019)
class Deltaproteobacteria id.3087	T2DM	MR Egger	186	-0.0383989	0.0406595	0.346202		-0.118092	0.0412936	0.962329	0.888615	1.04216	0.962 (0.889-1.042)
class Deltaproteobacteria id.3087	T2DM	Weighted median	186	-0.0290162	0.0386844	0.45321		-0.104838	0.0468052	0.971401	0.900471	1.04792	0.971 (0.9-1.048)
class Deltaproteobacteria id.3087	T2DM	Inverse variance weighted (fixed effects)	186	-0.0174502	0.0192774	0.36535	0.908685	-0.0552339	0.0203334	0.982701	0.946264	1.02054	0.983 (0.946-1.021)
class Deltaproteobacteria id.3087	T2DM	Simple mode	186	-0.0211112	0.0692296	0.760751		-0.156801	0.114579	0.97911	0.854874	1.1214	0.979 (0.855-1.121)
class Deltaproteobacteria id.3087	T2DM	Weighted mode	186	-0.0323644	0.0345526	0.35015		-0.100087	0.0353587	0.968154	0.904758	1.03599	0.968 (0.905-1.036)
class Erysipelotrichia id.2147	T2DM	MR Egger	186	0.00412513	0.0390263	0.915935		-0.0723665	0.0806167	1.00413	0.93019	1.08396	1.004 (0.93-1.084)
class Erysipelotrichia id.2147	T2DM	Weighted median	186	-0.0323927	0.0350746	0.355727		-0.101139	0.0363535	0.968126	0.903807	1.03702	0.968 (0.904-1.037)
class Erysipelotrichia id.2147	T2DM	Inverse variance weighted (multiplicative random effects)	186	-0.0070373	0.0197047	0.720988	0.908685	-0.0456584	0.0315839	0.992987	0.955368	1.03209	0.993 (0.955-1.032)
class Erysipelotrichia id.2147	T2DM	Simple mode	186	0.0644248	0.0814601	0.430029		-0.0952369	0.224087	1.06655	0.909158	1.25118	1.067 (0.909-1.251)
class Erysipelotrichia id.2147	T2DM	Weighted mode	186	-0.0127524	0.0319879	0.690602		-0.0754487	0.0499439	0.987329	0.927327	1.05121	0.987 (0.927-1.051)
class Gammaproteobacteria id.3303	T2DM	MR Egger	186	0.0127595	0.0383078	0.739454		-0.0623237	0.0878427	1.01284	0.939579	1.09182	1.013 (0.94-1.092)
class Gammaproteobacteria id.3303	T2DM	Weighted median	186	-0.01681	0.0353113	0.634038		-0.0860202	0.0524002	0.983331	0.917576	1.0538	0.983 (0.918-1.054)
class Gammaproteobacteria id.3303	T2DM	Inverse variance weighted (fixed effects)	186	0.00873948	0.0187762	0.641606	0.908685	-0.0280619	0.0455409	1.00878	0.972328	1.04659	1.009 (0.972-1.047)
class Gammaproteobacteria id.3303	T2DM	Simple mode	186	0.0842343	0.0780541	0.281913		-0.0687516	0.23722	1.08788	0.933559	1.26772	1.088 (0.934-1.268)
class Gammaproteobacteria id.3303	T2DM	Weighted mode	186	-0.00952731	0.0368926	0.796505		-0.0818367	0.0627821	0.990518	0.921422	1.06479	0.991 (0.921-1.065)
class Lentisphaeria id.2250	T2DM	MR Egger	184	0.122768	0.0732074	0.0952604		-0.0207182	0.266255	1.13062	0.979495	1.30507	1.131 (0.979-1.305)
class Lentisphaeria id.2250	T2DM	Weighted median	184	0.085193	0.0605664	0.159544		-0.0335171	0.203903	1.08893	0.967038	1.22618	1.089 (0.967-1.226)
class Lentisphaeria id.2250	T2DM	Inverse variance weighted (multiplicative random effects)	184	-0.012531	0.037507	0.738307	0.908685	-0.0860447	0.0609828	0.987547	0.917553	1.06288	0.988 (0.918-1.063)
class Lentisphaeria id.2250	T2DM	Simple mode	184	-0.346074	0.150072	0.0222282		-0.640215	-0.0519335	0.70746	0.527179	0.949392	0.707 (0.527-0.949)
class Lentisphaeria id.2250	T2DM	Weighted mode	184	0.0807399	0.061867	0.193512		-0.0405193	0.201999	1.08409	0.960291	1.22385	1.084 (0.96-1.224)
class Melainabacteria id.1589	T2DM	MR Egger	184	0.00208063	0.0611081	0.972876		-0.117691	0.121852	1.00208	0.888971	1.12959	1.002 (0.889-1.13)
class Melainabacteria id.1589	T2DM	Weighted median	184	-0.0331432	0.0633013	0.600571		-0.157214	0.0909273	0.9674	0.854521	1.09519	0.967 (0.855-1.095)
class Melainabacteria id.1589	T2DM	Inverse variance weighted (fixed effects)	184	-0.0328206	0.0309659	0.289193	0.908685	-0.0935138	0.0278726	0.967712	0.910725	1.02826	0.968 (0.911-1.028)
class Melainabacteria id.1589	T2DM	Simple mode	184	-0.0689818	0.113849	0.545329		-0.292127	0.154163	0.933344	0.746674	1.16668	0.933 (0.747-1.167)
class Melainabacteria id.1589	T2DM	Weighted mode	184	-0.0361316	0.0575813	0.531121		-0.148991	0.0767277	0.964513	0.861577	1.07975	0.965 (0.862-1.08)
class Methanobacteria id.119	T2DM	MR Egger	184	0.0499338	0.0768765	0.516813		-0.100744	0.200612	1.0512	0.904164	1.22215	1.051 (0.904-1.222)
class Methanobacteria id.119	T2DM	Weighted median	184	0.0638602	0.079378	0.421104		-0.0917206	0.219441	1.06594	0.91236	1.24538	1.066 (0.912-1.245)
class Methanobacteria id.119	T2DM	Inverse variance weighted (fixed effects)	184	-0.00646204	0.0391565	0.86892	0.932576	-0.0832089	0.0702848	0.993559	0.920159	1.07281	0.994 (0.92-1.073)
class Methanobacteria id.119	T2DM	Simple mode	184	0.0906672	0.160428	0.572659		-0.223773	0.405107	1.0949	0.799497	1.49946	1.095 (0.799-1.499)
class Methanobacteria id.119	T2DM	Weighted mode	184	0.0906672	0.0765343	0.237688		-0.05934	0.240674	1.0949	0.942386	1.27211	1.095 (0.942-1.272)
class Mollicutes id.3920	T2DM	MR Egger	185	0.0185793	0.0443536	0.675787		-0.0683537	0.105512	1.01875	0.93393	1.11128	1.019 (0.934-1.111)
class Mollicutes id.3920	T2DM	Weighted median	185	0.0046247	0.0482358	0.923618		-0.0899174	0.0991668	1.00464	0.914007	1.10425	1.005 (0.914-1.104)
class Mollicutes id.3920	T2DM	Inverse variance weighted (fixed effects)	185	-0.00276972	0.0222381	0.900881	0.932576	-0.0463564	0.0408169	0.997234	0.954702	1.04166	0.997 (0.955-1.042)
class Mollicutes id.3920	T2DM	Simple mode	185	0.0962983	0.095918	0.316714		-0.0917009	0.284297	1.10109	0.912378	1.32883	1.101 (0.912-1.329)
class Mollicutes id.3920	T2DM	Weighted mode	185	0.0262252	0.0447867	0.55889		-0.0615567	0.114007	1.02657	0.9403	1.12076	1.027 (0.94-1.121)
class Negativicutes id.2164	T2DM	MR Egger	186	-0.00932956	0.0348103	0.788991		-0.0775577	0.0588986	0.990714	0.925374	1.06067	0.991 (0.925-1.061)
class Negativicutes id.2164	T2DM	Weighted median	186	-0.00870248	0.0319273	0.785183		-0.07128	0.0538751	0.991335	0.931201	1.05535	0.991 (0.931-1.055)
class Negativicutes id.2164	T2DM	Inverse variance weighted (fixed effects)	186	0.00952449	0.0176219	0.588858	0.908685	-0.0250144	0.0440634	1.00957	0.975296	1.04505	1.01 (0.975-1.045)
class Negativicutes id.2164	T2DM	Simple mode	186	0.0546359	0.0715334	0.445971		-0.0855697	0.194841	1.05616	0.917989	1.21512	1.056 (0.918-1.215)
class Negativicutes id.2164	T2DM	Weighted mode	186	-0.00532189	0.0335665	0.874198		-0.0711122	0.0604684	0.994692	0.931357	1.06233	0.995 (0.931-1.062)
class Verrucomicrobiae id.4029	T2DM	MR Egger	185	0.0118814	0.0429801	0.782523		-0.0723596	0.0961224	1.01195	0.930196	1.10089	1.012 (0.93-1.101)
class Verrucomicrobiae id.4029	T2DM	Weighted median	185	0.0450418	0.0442174	0.308372		-0.0416243	0.131708	1.04607	0.95923	1.14077	1.046 (0.959-1.141)
class Verrucomicrobiae id.4029	T2DM	Inverse variance weighted (fixed effects)	185	0.0275851	0.0217439	0.20457	0.908685	-0.0150329	0.0702031	1.02797	0.98508	1.07273	1.028 (0.985-1.073)
class Verrucomicrobiae id.4029	T2DM	Simple mode	185	0.0539256	0.0970983	0.579316		-0.136387	0.244238	1.05541	0.872505	1.27665	1.055 (0.873-1.277)
class Verrucomicrobiae id.4029	T2DM	Weighted mode	185	0.0428314	0.0439194	0.330728		-0.0432507	0.128914	1.04376	0.957671	1.13759	1.044 (0.958-1.138)
phylum Actinobacteria id.400	T2DM	MR Egger	186	-0.0573333	0.0376336	0.12936		-0.131095	0.0164286	0.944279	0.877134	1.01656	0.944 (0.877-1.017)
phylum Actinobacteria id.400	T2DM	Weighted median	186	-0.0416043	0.0295092	0.158577		-0.0994423	0.0162338	0.959249	0.905342	1.01637	0.959 (0.905-1.016)
phylum Actinobacteria id.400	T2DM	Inverse variance weighted (multiplicative random effects)	186	0.0100114	0.0192073	0.602208	0.903311	-0.027635	0.0476578	1.01006	0.972743	1.04881	1.01 (0.973-1.049)
phylum Actinobacteria id.400	T2DM	Simple mode	186	-0.0267067	0.0925538	0.773246		-0.208112	0.154699	0.973647	0.812116	1.16731	0.974 (0.812-1.167)
phylum Actinobacteria id.400	T2DM	Weighted mode	186	-0.105795	0.0380857	0.00603674		-0.180443	-0.0311468	0.899609	0.8349	0.969333	0.9 (0.835-0.969)
phylum Bacteroidetes id.905	T2DM	MR Egger	186	0.0719977	0.0355712	0.0444115		0.00227823	0.141717	1.07465	1.00228	1.15225	1.075 (1.002-1.152)
phylum Bacteroidetes id.905	T2DM	Weighted median	186	0.0500004	0.0293396	0.0883453		-0.00750533	0.107506	1.05127	0.992523	1.1135	1.051 (0.993-1.113)
phylum Bacteroidetes id.905	T2DM	Inverse variance weighted (fixed effects)	186	0.0236882	0.0175437	0.176939	0.884188	-0.0106975	0.0580739	1.02397	0.98936	1.05979	1.024 (0.989-1.06)
phylum Bacteroidetes id.905	T2DM	Simple mode	186	-0.00491616	0.0714135	0.945191		-0.144887	0.135054	0.995096	0.86512	1.1446	0.995 (0.865-1.145)
phylum Bacteroidetes id.905	T2DM	Weighted mode	186	0.0512237	0.0324886	0.116581		-0.012454	0.114901	1.05256	0.987623	1.12176	1.053 (0.988-1.122)
phylum Cyanobacteria id.1500	T2DM	MR Egger	185	0.0209875	0.0553305	0.704897		-0.0874602	0.129435	1.02121	0.916255	1.13819	1.021 (0.916-1.138)
phylum Cyanobacteria id.1500	T2DM	Weighted median	185	0.0195312	0.0543663	0.719406		-0.0870268	0.126089	1.01972	0.916653	1.13438	1.02 (0.917-1.134)
phylum Cyanobacteria id.1500	T2DM	Inverse variance weighted (fixed effects)	185	-0.0282187	0.0280959	0.3152	0.884188	-0.0832867	0.0268492	0.972176	0.920087	1.02721	0.972 (0.92-1.027)
phylum Cyanobacteria id.1500	T2DM	Simple mode	185	0.00142953	0.109833	0.98963		-0.213843	0.216702	1.00143	0.807475	1.24197	1.001 (0.807-1.242)
phylum Cyanobacteria id.1500	T2DM	Weighted mode	185	0.00872897	0.0533316	0.870168		-0.0958009	0.113259	1.00877	0.908645	1.11992	1.009 (0.909-1.12)
phylum Euryarchaeota id.55	T2DM	MR Egger	184	0.0424719	0.075281	0.573328		-0.105079	0.190023	1.04339	0.900253	1.20928	1.043 (0.9-1.209)
phylum Euryarchaeota id.55	T2DM	Weighted median	184	0.0749641	0.0741656	0.312128		-0.0704005	0.220329	1.07785	0.93202	1.24649	1.078 (0.932-1.246)
phylum Euryarchaeota id.55	T2DM	Inverse variance weighted (fixed effects)	184	-0.00270426	0.038313	0.943729	0.943729	-0.0777977	0.0723892	0.997299	0.925152	1.07507	0.997 (0.925-1.075)
phylum Euryarchaeota id.55	T2DM	Simple mode	184	0.113605	0.156458	0.468701		-0.193053	0.420264	1.12031	0.824438	1.52236	1.12 (0.824-1.522)
phylum Euryarchaeota id.55	T2DM	Weighted mode	184	0.0930897	0.0783192	0.23614		-0.060416	0.246595	1.09756	0.941373	1.27966	1.098 (0.941-1.28)
phylum Firmicutes id.1672	T2DM	MR Egger	186	-0.0257515	0.0346535	0.458361		-0.0936723	0.0421693	0.974577	0.910581	1.04307	0.975 (0.911-1.043)
phylum Firmicutes id.1672	T2DM	Weighted median	186	-0.0204501	0.0341687	0.549504		-0.0874208	0.0465206	0.979758	0.916291	1.04762	0.98 (0.916-1.048)
phylum Firmicutes id.1672	T2DM	Inverse variance weighted (fixed effects)	186	-0.00917813	0.0175422	0.600832	0.903311	-0.0435608	0.0252045	0.990864	0.957374	1.02552	0.991 (0.957-1.026)
phylum Firmicutes id.1672	T2DM	Simple mode	186	0.0391788	0.0635746	0.538477		-0.0854274	0.163785	1.03996	0.91812	1.17796	1.04 (0.918-1.178)
phylum Firmicutes id.1672	T2DM	Weighted mode	186	-0.0111562	0.0332888	0.737903		-0.0764023	0.0540898	0.988906	0.926443	1.05558	0.989 (0.926-1.056)
phylum Lentisphaerae id.2238	T2DM	MR Egger	184	0.121074	0.0727221	0.097657		-0.0214617	0.263609	1.12871	0.978767	1.30162	1.129 (0.979-1.302)
phylum Lentisphaerae id.2238	T2DM	Weighted median	184	0.0816507	0.0583242	0.16153		-0.0326648	0.195966	1.08508	0.967863	1.21649	1.085 (0.968-1.216)
phylum Lentisphaerae id.2238	T2DM	Inverse variance weighted (fixed effects)	184	-0.0106071	0.0345243	0.758664	0.943729	-0.0782746	0.0570605	0.989449	0.92471	1.05872	0.989 (0.925-1.059)
phylum Lentisphaerae id.2238	T2DM	Simple mode	184	-0.104206	0.135864	0.444077		-0.3705	0.162087	0.901039	0.690389	1.17596	0.901 (0.69-1.176)
phylum Lentisphaerae id.2238	T2DM	Weighted mode	184	0.0637684	0.0607914	0.295575		-0.0553828	0.182919	1.06585	0.946123	1.20072	1.066 (0.946-1.201)
phylum Proteobacteria id.2375	T2DM	MR Egger	186	0.0039675	0.0357417	0.911734		-0.0660862	0.0740212	1.00398	0.93605	1.07683	1.004 (0.936-1.077)
phylum Proteobacteria id.2375	T2DM	Weighted median	186	0.00748294	0.0358116	0.834485		-0.0627077	0.0776736	1.00751	0.939218	1.08077	1.008 (0.939-1.081)
phylum Proteobacteria id.2375	T2DM	Inverse variance weighted (fixed effects)	186	0.0150227	0.0175861	0.392972	0.884188	-0.019446	0.0494915	1.01514	0.980742	1.05074	1.015 (0.981-1.051)
phylum Proteobacteria id.2375	T2DM	Simple mode	186	0.00716702	0.0735647	0.922495		-0.13702	0.151354	1.00719	0.871953	1.16341	1.007 (0.872-1.163)
phylum Proteobacteria id.2375	T2DM	Weighted mode	186	0.00716702	0.0341683	0.834089		-0.0598028	0.0741369	1.00719	0.94195	1.07695	1.007 (0.942-1.077)
phylum Tenericutes id.3919	T2DM	MR Egger	185	0.0185793	0.0443536	0.675787		-0.0683537	0.105512	1.01875	0.93393	1.11128	1.019 (0.934-1.111)
phylum Tenericutes id.3919	T2DM	Weighted median	185	0.0046247	0.0443085	0.916872		-0.0822199	0.0914693	1.00464	0.921069	1.09578	1.005 (0.921-1.096)
phylum Tenericutes id.3919	T2DM	Inverse variance weighted (fixed effects)	185	-0.00276972	0.0222381	0.900881	0.943729	-0.0463564	0.0408169	0.997234	0.954702	1.04166	0.997 (0.955-1.042)
phylum Tenericutes id.3919	T2DM	Simple mode	185	0.0962983	0.0904108	0.288218		-0.0809069	0.273503	1.10109	0.92228	1.31456	1.101 (0.922-1.315)
phylum Tenericutes id.3919	T2DM	Weighted mode	185	0.0262252	0.0416722	0.529919		-0.0554523	0.107903	1.02657	0.946057	1.11394	1.027 (0.946-1.114)
phylum Verrucomicrobia id.3982	T2DM	MR Egger	185	0.0154879	0.042073	0.713209		-0.0669751	0.0979509	1.01561	0.935218	1.10291	1.016 (0.935-1.103)
phylum Verrucomicrobia id.3982	T2DM	Weighted median	185	0.057527	0.0398301	0.148652		-0.0205401	0.135594	1.05921	0.979669	1.14522	1.059 (0.98-1.145)
phylum Verrucomicrobia id.3982	T2DM	Inverse variance weighted (fixed effects)	185	0.0188604	0.0212952	0.375799	0.884188	-0.0228783	0.0605991	1.01904	0.977381	1.06247	1.019 (0.977-1.062)
phylum Verrucomicrobia id.3982	T2DM	Simple mode	185	-0.106643	0.089819	0.236637		-0.282688	0.0694025	0.898847	0.753755	1.07187	0.899 (0.754-1.072)
phylum Verrucomicrobia id.3982	T2DM	Weighted mode	185	0.0487076	0.0456438	0.287313		-0.0407542	0.138169	1.04991	0.960065	1.14817	1.05 (0.96-1.148)

## Sheet: Sig
Supplementary Table S8.Reverse MR analysis results of diabetes-associated microbiota.
outcome	exposure	method	nsnp	b	se	pval	p_BH	lo_ci	up_ci	or	or_lci95	or_uci95	estimate
genus Alistipes id.968	T2DM	MR Egger	186	0.0298149	0.0379192	0.432719		-0.0445068	0.104137	1.03026	0.956469	1.10975	1.03 (0.96-1.11)
genus Alistipes id.968	T2DM	Weighted median	186	0.0343009	0.0373852	0.358881		-0.0389741	0.107576	1.0349	0.961776	1.11358	1.03 (0.96-1.11)
genus Alistipes id.968	T2DM	Inverse variance weighted (fixed effects)	186	0.0408173	0.0179148	0.0227019	0.893058	0.00570433	0.0759302	1.04166	1.00572	1.07889	1.04 (1.01-1.08)
genus Alistipes id.968	T2DM	Simple mode	186	0.0436585	0.0723073	0.546722		-0.0980639	0.185381	1.04463	0.906591	1.20368	1.04 (0.91-1.2)
genus Alistipes id.968	T2DM	Weighted mode	186	0.0378793	0.0351345	0.282382		-0.0309843	0.106743	1.03861	0.969491	1.11265	1.04 (0.97-1.11)
genus Candidatus Soleaferrea id.11350	T2DM	MR Egger	184	0.126369	0.0626427	0.0451342		0.00358894	0.249148	1.1347	1.0036	1.28293	1.13 (1-1.28)
genus Candidatus Soleaferrea id.11350	T2DM	Weighted median	184	0.169433	0.0538367	0.00164865		0.0639127	0.274952	1.18463	1.066	1.31647	1.18 (1.07-1.32)
genus Candidatus Soleaferrea id.11350	T2DM	Inverse variance weighted (fixed effects)	184	0.0877678	0.0302508	0.00371571	0.442169	0.0284763	0.147059	1.09173	1.02889	1.15842	1.09 (1.03-1.16)
genus Candidatus Soleaferrea id.11350	T2DM	Simple mode	184	0.107069	0.138734	0.441257		-0.164851	0.378988	1.11301	0.84802	1.46081	1.11 (0.85-1.46)
genus Candidatus Soleaferrea id.11350	T2DM	Weighted mode	184	0.141371	0.0613301	0.0222836		0.0211644	0.261578	1.15185	1.02139	1.29898	1.15 (1.02-1.3)
genus Catenibacterium id.2153	T2DM	MR Egger	156	0.0341068	0.0862201	0.692964		-0.134885	0.203098	1.0347	0.873817	1.22519	1.03 (0.87-1.23)
genus Catenibacterium id.2153	T2DM	Weighted median	156	0.00342026	0.0824567	0.966914		-0.158195	0.165035	1.00343	0.853683	1.17943	1 (0.85-1.18)
genus Catenibacterium id.2153	T2DM	Inverse variance weighted (fixed effects)	156	0.0873518	0.0442389	0.0483195	0.893058	0.000643562	0.17406	1.09128	1.00064	1.19013	1.09 (1-1.19)
genus Catenibacterium id.2153	T2DM	Simple mode	156	0.0936769	0.155739	0.548388		-0.211572	0.398926	1.0982	0.809311	1.49022	1.1 (0.81-1.49)
genus Catenibacterium id.2153	T2DM	Weighted mode	156	0.0217149	0.0822208	0.79205		-0.139438	0.182868	1.02195	0.869847	1.20066	1.02 (0.87-1.2)
genus Ruminococcaceae UCG004 id.11362	T2DM	MR Egger	185	-0.0269538	0.0480536	0.575544		-0.121139	0.0672312	0.973406	0.885911	1.06954	0.97 (0.89-1.07)
genus Ruminococcaceae UCG004 id.11362	T2DM	Weighted median	185	-0.00954585	0.049635	0.847491		-0.10683	0.0877388	0.9905	0.898678	1.0917	0.99 (0.9-1.09)
genus Ruminococcaceae UCG004 id.11362	T2DM	Inverse variance weighted (fixed effects)	185	0.0496083	0.0243222	0.0413875	0.893058	0.00193671	0.0972799	1.05086	1.00194	1.10217	1.05 (1-1.1)
genus Ruminococcaceae UCG004 id.11362	T2DM	Simple mode	185	-0.0122806	0.102543	0.904803		-0.213264	0.188703	0.987794	0.807943	1.20768	0.99 (0.81-1.21)
genus Ruminococcaceae UCG004 id.11362	T2DM	Weighted mode	185	-0.0249613	0.0470417	0.596322		-0.117163	0.0672405	0.975348	0.88944	1.06955	0.98 (0.89-1.07)
genus Ruminococcus1 id.11373	T2DM	MR Egger	186	0.050719	0.0372808	0.175349		-0.0223514	0.123789	1.05203	0.977897	1.13178	1.05 (0.98-1.13)
genus Ruminococcus1 id.11373	T2DM	Weighted median	186	0.0599941	0.0357649	0.0934528		-0.010105	0.130093	1.06183	0.989946	1.13893	1.06 (0.99-1.14)
genus Ruminococcus1 id.11373	T2DM	Inverse variance weighted (fixed effects)	186	0.0437643	0.0184269	0.0175479	0.893058	0.00764758	0.0798809	1.04474	1.00768	1.08316	1.04 (1.01-1.08)
genus Ruminococcus1 id.11373	T2DM	Simple mode	186	0.0798423	0.0760012	0.29484		-0.06912	0.228805	1.08312	0.933215	1.2571	1.08 (0.93-1.26)
genus Ruminococcus1 id.11373	T2DM	Weighted mode	186	0.0547366	0.0344081	0.113361		-0.0127033	0.122176	1.05626	0.987377	1.12995	1.06 (0.99-1.13)
genus Turicibacter id.2162	T2DM	MR Egger	185	-0.0220923	0.0519201	0.670967		-0.123856	0.079671	0.97815	0.883507	1.08293	0.98 (0.88-1.08)
genus Turicibacter id.2162	T2DM	Weighted median	185	-0.0816498	0.0508207	0.108137		-0.181258	0.0179587	0.921595	0.83422	1.01812	0.92 (0.83-1.02)
genus Turicibacter id.2162	T2DM	Inverse variance weighted (fixed effects)	185	-0.0536936	0.025038	0.0319942	0.893058	-0.102768	-0.00461908	0.947722	0.902336	0.995392	0.95 (0.9-1)
genus Turicibacter id.2162	T2DM	Simple mode	185	-0.0947359	0.0997453	0.343471		-0.290237	0.100765	0.909613	0.748087	1.10602	0.91 (0.75-1.11)
genus Turicibacter id.2162	T2DM	Weighted mode	185	-0.0881199	0.0441123	0.0472302		-0.17458	-0.00165987	0.915651	0.83981	0.998342	0.92 (0.84-1)
family Rikenellaceae id.967	T2DM	MR Egger	186	0.0288734	0.0378122	0.446084		-0.0452386	0.102985	1.02929	0.955769	1.10848	1.03 (0.96-1.11)
family Rikenellaceae id.967	T2DM	Weighted median	186	0.0378039	0.0367515	0.303651		-0.0342291	0.109837	1.03853	0.96635	1.1161	1.04 (0.97-1.12)
family Rikenellaceae id.967	T2DM	Inverse variance weighted (fixed effects)	186	0.0370383	0.0178593	0.0380894	0.849933	0.00203402	0.0720426	1.03773	1.00204	1.0747	1.04 (1-1.07)
family Rikenellaceae id.967	T2DM	Simple mode	186	0.0662749	0.0727683	0.363604		-0.0763511	0.208901	1.06852	0.926491	1.23232	1.07 (0.93-1.23)
family Rikenellaceae id.967	T2DM	Weighted mode	186	0.044685	0.0343044	0.194329		-0.0225516	0.111922	1.0457	0.977701	1.11843	1.05 (0.98-1.12)

## Sheet: MRPRESSO
Supplementary Table S9.Reverse MR-PRESSO analysis for the association between gut microbiota and outcomes.
Outcome	MR Analysis	Causal Estimate	Sd	T-stat	P-value	Outlier	globalP
class Actinobacteria id.419	Raw	-0.00666644	0.0195638	-0.340754	0.733675
class Actinobacteria id.419	Outlier-corrected						0.118
class Alphaproteobacteria id.2379	Raw	-0.00204819	0.0250941	-0.0816202	0.935037
class Alphaproteobacteria id.2379	Outlier-corrected						0.23
class Bacilli id.1673	Raw	-0.0111264	0.0187618	-0.593031	0.553884
class Bacilli id.1673	Outlier-corrected						0.175
class Bacteroidia id.912	Raw	0.0237972	0.0180254	1.32021	0.188397
class Bacteroidia id.912	Outlier-corrected						0.298
class Betaproteobacteria id.2867	Raw	0.0213435	0.0182837	1.16735	0.24457
class Betaproteobacteria id.2867	Outlier-corrected						0.456
class Clostridia id.1859	Raw	-0.00633594	0.0174834	-0.362398	0.717468
class Clostridia id.1859	Outlier-corrected						0.51
class Coriobacteriia id.809	Raw	0.0161277	0.0185029	0.871631	0.38454
class Coriobacteriia id.809	Outlier-corrected						0.221
class Deltaproteobacteria id.3087	Raw	-0.0174502	0.0205458	-0.849335	0.396793
class Deltaproteobacteria id.3087	Outlier-corrected						0.088
class Erysipelotrichia id.2147	Raw	-0.0070373	0.0197047	-0.357139	0.721395
class Erysipelotrichia id.2147	Outlier-corrected	-0.0043797	0.0192348	-0.227697	0.820135	rs6800500	0.012
class Gammaproteobacteria id.3303	Raw	0.00873948	0.0193326	0.45206	0.651755
class Gammaproteobacteria id.3303	Outlier-corrected						0.263
class Lentisphaeria id.2250	Raw	-0.012531	0.037507	-0.334096	0.738689
class Lentisphaeria id.2250	Outlier-corrected					NA	0.044
class Melainabacteria id.1589	Raw	-0.0328206	0.0306782	-1.06984	0.286102
class Melainabacteria id.1589	Outlier-corrected						0.587
class Methanobacteria id.119	Raw	-0.00646204	0.0355592	-0.181726	0.855999
class Methanobacteria id.119	Outlier-corrected						0.952
class Mollicutes id.3920	Raw	-0.00276972	0.0224258	-0.123506	0.901841
class Mollicutes id.3920	Outlier-corrected						0.437
class Negativicutes id.2164	Raw	0.00952449	0.0162746	0.585236	0.559102
class Negativicutes id.2164	Outlier-corrected						0.926
class Verrucomicrobiae id.4029	Raw	0.0275851	0.0209159	1.31886	0.188856
class Verrucomicrobiae id.4029	Outlier-corrected						0.757
family Acidaminococcaceae id.2166	Raw	0.011673	0.020355	0.573473	0.567025
family Acidaminococcaceae id.2166	Outlier-corrected						0.771
family Actinomycetaceae id.421	Raw	0.0188047	0.0267422	0.703184	0.48283
family Actinomycetaceae id.421	Outlier-corrected						0.52
family Alcaligenaceae id.2875	Raw	0.0212938	0.0185713	1.1466	0.25303
family Alcaligenaceae id.2875	Outlier-corrected						0.385
family Bacteroidaceae id.917	Raw	0.0171085	0.0175612	0.974223	0.331218
family Bacteroidaceae id.917	Outlier-corrected						0.478
family Bacteroidales S24 7group id.11173	Raw	-0.0469692	0.0297438	-1.57912	0.116025
family Bacteroidales S24 7group id.11173	Outlier-corrected					NA	0.015
family Bifidobacteriaceae id.433	Raw	-0.00250135	0.0200423	-0.124804	0.900814
family Bifidobacteriaceae id.433	Outlier-corrected						0.196
family Christensenellaceae id.1866	Raw	0.0176856	0.0429934	0.411356	0.682855
family Christensenellaceae id.1866	Outlier-corrected						0.539
family Clostridiaceae1 id.1869	Raw	0.0214524	0.0204933	1.0468	0.296558
family Clostridiaceae1 id.1869	Outlier-corrected						0.285
family Clostridiales vadin BB60 group id.11286	Raw	0.00359744	0.0256465	0.14027	0.8886
family Clostridiales vadin BB60 group id.11286	Outlier-corrected					NA	0.018
family Coriobacteriaceae id.811	Raw	0.0161277	0.0185029	0.871631	0.38454
family Coriobacteriaceae id.811	Outlier-corrected						0.232
family Defluviitaleaceae id.1924	Raw	-0.0111332	0.0231138	-0.481669	0.630613
family Defluviitaleaceae id.1924	Outlier-corrected						0.984
family Desulfovibrionaceae id.3169	Raw	-0.018835	0.0204666	-0.920276	0.358627
family Desulfovibrionaceae id.3169	Outlier-corrected						0.133
family Enterobacteriaceae id.3469	Raw	0.0210843	0.0201644	1.04562	0.297099
family Enterobacteriaceae id.3469	Outlier-corrected						0.567
family Erysipelotrichaceae id.2149	Raw	-0.0070373	0.0197047	-0.357139	0.721395
family Erysipelotrichaceae id.2149	Outlier-corrected	-0.0043797	0.0192348	-0.227697	0.820135	rs6800500	0.018
family Family XI id.1936	Raw	0.0501609	0.0406962	1.23257	0.219534
family Family XI id.1936	Outlier-corrected						0.911
family Family XIII id.1957	Raw	0.013677	0.0165345	0.827175	0.409204
family Family XIII id.1957	Outlier-corrected						0.968
family Lachnospiraceae id.1987	Raw	0.00570419	0.0188528	0.302565	0.762562
family Lachnospiraceae id.1987	Outlier-corrected						0.072
family Lactobacillaceae id.1836	Raw	-0.0112984	0.0278309	-0.405965	0.685243
family Lactobacillaceae id.1836	Outlier-corrected						0.615
family Methanobacteriaceae id.121	Raw	-0.00644341	0.0355572	-0.181212	0.856401
family Methanobacteriaceae id.121	Outlier-corrected						0.969
family Oxalobacteraceae id.2966	Raw	0.0189646	0.0358047	0.529669	0.596984
family Oxalobacteraceae id.2966	Outlier-corrected						0.062
family Pasteurellaceae id.3689	Raw	-0.0118633	0.024445	-0.485305	0.628037
family Pasteurellaceae id.3689	Outlier-corrected						0.532
family Peptococcaceae id.2024	Raw	-0.0112616	0.0233445	-0.482408	0.630089
family Peptococcaceae id.2024	Outlier-corrected						0.322
family Peptostreptococcaceae id.2042	Raw	0.00875893	0.0196012	0.446856	0.655502
family Peptostreptococcaceae id.2042	Outlier-corrected						0.147
family Porphyromonadaceae id.943	Raw	0.0240079	0.0173236	1.38584	0.167463
family Porphyromonadaceae id.943	Outlier-corrected						0.656
family Prevotellaceae id.960	Raw	-0.000568157	0.0201331	-0.02822	0.977517
family Prevotellaceae id.960	Outlier-corrected						0.232
family Rhodospirillaceae id.2717	Raw	-0.0131149	0.0270053	-0.485643	0.627798
family Rhodospirillaceae id.2717	Outlier-corrected						0.165
family Rikenellaceae id.967	Raw	0.0370383	0.0191014	1.93903	0.0540187
family Rikenellaceae id.967	Outlier-corrected						0.08
family Ruminococcaceae id.2050	Raw	-0.0129925	0.0179163	-0.725177	0.469259
family Ruminococcaceae id.2050	Outlier-corrected						0.36
family Streptococcaceae id.1850	Raw	-0.0149682	0.0185152	-0.808428	0.419882
family Streptococcaceae id.1850	Outlier-corrected						0.431
family Veillonellaceae id.2172	Raw	0.0100984	0.0193539	0.521775	0.602451
family Veillonellaceae id.2172	Outlier-corrected						0.294
family Verrucomicrobiaceae id.4036	Raw	0.0275603	0.0209122	1.31791	0.189174
family Verrucomicrobiaceae id.4036	Outlier-corrected						0.772
family Victivallaceae id.2255	Raw	0.017441	0.0421327	0.413955	0.679392
family Victivallaceae id.2255	Outlier-corrected	0.0114589	0.0414122	0.276703	0.782322	rs1925670	0.01
genus Actinomyces id.423	Raw	0.023138	0.0262439	0.88165	0.379117
genus Actinomyces id.423	Outlier-corrected						0.762
genus Adlercreutzia id.812	Raw	0.0333866	0.0247024	1.35155	0.178178
genus Adlercreutzia id.812	Outlier-corrected						0.815
genus Akkermansia id.4037	Raw	0.0271612	0.020904	1.29933	0.195457
genus Akkermansia id.4037	Outlier-corrected						0.754
genus Alistipes id.968	Raw	0.0408173	0.0191585	2.1305	0.0344512
genus Alistipes id.968	Outlier-corrected						0.088
genus Allisonella id.2174	Raw	-0.0651897	0.0431246	-1.51166	0.132657
genus Allisonella id.2174	Outlier-corrected						0.682
genus Alloprevotella id.961	Raw	0.0303539	0.0516204	0.588021	0.557531
genus Alloprevotella id.961	Outlier-corrected						0.236
genus Anaerofilum id.2053	Raw	0.0206336	0.0353669	0.583417	0.560331
genus Anaerofilum id.2053	Outlier-corrected						0.114
genus Anaerostipes id.1991	Raw	-0.00850998	0.0186366	-0.456627	0.648475
genus Anaerostipes id.1991	Outlier-corrected						0.344
genus Anaerotruncus id.2054	Raw	-0.00455037	0.0186336	-0.244203	0.807344
genus Anaerotruncus id.2054	Outlier-corrected						0.434
genus Bacteroides id.918	Raw	0.0171085	0.0175612	0.974223	0.331218
genus Bacteroides id.918	Outlier-corrected						0.505
genus Barnesiella id.944	Raw	0.000753286	0.0194247	0.0387798	0.969108
genus Barnesiella id.944	Outlier-corrected						0.669
genus Bifidobacterium id.436	Raw	-0.00174286	0.0200962	-0.0867259	0.930983
genus Bifidobacterium id.436	Outlier-corrected						0.218
genus Bilophila id.3170	Raw	0.00541196	0.0210715	0.256838	0.797589
genus Bilophila id.3170	Outlier-corrected						0.435
genus Blautia id.1992	Raw	-0.0155488	0.117225	-0.132641	0.896873
genus Blautia id.1992	Outlier-corrected						0.141
genus Butyricicoccus id.2055	Raw	0.00691799	0.0175064	0.39517	0.693173
genus Butyricicoccus id.2055	Outlier-corrected						0.738
genus Butyricimonas id.945	Raw	0.0103627	0.0236604	0.437976	0.661918
genus Butyricimonas id.945	Outlier-corrected						0.234
genus Butyrivibrio id.1993	Raw	-0.0738474	0.0406602	-1.81621	0.0709838
genus Butyrivibrio id.1993	Outlier-corrected						0.424
genus Candidatus Soleaferrea id.11350	Raw	0.0877678	0.0316843	2.77007	0.00618244
genus Candidatus Soleaferrea id.11350	Outlier-corrected						0.157
genus Catenibacterium id.2153	Raw	0.0873518	0.0426912	2.04613	0.0424332
genus Catenibacterium id.2153	Outlier-corrected						0.718
genus Christensenellaceae R 7group id.11283	Raw	-0.017414	0.0178861	-0.9736	0.331526
genus Christensenellaceae R 7group id.11283	Outlier-corrected						0.753
genus Clostridium innocuum group id.14397	Raw	0.0410782	0.0362317	1.13377	0.258376
genus Clostridium innocuum group id.14397	Outlier-corrected						0.611
genus Clostridium sensustricto1 id.1873	Raw	0.019108	0.0207566	0.920575	0.358471
genus Clostridium sensustricto1 id.1873	Outlier-corrected						0.206
genus Collinsella id.815	Raw	-0.00637418	0.0186096	-0.34252	0.732348
genus Collinsella id.815	Outlier-corrected						0.865
genus Coprobacter id.949	Raw	-0.00700386	0.0273902	-0.255707	0.798464
genus Coprobacter id.949	Outlier-corrected						0.832
genus Coprococcus1 id.11301	Raw	-0.00878594	0.018063	-0.486406	0.627255
genus Coprococcus1 id.11301	Outlier-corrected						0.606
genus Coprococcus2 id.11302	Raw	0.0209045	0.0235685	0.886969	0.376253
genus Coprococcus2 id.11302	Outlier-corrected						0.12
genus Coprococcus3 id.11303	Raw	0.0175315	0.0180365	0.972005	0.332317
genus Coprococcus3 id.11303	Outlier-corrected						0.785
genus Defluviitaleaceae UCG011 id.11287	Raw	-0.0101609	0.0229841	-0.442084	0.658948
genus Defluviitaleaceae UCG011 id.11287	Outlier-corrected						0.991
genus Desulfovibrio id.3173	Raw	-0.0233178	0.0243581	-0.95729	0.339677
genus Desulfovibrio id.3173	Outlier-corrected						0.615
genus Dialister id.2183	Raw	0.022364	0.0213363	1.04816	0.295938
genus Dialister id.2183	Outlier-corrected						0.636
genus Dorea id.1997	Raw	-0.00357874	0.0192243	-0.186157	0.852526
genus Dorea id.1997	Outlier-corrected						0.071
genus Eggerthella id.819	Raw	0.0329643	0.0354224	0.930607	0.353283
genus Eggerthella id.819	Outlier-corrected						0.068
genus Eisenbergiella id.11304	Raw	-0.0313548	0.032271	-0.971609	0.332528
genus Eisenbergiella id.11304	Outlier-corrected						0.356
genus Enterorhabdus id.820	Raw	0.0228738	0.027979	0.817535	0.41468
genus Enterorhabdus id.820	Outlier-corrected						0.268
genus Erysipelatoclostridium id.11381	Raw	0.00486879	0.0241975	0.20121	0.840756
genus Erysipelatoclostridium id.11381	Outlier-corrected						0.403
genus Erysipelotrichaceae UCG003 id.11384	Raw	0.09606	0.0695306	1.38155	0.186099
genus Erysipelotrichaceae UCG003 id.11384	Outlier-corrected						0.663
genus Escherichia Shigella id.3504	Raw	0.0063983	0.0222408	0.287684	0.773913
genus Escherichia Shigella id.3504	Outlier-corrected						0.3
genus Eubacterium brachy group id.11296	Raw	0.000364529	0.0353	0.0103266	0.991772
genus Eubacterium brachy group id.11296	Outlier-corrected						0.89
genus Eubacterium coprostanoligenes group id.11375	Raw	-0.00429289	0.0179318	-0.2394	0.81106
genus Eubacterium coprostanoligenes group id.11375	Outlier-corrected						0.541
genus Eubacterium eligens group id.14372	Raw	0.000689505	0.0194889	0.0353795	0.971815
genus Eubacterium eligens group id.14372	Outlier-corrected						0.46
genus Eubacterium fissicatena group id.14373	Raw	0.0020601	0.0400535	0.0514337	0.959036
genus Eubacterium fissicatena group id.14373	Outlier-corrected						0.22
genus Eubacterium hallii group id.11338	Raw	0.0217635	0.0208217	1.04523	0.29728
genus Eubacterium hallii group id.11338	Outlier-corrected	0.0249662	0.0204352	1.22172	0.223375	rs17122776	0.004
genus Eubacterium nodatum group id.11297	Raw	-0.00463034	0.0420414	-0.110137	0.912422
genus Eubacterium nodatum group id.11297	Outlier-corrected						0.357
genus Eubacterium oxidoreducens group id.11339	Raw	-0.041469	0.0287458	-1.44261	0.150839
genus Eubacterium oxidoreducens group id.11339	Outlier-corrected						0.978
genus Eubacterium rectale group id.14374	Raw	0.0116268	0.0183116	0.634939	0.526253
genus Eubacterium rectale group id.14374	Outlier-corrected						0.348
genus Eubacterium ruminantium group id.11340	Raw	-0.0128011	0.0294745	-0.434309	0.664573
genus Eubacterium ruminantium group id.11340	Outlier-corrected					NA	0.049
genus Eubacterium ventriosum group id.11341	Raw	-0.0146012	0.0190046	-0.768297	0.44329
genus Eubacterium ventriosum group id.11341	Outlier-corrected						0.564
genus Eubacterium xylanophilum group id.14375	Raw	-0.0187419	0.0205411	-0.912411	0.362746
genus Eubacterium xylanophilum group id.14375	Outlier-corrected						0.491
genus Faecalibacterium id.2057	Raw	-0.0180943	0.0177496	-1.01942	0.309335
genus Faecalibacterium id.2057	Outlier-corrected						0.457
genus Family XIII AD3011 group id.11293	Raw	-0.00562881	0.019297	-0.291694	0.770849
genus Family XIII AD3011 group id.11293	Outlier-corrected						0.73
genus Family XIII UCG001 id.11294	Raw	-0.00901216	0.0219001	-0.411512	0.681176
genus Family XIII UCG001 id.11294	Outlier-corrected						0.168
genus Flavonifractor id.2059	Raw	-0.0147869	0.0232937	-0.634803	0.526345
genus Flavonifractor id.2059	Outlier-corrected						0.367
genus Fusicatenibacter id.11305	Raw	-0.0122995	0.0199216	-0.617393	0.537735
genus Fusicatenibacter id.11305	Outlier-corrected					NA	0.02
genus Gordonibacter id.821	Raw	-0.0141003	0.0404498	-0.348588	0.727801
genus Gordonibacter id.821	Outlier-corrected						0.236
genus Haemophilus id.3698	Raw	-0.0178175	0.0252288	-0.706238	0.480933
genus Haemophilus id.3698	Outlier-corrected						0.388
genus Holdemanella id.11393	Raw	0.00643644	0.0273055	0.235719	0.813913
genus Holdemanella id.11393	Outlier-corrected						0.415
genus Holdemania id.2157	Raw	0.0299743	0.0260393	1.15112	0.251177
genus Holdemania id.2157	Outlier-corrected						0.179
genus Howardella id.2000	Raw	-0.00233968	0.0367556	-0.063655	0.949314
genus Howardella id.2000	Outlier-corrected						0.796
genus Hungatella id.11306	Raw	-0.00179829	0.0369157	-0.0487134	0.961201
genus Hungatella id.11306	Outlier-corrected						0.452
genus Intestinibacter id.11345	Raw	0.0136034	0.0213934	0.63587	0.525651
genus Intestinibacter id.11345	Outlier-corrected						0.491
genus Intestinimonas id.2062	Raw	0.006407	0.0207571	0.308665	0.757926
genus Intestinimonas id.2062	Outlier-corrected						0.782
genus Lachnoclostridium id.11308	Raw	0.0108633	0.0181249	0.599358	0.549667
genus Lachnoclostridium id.11308	Outlier-corrected						0.337
genus Lachnospiraceae FCS020 group id.11314	Raw	0.0133982	0.0197615	0.677996	0.498626
genus Lachnospiraceae FCS020 group id.11314	Outlier-corrected						0.649
genus Lachnospiraceae NC2004 group id.11316	Raw	-0.0120501	0.0286924	-0.419976	0.674995
genus Lachnospiraceae NC2004 group id.11316	Outlier-corrected						0.794
genus Lachnospiraceae ND3007 group id.11317	Raw	0.0292519	0.0209084	1.39905	0.163473
genus Lachnospiraceae ND3007 group id.11317	Outlier-corrected					NA	0.042
genus Lachnospiraceae NK4A136 group id.11319	Raw	0.00867223	0.0160317	0.540944	0.589197
genus Lachnospiraceae NK4A136 group id.11319	Outlier-corrected						0.987
genus Lachnospiraceae UCG001 id.11321	Raw	-0.0117063	0.024831	-0.471438	0.637886
genus Lachnospiraceae UCG001 id.11321	Outlier-corrected						0.147
genus Lachnospiraceae UCG004 id.11324	Raw	-0.0254445	0.0179157	-1.42023	0.157223
genus Lachnospiraceae UCG004 id.11324	Outlier-corrected						0.964
genus Lachnospiraceae UCG008 id.11328	Raw	0.0214725	0.0293831	0.730778	0.46585
genus Lachnospiraceae UCG008 id.11328	Outlier-corrected						0.258
genus Lachnospiraceae UCG010 id.11330	Raw	-0.0243942	0.0201247	-1.21215	0.227009
genus Lachnospiraceae UCG010 id.11330	Outlier-corrected						0.675
genus Lachnospira id.2004	Raw	-0.0553892	0.103016	-0.537675	0.599885
genus Lachnospira id.2004	Outlier-corrected					NA	0.041
genus Lactobacillus id.1837	Raw	-0.00756134	0.0286934	-0.263522	0.792445
genus Lactobacillus id.1837	Outlier-corrected						0.434
genus Lactococcus id.1851	Raw	-0.01497	0.0395586	-0.378425	0.705554
genus Lactococcus id.1851	Outlier-corrected						0.145
genus Marvinbryantia id.2005	Raw	-0.00678752	0.0223362	-0.30388	0.761563
genus Marvinbryantia id.2005	Outlier-corrected						0.29
genus Methanobrevibacter id.123	Raw	-0.00846179	0.0365753	-0.231353	0.817299
genus Methanobrevibacter id.123	Outlier-corrected						0.926
genus Odoribacter id.952	Raw	0.0175117	0.0184043	0.951496	0.342594
genus Odoribacter id.952	Outlier-corrected						0.891
genus Olsenella id.822	Raw	0.0255267	0.040093	0.636687	0.525128
genus Olsenella id.822	Outlier-corrected						0.271
genus Oscillibacter id.2063	Raw	0.0404333	0.027856	1.45151	0.14834
genus Oscillibacter id.2063	Outlier-corrected					NA	0.023
genus Oscillospira id.2064	Raw	-0.0168693	0.0243127	-0.693848	0.488652
genus Oscillospira id.2064	Outlier-corrected						0.21
genus Oxalobacter id.2978	Raw	0.0332003	0.0368076	0.901996	0.368244
genus Oxalobacter id.2978	Outlier-corrected						0.144
genus Parabacteroides id.954	Raw	0.0174307	0.0178452	0.976774	0.329957
genus Parabacteroides id.954	Outlier-corrected						0.555
genus Paraprevotella id.962	Raw	-0.0398334	0.0291459	-1.36669	0.173391
genus Paraprevotella id.962	Outlier-corrected						0.212
genus Parasutterella id.2892	Raw	-0.0225928	0.0236286	-0.956163	0.340245
genus Parasutterella id.2892	Outlier-corrected						0.111
genus Peptococcus id.2037	Raw	-0.00642548	0.0319357	-0.201201	0.840765
genus Peptococcus id.2037	Outlier-corrected						0.414
genus Phascolarctobacterium id.2168	Raw	0.00752044	0.0225801	0.333056	0.739471
genus Phascolarctobacterium id.2168	Outlier-corrected						0.497
genus Prevotella7 id.11182	Raw	-0.0403246	0.0445245	-0.905672	0.366307
genus Prevotella7 id.11182	Outlier-corrected	-0.0328295	0.0434077	-0.756308	0.450448	rs10939103	0.021
genus Prevotella9 id.11183	Raw	0.017305	0.0239708	0.72192	0.47126
genus Prevotella9 id.11183	Outlier-corrected						0.347
genus Rikenellaceae RC9 gut group id.11191	Raw	-0.00162561	0.0413386	-0.0393243	0.968675
genus Rikenellaceae RC9 gut group id.11191	Outlier-corrected						0.473
genus Romboutsia id.11347	Raw	0.0178475	0.0208012	0.858007	0.391999
genus Romboutsia id.11347	Outlier-corrected						0.196
genus Roseburia id.2012	Raw	0.0319522	0.0175675	1.81882	0.0705555
genus Roseburia id.2012	Outlier-corrected						0.564
genus Ruminiclostridium5 id.11355	Raw	0.00975984	0.0174405	0.559606	0.576425
genus Ruminiclostridium5 id.11355	Outlier-corrected						0.716
genus Ruminiclostridium6 id.11356	Raw	0.00207117	0.0218308	0.0948741	0.924518
genus Ruminiclostridium6 id.11356	Outlier-corrected						0.114
genus Ruminiclostridium9 id.11357	Raw	6.0808e-05	0.0200104	0.00303882	0.997579
genus Ruminiclostridium9 id.11357	Outlier-corrected						0.059
genus Ruminococcaceae NK4A214 group id.11358	Raw	0.00523667	0.0192647	0.271827	0.786058
genus Ruminococcaceae NK4A214 group id.11358	Outlier-corrected						0.471
genus Ruminococcaceae UCG002 id.11360	Raw	0.0204658	0.0189518	1.07988	0.2816
genus Ruminococcaceae UCG002 id.11360	Outlier-corrected						0.212
genus Ruminococcaceae UCG003 id.11361	Raw	0.00505691	0.0197727	0.255752	0.798427
genus Ruminococcaceae UCG003 id.11361	Outlier-corrected						0.495
genus Ruminococcaceae UCG004 id.11362	Raw	0.0496083	0.0236742	2.09546	0.0374984
genus Ruminococcaceae UCG004 id.11362	Outlier-corrected						0.678
genus Ruminococcaceae UCG005 id.11363	Raw	0.0284849	0.0187372	1.52023	0.13016
genus Ruminococcaceae UCG005 id.11363	Outlier-corrected						0.486
genus Ruminococcaceae UCG009 id.11366	Raw	0.0240894	0.0267072	0.901983	0.368245
genus Ruminococcaceae UCG009 id.11366	Outlier-corrected						0.646
genus Ruminococcaceae UCG010 id.11367	Raw	0.00533084	0.0215621	0.247232	0.805004
genus Ruminococcaceae UCG010 id.11367	Outlier-corrected						0.264
genus Ruminococcaceae UCG011 id.11368	Raw	-0.0258765	0.039881	-0.648842	0.517258
genus Ruminococcaceae UCG011 id.11368	Outlier-corrected						0.395
genus Ruminococcaceae UCG013 id.11370	Raw	0.0303797	0.0181835	1.67073	0.0964667
genus Ruminococcaceae UCG013 id.11370	Outlier-corrected						0.543
genus Ruminococcaceae UCG014 id.11371	Raw	-0.0166184	0.0180954	-0.918375	0.359618
genus Ruminococcaceae UCG014 id.11371	Outlier-corrected						0.946
genus Ruminococcus1 id.11373	Raw	0.0437643	0.0188259	2.32469	0.0211742
genus Ruminococcus1 id.11373	Outlier-corrected						0.331
genus Ruminococcus2 id.11374	Raw	0.00896028	0.0190917	0.46933	0.639387
genus Ruminococcus2 id.11374	Outlier-corrected						0.505
genus Ruminococcus gauvreauii group id.11342	Raw	0.00199142	0.0187775	0.106054	0.915655
genus Ruminococcus gauvreauii group id.11342	Outlier-corrected						0.947
genus Ruminococcus gnavus group id.14376	Raw	-0.0135807	0.0287358	-0.472605	0.637058
genus Ruminococcus gnavus group id.14376	Outlier-corrected						0.737
genus Ruminococcus torques group id.14377	Raw	0.0114758	0.0184864	0.620769	0.535516
genus Ruminococcus torques group id.14377	Outlier-corrected						0.229
genus Sellimonas id.14369	Raw	-0.00131195	0.0398291	-0.0329396	0.973759
genus Sellimonas id.14369	Outlier-corrected						0.866
genus Senegalimassilia id.11160	Raw	0.0123213	0.0295898	0.416403	0.6776
genus Senegalimassilia id.11160	Outlier-corrected						0.228
genus Slackia id.825	Raw	0.0330765	0.0303945	1.08824	0.277913
genus Slackia id.825	Outlier-corrected						0.492
genus Streptococcus id.1853	Raw	-0.0100169	0.0187089	-0.535407	0.593011
genus Streptococcus id.1853	Outlier-corrected						0.412
genus Subdoligranulum id.2070	Raw	-0.00784546	0.0176639	-0.444153	0.657451
genus Subdoligranulum id.2070	Outlier-corrected						0.589
genus Sutterella id.2896	Raw	0.0400368	0.0211744	1.89082	0.060212
genus Sutterella id.2896	Outlier-corrected						0.296
genus Terrisporobacter id.11348	Raw	-0.031413	0.0295961	-1.06139	0.289904
genus Terrisporobacter id.11348	Outlier-corrected						0.355
genus Turicibacter id.2162	Raw	-0.0536936	0.0262579	-2.04486	0.0422932
genus Turicibacter id.2162	Outlier-corrected						0.182
genus Tyzzerella3 id.11335	Raw	-0.0556525	0.0335408	-1.65925	0.0987783
genus Tyzzerella3 id.11335	Outlier-corrected						0.257
genus Veillonella id.2198	Raw	-0.0126374	0.0258479	-0.488916	0.625484
genus Veillonella id.2198	Outlier-corrected						0.16
genus Victivallis id.2256	Raw	-0.0147981	0.0428886	-0.345035	0.730518
genus Victivallis id.2256	Outlier-corrected						0.566
order Actinomycetales id.420	Raw	0.0185432	0.02675	0.693202	0.489057
order Actinomycetales id.420	Outlier-corrected						0.523
order Bacillales id.1674	Raw	0.0556109	0.0409629	1.35759	0.176341
order Bacillales id.1674	Outlier-corrected						0.753
order Bacteroidales id.913	Raw	0.0238213	0.0180257	1.32152	0.18796
order Bacteroidales id.913	Outlier-corrected						0.31
order Bifidobacteriales id.432	Raw	-0.00250135	0.0200423	-0.124804	0.900814
order Bifidobacteriales id.432	Outlier-corrected						0.21
order Burkholderiales id.2874	Raw	0.0217558	0.0181969	1.19557	0.233393
order Burkholderiales id.2874	Outlier-corrected						0.473
order Clostridiales id.1863	Raw	-0.00657397	0.0175212	-0.3752	0.707941
order Clostridiales id.1863	Outlier-corrected						0.506
order Coriobacteriales id.810	Raw	0.0161277	0.0185029	0.871631	0.38454
order Coriobacteriales id.810	Outlier-corrected						0.211
order Desulfovibrionales id.3156	Raw	-0.0191824	0.0204906	-0.936157	0.350413
order Desulfovibrionales id.3156	Outlier-corrected						0.122
order Enterobacteriales id.3468	Raw	0.0210843	0.0201644	1.04562	0.297099
order Enterobacteriales id.3468	Outlier-corrected						0.548
order Erysipelotrichales id.2148	Raw	-0.0070373	0.0197047	-0.357139	0.721395
order Erysipelotrichales id.2148	Outlier-corrected					NA	0.01
order Gastranaerophilales id.1591	Raw	-0.0318675	0.0305862	-1.04189	0.298836
order Gastranaerophilales id.1591	Outlier-corrected						0.616
order Lactobacillales id.1800	Raw	-0.0121385	0.0188567	-0.643727	0.52055
order Lactobacillales id.1800	Outlier-corrected						0.169
order Methanobacteriales id.120	Raw	-0.00646204	0.0355592	-0.181726	0.855999
order Methanobacteriales id.120	Outlier-corrected						0.959
order Mollicutes RF9 id.11579	Raw	0.024418	0.0240773	1.01415	0.311843
order Mollicutes RF9 id.11579	Outlier-corrected						0.252
order NB1n id.3953	Raw	-0.00642758	0.0343472	-0.187135	0.851762
order NB1n id.3953	Outlier-corrected						0.25
order Pasteurellales id.3688	Raw	-0.0118633	0.024445	-0.485305	0.628037
order Pasteurellales id.3688	Outlier-corrected						0.525
order Rhodospirillales id.2667	Raw	-0.00940998	0.0268228	-0.35082	0.726124
order Rhodospirillales id.2667	Outlier-corrected						0.184
order Selenomonadales id.2165	Raw	0.00952449	0.0162746	0.585236	0.559102
order Selenomonadales id.2165	Outlier-corrected						0.934
order Verrucomicrobiales id.4030	Raw	0.0275851	0.0209159	1.31886	0.188856
order Verrucomicrobiales id.4030	Outlier-corrected						0.755
order Victivallales id.2254	Raw	-0.012531	0.037507	-0.334096	0.738689
order Victivallales id.2254	Outlier-corrected					NA	0.039
phylum Actinobacteria id.400	Raw	0.0100114	0.0192073	0.521229	0.602831
phylum Actinobacteria id.400	Outlier-corrected	0.0398637	0.0206345	1.9319	0.0549085	rs34872471	0.024
phylum Bacteroidetes id.905	Raw	0.0236882	0.0180785	1.3103	0.19172
phylum Bacteroidetes id.905	Outlier-corrected						0.284
phylum Cyanobacteria id.1500	Raw	-0.0282187	0.0276137	-1.02191	0.308165
phylum Cyanobacteria id.1500	Outlier-corrected						0.63
phylum Euryarchaeota id.55	Raw	-0.00270426	0.0347165	-0.0778956	0.937996
phylum Euryarchaeota id.55	Outlier-corrected						0.948
phylum Firmicutes id.1672	Raw	-0.00917813	0.0174982	-0.524517	0.600547
phylum Firmicutes id.1672	Outlier-corrected						0.513
phylum Lentisphaerae id.2238	Raw	-0.0106071	0.0372383	-0.284843	0.776086
phylum Lentisphaerae id.2238	Outlier-corrected						0.067
phylum Proteobacteria id.2375	Raw	0.0150227	0.0180498	0.832292	0.406317
phylum Proteobacteria id.2375	Outlier-corrected						0.303
phylum Tenericutes id.3919	Raw	-0.00276972	0.0224258	-0.123506	0.901841
phylum Tenericutes id.3919	Outlier-corrected						0.438
phylum Verrucomicrobia id.3982	Raw	0.0188604	0.0200948	0.938573	0.349181
phylum Verrucomicrobia id.3982	Outlier-corrected						0.849

## Sheet: pleiotropy
Supplementary Table S10.Directional horizontal pleiotropy assessed by intercept term in Reverse MR Egger regression of the association between gut microbiota and outcomes.
outcome	exposure	egger_intercept	se	pval
class Actinobacteria id.419	T2DM	0.00260006	0.00195858	0.185981
class Alphaproteobacteria id.2379	T2DM	-0.00091684	0.00252032	0.716443
class Bacilli id.1673	T2DM	0.00331437	0.00187031	0.0780335
class Bacteroidia id.912	T2DM	-0.0027307	0.00180126	0.131236
class Betaproteobacteria id.2867	T2DM	-0.00051709	0.00183808	0.778781
class Clostridia id.1859	T2DM	-0.000579855	0.00175908	0.74205
class Coriobacteriia id.809	T2DM	0.00209943	0.00185482	0.259159
class Deltaproteobacteria id.3087	T2DM	0.00123304	0.00206396	0.550964
class Erysipelotrichia id.2147	T2DM	-0.000656925	0.00198086	0.740541
class Gammaproteobacteria id.3303	T2DM	-0.000236531	0.00194409	0.903296
class Lentisphaeria id.2250	T2DM	-0.00797108	0.0037166	0.0333011
class Melainabacteria id.1589	T2DM	-0.00205365	0.00309985	0.508489
class Methanobacteria id.119	T2DM	-0.0033331	0.00391001	0.395083
class Mollicutes id.3920	T2DM	-0.0012568	0.00225126	0.577347
class Negativicutes id.2164	T2DM	0.00110979	0.00176706	0.530756
class Verrucomicrobiae id.4029	T2DM	0.000923672	0.00218065	0.672372
family Acidaminococcaceae id.2166	T2DM	-0.00241222	0.00212885	0.258649
family Actinomycetaceae id.421	T2DM	-0.00210463	0.00269718	0.436218
family Alcaligenaceae id.2875	T2DM	-0.000484204	0.00186707	0.795664
family Bacteroidaceae id.917	T2DM	-0.000392715	0.00176556	0.824225
family Bacteroidales S24 7group id.11173	T2DM	-0.00216285	0.00298701	0.469938
family Bifidobacteriaceae id.433	T2DM	0.00360692	0.00199826	0.072705
family Christensenellaceae id.1866	T2DM	0.000338161	0.00492294	0.945562
family Clostridiaceae1 id.1869	T2DM	0.00247321	0.00205204	0.229657
family Clostridiales vadin BB60 group id.11286	T2DM	-0.00347903	0.00256465	0.176602
family Coriobacteriaceae id.811	T2DM	0.00209943	0.00185482	0.259159
family Defluviitaleaceae id.1924	T2DM	-0.00063739	0.00261951	0.808027
family Desulfovibrionaceae id.3169	T2DM	0.00127059	0.00205586	0.537319
family Enterobacteriaceae id.3469	T2DM	0.00288104	0.00204616	0.16081
family Erysipelotrichaceae id.2149	T2DM	-0.000656925	0.00198086	0.740541
family Family XI id.1936	T2DM	-0.00365615	0.0043024	0.396711
family Family XIII id.1957	T2DM	0.0041601	0.00183837	0.0248086
family Lachnospiraceae id.1987	T2DM	0.000186877	0.0018956	0.921576
family Lactobacillaceae id.1836	T2DM	0.0054664	0.00284227	0.0560095
family Methanobacteriaceae id.121	T2DM	-0.00333504	0.00391001	0.394809
family Oxalobacteraceae id.2966	T2DM	-0.00611769	0.00356758	0.0880837
family Pasteurellaceae id.3689	T2DM	-0.00443997	0.00245842	0.072557
family Peptococcaceae id.2024	T2DM	-0.0025728	0.00233837	0.272665
family Peptostreptococcaceae id.2042	T2DM	0.00256794	0.00196108	0.192013
family Porphyromonadaceae id.943	T2DM	-0.000463327	0.00177407	0.794256
family Prevotellaceae id.960	T2DM	0.000252693	0.00202416	0.900788
family Rhodospirillaceae id.2717	T2DM	0.000525787	0.00271264	0.846525
family Rikenellaceae id.967	T2DM	0.000480779	0.00191985	0.802538
family Ruminococcaceae id.2050	T2DM	-0.00116617	0.00179942	0.517743
family Streptococcaceae id.1850	T2DM	0.00122712	0.00185926	0.510077
family Veillonellaceae id.2172	T2DM	0.00247135	0.00193778	0.203793
family Verrucomicrobiaceae id.4036	T2DM	0.000909296	0.00218065	0.677179
family Victivallaceae id.2255	T2DM	-0.00746375	0.00418997	0.076525
genus Actinomyces id.423	T2DM	-0.00134173	0.00274063	0.625025
genus Adlercreutzia id.812	T2DM	-0.00444867	0.00260391	0.0892473
genus Akkermansia id.4037	T2DM	0.000914551	0.00218074	0.675433
genus Alistipes id.968	T2DM	0.000647867	0.0019253	0.736876
genus Allisonella id.2174	T2DM	0.00271324	0.00435204	0.533917
genus Alloprevotella id.961	T2DM	-0.00695751	0.00489863	0.157916
genus Anaerofilum id.2053	T2DM	-0.00331331	0.00354662	0.351431
genus Anaerostipes id.1991	T2DM	-0.000530451	0.00187289	0.777322
genus Anaerotruncus id.2054	T2DM	0.000538659	0.00187301	0.773984
genus Bacteroides id.918	T2DM	-0.000392715	0.00176556	0.824225
genus Barnesiella id.944	T2DM	0.00216503	0.00199423	0.279065
genus Bifidobacterium id.436	T2DM	0.00396383	0.00200005	0.048983
genus Bilophila id.3170	T2DM	-0.000674464	0.00211921	0.750647
genus Blautia id.1992	T2DM	0.000444456	0.0165486	0.979102
genus Butyricicoccus id.2055	T2DM	-0.000233218	0.00181827	0.89808
genus Butyricimonas id.945	T2DM	0.00454846	0.00235438	0.0549144
genus Butyrivibrio id.1993	T2DM	-0.000740809	0.00407178	0.855836
genus Candidatus Soleaferrea id.11350	T2DM	-0.002271	0.0031778	0.475745
genus Catenibacterium id.2153	T2DM	0.00312526	0.00434382	0.47294
genus Christensenellaceae R 7group id.11283	T2DM	-0.00161518	0.00186252	0.386961
genus Clostridium innocuum group id.14397	T2DM	-0.00503997	0.00368288	0.172847
genus Clostridium sensustricto1 id.1873	T2DM	0.00264476	0.00207745	0.204595
genus Collinsella id.815	T2DM	0.00125209	0.00198469	0.528903
genus Coprobacter id.949	T2DM	-0.00145944	0.00288539	0.613605
genus Coprococcus1 id.11301	T2DM	-0.00129488	0.00183992	0.482465
genus Coprococcus2 id.11302	T2DM	-0.000735707	0.00236702	0.756295
genus Coprococcus3 id.11303	T2DM	0.00462801	0.00189182	0.0153719
genus Defluviitaleaceae UCG011 id.11287	T2DM	-0.000635784	0.00262278	0.808735
genus Desulfovibrio id.3173	T2DM	0.000916219	0.00247032	0.711148
genus Dialister id.2183	T2DM	0.0014439	0.00217639	0.507883
genus Dorea id.1997	T2DM	0.00106267	0.0019315	0.582865
genus Eggerthella id.819	T2DM	0.00245658	0.00355589	0.490541
genus Eisenbergiella id.11304	T2DM	-0.00151641	0.00324153	0.640482
genus Enterorhabdus id.820	T2DM	0.00652638	0.00277243	0.0196317
genus Erysipelatoclostridium id.11381	T2DM	-0.000816248	0.00243238	0.737575
genus Erysipelotrichaceae UCG003 id.11384	T2DM	-0.0120076	0.00914918	0.209106
genus Escherichia Shigella id.3504	T2DM	0.00190503	0.00223122	0.394328
genus Eubacterium brachy group id.11296	T2DM	2.77258e-05	0.00375575	0.994118
genus Eubacterium coprostanoligenes group id.11375	T2DM	0.000457793	0.00180607	0.800184
genus Eubacterium eligens group id.14372	T2DM	-0.00333227	0.00195919	0.0906628
genus Eubacterium fissicatena group id.14373	T2DM	-0.00400009	0.00399866	0.318473
genus Eubacterium hallii group id.11338	T2DM	0.00143282	0.0020909	0.494038
genus Eubacterium nodatum group id.11297	T2DM	0.00179617	0.00421485	0.670502
genus Eubacterium oxidoreducens group id.11339	T2DM	0.00168407	0.0032645	0.606569
genus Eubacterium rectale group id.14374	T2DM	0.00453253	0.00181072	0.0131796
genus Eubacterium ruminantium group id.11340	T2DM	0.00276012	0.00295249	0.351101
genus Eubacterium ventriosum group id.11341	T2DM	0.00164043	0.00192453	0.395112
genus Eubacterium xylanophilum group id.14375	T2DM	-0.00222056	0.0020585	0.28213
genus Faecalibacterium id.2057	T2DM	-0.000681317	0.00178411	0.702991
genus Family XIII AD3011 group id.11293	T2DM	-0.00113822	0.00199521	0.569055
genus Family XIII UCG001 id.11294	T2DM	0.00633621	0.0021501	0.00362714
genus Flavonifractor id.2059	T2DM	-0.00186041	0.00233677	0.426978
genus Fusicatenibacter id.11305	T2DM	0.0013071	0.00200072	0.514369
genus Gordonibacter id.821	T2DM	-0.00117267	0.00405499	0.772766
genus Haemophilus id.3698	T2DM	-0.00459304	0.00251357	0.0692834
genus Holdemanella id.11393	T2DM	0.00252052	0.00273832	0.358542
genus Holdemania id.2157	T2DM	-0.00271264	0.00261083	0.300178
genus Howardella id.2000	T2DM	-0.00182538	0.00387127	0.637833
genus Hungatella id.11306	T2DM	-0.000928116	0.00369447	0.801931
genus Intestinibacter id.11345	T2DM	0.00312877	0.00214281	0.14597
genus Intestinimonas id.2062	T2DM	-0.000684025	0.00216491	0.752393
genus Lachnoclostridium id.11308	T2DM	0.00270722	0.00181139	0.136742
genus Lachnospiraceae FCS020 group id.11314	T2DM	-4.92069e-05	0.00202398	0.98063
genus Lachnospiraceae NC2004 group id.11316	T2DM	-0.00447559	0.00301064	0.138854
genus Lachnospiraceae ND3007 group id.11317	T2DM	-8.05865e-05	0.00210244	0.969466
genus Lachnospiraceae NK4A136 group id.11319	T2DM	-0.00162219	0.00181396	0.372342
genus Lachnospiraceae UCG001 id.11321	T2DM	0.000457997	0.00249589	0.854608
genus Lachnospiraceae UCG004 id.11324	T2DM	-0.00203697	0.00198184	0.305384
genus Lachnospiraceae UCG008 id.11328	T2DM	0.000102215	0.00295311	0.972426
genus Lachnospiraceae UCG010 id.11330	T2DM	-0.000864688	0.00207088	0.676769
genus Lachnospira id.2004	T2DM	0.00393857	0.0128896	0.765175
genus Lactobacillus id.1837	T2DM	0.00650957	0.00286298	0.0241517
genus Lactococcus id.1851	T2DM	0.00112673	0.00396832	0.776785
genus Marvinbryantia id.2005	T2DM	-0.00138736	0.00224175	0.53677
genus Methanobrevibacter id.123	T2DM	-0.00241286	0.00396831	0.543925
genus Odoribacter id.952	T2DM	-0.000676797	0.00196157	0.730467
genus Olsenella id.822	T2DM	0.00105422	0.00402228	0.793546
genus Oscillibacter id.2063	T2DM	0.000826233	0.00279755	0.768068
genus Oscillospira id.2064	T2DM	-0.00608574	0.00240076	0.0120847
genus Oxalobacter id.2978	T2DM	-0.00656873	0.00366489	0.07474
genus Parabacteroides id.954	T2DM	-0.00099484	0.00181099	0.583441
genus Paraprevotella id.962	T2DM	0.0049968	0.00290467	0.0870751
genus Parasutterella id.2892	T2DM	0.000419513	0.00237434	0.859951
genus Peptococcus id.2037	T2DM	-0.000119985	0.00320847	0.97021
genus Phascolarctobacterium id.2168	T2DM	-0.00345776	0.0022606	0.127849
genus Prevotella7 id.11182	T2DM	-0.002844	0.00445915	0.524416
genus Prevotella9 id.11183	T2DM	-0.00115238	0.00240647	0.632604
genus Rikenellaceae RC9 gut group id.11191	T2DM	-0.00317376	0.00413927	0.444232
genus Romboutsia id.11347	T2DM	0.00168092	0.00208711	0.42164
genus Roseburia id.2012	T2DM	0.00167304	0.00178252	0.349175
genus Ruminiclostridium5 id.11355	T2DM	0.00181516	0.00180427	0.31572
genus Ruminiclostridium6 id.11356	T2DM	0.000168641	0.00219393	0.938814
genus Ruminiclostridium9 id.11357	T2DM	-0.00221032	0.00200543	0.271828
genus Ruminococcaceae NK4A214 group id.11358	T2DM	-0.00156443	0.00193333	0.419452
genus Ruminococcaceae UCG002 id.11360	T2DM	-1.57559e-06	0.00190561	0.999341
genus Ruminococcaceae UCG003 id.11361	T2DM	-0.00177219	0.00198431	0.372968
genus Ruminococcaceae UCG004 id.11362	T2DM	0.00450503	0.0024386	0.0663065
genus Ruminococcaceae UCG005 id.11363	T2DM	-1.51387e-05	0.00188444	0.993599
genus Ruminococcaceae UCG009 id.11366	T2DM	0.00207901	0.00274525	0.449837
genus Ruminococcaceae UCG010 id.11367	T2DM	-0.00362069	0.00215026	0.0939181
genus Ruminococcaceae UCG011 id.11368	T2DM	0.00426146	0.00399357	0.287357
genus Ruminococcaceae UCG013 id.11370	T2DM	0.000527741	0.00183795	0.774332
genus Ruminococcaceae UCG014 id.11371	T2DM	-0.000149487	0.00198232	0.93997
genus Ruminococcus1 id.11373	T2DM	-0.000409391	0.00189251	0.828976
genus Ruminococcus2 id.11374	T2DM	-0.0020424	0.00192188	0.289306
genus Ruminococcus gauvreauii group id.11342	T2DM	0.00107023	0.00205582	0.603279
genus Ruminococcus gnavus group id.14376	T2DM	0.00112203	0.00298217	0.707171
genus Ruminococcus torques group id.14377	T2DM	0.00267769	0.00184811	0.149073
genus Sellimonas id.14369	T2DM	-0.00610894	0.00422161	0.149608
genus Senegalimassilia id.11160	T2DM	-0.000101861	0.00297602	0.972733
genus Slackia id.825	T2DM	-0.00135813	0.00305646	0.657317
genus Streptococcus id.1853	T2DM	0.00178151	0.00187631	0.343624
genus Subdoligranulum id.2070	T2DM	0.00071581	0.00179567	0.690627
genus Sutterella id.2896	T2DM	-0.000897787	0.00212802	0.673599
genus Terrisporobacter id.11348	T2DM	-0.000246366	0.002971	0.934003
genus Turicibacter id.2162	T2DM	-0.00186062	0.00263595	0.481171
genus Tyzzerella3 id.11335	T2DM	-0.000534514	0.00336424	0.873939
genus Veillonella id.2198	T2DM	-0.00497645	0.00257109	0.0544654
genus Victivallis id.2256	T2DM	-0.00398166	0.00423953	0.349058
order Actinomycetales id.420	T2DM	-0.00215034	0.002697	0.426305
order Bacillales id.1674	T2DM	0.00705351	0.00421548	0.0960765
order Bacteroidales id.913	T2DM	-0.00272976	0.0018013	0.131378
order Bifidobacteriales id.432	T2DM	0.00360692	0.00199826	0.072705
order Burkholderiales id.2874	T2DM	-0.000462981	0.00182943	0.800493
order Clostridiales id.1863	T2DM	-0.000582325	0.00176122	0.741294
order Coriobacteriales id.810	T2DM	0.00209943	0.00185482	0.259159
order Desulfovibrionales id.3156	T2DM	0.00123482	0.0020584	0.549316
order Enterobacteriales id.3468	T2DM	0.00288104	0.00204616	0.16081
order Erysipelotrichales id.2148	T2DM	-0.000656925	0.00198086	0.740541
order Gastranaerophilales id.1591	T2DM	-0.00195142	0.00310222	0.530112
order Lactobacillales id.1800	T2DM	0.00295624	0.00188313	0.118167
order Methanobacteriales id.120	T2DM	-0.0033331	0.00391001	0.395083
order Mollicutes RF9 id.11579	T2DM	-0.00177422	0.00241517	0.463516
order NB1n id.3953	T2DM	0.00192728	0.00344774	0.576851
order Pasteurellales id.3688	T2DM	-0.00443997	0.00245842	0.072557
order Rhodospirillales id.2667	T2DM	0.000679403	0.00269392	0.80117
order Selenomonadales id.2165	T2DM	0.00110979	0.00176706	0.530756
order Verrucomicrobiales id.4030	T2DM	0.000923672	0.00218065	0.672372
order Victivallales id.2254	T2DM	-0.00797108	0.0037166	0.0333011
phylum Actinobacteria id.400	T2DM	0.00396197	0.00190983	0.0394234
phylum Bacteroidetes id.905	T2DM	-0.00284358	0.00180569	0.117023
phylum Cyanobacteria id.1500	T2DM	-0.00290418	0.0028133	0.303292
phylum Euryarchaeota id.55	T2DM	-0.0026682	0.00382737	0.486607
phylum Firmicutes id.1672	T2DM	0.00097552	0.00175908	0.579867
phylum Lentisphaerae id.2238	T2DM	-0.00775767	0.00369192	0.036995
phylum Proteobacteria id.2375	T2DM	0.000650701	0.00181428	0.720265
phylum Tenericutes id.3919	T2DM	-0.0012568	0.00225126	0.577347
phylum Verrucomicrobia id.3982	T2DM	0.000198444	0.00213512	0.926051

## Sheet: heterogeneity
Supplementary Table S11.The heterogeneity of gut microbiota instrumental variables.
outcome	exposure	method	Q	Q_df	Q_pval
class Actinobacteria id.419	T2DM	MR Egger	203.095	184	0.159286
class Actinobacteria id.419	T2DM	Inverse variance weighted	205.041	185	0.14898
class Alphaproteobacteria id.2379	T2DM	MR Egger	197.559	183	0.218779
class Alphaproteobacteria id.2379	T2DM	Inverse variance weighted	197.701	184	0.232149
class Bacilli id.1673	T2DM	MR Egger	197.19	184	0.239987
class Bacilli id.1673	T2DM	Inverse variance weighted	200.555	185	0.205684
class Bacteroidia id.912	T2DM	MR Egger	192.878	184	0.312009
class Bacteroidia id.912	T2DM	Inverse variance weighted	195.287	185	0.287845
class Betaproteobacteria id.2867	T2DM	MR Egger	187.833	184	0.407817
class Betaproteobacteria id.2867	T2DM	Inverse variance weighted	187.914	185	0.426481
class Clostridia id.1859	T2DM	MR Egger	183.652	184	0.493374
class Clostridia id.1859	T2DM	Inverse variance weighted	183.761	185	0.511924
class Coriobacteriia id.809	T2DM	MR Egger	197.649	184	0.232944
class Coriobacteriia id.809	T2DM	Inverse variance weighted	199.025	185	0.227853
class Deltaproteobacteria id.3087	T2DM	MR Egger	209.739	184	0.0937191
class Deltaproteobacteria id.3087	T2DM	Inverse variance weighted	210.146	185	0.099114
class Erysipelotrichia id.2147	T2DM	MR Egger	231.79	184	0.00971057
class Erysipelotrichia id.2147	T2DM	Inverse variance weighted	231.928	185	0.0109126
class Gammaproteobacteria id.3303	T2DM	MR Egger	196.11	184	0.257042
class Gammaproteobacteria id.3303	T2DM	Inverse variance weighted	196.125	185	0.273696
class Lentisphaeria id.2250	T2DM	MR Egger	210.459	182	0.0728591
class Lentisphaeria id.2250	T2DM	Inverse variance weighted	215.778	183	0.0489705
class Melainabacteria id.1589	T2DM	MR Egger	179.176	182	0.545307
class Melainabacteria id.1589	T2DM	Inverse variance weighted	179.615	183	0.556916
class Methanobacteria id.119	T2DM	MR Egger	150.193	182	0.959075
class Methanobacteria id.119	T2DM	Inverse variance weighted	150.92	183	0.960017
class Mollicutes id.3920	T2DM	MR Egger	186.801	183	0.40823
class Mollicutes id.3920	T2DM	Inverse variance weighted	187.119	184	0.422157
class Negativicutes id.2164	T2DM	MR Egger	157.399	184	0.92286
class Negativicutes id.2164	T2DM	Inverse variance weighted	157.793	185	0.927202
class Verrucomicrobiae id.4029	T2DM	MR Egger	170.075	183	0.74445
class Verrucomicrobiae id.4029	T2DM	Inverse variance weighted	170.254	184	0.758103
family Acidaminococcaceae id.2166	T2DM	MR Egger	167.569	183	0.78679
family Acidaminococcaceae id.2166	T2DM	Inverse variance weighted	168.853	184	0.781525
family Actinomycetaceae id.421	T2DM	MR Egger	181.34	183	0.520796
family Actinomycetaceae id.421	T2DM	Inverse variance weighted	181.949	184	0.52891
family Alcaligenaceae id.2875	T2DM	MR Egger	189.932	184	0.366692
family Alcaligenaceae id.2875	T2DM	Inverse variance weighted	190.001	185	0.385033
family Bacteroidaceae id.917	T2DM	MR Egger	184.975	184	0.465933
family Bacteroidaceae id.917	T2DM	Inverse variance weighted	185.025	185	0.485654
family Bacteroidales S24 7group id.11173	T2DM	MR Egger	228.496	183	0.012557
family Bacteroidales S24 7group id.11173	T2DM	Inverse variance weighted	229.151	184	0.0132496
family Bifidobacteriaceae id.433	T2DM	MR Egger	193.317	184	0.304202
family Bifidobacteriaceae id.433	T2DM	Inverse variance weighted	196.74	185	0.263566
family Christensenellaceae id.1866	T2DM	MR Egger	41.9921	42	0.471316
family Christensenellaceae id.1866	T2DM	Inverse variance weighted	41.9968	43	0.514725
family Clostridiaceae1 id.1869	T2DM	MR Egger	194.685	184	0.280566
family Clostridiaceae1 id.1869	T2DM	Inverse variance weighted	196.222	185	0.27209
family Clostridiales vadin BB60 group id.11286	T2DM	MR Egger	223.851	183	0.0212486
family Clostridiales vadin BB60 group id.11286	T2DM	Inverse variance weighted	226.102	184	0.0187273
family Coriobacteriaceae id.811	T2DM	MR Egger	197.649	184	0.232944
family Coriobacteriaceae id.811	T2DM	Inverse variance weighted	199.025	185	0.227853
family Defluviitaleaceae id.1924	T2DM	MR Egger	143.917	183	0.985154
family Defluviitaleaceae id.1924	T2DM	Inverse variance weighted	143.976	184	0.986957
family Desulfovibrionaceae id.3169	T2DM	MR Egger	207.745	184	0.110731
family Desulfovibrionaceae id.3169	T2DM	Inverse variance weighted	208.177	185	0.116575
family Enterobacteriaceae id.3469	T2DM	MR Egger	178.802	184	0.594341
family Enterobacteriaceae id.3469	T2DM	Inverse variance weighted	180.784	185	0.573823
family Erysipelotrichaceae id.2149	T2DM	MR Egger	231.79	184	0.00971057
family Erysipelotrichaceae id.2149	T2DM	Inverse variance weighted	231.928	185	0.0109126
family Family XI id.1936	T2DM	MR Egger	137.06	160	0.905181
family Family XI id.1936	T2DM	Inverse variance weighted	137.782	161	0.907298
family Family XIII id.1957	T2DM	MR Egger	145.246	184	0.984107
family Family XIII id.1957	T2DM	Inverse variance weighted	150.367	185	0.970738
family Lachnospiraceae id.1987	T2DM	MR Egger	213.683	184	0.0660984
family Lachnospiraceae id.1987	T2DM	Inverse variance weighted	213.694	185	0.0728114
family Lactobacillaceae id.1836	T2DM	MR Egger	172.262	182	0.686052
family Lactobacillaceae id.1836	T2DM	Inverse variance weighted	175.961	183	0.632239
family Methanobacteriaceae id.121	T2DM	MR Egger	150.175	182	0.959168
family Methanobacteriaceae id.121	T2DM	Inverse variance weighted	150.903	183	0.960104
family Oxalobacteraceae id.2966	T2DM	MR Egger	211.822	182	0.0643106
family Oxalobacteraceae id.2966	T2DM	Inverse variance weighted	215.245	183	0.051561
family Pasteurellaceae id.3689	T2DM	MR Egger	179.594	183	0.557342
family Pasteurellaceae id.3689	T2DM	Inverse variance weighted	182.856	184	0.509967
family Peptococcaceae id.2024	T2DM	MR Egger	190.012	183	0.345789
family Peptococcaceae id.2024	T2DM	Inverse variance weighted	191.269	184	0.341374
family Peptostreptococcaceae id.2042	T2DM	MR Egger	200.553	184	0.191392
family Peptostreptococcaceae id.2042	T2DM	Inverse variance weighted	202.422	185	0.180584
family Porphyromonadaceae id.943	T2DM	MR Egger	177.294	184	0.625158
family Porphyromonadaceae id.943	T2DM	Inverse variance weighted	177.362	185	0.643523
family Prevotellaceae id.960	T2DM	MR Egger	196.943	184	0.243817
family Prevotellaceae id.960	T2DM	Inverse variance weighted	196.96	185	0.260002
family Rhodospirillaceae id.2717	T2DM	MR Egger	204.022	183	0.137002
family Rhodospirillaceae id.2717	T2DM	Inverse variance weighted	204.063	184	0.148111
family Rikenellaceae id.967	T2DM	MR Egger	211.556	184	0.0800442
family Rikenellaceae id.967	T2DM	Inverse variance weighted	211.628	185	0.0873501
family Ruminococcaceae id.2050	T2DM	MR Egger	192.48	184	0.319162
family Ruminococcaceae id.2050	T2DM	Inverse variance weighted	192.919	185	0.329788
family Streptococcaceae id.1850	T2DM	MR Egger	186.713	184	0.430369
family Streptococcaceae id.1850	T2DM	Inverse variance weighted	187.155	185	0.441876
family Veillonellaceae id.2172	T2DM	MR Egger	194.237	184	0.2882
family Veillonellaceae id.2172	T2DM	Inverse variance weighted	195.954	185	0.276557
family Verrucomicrobiaceae id.4036	T2DM	MR Egger	170.019	183	0.74544
family Verrucomicrobiaceae id.4036	T2DM	Inverse variance weighted	170.193	184	0.75916
family Victivallaceae id.2255	T2DM	MR Egger	222.025	182	0.0229882
family Victivallaceae id.2255	T2DM	Inverse variance weighted	225.897	183	0.0169232
genus Actinomyces id.423	T2DM	MR Egger	169.479	183	0.75487
genus Actinomyces id.423	T2DM	Inverse variance weighted	169.718	184	0.767206
genus Adlercreutzia id.812	T2DM	MR Egger	163.522	183	0.846489
genus Adlercreutzia id.812	T2DM	Inverse variance weighted	166.441	184	0.818888
genus Akkermansia id.4037	T2DM	MR Egger	169.871	183	0.748046
genus Akkermansia id.4037	T2DM	Inverse variance weighted	170.046	184	0.761656
genus Alistipes id.968	T2DM	MR Egger	211.449	184	0.0807999
genus Alistipes id.968	T2DM	Inverse variance weighted	211.58	185	0.0877171
genus Allisonella id.2174	T2DM	MR Egger	146.099	154	0.662754
genus Allisonella id.2174	T2DM	Inverse variance weighted	146.487	155	0.675293
genus Alloprevotella id.961	T2DM	MR Egger	140.771	130	0.24464
genus Alloprevotella id.961	T2DM	Inverse variance weighted	142.955	131	0.224181
genus Anaerofilum id.2053	T2DM	MR Egger	204.882	182	0.117603
genus Anaerofilum id.2053	T2DM	Inverse variance weighted	205.864	183	0.118364
genus Anaerostipes id.1991	T2DM	MR Egger	192.698	184	0.31522
genus Anaerostipes id.1991	T2DM	Inverse variance weighted	192.782	185	0.332291
genus Anaerotruncus id.2054	T2DM	MR Egger	188.75	184	0.389663
genus Anaerotruncus id.2054	T2DM	Inverse variance weighted	188.835	185	0.408032
genus Bacteroides id.918	T2DM	MR Egger	184.975	184	0.465933
genus Bacteroides id.918	T2DM	Inverse variance weighted	185.025	185	0.485654
genus Barnesiella id.944	T2DM	MR Egger	174.267	183	0.666026
genus Barnesiella id.944	T2DM	Inverse variance weighted	175.445	184	0.66208
genus Bifidobacterium id.436	T2DM	MR Egger	191.919	184	0.329368
genus Bifidobacterium id.436	T2DM	Inverse variance weighted	196.016	185	0.275525
genus Bilophila id.3170	T2DM	MR Egger	187.439	184	0.415719
genus Bilophila id.3170	T2DM	Inverse variance weighted	187.542	185	0.43401
genus Blautia id.1992	T2DM	MR Egger	16.894	10	0.0767435
genus Blautia id.1992	T2DM	Inverse variance weighted	16.8952	11	0.111015
genus Butyricicoccus id.2055	T2DM	MR Egger	172.448	184	0.719157
genus Butyricicoccus id.2055	T2DM	Inverse variance weighted	172.464	185	0.736361
genus Butyricimonas id.945	T2DM	MR Egger	192.539	183	0.29983
genus Butyricimonas id.945	T2DM	Inverse variance weighted	196.465	184	0.251348
genus Butyrivibrio id.1993	T2DM	MR Egger	185.324	181	0.397265
genus Butyrivibrio id.1993	T2DM	Inverse variance weighted	185.357	182	0.416911
genus Candidatus Soleaferrea id.11350	T2DM	MR Egger	200.193	182	0.168978
genus Candidatus Soleaferrea id.11350	T2DM	Inverse variance weighted	200.755	183	0.175093
genus Catenibacterium id.2153	T2DM	MR Egger	143.827	154	0.710469
genus Catenibacterium id.2153	T2DM	Inverse variance weighted	144.344	155	0.719571
genus Christensenellaceae R 7group id.11283	T2DM	MR Egger	170.849	184	0.747805
genus Christensenellaceae R 7group id.11283	T2DM	Inverse variance weighted	171.601	185	0.751508
genus Clostridium innocuum group id.14397	T2DM	MR Egger	175.781	182	0.615894
genus Clostridium innocuum group id.14397	T2DM	Inverse variance weighted	177.653	183	0.59766
genus Clostridium sensustricto1 id.1873	T2DM	MR Egger	197.724	184	0.231802
genus Clostridium sensustricto1 id.1873	T2DM	Inverse variance weighted	199.466	185	0.221321
genus Collinsella id.815	T2DM	MR Egger	163.408	184	0.860194
genus Collinsella id.815	T2DM	Inverse variance weighted	163.806	185	0.866914
genus Coprobacter id.949	T2DM	MR Egger	165.009	182	0.811838
genus Coprobacter id.949	T2DM	Inverse variance weighted	165.264	183	0.822172
genus Coprococcus1 id.11301	T2DM	MR Egger	178.785	184	0.594685
genus Coprococcus1 id.11301	T2DM	Inverse variance weighted	179.28	185	0.60477
genus Coprococcus2 id.11302	T2DM	MR Egger	207.889	183	0.100138
genus Coprococcus2 id.11302	T2DM	Inverse variance weighted	207.999	184	0.108444
genus Coprococcus3 id.11303	T2DM	MR Egger	163.11	184	0.863912
genus Coprococcus3 id.11303	T2DM	Inverse variance weighted	169.094	185	0.793022
genus Defluviitaleaceae UCG011 id.11287	T2DM	MR Egger	141.953	183	0.989143
genus Defluviitaleaceae UCG011 id.11287	T2DM	Inverse variance weighted	142.012	184	0.990517
genus Desulfovibrio id.3173	T2DM	MR Egger	179.554	183	0.558177
genus Desulfovibrio id.3173	T2DM	Inverse variance weighted	179.692	184	0.575946
genus Dialister id.2183	T2DM	MR Egger	177.332	183	0.604277
genus Dialister id.2183	T2DM	Inverse variance weighted	177.772	184	0.615437
genus Dorea id.1997	T2DM	MR Egger	213.129	184	0.0695249
genus Dorea id.1997	T2DM	Inverse variance weighted	213.48	185	0.0742237
genus Eggerthella id.819	T2DM	MR Egger	209.499	182	0.0794035
genus Eggerthella id.819	T2DM	Inverse variance weighted	210.049	183	0.0831636
genus Eisenbergiella id.11304	T2DM	MR Egger	189.287	182	0.340238
genus Eisenbergiella id.11304	T2DM	Inverse variance weighted	189.515	183	0.355194
genus Enterorhabdus id.820	T2DM	MR Egger	188.8	183	0.368889
genus Enterorhabdus id.820	T2DM	Inverse variance weighted	194.517	184	0.283412
genus Erysipelatoclostridium id.11381	T2DM	MR Egger	187.596	183	0.392408
genus Erysipelatoclostridium id.11381	T2DM	Inverse variance weighted	187.712	184	0.410251
genus Erysipelotrichaceae UCG003 id.11384	T2DM	MR Egger	11.329	15	0.728942
genus Erysipelotrichaceae UCG003 id.11384	T2DM	Inverse variance weighted	13.0515	16	0.668992
genus Escherichia Shigella id.3504	T2DM	MR Egger	192.545	183	0.299715
genus Escherichia Shigella id.3504	T2DM	Inverse variance weighted	193.312	184	0.304293
genus Eubacterium brachy group id.11296	T2DM	MR Egger	160.394	181	0.862512
genus Eubacterium brachy group id.11296	T2DM	Inverse variance weighted	160.395	182	0.873962
genus Eubacterium coprostanoligenes group id.11375	T2DM	MR Egger	183.334	184	0.500002
genus Eubacterium coprostanoligenes group id.11375	T2DM	Inverse variance weighted	183.398	185	0.519476
genus Eubacterium eligens group id.14372	T2DM	MR Egger	181.091	184	0.546827
genus Eubacterium eligens group id.14372	T2DM	Inverse variance weighted	183.984	185	0.50728
genus Eubacterium fissicatena group id.14373	T2DM	MR Egger	195.404	181	0.219849
genus Eubacterium fissicatena group id.14373	T2DM	Inverse variance weighted	196.485	182	0.219264
genus Eubacterium hallii group id.11338	T2DM	MR Egger	235.209	184	0.00639447
genus Eubacterium hallii group id.11338	T2DM	Inverse variance weighted	235.809	185	0.00682833
genus Eubacterium nodatum group id.11297	T2DM	MR Egger	188.093	181	0.343483
genus Eubacterium nodatum group id.11297	T2DM	Inverse variance weighted	188.282	182	0.359277
genus Eubacterium oxidoreducens group id.11339	T2DM	MR Egger	141.936	182	0.987512
genus Eubacterium oxidoreducens group id.11339	T2DM	Inverse variance weighted	142.202	183	0.988693
genus Eubacterium rectale group id.14374	T2DM	MR Egger	184.647	184	0.472727
genus Eubacterium rectale group id.14374	T2DM	Inverse variance weighted	190.934	185	0.366983
genus Eubacterium ruminantium group id.11340	T2DM	MR Egger	217.356	183	0.0419342
genus Eubacterium ruminantium group id.11340	T2DM	Inverse variance weighted	218.394	184	0.0421527
genus Eubacterium ventriosum group id.11341	T2DM	MR Egger	180.55	184	0.558113
genus Eubacterium ventriosum group id.11341	T2DM	Inverse variance weighted	181.276	185	0.563632
genus Eubacterium xylanophilum group id.14375	T2DM	MR Egger	182.847	183	0.489276
genus Eubacterium xylanophilum group id.14375	T2DM	Inverse variance weighted	184.011	184	0.485904
genus Faecalibacterium id.2057	T2DM	MR Egger	186.646	184	0.431724
genus Faecalibacterium id.2057	T2DM	Inverse variance weighted	186.794	185	0.449236
genus Family XIII AD3011 group id.11293	T2DM	MR Egger	172.405	183	0.701883
genus Family XIII AD3011 group id.11293	T2DM	Inverse variance weighted	172.731	184	0.713943
genus Family XIII UCG001 id.11294	T2DM	MR Egger	191.138	183	0.324921
genus Family XIII UCG001 id.11294	T2DM	Inverse variance weighted	200.209	184	0.196038
genus Flavonifractor id.2059	T2DM	MR Egger	190.142	183	0.343353
genus Flavonifractor id.2059	T2DM	Inverse variance weighted	190.801	184	0.350156
genus Fusicatenibacter id.11305	T2DM	MR Egger	225.847	184	0.0192641
genus Fusicatenibacter id.11305	T2DM	Inverse variance weighted	226.371	185	0.0205433
genus Gordonibacter id.821	T2DM	MR Egger	196.783	181	0.200065
genus Gordonibacter id.821	T2DM	Inverse variance weighted	196.874	182	0.213582
genus Haemophilus id.3698	T2DM	MR Egger	185.398	183	0.436596
genus Haemophilus id.3698	T2DM	Inverse variance weighted	188.781	184	0.389063
genus Holdemanella id.11393	T2DM	MR Egger	186.801	183	0.40822
genus Holdemanella id.11393	T2DM	Inverse variance weighted	187.666	184	0.411164
genus Holdemania id.2157	T2DM	MR Egger	200.938	183	0.172786
genus Holdemania id.2157	T2DM	Inverse variance weighted	202.123	184	0.171088
genus Howardella id.2000	T2DM	MR Egger	165.447	182	0.805161
genus Howardella id.2000	T2DM	Inverse variance weighted	165.669	183	0.816221
genus Hungatella id.11306	T2DM	MR Egger	183.402	181	0.436167
genus Hungatella id.11306	T2DM	Inverse variance weighted	183.466	182	0.455589
genus Intestinibacter id.11345	T2DM	MR Egger	181.988	183	0.507229
genus Intestinibacter id.11345	T2DM	Inverse variance weighted	184.12	184	0.483643
genus Intestinimonas id.2062	T2DM	MR Egger	169.781	183	0.749622
genus Intestinimonas id.2062	T2DM	Inverse variance weighted	169.88	184	0.764473
genus Lachnoclostridium id.11308	T2DM	MR Egger	190.698	184	0.3521
genus Lachnoclostridium id.11308	T2DM	Inverse variance weighted	193.013	185	0.328072
genus Lachnospiraceae FCS020 group id.11314	T2DM	MR Egger	176.156	183	0.628289
genus Lachnospiraceae FCS020 group id.11314	T2DM	Inverse variance weighted	176.157	184	0.648
genus Lachnospiraceae NC2004 group id.11316	T2DM	MR Egger	164.313	182	0.822172
genus Lachnospiraceae NC2004 group id.11316	T2DM	Inverse variance weighted	166.523	183	0.803295
genus Lachnospiraceae ND3007 group id.11317	T2DM	MR Egger	219.682	184	0.0370469
genus Lachnospiraceae ND3007 group id.11317	T2DM	Inverse variance weighted	219.683	185	0.0413265
genus Lachnospiraceae NK4A136 group id.11319	T2DM	MR Egger	144.47	184	0.985903
genus Lachnospiraceae NK4A136 group id.11319	T2DM	Inverse variance weighted	145.27	185	0.986091
genus Lachnospiraceae UCG001 id.11321	T2DM	MR Egger	205.294	183	0.123914
genus Lachnospiraceae UCG001 id.11321	T2DM	Inverse variance weighted	205.332	184	0.134326
genus Lachnospiraceae UCG004 id.11324	T2DM	MR Egger	150.871	184	0.964676
genus Lachnospiraceae UCG004 id.11324	T2DM	Inverse variance weighted	151.928	185	0.963975
genus Lachnospiraceae UCG008 id.11328	T2DM	MR Egger	195.103	182	0.240185
genus Lachnospiraceae UCG008 id.11328	T2DM	Inverse variance weighted	195.104	183	0.256577
genus Lachnospiraceae UCG010 id.11330	T2DM	MR Egger	174.187	183	0.667591
genus Lachnospiraceae UCG010 id.11330	T2DM	Inverse variance weighted	174.361	184	0.68317
genus Lachnospira id.2004	T2DM	MR Egger	22.6706	12	0.0306561
genus Lachnospira id.2004	T2DM	Inverse variance weighted	22.847	13	0.0435494
genus Lactobacillus id.1837	T2DM	MR Egger	179.181	182	0.545195
genus Lactobacillus id.1837	T2DM	Inverse variance weighted	184.351	183	0.458083
genus Lactococcus id.1851	T2DM	MR Egger	204.938	182	0.11707
genus Lactococcus id.1851	T2DM	Inverse variance weighted	205.028	183	0.126571
genus Marvinbryantia id.2005	T2DM	MR Egger	195.459	183	0.250894
genus Marvinbryantia id.2005	T2DM	Inverse variance weighted	195.868	184	0.260951
genus Methanobrevibacter id.123	T2DM	MR Egger	154.774	182	0.929181
genus Methanobrevibacter id.123	T2DM	Inverse variance weighted	155.144	183	0.933449
genus Odoribacter id.952	T2DM	MR Egger	163.436	184	0.859842
genus Odoribacter id.952	T2DM	Inverse variance weighted	163.555	185	0.869934
genus Olsenella id.822	T2DM	MR Egger	193.927	181	0.242353
genus Olsenella id.822	T2DM	Inverse variance weighted	194.001	182	0.257696
genus Oscillibacter id.2063	T2DM	MR Egger	226.242	183	0.0162753
genus Oscillibacter id.2063	T2DM	Inverse variance weighted	226.35	184	0.0182179
genus Oscillospira id.2064	T2DM	MR Egger	189.762	183	0.350518
genus Oscillospira id.2064	T2DM	Inverse variance weighted	196.425	184	0.251994
genus Oxalobacter id.2978	T2DM	MR Egger	201.372	182	0.154791
genus Oxalobacter id.2978	T2DM	Inverse variance weighted	204.927	183	0.127595
genus Parabacteroides id.954	T2DM	MR Egger	180.293	184	0.563454
genus Parabacteroides id.954	T2DM	Inverse variance weighted	180.595	185	0.577743
genus Paraprevotella id.962	T2DM	MR Egger	194.548	183	0.265645
genus Paraprevotella id.962	T2DM	Inverse variance weighted	197.694	184	0.232264
genus Parasutterella id.2892	T2DM	MR Egger	207.551	183	0.103024
genus Parasutterella id.2892	T2DM	Inverse variance weighted	207.586	184	0.112182
genus Peptococcus id.2037	T2DM	MR Egger	187.792	182	0.368712
genus Peptococcus id.2037	T2DM	Inverse variance weighted	187.793	183	0.388524
genus Phascolarctobacterium id.2168	T2DM	MR Egger	181.908	183	0.508912
genus Phascolarctobacterium id.2168	T2DM	Inverse variance weighted	184.247	184	0.481002
genus Prevotella7 id.11182	T2DM	MR Egger	222.025	181	0.0203585
genus Prevotella7 id.11182	T2DM	Inverse variance weighted	222.524	182	0.0217693
genus Prevotella9 id.11183	T2DM	MR Egger	190.508	183	0.336532
genus Prevotella9 id.11183	T2DM	Inverse variance weighted	190.747	184	0.351176
genus Rikenellaceae RC9 gut group id.11191	T2DM	MR Egger	181.694	181	0.471521
genus Rikenellaceae RC9 gut group id.11191	T2DM	Inverse variance weighted	182.284	182	0.480135
genus Romboutsia id.11347	T2DM	MR Egger	200.78	184	0.188361
genus Romboutsia id.11347	T2DM	Inverse variance weighted	201.488	185	0.192875
genus Roseburia id.2012	T2DM	MR Egger	179.83	184	0.573085
genus Roseburia id.2012	T2DM	Inverse variance weighted	180.711	185	0.575349
genus Ruminiclostridium5 id.11355	T2DM	MR Egger	172.779	184	0.71305
genus Ruminiclostridium5 id.11355	T2DM	Inverse variance weighted	173.791	185	0.712285
genus Ruminiclostridium6 id.11356	T2DM	MR Egger	208.496	183	0.0951189
genus Ruminiclostridium6 id.11356	T2DM	Inverse variance weighted	208.503	184	0.104009
genus Ruminiclostridium9 id.11357	T2DM	MR Egger	218.263	184	0.042705
genus Ruminiclostridium9 id.11357	T2DM	Inverse variance weighted	219.703	185	0.0412442
genus Ruminococcaceae NK4A214 group id.11358	T2DM	MR Egger	185.584	184	0.45341
genus Ruminococcaceae NK4A214 group id.11358	T2DM	Inverse variance weighted	186.244	185	0.460499
genus Ruminococcaceae UCG002 id.11360	T2DM	MR Egger	201.46	184	0.179476
genus Ruminococcaceae UCG002 id.11360	T2DM	Inverse variance weighted	201.46	185	0.193247
genus Ruminococcaceae UCG003 id.11361	T2DM	MR Egger	183.874	184	0.488762
genus Ruminococcaceae UCG003 id.11361	T2DM	Inverse variance weighted	184.671	185	0.492991
genus Ruminococcaceae UCG004 id.11362	T2DM	MR Egger	170.912	183	0.729484
genus Ruminococcaceae UCG004 id.11362	T2DM	Inverse variance weighted	174.325	184	0.683868
genus Ruminococcaceae UCG005 id.11363	T2DM	MR Egger	185.811	184	0.448751
genus Ruminococcaceae UCG005 id.11363	T2DM	Inverse variance weighted	185.811	185	0.469413
genus Ruminococcaceae UCG009 id.11366	T2DM	MR Egger	174.526	183	0.660913
genus Ruminococcaceae UCG009 id.11366	T2DM	Inverse variance weighted	175.1	184	0.668851
genus Ruminococcaceae UCG010 id.11367	T2DM	MR Egger	192.527	183	0.300025
genus Ruminococcaceae UCG010 id.11367	T2DM	Inverse variance weighted	195.51	184	0.266796
genus Ruminococcaceae UCG011 id.11368	T2DM	MR Egger	186.108	181	0.381734
genus Ruminococcaceae UCG011 id.11368	T2DM	Inverse variance weighted	187.278	182	0.378699
genus Ruminococcaceae UCG013 id.11370	T2DM	MR Egger	182.022	184	0.527376
genus Ruminococcaceae UCG013 id.11370	T2DM	Inverse variance weighted	182.105	185	0.54641
genus Ruminococcaceae UCG014 id.11371	T2DM	MR Egger	154.945	184	0.941483
genus Ruminococcaceae UCG014 id.11371	T2DM	Inverse variance weighted	154.951	185	0.947455
genus Ruminococcus1 id.11373	T2DM	MR Egger	193.049	184	0.308954
genus Ruminococcus1 id.11373	T2DM	Inverse variance weighted	193.098	185	0.326515
genus Ruminococcus2 id.11374	T2DM	MR Egger	182.419	184	0.519085
genus Ruminococcus2 id.11374	T2DM	Inverse variance weighted	183.549	185	0.516339
genus Ruminococcus gauvreauii group id.11342	T2DM	MR Egger	154.808	184	0.94241
genus Ruminococcus gauvreauii group id.11342	T2DM	Inverse variance weighted	155.079	185	0.946642
genus Ruminococcus gnavus group id.14376	T2DM	MR Egger	170.524	182	0.718878
genus Ruminococcus gnavus group id.14376	T2DM	Inverse variance weighted	170.665	183	0.73394
genus Ruminococcus torques group id.14377	T2DM	MR Egger	197.256	184	0.238968
genus Ruminococcus torques group id.14377	T2DM	Inverse variance weighted	199.506	185	0.220731
genus Sellimonas id.14369	T2DM	MR Egger	159.948	181	0.868032
genus Sellimonas id.14369	T2DM	Inverse variance weighted	162.042	182	0.853529
genus Senegalimassilia id.11160	T2DM	MR Egger	199.502	183	0.191463
genus Senegalimassilia id.11160	T2DM	Inverse variance weighted	199.503	184	0.205815
genus Slackia id.825	T2DM	MR Egger	184.574	183	0.453474
genus Slackia id.825	T2DM	Inverse variance weighted	184.773	184	0.470102
genus Streptococcus id.1853	T2DM	MR Egger	187.484	184	0.414815
genus Streptococcus id.1853	T2DM	Inverse variance weighted	188.402	185	0.41667
genus Subdoligranulum id.2070	T2DM	MR Egger	179.864	184	0.572365
genus Subdoligranulum id.2070	T2DM	Inverse variance weighted	180.023	185	0.589533
genus Sutterella id.2896	T2DM	MR Egger	194.309	184	0.286963
genus Sutterella id.2896	T2DM	Inverse variance weighted	194.497	185	0.301516
genus Terrisporobacter id.11348	T2DM	MR Egger	190.594	183	0.334942
genus Terrisporobacter id.11348	T2DM	Inverse variance weighted	190.601	184	0.353933
genus Turicibacter id.2162	T2DM	MR Egger	201.816	183	0.161994
genus Turicibacter id.2162	T2DM	Inverse variance weighted	202.366	184	0.168087
genus Tyzzerella3 id.11335	T2DM	MR Egger	195.057	182	0.240901
genus Tyzzerella3 id.11335	T2DM	Inverse variance weighted	195.084	183	0.256904
genus Veillonella id.2198	T2DM	MR Egger	197.439	183	0.220534
genus Veillonella id.2198	T2DM	Inverse variance weighted	201.481	184	0.179206
genus Victivallis id.2256	T2DM	MR Egger	156.671	160	0.559637
genus Victivallis id.2256	T2DM	Inverse variance weighted	157.553	161	0.562078
order Actinomycetales id.420	T2DM	MR Egger	181.444	183	0.518611
order Actinomycetales id.420	T2DM	Inverse variance weighted	182.08	184	0.52617
order Bacillales id.1674	T2DM	MR Egger	160.125	174	0.766863
order Bacillales id.1674	T2DM	Inverse variance weighted	162.924	175	0.734045
order Bacteroidales id.913	T2DM	MR Egger	192.887	184	0.311835
order Bacteroidales id.913	T2DM	Inverse variance weighted	195.295	185	0.287707
order Bifidobacteriales id.432	T2DM	MR Egger	193.317	184	0.304202
order Bifidobacteriales id.432	T2DM	Inverse variance weighted	196.74	185	0.263566
order Burkholderiales id.2874	T2DM	MR Egger	185.489	184	0.455346
order Burkholderiales id.2874	T2DM	Inverse variance weighted	185.554	185	0.474714
order Clostridiales id.1863	T2DM	MR Egger	184.448	184	0.47684
order Clostridiales id.1863	T2DM	Inverse variance weighted	184.558	185	0.495351
order Coriobacteriales id.810	T2DM	MR Egger	197.649	184	0.232944
order Coriobacteriales id.810	T2DM	Inverse variance weighted	199.025	185	0.227853
order Desulfovibrionales id.3156	T2DM	MR Egger	208.285	184	0.105912
order Desulfovibrionales id.3156	T2DM	Inverse variance weighted	208.692	185	0.111794
order Enterobacteriales id.3468	T2DM	MR Egger	178.802	184	0.594341
order Enterobacteriales id.3468	T2DM	Inverse variance weighted	180.784	185	0.573823
order Erysipelotrichales id.2148	T2DM	MR Egger	231.79	184	0.00971057
order Erysipelotrichales id.2148	T2DM	Inverse variance weighted	231.928	185	0.0109126
order Gastranaerophilales id.1591	T2DM	MR Egger	177.87	182	0.572648
order Gastranaerophilales id.1591	T2DM	Inverse variance weighted	178.266	183	0.585003
order Lactobacillales id.1800	T2DM	MR Egger	198.977	184	0.213293
order Lactobacillales id.1800	T2DM	Inverse variance weighted	201.642	185	0.190801
order Methanobacteriales id.120	T2DM	MR Egger	150.193	182	0.959075
order Methanobacteriales id.120	T2DM	Inverse variance weighted	150.92	183	0.960017
order Mollicutes RF9 id.11579	T2DM	MR Egger	195.508	183	0.250108
order Mollicutes RF9 id.11579	T2DM	Inverse variance weighted	196.085	184	0.257442
order NB1n id.3953	T2DM	MR Egger	195.629	182	0.232084
order NB1n id.3953	T2DM	Inverse variance weighted	195.965	183	0.242912
order Pasteurellales id.3688	T2DM	MR Egger	179.594	183	0.557342
order Pasteurellales id.3688	T2DM	Inverse variance weighted	182.856	184	0.509967
order Rhodospirillales id.2667	T2DM	MR Egger	203.284	183	0.145034
order Rhodospirillales id.2667	T2DM	Inverse variance weighted	203.354	184	0.15624
order Selenomonadales id.2165	T2DM	MR Egger	157.399	184	0.92286
order Selenomonadales id.2165	T2DM	Inverse variance weighted	157.793	185	0.927202
order Verrucomicrobiales id.4030	T2DM	MR Egger	170.075	183	0.74445
order Verrucomicrobiales id.4030	T2DM	Inverse variance weighted	170.254	184	0.758103
order Victivallales id.2254	T2DM	MR Egger	210.459	182	0.0728591
order Victivallales id.2254	T2DM	Inverse variance weighted	215.778	183	0.0489705
phylum Actinobacteria id.400	T2DM	MR Egger	212.936	184	0.0707573
phylum Actinobacteria id.400	T2DM	Inverse variance weighted	217.916	185	0.0491355
phylum Bacteroidetes id.905	T2DM	MR Egger	193.839	184	0.295074
phylum Bacteroidetes id.905	T2DM	Inverse variance weighted	196.451	185	0.268302
phylum Cyanobacteria id.1500	T2DM	MR Egger	176.672	183	0.617794
phylum Cyanobacteria id.1500	T2DM	Inverse variance weighted	177.738	184	0.616139
phylum Euryarchaeota id.55	T2DM	MR Egger	149.77	182	0.961244
phylum Euryarchaeota id.55	T2DM	Inverse variance weighted	150.256	183	0.963308
phylum Firmicutes id.1672	T2DM	MR Egger	183.767	184	0.490974
phylum Firmicutes id.1672	T2DM	Inverse variance weighted	184.075	185	0.505385
phylum Lentisphaerae id.2238	T2DM	MR Egger	207.861	182	0.0916493
phylum Lentisphaerae id.2238	T2DM	Inverse variance weighted	212.903	183	0.0643019
phylum Proteobacteria id.2375	T2DM	MR Egger	194.749	184	0.279481
phylum Proteobacteria id.2375	T2DM	Inverse variance weighted	194.885	185	0.294753
phylum Tenericutes id.3919	T2DM	MR Egger	186.801	183	0.40823
phylum Tenericutes id.3919	T2DM	Inverse variance weighted	187.119	184	0.422157
phylum Verrucomicrobia id.3982	T2DM	MR Egger	163.831	183	0.842336
phylum Verrucomicrobia id.3982	T2DM	Inverse variance weighted	163.84	184	0.854718

## Sheet: leaveone
Supplementary Table S12.The Results of Leave-One-Out Analysis for the Causal Association Between Gut Microbiota and T2D.
exposure	outcome	under0.05	c_p	c_SNP
T2DM	class Actinobacteria id.419	0	0.704228524176965 0.694350821350824 0.724855947241649 0.686070522814074 0.759277146358277 0.785785081195938 0.7957793816591 0.735254483687805 0.750213027597376 0.742672154343671 0.750096337406431 0.747552567025371 0.765514343885494 0.634809431320926 0.689509679633383 0.713491268132053 0.750300152753402 0.741188305997365 0.72417691363892 0.727603678905529 0.70127193843208 0.703218388606937 0.70666…	rs10003456 rs10044259 rs10086741 rs10154348 rs10180316 rs10224604 rs10406431 rs1046317 rs10739412 rs10767659 rs10771271 rs10799540 rs10808671 rs10811660 rs10842994 rs10885123 rs10893827 rs10939103 rs10998433 rs11128592 rs1114853 rs11150581 rs11158793 rs11160699 rs11169182 rs111716216 rs11199121 rs11258435 rs112613078 rs114863656 rs11651097 rs11655898 rs11657964 rs11688901 rs11742688 rs11759026 rs…
T2DM	class Alphaproteobacteria id.2379	0	0.943263586647209 0.800489611511424 0.934534234255663 0.902839317287427 0.949603057263085 0.966199293081414 0.904515271739944 0.921363986599874 0.966785010438818 0.942366028355601 0.938112935163755 0.879982905121311 0.956004940086749 0.860256805516095 0.847337845692844 0.856636438842674 0.885272107880261 0.935725412172006 0.899156209036725 0.882622206764453 0.957707916071803 0.968043844140506 0.9…	rs10003456 rs10044259 rs10086741 rs10154348 rs10180316 rs10224604 rs10406431 rs1046317 rs10739412 rs10767659 rs10771271 rs10799540 rs10808671 rs10811660 rs10842994 rs10885123 rs10893827 rs10939103 rs10998433 rs11128592 rs1114853 rs11150581 rs11158793 rs11160699 rs11169182 rs111716216 rs11199121 rs11258435 rs112613078 rs11651097 rs11655898 rs11657964 rs11688901 rs11742688 rs11759026 rs11767040 rs1…
T2DM	class Bacilli id.1673	0	0.578054979412495 0.568706648823939 0.557875481616316 0.514270273838297 0.555999820600998 0.544024827803064 0.625566116652672 0.574251701163389 0.54977255375362 0.514807985299476 0.547607986150753 0.556087641286942 0.563408490603457 0.403391133873379 0.594017164499019 0.519406444117751 0.549708589309176 0.580570561295302 0.560260740380813 0.590131039933533 0.5469623903005 0.524959795857472 0.5500…	rs10003456 rs10044259 rs10086741 rs10154348 rs10180316 rs10224604 rs10406431 rs1046317 rs10739412 rs10767659 rs10771271 rs10799540 rs10808671 rs10811660 rs10842994 rs10885123 rs10893827 rs10939103 rs10998433 rs11128592 rs1114853 rs11150581 rs11158793 rs11160699 rs11169182 rs111716216 rs11199121 rs11258435 rs112613078 rs114863656 rs11651097 rs11655898 rs11657964 rs11688901 rs11742688 rs11759026 rs…
T2DM	class Bacteroidia id.912	0	0.168598055706956 0.203006588608716 0.176346470642479 0.174255646637366 0.203448405918118 0.192641031923405 0.190785137128397 0.176417385617513 0.184359398095394 0.197807682484699 0.200084738308573 0.163275021759569 0.191363081783688 0.165312820698769 0.183528678864191 0.186338684556969 0.226166534754249 0.184188034782775 0.17956372612546 0.222321933430974 0.199572603756432 0.153559376814935 0.18…	rs10003456 rs10044259 rs10086741 rs10154348 rs10180316 rs10224604 rs10406431 rs1046317 rs10739412 rs10767659 rs10771271 rs10799540 rs10808671 rs10811660 rs10842994 rs10885123 rs10893827 rs10939103 rs10998433 rs11128592 rs1114853 rs11150581 rs11158793 rs11160699 rs11169182 rs111716216 rs11199121 rs11258435 rs112613078 rs114863656 rs11651097 rs11655898 rs11657964 rs11688901 rs11742688 rs11759026 rs…
T2DM	class Betaproteobacteria id.2867	0	0.2348995359269 0.250549154776278 0.266753217154256 0.276021743774346 0.246019045757441 0.26741497428394 0.27518809466526 0.252042671508364 0.237231229098759 0.264629721391372 0.252592084669882 0.237403017305357 0.265238378960408 0.191693885102225 0.264559402137998 0.245469646697268 0.272604141021368 0.26517497005219 0.26104611349697 0.260573046926166 0.265169311165748 0.221835628711046 0.2500546…	rs10003456 rs10044259 rs10086741 rs10154348 rs10180316 rs10224604 rs10406431 rs1046317 rs10739412 rs10767659 rs10771271 rs10799540 rs10808671 rs10811660 rs10842994 rs10885123 rs10893827 rs10939103 rs10998433 rs11128592 rs1114853 rs11150581 rs11158793 rs11160699 rs11169182 rs111716216 rs11199121 rs11258435 rs112613078 rs114863656 rs11651097 rs11655898 rs11657964 rs11688901 rs11742688 rs11759026 rs…
T2DM	class Clostridia id.1859	0	0.739689256237851 0.770631253584463 0.647545079379319 0.700357785655024 0.711843463465299 0.779241672391727 0.715872574524658 0.630716291554466 0.751995736955545 0.735793458821996 0.76429263007766 0.67195481228819 0.744783070742182 0.615701194948456 0.728453023378949 0.754531729445298 0.780071508664857 0.656879004210489 0.72512156604605 0.789470006484136 0.767720146324278 0.712288663924382 0.7274…	rs10003456 rs10044259 rs10086741 rs10154348 rs10180316 rs10224604 rs10406431 rs1046317 rs10739412 rs10767659 rs10771271 rs10799540 rs10808671 rs10811660 rs10842994 rs10885123 rs10893827 rs10939103 rs10998433 rs11128592 rs1114853 rs11150581 rs11158793 rs11160699 rs11169182 rs111716216 rs11199121 rs11258435 rs112613078 rs114863656 rs11651097 rs11655898 rs11657964 rs11688901 rs11742688 rs11759026 rs…
T2DM	class Coriobacteriia id.809	0	0.381805121497906 0.416503343373502 0.366541059542343 0.431303582589582 0.390475186705826 0.362497798740954 0.369077139083007 0.51371126953661 0.384937919332626 0.364030301775382 0.375751539351718 0.420586656927653 0.377850913498751 0.389745707159521 0.40347441490377 0.381467700711096 0.405109622142323 0.403318075240818 0.373161656663911 0.422872856763216 0.364013829091777 0.389039831085087 0.422…	rs10003456 rs10044259 rs10086741 rs10154348 rs10180316 rs10224604 rs10406431 rs1046317 rs10739412 rs10767659 rs10771271 rs10799540 rs10808671 rs10811660 rs10842994 rs10885123 rs10893827 rs10939103 rs10998433 rs11128592 rs1114853 rs11150581 rs11158793 rs11160699 rs11169182 rs111716216 rs11199121 rs11258435 rs112613078 rs114863656 rs11651097 rs11655898 rs11657964 rs11688901 rs11742688 rs11759026 rs…
T2DM	class Deltaproteobacteria id.3087	0	0.368169511099062 0.448236664403625 0.375434233816332 0.423515730617737 0.409831542154076 0.368803182012425 0.365569128077313 0.445256544271637 0.443923723099875 0.385218976924827 0.430519222062929 0.402779988376743 0.424754687988812 0.514942925814207 0.347715313790064 0.40351822144411 0.363260547808246 0.369479261417385 0.390117041651029 0.352782639478026 0.397041359841002 0.354336292836766 0.40…	rs10003456 rs10044259 rs10086741 rs10154348 rs10180316 rs10224604 rs10406431 rs1046317 rs10739412 rs10767659 rs10771271 rs10799540 rs10808671 rs10811660 rs10842994 rs10885123 rs10893827 rs10939103 rs10998433 rs11128592 rs1114853 rs11150581 rs11158793 rs11160699 rs11169182 rs111716216 rs11199121 rs11258435 rs112613078 rs114863656 rs11651097 rs11655898 rs11657964 rs11688901 rs11742688 rs11759026 rs…
T2DM	class Erysipelotrichia id.2147	0	0.759418077795808 0.735033676246228 0.801548464500085 0.65767869567252 0.729838651436701 0.688184182990906 0.725852503058481 0.656473909946122 0.772852539573482 0.701802805981736 0.749165691414486 0.651650632931015 0.787237661036152 0.681488584759819 0.654446598909368 0.757244871185962 0.633827851190912 0.736373386330126 0.715975586270111 0.69867163692789 0.829229895674498 0.702694643507942 0.667…	rs10003456 rs10044259 rs10086741 rs10154348 rs10180316 rs10224604 rs10406431 rs1046317 rs10739412 rs10767659 rs10771271 rs10799540 rs10808671 rs10811660 rs10842994 rs10885123 rs10893827 rs10939103 rs10998433 rs11128592 rs1114853 rs11150581 rs11158793 rs11160699 rs11169182 rs111716216 rs11199121 rs11258435 rs112613078 rs114863656 rs11651097 rs11655898 rs11657964 rs11688901 rs11742688 rs11759026 rs…
T2DM	class Gammaproteobacteria id.3303	0	0.6467391879893 0.614428648635178 0.65890035879212 0.653933214558627 0.634381337966789 0.704283026870957 0.59426799735029 0.574279923308579 0.693475150024944 0.630172395662528 0.634548989142956 0.644003465565005 0.622160091930728 0.547563575372353 0.71760467421004 0.616653132957188 0.680418041317721 0.628425848856548 0.623343899067448 0.682644381079046 0.765211591775701 0.621339822116815 0.620209…	rs10003456 rs10044259 rs10086741 rs10154348 rs10180316 rs10224604 rs10406431 rs1046317 rs10739412 rs10767659 rs10771271 rs10799540 rs10808671 rs10811660 rs10842994 rs10885123 rs10893827 rs10939103 rs10998433 rs11128592 rs1114853 rs11150581 rs11158793 rs11160699 rs11169182 rs111716216 rs11199121 rs11258435 rs112613078 rs114863656 rs11651097 rs11655898 rs11657964 rs11688901 rs11742688 rs11759026 rs…
T2DM	class Lentisphaeria id.2250	0	0.728878261723644 0.772572615005945 0.717554438724873 0.760196878474057 0.7229702683222 0.722025080179848 0.811733666856293 0.71231695895924 0.792247655087023 0.706733888560768 0.755112366908882 0.789694684538751 0.746248046950788 0.830927214977658 0.753367164693663 0.684805197509354 0.662081049271313 0.745872113570229 0.695041965534926 0.697166214541822 0.764284057627535 0.824055201528229 0.7662…	rs10003456 rs10044259 rs10086741 rs10154348 rs10180316 rs10224604 rs10406431 rs1046317 rs10739412 rs10767659 rs10771271 rs10799540 rs10808671 rs10811660 rs10842994 rs10885123 rs10893827 rs10939103 rs10998433 rs11128592 rs1114853 rs11150581 rs11158793 rs11160699 rs11169182 rs111716216 rs11199121 rs11258435 rs112613078 rs11651097 rs11655898 rs11657964 rs11688901 rs11742688 rs11759026 rs11767040 rs1…
T2DM	class Melainabacteria id.1589	0	0.291289942305465 0.290871240515047 0.333700588330035 0.314272776850873 0.284139333027635 0.28162105605317 0.377075676302764 0.278146239075646 0.261784063547739 0.25273662735913 0.292836694956799 0.308903748001733 0.199721435177155 0.288152686984501 0.281778707512436 0.257049927186595 0.236677877617318 0.295289694361179 0.314144548851745 0.27775649212971 0.336221750439869 0.287574410034551 0.2987…	rs10003456 rs10044259 rs10086741 rs10154348 rs10180316 rs10224604 rs10406431 rs1046317 rs10739412 rs10767659 rs10771271 rs10799540 rs10808671 rs10811660 rs10842994 rs10885123 rs10893827 rs10939103 rs10998433 rs11128592 rs1114853 rs11150581 rs11158793 rs11160699 rs11169182 rs111716216 rs11199121 rs11258435 rs112613078 rs11651097 rs11655898 rs11657964 rs11688901 rs11742688 rs11759026 rs11767040 rs1…
T2DM	class Methanobacteria id.119	0	0.860537172497512 0.924283502293644 0.895229891387931 0.874823347702873 0.895751319087463 0.889243084076678 0.794545657371613 0.895491359925986 0.869855057994465 0.894817986552676 0.883675218126718 0.887358776964127 0.829774221434983 0.695441960165845 0.832152639934091 0.799302404903014 0.923142218799944 0.856476472967472 0.862710530093743 0.87597356705732 0.847927102033773 0.854974450781723 0.84…	rs10003456 rs10044259 rs10086741 rs10154348 rs10180316 rs10224604 rs10406431 rs1046317 rs10739412 rs10767659 rs10771271 rs10799540 rs10808671 rs10811660 rs10842994 rs10885123 rs10893827 rs10939103 rs10998433 rs11128592 rs1114853 rs11150581 rs11158793 rs11160699 rs11169182 rs111716216 rs11199121 rs11258435 rs112613078 rs11651097 rs11655898 rs11657964 rs11688901 rs11742688 rs11759026 rs11767040 rs1…
T2DM	class Mollicutes id.3920	0	0.896565811138052 0.891510157639819 0.87828376567264 0.865923362397997 0.83732952418748 0.889966651394561 0.929502525025533 0.752240006565108 0.921622162497354 0.832277999271048 0.87749284257334 0.933078876085877 0.94964682748287 0.749307066105222 0.860123898235027 0.889230676941546 0.86522234794398 0.916242942746414 0.899951614527377 0.863321651743853 0.920661562153322 0.848835022347738 0.866898…	rs10003456 rs10044259 rs10086741 rs10154348 rs10180316 rs10224604 rs10406431 rs1046317 rs10739412 rs10767659 rs10771271 rs10799540 rs10808671 rs10811660 rs10842994 rs10885123 rs10893827 rs10939103 rs10998433 rs11128592 rs1114853 rs11150581 rs11158793 rs11160699 rs11169182 rs111716216 rs11199121 rs11258435 rs112613078 rs11651097 rs11655898 rs11657964 rs11688901 rs11742688 rs11759026 rs11767040 rs1…
T2DM	class Negativicutes id.2164	0	0.571218958535565 0.596054550854147 0.572669729500292 0.623400078752563 0.555616833810518 0.667543499823636 0.630673647442595 0.539819317601287 0.573169914596133 0.607589198844711 0.578245005012741 0.577911871497555 0.62262203911019 0.611906061297672 0.460578579038597 0.639046718154589 0.600374786567657 0.551520747815289 0.574362710701034 0.5888908436406 0.585226367043866 0.530662628765662 0.5893…	rs10003456 rs10044259 rs10086741 rs10154348 rs10180316 rs10224604 rs10406431 rs1046317 rs10739412 rs10767659 rs10771271 rs10799540 rs10808671 rs10811660 rs10842994 rs10885123 rs10893827 rs10939103 rs10998433 rs11128592 rs1114853 rs11150581 rs11158793 rs11160699 rs11169182 rs111716216 rs11199121 rs11258435 rs112613078 rs114863656 rs11651097 rs11655898 rs11657964 rs11688901 rs11742688 rs11759026 rs…
T2DM	class Verrucomicrobiae id.4029	0	0.216659654267122 0.193159244365111 0.19473073584425 0.205219200275338 0.209740243152671 0.195233309809635 0.237856311093819 0.154520265037983 0.19388169344596 0.215152714509018 0.205712115173993 0.224904662101174 0.191041082645783 0.112963846288916 0.185627947888303 0.174689744259819 0.190734863478354 0.198303693289685 0.200083788285047 0.194534884709495 0.208947537696484 0.215561449729919 0.181…	rs10003456 rs10044259 rs10086741 rs10154348 rs10180316 rs10224604 rs10406431 rs1046317 rs10739412 rs10767659 rs10771271 rs10799540 rs10808671 rs10811660 rs10842994 rs10885123 rs10893827 rs10939103 rs10998433 rs11128592 rs1114853 rs11150581 rs11158793 rs11160699 rs11169182 rs111716216 rs11199121 rs11258435 rs112613078 rs11651097 rs11655898 rs11657964 rs11688901 rs11742688 rs11759026 rs11767040 rs1…
T2DM	family Acidaminococcaceae id.2166	0	0.58785478963982 0.641367778785368 0.524487850881653 0.563728204509175 0.597670553018895 0.609992309414224 0.616111885613294 0.643440836740217 0.644907672810509 0.578134130676592 0.535201545514825 0.563289127355756 0.608370937107289 0.640295320516759 0.501215960405106 0.549219405501624 0.602487966880749 0.609199512698813 0.593756379768822 0.526367142584069 0.559092741720532 0.517067773258405 0.49…	rs10003456 rs10044259 rs10086741 rs10154348 rs10180316 rs10224604 rs10406431 rs1046317 rs10739412 rs10767659 rs10771271 rs10799540 rs10808671 rs10811660 rs10842994 rs10885123 rs10893827 rs10939103 rs10998433 rs11128592 rs1114853 rs11150581 rs11158793 rs11160699 rs11169182 rs111716216 rs11199121 rs11258435 rs112613078 rs11651097 rs11655898 rs11657964 rs11688901 rs11742688 rs11759026 rs11767040 rs1…
T2DM	family Actinomycetaceae id.421	0	0.513140683634286 0.462354199083984 0.446148878140983 0.540385665186213 0.488553412268005 0.494989123670768 0.385081371332823 0.636270269354294 0.467352922552193 0.463548609905611 0.535313176341627 0.462799338985785 0.50823216030543 0.569544319512748 0.540523411190481 0.469484552317006 0.460301269033313 0.42819428935162 0.461981051510765 0.443201938788652 0.524250814689986 0.474886764986277 0.479…	rs10003456 rs10044259 rs10086741 rs10154348 rs10180316 rs10224604 rs10406431 rs1046317 rs10739412 rs10767659 rs10771271 rs10799540 rs10808671 rs10811660 rs10842994 rs10885123 rs10893827 rs10939103 rs10998433 rs11128592 rs1114853 rs11150581 rs11158793 rs11160699 rs11169182 rs111716216 rs11199121 rs11258435 rs112613078 rs11651097 rs11655898 rs11657964 rs11688901 rs11742688 rs11759026 rs11767040 rs1…
T2DM	family Alcaligenaceae id.2875	0	0.237118239879791 0.263728471813606 0.278916513892973 0.280030062398867 0.248247390551576 0.269641072948059 0.282357206093656 0.259237298040093 0.25137256385408 0.278740350351808 0.26884128003614 0.246435627768634 0.272309472565857 0.189197413287158 0.257346616539166 0.251221291080306 0.280011732000185 0.277072427966635 0.261563866403213 0.265645466171218 0.266386188396556 0.235119810180682 0.259…	rs10003456 rs10044259 rs10086741 rs10154348 rs10180316 rs10224604 rs10406431 rs1046317 rs10739412 rs10767659 rs10771271 rs10799540 rs10808671 rs10811660 rs10842994 rs10885123 rs10893827 rs10939103 rs10998433 rs11128592 rs1114853 rs11150581 rs11158793 rs11160699 rs11169182 rs111716216 rs11199121 rs11258435 rs112613078 rs114863656 rs11651097 rs11655898 rs11657964 rs11688901 rs11742688 rs11759026 rs…
T2DM	family Bacteroidaceae id.917	0	0.314379801687486 0.354346871272618 0.340790455516069 0.306615550452867 0.315085878490113 0.321845006295293 0.279476853772398 0.18420805772863 0.29021266293338 0.347711873138021 0.344280097355271 0.35100940043478 0.341786505361625 0.219617487292161 0.335661313234383 0.341587412848956 0.392074835490714 0.380778211650726 0.329967831636408 0.333669491394063 0.348430727598918 0.329146629150864 0.3177…	rs10003456 rs10044259 rs10086741 rs10154348 rs10180316 rs10224604 rs10406431 rs1046317 rs10739412 rs10767659 rs10771271 rs10799540 rs10808671 rs10811660 rs10842994 rs10885123 rs10893827 rs10939103 rs10998433 rs11128592 rs1114853 rs11150581 rs11158793 rs11160699 rs11169182 rs111716216 rs11199121 rs11258435 rs112613078 rs114863656 rs11651097 rs11655898 rs11657964 rs11688901 rs11742688 rs11759026 rs…
T2DM	family Bacteroidales S24 7group id.11173	0	0.108089214178627 0.100938327368787 0.121137636130806 0.10380142267955 0.103615859686608 0.110307023672322 0.119862819682826 0.0941522312574593 0.111230380161388 0.12019698930934 0.117994701937854 0.0984383707916199 0.126125015431202 0.119455752054182 0.122558304283473 0.107495706174888 0.137291587189942 0.0970106283141453 0.119533243635238 0.0934413751769668 0.131244401538484 0.131135748959643 0…	rs10003456 rs10044259 rs10086741 rs10154348 rs10180316 rs10224604 rs10406431 rs1046317 rs10739412 rs10767659 rs10771271 rs10799540 rs10808671 rs10811660 rs10842994 rs10885123 rs10893827 rs10939103 rs10998433 rs11128592 rs1114853 rs11150581 rs11158793 rs11160699 rs11169182 rs111716216 rs11199121 rs11258435 rs112613078 rs11651097 rs11655898 rs11657964 rs11688901 rs11742688 rs11759026 rs11767040 rs1…
T2DM	family Bifidobacteriaceae id.433	0	0.87322713234041 0.847848509717915 0.901722050195117 0.873464883881232 0.923620759845061 0.937298467751342 0.935030402519086 0.892362806404829 0.894393073649636 0.908057774799313 0.917071662309704 0.890780969263108 0.93231446978666 0.79065921481896 0.885019369278313 0.908173621520078 0.920819856731214 0.899985644522114 0.885609427866718 0.868089032058195 0.867514809161178 0.836941544366626 0.8884…	rs10003456 rs10044259 rs10086741 rs10154348 rs10180316 rs10224604 rs10406431 rs1046317 rs10739412 rs10767659 rs10771271 rs10799540 rs10808671 rs10811660 rs10842994 rs10885123 rs10893827 rs10939103 rs10998433 rs11128592 rs1114853 rs11150581 rs11158793 rs11160699 rs11169182 rs111716216 rs11199121 rs11258435 rs112613078 rs114863656 rs11651097 rs11655898 rs11657964 rs11688901 rs11742688 rs11759026 rs…
T2DM	family Christensenellaceae id.1866	0	0.591733779395038 0.846178440923034 0.713959003351289 0.855345303213799 0.579609695770702 0.698422037404544 0.726657636426471 0.634469179817925 0.777702551561823 0.78308860129898 0.630466450246272 0.584157187841942 0.776213097864024 0.807694411731418 0.680438934184914 0.552766509482483 0.741526585484144 0.848912151783461 0.889218008977866 0.701910951831032 0.62058447291438 0.758774365449469 0.649…	rs10003456 rs10180316 rs10799540 rs10939103 rs11128592 rs114863656 rs11688901 rs11920829 rs12133396 rs12563149 rs13005826 rs13101034 rs13118653 rs13426680 rs13427924 rs17354348 rs1925670 rs2072948 rs2292662 rs2587690 rs2793829 rs2972144 rs320369 rs34530577 rs34970607 rs35352848 rs3736908 rs41465348 rs4233974 rs4429506 rs56376363 rs59097691 rs61407096 rs6430148 rs6743555 rs6765152 rs6766511 rs6786…
T2DM	family Clostridiaceae1 id.1869	0	0.294599569549633 0.308294859235879 0.31761831920955 0.308122203744687 0.321172121741671 0.299814100825942 0.32225312579191 0.323408611797059 0.307807183655436 0.319528675611276 0.312210627667466 0.319867601998363 0.391172700631255 0.367577831734784 0.295344316761425 0.313805700823727 0.21890042119937 0.287812993044782 0.280808143916666 0.300401708687209 0.302753284236039 0.333503407383585 0.2953…	rs10003456 rs10044259 rs10086741 rs10154348 rs10180316 rs10224604 rs10406431 rs1046317 rs10739412 rs10767659 rs10771271 rs10799540 rs10808671 rs10811660 rs10842994 rs10885123 rs10893827 rs10939103 rs10998433 rs11128592 rs1114853 rs11150581 rs11158793 rs11160699 rs11169182 rs111716216 rs11199121 rs11258435 rs112613078 rs114863656 rs11651097 rs11655898 rs11657964 rs11688901 rs11742688 rs11759026 rs…
T2DM	family Clostridiales vadin BB60 group id.11286	0	0.85382623268146 0.843755449677087 0.932729403631245 0.9350862334095 0.934651565311974 0.922940588356026 0.860433067997914 0.817591446252853 0.897969146243749 0.912100375384187 0.875779191142376 0.87678570797744 0.830777413428372 0.908474031025576 0.923642554956761 0.904394425295851 0.823169382217409 0.941453903624854 0.871958668778349 0.909114694657986 0.8964991023931 0.875041653988195 0.8988850…	rs10003456 rs10044259 rs10086741 rs10154348 rs10180316 rs10224604 rs10406431 rs1046317 rs10739412 rs10767659 rs10771271 rs10799540 rs10808671 rs10811660 rs10842994 rs10885123 rs10893827 rs10939103 rs10998433 rs11128592 rs1114853 rs11150581 rs11158793 rs11160699 rs11169182 rs111716216 rs11199121 rs11258435 rs112613078 rs11651097 rs11655898 rs11657964 rs11688901 rs11742688 rs11759026 rs11767040 rs1…
T2DM	family Coriobacteriaceae id.811	0	0.381805121497906 0.416503343373502 0.366541059542343 0.431303582589582 0.390475186705826 0.362497798740954 0.369077139083007 0.51371126953661 0.384937919332626 0.364030301775382 0.375751539351718 0.420586656927653 0.377850913498751 0.389745707159521 0.40347441490377 0.381467700711096 0.405109622142323 0.403318075240818 0.373161656663911 0.422872856763216 0.364013829091777 0.389039831085087 0.422…	rs10003456 rs10044259 rs10086741 rs10154348 rs10180316 rs10224604 rs10406431 rs1046317 rs10739412 rs10767659 rs10771271 rs10799540 rs10808671 rs10811660 rs10842994 rs10885123 rs10893827 rs10939103 rs10998433 rs11128592 rs1114853 rs11150581 rs11158793 rs11160699 rs11169182 rs111716216 rs11199121 rs11258435 rs112613078 rs114863656 rs11651097 rs11655898 rs11657964 rs11688901 rs11742688 rs11759026 rs…
T2DM	family Defluviitaleaceae id.1924	0	0.663661385045581 0.665633763157218 0.685690104556989 0.650530740944885 0.688495120175056 0.699684122917665 0.680675291279453 0.578131673605556 0.675996435879781 0.630334091111469 0.661435601195599 0.621022579033095 0.713499817261147 0.449907796344019 0.641681937455498 0.712681316632778 0.694691190266949 0.682186379418365 0.676412211252144 0.688372714003238 0.669807271054434 0.694962555482963 0.6…	rs10003456 rs10044259 rs10086741 rs10154348 rs10180316 rs10224604 rs10406431 rs1046317 rs10739412 rs10767659 rs10771271 rs10799540 rs10808671 rs10811660 rs10842994 rs10885123 rs10893827 rs10939103 rs10998433 rs11128592 rs1114853 rs11150581 rs11158793 rs11160699 rs11169182 rs111716216 rs11199121 rs11258435 rs112613078 rs11651097 rs11655898 rs11657964 rs11688901 rs11742688 rs11759026 rs11767040 rs1…
T2DM	family Desulfovibrionaceae id.3169	0	0.329727760410974 0.4080028845908 0.338598112591783 0.382988785942898 0.372685326967338 0.330900514891098 0.332126652144454 0.408821733908769 0.400205745940061 0.345528679264583 0.388466896527881 0.364558628270844 0.378665204257032 0.467989993965757 0.313443439761631 0.365891731465513 0.326841805227627 0.333469205679485 0.354430276879605 0.317542842879 0.356835535255424 0.319651782327311 0.363317…	rs10003456 rs10044259 rs10086741 rs10154348 rs10180316 rs10224604 rs10406431 rs1046317 rs10739412 rs10767659 rs10771271 rs10799540 rs10808671 rs10811660 rs10842994 rs10885123 rs10893827 rs10939103 rs10998433 rs11128592 rs1114853 rs11150581 rs11158793 rs11160699 rs11169182 rs111716216 rs11199121 rs11258435 rs112613078 rs114863656 rs11651097 rs11655898 rs11657964 rs11688901 rs11742688 rs11759026 rs…
T2DM	family Enterobacteriaceae id.3469	0	0.285178110962751 0.333141159316649 0.309090170022999 0.292919251017325 0.299620384411521 0.329087537566762 0.265179016336488 0.25772085761611 0.346176362948288 0.283783848159913 0.315715794878037 0.284866295530589 0.304016225097263 0.289030175707534 0.373416419363093 0.27117439015166 0.314060621398093 0.300961711567227 0.278476245430687 0.321510828416739 0.348545269970184 0.277060039639368 0.295…	rs10003456 rs10044259 rs10086741 rs10154348 rs10180316 rs10224604 rs10406431 rs1046317 rs10739412 rs10767659 rs10771271 rs10799540 rs10808671 rs10811660 rs10842994 rs10885123 rs10893827 rs10939103 rs10998433 rs11128592 rs1114853 rs11150581 rs11158793 rs11160699 rs11169182 rs111716216 rs11199121 rs11258435 rs112613078 rs114863656 rs11651097 rs11655898 rs11657964 rs11688901 rs11742688 rs11759026 rs…
T2DM	family Erysipelotrichaceae id.2149	0	0.759418077795808 0.735033676246228 0.801548464500085 0.65767869567252 0.729838651436701 0.688184182990906 0.725852503058481 0.656473909946122 0.772852539573482 0.701802805981736 0.749165691414486 0.651650632931015 0.787237661036152 0.681488584759819 0.654446598909368 0.757244871185962 0.633827851190912 0.736373386330126 0.715975586270111 0.69867163692789 0.829229895674498 0.702694643507942 0.667…	rs10003456 rs10044259 rs10086741 rs10154348 rs10180316 rs10224604 rs10406431 rs1046317 rs10739412 rs10767659 rs10771271 rs10799540 rs10808671 rs10811660 rs10842994 rs10885123 rs10893827 rs10939103 rs10998433 rs11128592 rs1114853 rs11150581 rs11158793 rs11160699 rs11169182 rs111716216 rs11199121 rs11258435 rs112613078 rs114863656 rs11651097 rs11655898 rs11657964 rs11688901 rs11742688 rs11759026 rs…
T2DM	family Family XI id.1936	0	0.279905060944264 0.289082986077998 0.261215056181058 0.2425135028024 0.240398916994198 0.21910624002959 0.358833897037236 0.231087400487507 0.249850326434785 0.245430838368616 0.243180611035356 0.27506814747009 0.254759902777682 0.235401839279829 0.260616646398911 0.245123254008723 0.323816355810713 0.256396782699536 0.272821159815096 0.269002115750238 0.283373472344306 0.217651078925615 0.24442…	rs10003456 rs10044259 rs10086741 rs10154348 rs10180316 rs10224604 rs10406431 rs1046317 rs10739412 rs10767659 rs10771271 rs10799540 rs10808671 rs10811660 rs10842994 rs10885123 rs10893827 rs10939103 rs10998433 rs11128592 rs1114853 rs11150581 rs11158793 rs11160699 rs11169182 rs11199121 rs11258435 rs112613078 rs11651097 rs11655898 rs11657964 rs11688901 rs11742688 rs11759026 rs11767040 rs11920829 rs12…
T2DM	family Family XIII id.1957	0	0.445027341527578 0.511456364558992 0.462562556022157 0.466611576907814 0.480357434360575 0.478456526715585 0.506147779398795 0.383723491415143 0.485220729934788 0.511242210700859 0.422697802669066 0.490810542872749 0.476529631414029 0.336564647440705 0.433138964956657 0.442304929632744 0.537379002385006 0.471837335064293 0.432645473171525 0.492767521048143 0.461909588143643 0.452331567641989 0.4…	rs10003456 rs10044259 rs10086741 rs10154348 rs10180316 rs10224604 rs10406431 rs1046317 rs10739412 rs10767659 rs10771271 rs10799540 rs10808671 rs10811660 rs10842994 rs10885123 rs10893827 rs10939103 rs10998433 rs11128592 rs1114853 rs11150581 rs11158793 rs11160699 rs11169182 rs111716216 rs11199121 rs11258435 rs112613078 rs114863656 rs11651097 rs11655898 rs11657964 rs11688901 rs11742688 rs11759026 rs…
T2DM	family Lachnospiraceae id.1987	0	0.738085595121995 0.758827826902671 0.837559270032713 0.802151585532618 0.774692562813867 0.680588716289011 0.704600997826586 0.770765695820003 0.72191920011886 0.682475543719305 0.763373579154221 0.789671994945236 0.79713127969724 0.811217442004859 0.690147848588239 0.695879107260636 0.790508062796438 0.729400929695979 0.721604015650624 0.70302297069292 0.774519800814859 0.72569336842119 0.76742…	rs10003456 rs10044259 rs10086741 rs10154348 rs10180316 rs10224604 rs10406431 rs1046317 rs10739412 rs10767659 rs10771271 rs10799540 rs10808671 rs10811660 rs10842994 rs10885123 rs10893827 rs10939103 rs10998433 rs11128592 rs1114853 rs11150581 rs11158793 rs11160699 rs11169182 rs111716216 rs11199121 rs11258435 rs112613078 rs114863656 rs11651097 rs11655898 rs11657964 rs11688901 rs11742688 rs11759026 rs…
T2DM	family Lactobacillaceae id.1836	0	0.735048312161491 0.673263432304244 0.688409941652144 0.653676896037219 0.676360505021347 0.730080039863069 0.767350115497472 0.673234483101861 0.756448065529392 0.699995329750712 0.733223070221264 0.702542881588161 0.712345365977634 0.495608060234813 0.727023926826671 0.726054099330317 0.693698134488101 0.67964770911494 0.711026472221234 0.711240653798254 0.70705941740153 0.619194558355095 0.661…	rs10003456 rs10044259 rs10086741 rs10154348 rs10180316 rs10224604 rs10406431 rs1046317 rs10739412 rs10767659 rs10771271 rs10799540 rs10808671 rs10811660 rs10842994 rs10885123 rs10893827 rs10939103 rs10998433 rs11128592 rs1114853 rs11150581 rs11158793 rs11160699 rs11169182 rs111716216 rs11199121 rs11258435 rs112613078 rs11651097 rs11655898 rs11657964 rs11688901 rs11742688 rs11759026 rs11767040 rs1…
T2DM	family Methanobacteriaceae id.121	0	0.860911421110998 0.92466216006561 0.895606650393076 0.875198790874523 0.896403350262092 0.889619474248866 0.794914508708317 0.895870475594223 0.870230064196603 0.895194843800685 0.884051264116381 0.887735151696 0.83014638341528 0.695799785027855 0.831988456701938 0.799670577014457 0.923520976135104 0.856850523566761 0.863084920150718 0.876349289820629 0.848300629227763 0.855348411565689 0.847893…	rs10003456 rs10044259 rs10086741 rs10154348 rs10180316 rs10224604 rs10406431 rs1046317 rs10739412 rs10767659 rs10771271 rs10799540 rs10808671 rs10811660 rs10842994 rs10885123 rs10893827 rs10939103 rs10998433 rs11128592 rs1114853 rs11150581 rs11158793 rs11160699 rs11169182 rs111716216 rs11199121 rs11258435 rs112613078 rs11651097 rs11655898 rs11657964 rs11688901 rs11742688 rs11759026 rs11767040 rs1…
T2DM	family Oxalobacteraceae id.2966	0	0.586195491169568 0.640157767388677 0.583804991645819 0.605209368416378 0.646762264897506 0.57578003113237 0.617697712041118 0.617863318592992 0.615971967986692 0.57646872684688 0.582687185389169 0.613646210672744 0.60858060755472 0.795172445943169 0.497624889258405 0.51932526170136 0.64724023005705 0.575197886391481 0.575479705443575 0.667390661488465 0.588700355874924 0.642481249279406 0.582929…	rs10003456 rs10044259 rs10086741 rs10154348 rs10180316 rs10224604 rs10406431 rs1046317 rs10739412 rs10767659 rs10771271 rs10799540 rs10808671 rs10811660 rs10842994 rs10885123 rs10893827 rs10939103 rs10998433 rs11128592 rs1114853 rs11150581 rs11158793 rs11160699 rs11169182 rs111716216 rs11199121 rs11258435 rs112613078 rs11651097 rs11655898 rs11657964 rs11688901 rs11742688 rs11759026 rs11767040 rs1…
T2DM	family Pasteurellaceae id.3689	0	0.596110871167535 0.66154940457711 0.648637439519247 0.663155933279886 0.676381427816892 0.645627354564066 0.675731671359814 0.546544168349008 0.630566692951809 0.701342931405692 0.625543600119506 0.652440462932571 0.670204435367375 0.536292426237768 0.626923649087751 0.661787848492268 0.599187711156122 0.670812682363483 0.640643389966668 0.631746003150435 0.656702409691306 0.635933763153786 0.66…	rs10003456 rs10044259 rs10086741 rs10154348 rs10180316 rs10224604 rs10406431 rs1046317 rs10739412 rs10767659 rs10771271 rs10799540 rs10808671 rs10811660 rs10842994 rs10885123 rs10893827 rs10939103 rs10998433 rs11128592 rs1114853 rs11150581 rs11158793 rs11160699 rs11169182 rs111716216 rs11199121 rs11258435 rs112613078 rs11651097 rs11655898 rs11657964 rs11688901 rs11742688 rs11759026 rs11767040 rs1…
T2DM	family Peptococcaceae id.2024	0	0.620950826397136 0.660753599410882 0.591797588740211 0.601794201615705 0.605798182261167 0.598282959927499 0.645797392821702 0.673278486445865 0.674227974272749 0.628747439970585 0.663018660755044 0.618062263577862 0.59600247173514 0.481685112223467 0.564167899078718 0.667959541870424 0.61641734347229 0.60583162572197 0.669908835611127 0.585439965229449 0.685148719555224 0.615401372286615 0.6358…	rs10003456 rs10044259 rs10086741 rs10154348 rs10180316 rs10224604 rs10406431 rs1046317 rs10739412 rs10767659 rs10771271 rs10799540 rs10808671 rs10811660 rs10842994 rs10885123 rs10893827 rs10939103 rs10998433 rs11128592 rs1114853 rs11150581 rs11158793 rs11160699 rs11169182 rs111716216 rs11199121 rs11258435 rs112613078 rs11651097 rs11655898 rs11657964 rs11688901 rs11742688 rs11759026 rs11767040 rs1…
T2DM	family Peptostreptococcaceae id.2042	0	0.615569639864115 0.625394083713958 0.667456414596229 0.651981368642822 0.669612732565144 0.67990046409011 0.664887813358604 0.732336919060468 0.623684895058842 0.716883063244811 0.661584735401755 0.685574594549885 0.724681943817905 0.794969164092 0.630447920059045 0.651080160444448 0.70263930208295 0.615339869428721 0.609050573669054 0.560557787492415 0.640737109686725 0.655255757982044 0.645094…	rs10003456 rs10044259 rs10086741 rs10154348 rs10180316 rs10224604 rs10406431 rs1046317 rs10739412 rs10767659 rs10771271 rs10799540 rs10808671 rs10811660 rs10842994 rs10885123 rs10893827 rs10939103 rs10998433 rs11128592 rs1114853 rs11150581 rs11158793 rs11160699 rs11169182 rs111716216 rs11199121 rs11258435 rs112613078 rs114863656 rs11651097 rs11655898 rs11657964 rs11688901 rs11742688 rs11759026 rs…
T2DM	family Porphyromonadaceae id.943	0	0.16398467007257 0.168536527134804 0.168920781583466 0.17643743626456 0.163591367355281 0.16117480126654 0.153458632506795 0.147316004168106 0.176820643200691 0.199528965730382 0.16826396229179 0.157266811524409 0.159603155718326 0.143288173337515 0.175814961973205 0.190827508452448 0.202750495786041 0.203994725209948 0.169913045083867 0.21379599681231 0.187384177402307 0.15705151897369 0.1514972…	rs10003456 rs10044259 rs10086741 rs10154348 rs10180316 rs10224604 rs10406431 rs1046317 rs10739412 rs10767659 rs10771271 rs10799540 rs10808671 rs10811660 rs10842994 rs10885123 rs10893827 rs10939103 rs10998433 rs11128592 rs1114853 rs11150581 rs11158793 rs11160699 rs11169182 rs111716216 rs11199121 rs11258435 rs112613078 rs114863656 rs11651097 rs11655898 rs11657964 rs11688901 rs11742688 rs11759026 rs…
T2DM	family Prevotellaceae id.960	0	0.969553649956192 0.985968791363444 0.996585564667334 0.946230237741671 0.955334642756287 0.958212924460032 0.950149360902509 0.837096211334479 0.934285162903549 0.96727552355141 0.974686367469753 0.976633216731531 0.97995312075171 0.994249120786438 0.947885482764576 0.971756856144275 0.961318243900064 0.994495015518442 0.994867143531865 0.896353576720266 0.944503166973892 0.930449984280027 0.961…	rs10003456 rs10044259 rs10086741 rs10154348 rs10180316 rs10224604 rs10406431 rs1046317 rs10739412 rs10767659 rs10771271 rs10799540 rs10808671 rs10811660 rs10842994 rs10885123 rs10893827 rs10939103 rs10998433 rs11128592 rs1114853 rs11150581 rs11158793 rs11160699 rs11169182 rs111716216 rs11199121 rs11258435 rs112613078 rs114863656 rs11651097 rs11655898 rs11657964 rs11688901 rs11742688 rs11759026 rs…
T2DM	family Rhodospirillaceae id.2717	0	0.641882973888949 0.554903703531138 0.611075260626528 0.58656371548727 0.652209162121335 0.658944649890534 0.644114644368786 0.637702292931883 0.634323858165601 0.633539410699078 0.647150191741937 0.607200456742774 0.656181700865961 0.739590512131322 0.559275896760749 0.546697472953017 0.618551403238123 0.628427767733125 0.611335046805397 0.567524196182123 0.652314444926819 0.642668861997541 0.66…	rs10003456 rs10044259 rs10086741 rs10154348 rs10180316 rs10224604 rs10406431 rs1046317 rs10739412 rs10767659 rs10771271 rs10799540 rs10808671 rs10811660 rs10842994 rs10885123 rs10893827 rs10939103 rs10998433 rs11128592 rs1114853 rs11150581 rs11158793 rs11160699 rs11169182 rs111716216 rs11199121 rs11258435 rs112613078 rs11651097 rs11655898 rs11657964 rs11688901 rs11742688 rs11759026 rs11767040 rs1…
T2DM	family Rikenellaceae id.967	57	0.0457006492113896 0.0596807624726432 0.0533028024369634 0.0388677388188086 0.0494877633320419 0.0563379870555296 0.0537455535116507 0.0628304101241592 0.0530967535020508 0.047259119347371 0.0476232932571726 0.0584091683339808 0.0644310724112594 0.0516055448438732 0.0473485461030972 0.0519629562889173 0.0562181689374213 0.0623072374250661 0.0541100812715202 0.056489639828142 0.0531812632726116 0.…	rs10003456 rs10044259 rs10086741 rs10154348 rs10180316 rs10224604 rs10406431 rs1046317 rs10739412 rs10767659 rs10771271 rs10799540 rs10808671 rs10811660 rs10842994 rs10885123 rs10893827 rs10939103 rs10998433 rs11128592 rs1114853 rs11150581 rs11158793 rs11160699 rs11169182 rs111716216 rs11199121 rs11258435 rs112613078 rs114863656 rs11651097 rs11655898 rs11657964 rs11688901 rs11742688 rs11759026 rs…
T2DM	family Ruminococcaceae id.2050	0	0.485027845257722 0.530490484908447 0.43152448003889 0.487409470444442 0.489858392569426 0.4765215719646 0.448607717400505 0.363512168403997 0.492878387415568 0.458837951186406 0.502907439048422 0.448740619974752 0.51430062889689 0.506345392204072 0.403099914868612 0.438690096160305 0.527275116949151 0.372051947656358 0.433359974719843 0.494523536037834 0.533932861017818 0.463887144865935 0.48065…	rs10003456 rs10044259 rs10086741 rs10154348 rs10180316 rs10224604 rs10406431 rs1046317 rs10739412 rs10767659 rs10771271 rs10799540 rs10808671 rs10811660 rs10842994 rs10885123 rs10893827 rs10939103 rs10998433 rs11128592 rs1114853 rs11150581 rs11158793 rs11160699 rs11169182 rs111716216 rs11199121 rs11258435 rs112613078 rs114863656 rs11651097 rs11655898 rs11657964 rs11688901 rs11742688 rs11759026 rs…
T2DM	family Streptococcaceae id.1850	0	0.438904573556963 0.438850036989773 0.438402662735414 0.387665969354683 0.428052790829814 0.413884861127219 0.445279806370926 0.464524397984045 0.42325941197058 0.399760363588816 0.410721501294942 0.42651093768759 0.419915548258128 0.315523861424695 0.522936451124227 0.408156984724567 0.449416982866315 0.399549746476341 0.402869080446596 0.430836471904959 0.422865101699362 0.405710534757706 0.452…	rs10003456 rs10044259 rs10086741 rs10154348 rs10180316 rs10224604 rs10406431 rs1046317 rs10739412 rs10767659 rs10771271 rs10799540 rs10808671 rs10811660 rs10842994 rs10885123 rs10893827 rs10939103 rs10998433 rs11128592 rs1114853 rs11150581 rs11158793 rs11160699 rs11169182 rs111716216 rs11199121 rs11258435 rs112613078 rs114863656 rs11651097 rs11655898 rs11657964 rs11688901 rs11742688 rs11759026 rs…
T2DM	family Veillonellaceae id.2172	0	0.573402023038972 0.582073068563113 0.61150603492247 0.625189025764122 0.581816183143235 0.674348824342375 0.625228894453435 0.457919007364463 0.563427213981418 0.638517260500431 0.623412346328408 0.617912141989269 0.638629607390486 0.588912235357997 0.540335558077346 0.61142507397381 0.607509172173362 0.547169709696069 0.582159990666229 0.63694956485191 0.587339261795981 0.610010384689728 0.6322…	rs10003456 rs10044259 rs10086741 rs10154348 rs10180316 rs10224604 rs10406431 rs1046317 rs10739412 rs10767659 rs10771271 rs10799540 rs10808671 rs10811660 rs10842994 rs10885123 rs10893827 rs10939103 rs10998433 rs11128592 rs1114853 rs11150581 rs11158793 rs11160699 rs11169182 rs111716216 rs11199121 rs11258435 rs112613078 rs114863656 rs11651097 rs11655898 rs11657964 rs11688901 rs11742688 rs11759026 rs…
T2DM	family Verrucomicrobiaceae id.4036	0	0.216990127428666 0.193488250167014 0.195077594318657 0.205648639188752 0.21015748455697 0.195628260854272 0.238138633904076 0.154662338860903 0.194242489843664 0.215596353577641 0.206259543115113 0.225299409794572 0.191461166765952 0.113228168938322 0.186009556074291 0.175066488978106 0.191035460779988 0.198822255638682 0.200477441155189 0.194503707923311 0.209334167674717 0.216039403690375 0.18…	rs10003456 rs10044259 rs10086741 rs10154348 rs10180316 rs10224604 rs10406431 rs1046317 rs10739412 rs10767659 rs10771271 rs10799540 rs10808671 rs10811660 rs10842994 rs10885123 rs10893827 rs10939103 rs10998433 rs11128592 rs1114853 rs11150581 rs11158793 rs11160699 rs11169182 rs111716216 rs11199121 rs11258435 rs112613078 rs11651097 rs11655898 rs11657964 rs11688901 rs11742688 rs11759026 rs11767040 rs1…
T2DM	family Victivallaceae id.2255	0	0.663653069036647 0.645641322182104 0.696184211855314 0.616457287021472 0.6962555644397 0.672792926376883 0.601975777692698 0.767537820332642 0.631258170667694 0.685377209693806 0.64992430498199 0.635310716054138 0.689448030518135 0.625317953638656 0.711959313856625 0.712906912382515 0.715000732575538 0.643494093943973 0.706369793967365 0.71422206739668 0.684036969117381 0.638337445799693 0.63896…	rs10003456 rs10044259 rs10086741 rs10154348 rs10180316 rs10224604 rs10406431 rs1046317 rs10739412 rs10767659 rs10771271 rs10799540 rs10808671 rs10811660 rs10842994 rs10885123 rs10893827 rs10939103 rs10998433 rs11128592 rs1114853 rs11150581 rs11158793 rs11160699 rs11169182 rs111716216 rs11199121 rs11258435 rs112613078 rs11651097 rs11655898 rs11657964 rs11688901 rs11742688 rs11759026 rs11767040 rs1…
T2DM	genus Actinomyces id.423	0	0.421256372051721 0.372230081811717 0.354895599234487 0.449534095861942 0.41004471263725 0.420278211288065 0.318629980518131 0.589357385118649 0.380331566603597 0.381102613461656 0.427247738844288 0.392158105089631 0.392841647514153 0.489532209824719 0.449943950170632 0.37711044001455 0.382809285144198 0.374888407662377 0.391075228674738 0.360151629230176 0.439692154996066 0.382761589320247 0.415…	rs10003456 rs10044259 rs10086741 rs10154348 rs10180316 rs10224604 rs10406431 rs1046317 rs10739412 rs10767659 rs10771271 rs10799540 rs10808671 rs10811660 rs10842994 rs10885123 rs10893827 rs10939103 rs10998433 rs11128592 rs1114853 rs11150581 rs11158793 rs11160699 rs11169182 rs111716216 rs11199121 rs11258435 rs112613078 rs11651097 rs11655898 rs11657964 rs11688901 rs11742688 rs11759026 rs11767040 rs1…
T2DM	genus Adlercreutzia id.812	0	0.199520522601095 0.222309336555227 0.183755876551305 0.19270697829752 0.201028112199329 0.196033536324127 0.232651580206159 0.229884686393796 0.180000998401978 0.232961307765255 0.202297672634969 0.205495039105685 0.21637567295916 0.391374276032839 0.191119034011643 0.200824066522643 0.171770424088027 0.17348312569571 0.20985340016419 0.187269416175549 0.197613175836359 0.207321859655798 0.19755…	rs10003456 rs10044259 rs10086741 rs10154348 rs10180316 rs10224604 rs10406431 rs1046317 rs10739412 rs10767659 rs10771271 rs10799540 rs10808671 rs10811660 rs10842994 rs10885123 rs10893827 rs10939103 rs10998433 rs11128592 rs1114853 rs11150581 rs11158793 rs11160699 rs11169182 rs111716216 rs11199121 rs11258435 rs112613078 rs11651097 rs11655898 rs11657964 rs11688901 rs11742688 rs11759026 rs11767040 rs1…
T2DM	genus Akkermansia id.4037	0	0.223757579153801 0.199789760207806 0.201678296413861 0.212078794942569 0.216649867048303 0.202132710011054 0.246384709182157 0.159298172589162 0.200426140341076 0.222905822756452 0.212877235698747 0.232144531547763 0.197857556310725 0.117159980920972 0.192419157566126 0.181510029385105 0.197652439424659 0.204811720206943 0.207066033091512 0.200809630739632 0.216649871745161 0.223338925339465 0.1…	rs10003456 rs10044259 rs10086741 rs10154348 rs10180316 rs10224604 rs10406431 rs1046317 rs10739412 rs10767659 rs10771271 rs10799540 rs10808671 rs10811660 rs10842994 rs10885123 rs10893827 rs10939103 rs10998433 rs11128592 rs1114853 rs11150581 rs11158793 rs11160699 rs11169182 rs111716216 rs11199121 rs11258435 rs112613078 rs11651097 rs11655898 rs11657964 rs11688901 rs11742688 rs11759026 rs11767040 rs1…
T2DM	genus Alistipes id.968	182	0.0280044973146105 0.0370827341876008 0.0356327146892336 0.0219340937991634 0.028430518619948 0.0354378349151694 0.0335814658954694 0.0341113528105545 0.0328880256817711 0.0287919887129226 0.0298243350425377 0.03676643745571 0.0426399214491352 0.0332746426809654 0.0270847378312393 0.0322868592964963 0.0312632112894818 0.0413033440356397 0.0350095606713533 0.0337641218697839 0.0358757346844154 0.0…	rs10003456 rs10044259 rs10086741 rs10154348 rs10180316 rs10224604 rs10406431 rs1046317 rs10739412 rs10767659 rs10771271 rs10799540 rs10808671 rs10811660 rs10842994 rs10885123 rs10893827 rs10939103 rs10998433 rs11128592 rs1114853 rs11150581 rs11158793 rs11160699 rs11169182 rs111716216 rs11199121 rs11258435 rs112613078 rs114863656 rs11651097 rs11655898 rs11657964 rs11688901 rs11742688 rs11759026 rs…
T2DM	genus Allisonella id.2174	0	0.105474605994456 0.132856542814528 0.146565916942194 0.130017487988038 0.141886349343983 0.138843030512742 0.139830493876283 0.139268652753899 0.169365514750151 0.145091964193527 0.130437404964965 0.113336266461633 0.222135518110158 0.160306872060421 0.123929798184355 0.125323631114906 0.113761053050005 0.143142603020413 0.126681887694919 0.131513764040561 0.137784712880397 0.143213665680926 0.1…	rs10044259 rs10086741 rs10180316 rs10224604 rs10406431 rs1046317 rs10739412 rs10767659 rs10771271 rs10799540 rs10808671 rs10811660 rs10842994 rs10885123 rs10893827 rs10939103 rs10998433 rs11128592 rs1114853 rs11150581 rs11158793 rs11160699 rs11169182 rs11199121 rs11258435 rs11651097 rs11657964 rs11688901 rs11742688 rs11759026 rs11767040 rs11864909 rs11920829 rs12133396 rs1215466 rs12154738 rs1256…
T2DM	genus Alloprevotella id.961	0	0.547161468938582 0.534710811070026 0.593490959247688 0.644188748629717 0.505462017491412 0.684472775703707 0.51120350285435 0.595015022371138 0.585123477585796 0.499866949691987 0.553723141363665 0.577166165255232 0.590106998476976 0.504456304761995 0.550405674619751 0.541158839535371 0.494913866359289 0.404124861125615 0.541527129745435 0.592508454925717 0.549871191158482 0.523639037141549 0.57…	rs10044259 rs10086741 rs10180316 rs10224604 rs10406431 rs1046317 rs10739412 rs10767659 rs10771271 rs10799540 rs10808671 rs10885123 rs10893827 rs10939103 rs10998433 rs11128592 rs1114853 rs11150581 rs11158793 rs11160699 rs11169182 rs11199121 rs11258435 rs11651097 rs11657964 rs11688901 rs11742688 rs11759026 rs11767040 rs11920829 rs12133396 rs1215466 rs12154738 rs12563149 rs12778642 rs12899671 rs1300…
T2DM	genus Anaerofilum id.2053	0	0.553960280068394 0.574437069651362 0.502722689997046 0.529820794335977 0.558766988047313 0.630053832657076 0.567722422197412 0.670746328798703 0.580188439206204 0.543855347343565 0.531211859032923 0.572445954484717 0.618255430985307 0.512218057306498 0.508208156020557 0.57954028365557 0.583374193977877 0.607978464465876 0.565371827210235 0.654442194048111 0.588568431309336 0.537498618579576 0.57…	rs10003456 rs10044259 rs10086741 rs10154348 rs10180316 rs10224604 rs10406431 rs1046317 rs10739412 rs10767659 rs10771271 rs10799540 rs10808671 rs10811660 rs10842994 rs10885123 rs10893827 rs10939103 rs10998433 rs11128592 rs1114853 rs11150581 rs11158793 rs11160699 rs11169182 rs111716216 rs11199121 rs11258435 rs112613078 rs11651097 rs11655898 rs11657964 rs11688901 rs11742688 rs11759026 rs11767040 rs1…
T2DM	genus Anaerostipes id.1991	0	0.666346060587551 0.632689701393101 0.640467295107762 0.6398544628131 0.696583723201614 0.709637120330442 0.582861613553767 0.74786173542754 0.698033398083193 0.635348253351605 0.647446540129575 0.619876385781054 0.59868612983318 0.56953697092831 0.723502032068797 0.689380444802066 0.583798333869877 0.611905384494688 0.629275312195912 0.713595604057977 0.635751118261308 0.647702782623594 0.581698…	rs10003456 rs10044259 rs10086741 rs10154348 rs10180316 rs10224604 rs10406431 rs1046317 rs10739412 rs10767659 rs10771271 rs10799540 rs10808671 rs10811660 rs10842994 rs10885123 rs10893827 rs10939103 rs10998433 rs11128592 rs1114853 rs11150581 rs11158793 rs11160699 rs11169182 rs111716216 rs11199121 rs11258435 rs112613078 rs114863656 rs11651097 rs11655898 rs11657964 rs11688901 rs11742688 rs11759026 rs…
T2DM	genus Anaerotruncus id.2054	0	0.807689163217846 0.756398161152374 0.821211982086661 0.77922921698476 0.77717703853633 0.698828939718105 0.749805953526586 0.814215901401858 0.793651199135688 0.715569575444601 0.793779201139824 0.764543809629623 0.843641200657957 0.800488904765746 0.785912074890288 0.811355018046884 0.854085521471623 0.706141454267098 0.780186211128609 0.795516427137692 0.830222824017672 0.779191934401432 0.839…	rs10003456 rs10044259 rs10086741 rs10154348 rs10180316 rs10224604 rs10406431 rs1046317 rs10739412 rs10767659 rs10771271 rs10799540 rs10808671 rs10811660 rs10842994 rs10885123 rs10893827 rs10939103 rs10998433 rs11128592 rs1114853 rs11150581 rs11158793 rs11160699 rs11169182 rs111716216 rs11199121 rs11258435 rs112613078 rs114863656 rs11651097 rs11655898 rs11657964 rs11688901 rs11742688 rs11759026 rs…
T2DM	genus Bacteroides id.918	0	0.314379801687486 0.354346871272618 0.340790455516069 0.306615550452867 0.315085878490113 0.321845006295293 0.279476853772398 0.18420805772863 0.29021266293338 0.347711873138021 0.344280097355271 0.35100940043478 0.341786505361625 0.219617487292161 0.335661313234383 0.341587412848956 0.392074835490714 0.380778211650726 0.329967831636408 0.333669491394063 0.348430727598918 0.329146629150864 0.3177…	rs10003456 rs10044259 rs10086741 rs10154348 rs10180316 rs10224604 rs10406431 rs1046317 rs10739412 rs10767659 rs10771271 rs10799540 rs10808671 rs10811660 rs10842994 rs10885123 rs10893827 rs10939103 rs10998433 rs11128592 rs1114853 rs11150581 rs11158793 rs11160699 rs11169182 rs111716216 rs11199121 rs11258435 rs112613078 rs114863656 rs11651097 rs11655898 rs11657964 rs11688901 rs11742688 rs11759026 rs…
T2DM	genus Barnesiella id.944	0	0.899117153830987 0.965311952023273 0.965871398901991 0.908990816886904 0.958892946960782 0.995714538185893 0.944974319844333 0.998042392293808 0.917236073533455 0.977548541493121 0.967513529500169 0.991811663754158 0.973258825314972 0.801866255112349 0.996856645721579 0.995336185587004 0.978017914184755 0.948019734311317 0.988088926390271 0.99351169763999 0.899106447803834 0.931852801145535 0.89…	rs10003456 rs10044259 rs10086741 rs10154348 rs10180316 rs10224604 rs10406431 rs1046317 rs10739412 rs10767659 rs10771271 rs10799540 rs10808671 rs10811660 rs10842994 rs10885123 rs10893827 rs10939103 rs10998433 rs11128592 rs1114853 rs11150581 rs11158793 rs11160699 rs11169182 rs111716216 rs11199121 rs11258435 rs112613078 rs11651097 rs11655898 rs11657964 rs11688901 rs11742688 rs11759026 rs11767040 rs1…
T2DM	genus Bifidobacterium id.436	0	0.907447904567861 0.871823784599863 0.93813515996225 0.896932768540049 0.952175717349007 0.963314270195804 0.968551760105533 0.921162337489452 0.922773665888188 0.926567954681687 0.93286149056518 0.924713146359332 0.969129925481442 0.838938208783664 0.917126077989283 0.939765709170221 0.954310603356923 0.92053333049101 0.914871058615846 0.891004928764398 0.901883151031184 0.858475330108221 0.9232…	rs10003456 rs10044259 rs10086741 rs10154348 rs10180316 rs10224604 rs10406431 rs1046317 rs10739412 rs10767659 rs10771271 rs10799540 rs10808671 rs10811660 rs10842994 rs10885123 rs10893827 rs10939103 rs10998433 rs11128592 rs1114853 rs11150581 rs11158793 rs11160699 rs11169182 rs111716216 rs11199121 rs11258435 rs112613078 rs114863656 rs11651097 rs11655898 rs11657964 rs11688901 rs11742688 rs11759026 rs…
T2DM	genus Bilophila id.3170	0	0.821643464349871 0.759255149513 0.825312777792067 0.731462794443771 0.75245605352474 0.830616955611706 0.870335017122655 0.677287333108425 0.738908854828735 0.794952142203015 0.762801669182995 0.800271972508505 0.795960910080961 0.772242311590709 0.858575373213633 0.786934348872675 0.793499626510832 0.81691106619764 0.829376972295049 0.900514958369093 0.820359771745693 0.830834049023668 0.772128…	rs10003456 rs10044259 rs10086741 rs10154348 rs10180316 rs10224604 rs10406431 rs1046317 rs10739412 rs10767659 rs10771271 rs10799540 rs10808671 rs10811660 rs10842994 rs10885123 rs10893827 rs10939103 rs10998433 rs11128592 rs1114853 rs11150581 rs11158793 rs11160699 rs11169182 rs111716216 rs11199121 rs11258435 rs112613078 rs114863656 rs11651097 rs11655898 rs11657964 rs11688901 rs11742688 rs11759026 rs…
T2DM	genus Blautia id.1992	0	0.586884719935061 0.575917634002495 0.9782479911944 0.739304637900613 0.820676052225643 0.767506188298496 0.861784396015408 0.993977645215886 0.975119899950705 0.545967510191889 0.92193114670634 0.783081130606763	rs10799540 rs12133396 rs12563149 rs1925670 rs2072948 rs2793829 rs320369 rs3736908 rs59097691 rs74082072 rs74835839 rs941242
T2DM	genus Butyricicoccus id.2055	0	0.678510373665653 0.744391833457875 0.695148850778771 0.654565294912869 0.73389613778354 0.684467221759778 0.721783240520917 0.764321495408092 0.702971357430125 0.666740086556461 0.719979724054683 0.734498620359161 0.675700882567912 0.908081319481827 0.5820399718244 0.669952628200639 0.699173979392692 0.682392746334148 0.720886272692832 0.739090533050424 0.594295787806973 0.697947887489844 0.7522…	rs10003456 rs10044259 rs10086741 rs10154348 rs10180316 rs10224604 rs10406431 rs1046317 rs10739412 rs10767659 rs10771271 rs10799540 rs10808671 rs10811660 rs10842994 rs10885123 rs10893827 rs10939103 rs10998433 rs11128592 rs1114853 rs11150581 rs11158793 rs11160699 rs11169182 rs111716216 rs11199121 rs11258435 rs112613078 rs114863656 rs11651097 rs11655898 rs11657964 rs11688901 rs11742688 rs11759026 rs…
T2DM	genus Butyricimonas id.945	0	0.678904759622792 0.678554181420237 0.643882009986903 0.696248815620473 0.621955341263118 0.654273593614326 0.701554297909106 0.641345362278278 0.684602350642754 0.641350238974514 0.675366958551948 0.693890545990554 0.740794855100995 0.494814817040481 0.690229902838282 0.740371421168369 0.748914682991673 0.645123731545634 0.696887510077697 0.693799187658582 0.641977985784465 0.647902098793227 0.6…	rs10003456 rs10044259 rs10086741 rs10154348 rs10180316 rs10224604 rs10406431 rs1046317 rs10739412 rs10767659 rs10771271 rs10799540 rs10808671 rs10811660 rs10842994 rs10885123 rs10893827 rs10939103 rs10998433 rs11128592 rs1114853 rs11150581 rs11158793 rs11160699 rs11169182 rs111716216 rs11199121 rs11258435 rs112613078 rs11651097 rs11655898 rs11657964 rs11688901 rs11742688 rs11759026 rs11767040 rs1…
T2DM	genus Butyrivibrio id.1993	4	0.0712138185566459 0.0586668918674009 0.0600014626947197 0.0762687584136404 0.0679706851606623 0.0785975530806833 0.054565553431042 0.0604134925047313 0.0763354626116181 0.0718271957908015 0.0741321619111733 0.0712201203963205 0.0486945272871629 0.0906381842183317 0.056493663320583 0.0494240526719153 0.0706738009307488 0.06878051485978 0.0719040265608458 0.081363690509615 0.0973083437801897 0.081…	rs10003456 rs10044259 rs10086741 rs10154348 rs10180316 rs10224604 rs10406431 rs1046317 rs10739412 rs10767659 rs10771271 rs10799540 rs10808671 rs10811660 rs10842994 rs10885123 rs10893827 rs10939103 rs10998433 rs11128592 rs1114853 rs11150581 rs11158793 rs11160699 rs11169182 rs111716216 rs11199121 rs11258435 rs112613078 rs11651097 rs11655898 rs11657964 rs11688901 rs11742688 rs11759026 rs11767040 rs1…
T2DM	genus Candidatus Soleaferrea id.11350	184	0.00701269371975831 0.00582869850190174 0.00461834203655118 0.00673018934731129 0.0053556670585936 0.00514108327317958 0.00536803156556874 0.00491143231976387 0.00671807756502377 0.00606106952223885 0.00457364007373222 0.00616564097501291 0.0076864440630789 0.00618956922862177 0.00483349492450624 0.00589470375822583 0.00562216758607796 0.00594551656890546 0.00619435771219293 0.00630632697844959 0…	rs10003456 rs10044259 rs10086741 rs10154348 rs10180316 rs10224604 rs10406431 rs1046317 rs10739412 rs10767659 rs10771271 rs10799540 rs10808671 rs10811660 rs10842994 rs10885123 rs10893827 rs10939103 rs10998433 rs11128592 rs1114853 rs11150581 rs11158793 rs11160699 rs11169182 rs111716216 rs11199121 rs11258435 rs112613078 rs11651097 rs11655898 rs11657964 rs11688901 rs11742688 rs11759026 rs11767040 rs1…
T2DM	genus Catenibacterium id.2153	85	0.046914406066643 0.0434832385543866 0.0506792721064532 0.0572195860985641 0.0484604222952753 0.0502680562288521 0.0387881328088007 0.0487277627769167 0.0460788847966703 0.0567072192789807 0.0597109669354414 0.0246174056976035 0.055032346213221 0.0446665961976628 0.0553752359696089 0.0515674425187442 0.053290577780971 0.0473961492249466 0.0415893473148546 0.0422064430906876 0.0580052841714933 0.0…	rs10044259 rs10086741 rs10180316 rs10224604 rs10406431 rs1046317 rs10739412 rs10767659 rs10771271 rs10799540 rs10808671 rs10811660 rs10842994 rs10885123 rs10893827 rs10939103 rs10998433 rs11128592 rs1114853 rs11150581 rs11158793 rs11160699 rs11169182 rs11199121 rs11258435 rs11651097 rs11657964 rs11688901 rs11742688 rs11759026 rs11767040 rs11864909 rs11920829 rs12133396 rs1215466 rs12154738 rs1256…
T2DM	genus Christensenellaceae R 7group id.11283	0	0.376106201894434 0.409318344955363 0.316572478479222 0.351062542858143 0.320613107982714 0.357849453526013 0.322125584052696 0.370118428801282 0.346225012666018 0.32063384503118 0.406964487150252 0.345724015499467 0.411649053839144 0.338291450773019 0.254617524973658 0.383520199930903 0.3205687645139 0.312649472835715 0.368375840183417 0.376574581505782 0.401133838805875 0.327811162860532 0.4033…	rs10003456 rs10044259 rs10086741 rs10154348 rs10180316 rs10224604 rs10406431 rs1046317 rs10739412 rs10767659 rs10771271 rs10799540 rs10808671 rs10811660 rs10842994 rs10885123 rs10893827 rs10939103 rs10998433 rs11128592 rs1114853 rs11150581 rs11158793 rs11160699 rs11169182 rs111716216 rs11199121 rs11258435 rs112613078 rs114863656 rs11651097 rs11655898 rs11657964 rs11688901 rs11742688 rs11759026 rs…
T2DM	genus Clostridium innocuum group id.14397	0	0.250503814021821 0.234372621654229 0.222669979104497 0.258797420183116 0.243712924171269 0.220888168886949 0.238982473705427 0.215306414725756 0.25214051629397 0.262748143186246 0.271211993959981 0.316782264662629 0.253338604079713 0.333764337575057 0.352025992534245 0.262215463347626 0.308979158291081 0.259907496308494 0.248442145997149 0.240840463963097 0.241111234235355 0.293324260190697 0.20…	rs10003456 rs10044259 rs10086741 rs10154348 rs10180316 rs10224604 rs10406431 rs1046317 rs10739412 rs10767659 rs10771271 rs10799540 rs10808671 rs10811660 rs10842994 rs10885123 rs10893827 rs10939103 rs10998433 rs11128592 rs1114853 rs11150581 rs11158793 rs11160699 rs11169182 rs111716216 rs11199121 rs11258435 rs112613078 rs11651097 rs11655898 rs11657964 rs11688901 rs11742688 rs11759026 rs11767040 rs1…
T2DM	genus Clostridium sensustricto1 id.1873	0	0.361832773895065 0.376339545573088 0.380453855597595 0.377535327504495 0.382364926355752 0.366947147584596 0.396961859485349 0.383730730696917 0.375068343581443 0.377934811706081 0.379165632429058 0.379276883602245 0.465414503799553 0.430738615482184 0.364010870539818 0.378582463228252 0.271401055637128 0.356190464222424 0.344965347002713 0.360144013014227 0.368586916273009 0.395082687148718 0.3…	rs10003456 rs10044259 rs10086741 rs10154348 rs10180316 rs10224604 rs10406431 rs1046317 rs10739412 rs10767659 rs10771271 rs10799540 rs10808671 rs10811660 rs10842994 rs10885123 rs10893827 rs10939103 rs10998433 rs11128592 rs1114853 rs11150581 rs11158793 rs11160699 rs11169182 rs111716216 rs11199121 rs11258435 rs112613078 rs114863656 rs11651097 rs11655898 rs11657964 rs11688901 rs11742688 rs11759026 rs…
T2DM	genus Collinsella id.815	0	0.761962405804146 0.741138948498127 0.775466730098189 0.68273723381445 0.689408713552804 0.72728779910344 0.76262455952677 0.73045744342908 0.780622763062712 0.740317511841714 0.726258001376023 0.75373167555263 0.76950306977973 0.75889742553306 0.821331219380182 0.767255971419466 0.678164873684593 0.753190990214169 0.777950251539169 0.712802811458991 0.78475800666644 0.77953409302441 0.7214152838…	rs10003456 rs10044259 rs10086741 rs10154348 rs10180316 rs10224604 rs10406431 rs1046317 rs10739412 rs10767659 rs10771271 rs10799540 rs10808671 rs10811660 rs10842994 rs10885123 rs10893827 rs10939103 rs10998433 rs11128592 rs1114853 rs11150581 rs11158793 rs11160699 rs11169182 rs111716216 rs11199121 rs11258435 rs112613078 rs114863656 rs11651097 rs11655898 rs11657964 rs11688901 rs11742688 rs11759026 rs…
T2DM	genus Coprobacter id.949	0	0.8397797746788 0.789642454835097 0.793856609826623 0.809367456142811 0.820134871492393 0.839594480478243 0.765468935135763 0.770804581364615 0.804447232597248 0.833370383453993 0.770711650179996 0.808973575320853 0.838761843166072 0.557138011629729 0.858903062246203 0.775773244141288 0.782021224256621 0.820922923810767 0.831086424019258 0.82080689270614 0.793458338226441 0.837314845696147 0.8551…	rs10003456 rs10044259 rs10086741 rs10154348 rs10180316 rs10224604 rs10406431 rs1046317 rs10739412 rs10767659 rs10771271 rs10799540 rs10808671 rs10811660 rs10842994 rs10885123 rs10893827 rs10939103 rs10998433 rs11128592 rs1114853 rs11150581 rs11158793 rs11160699 rs11169182 rs111716216 rs11199121 rs11258435 rs112613078 rs11651097 rs11655898 rs11657964 rs11688901 rs11742688 rs11759026 rs11767040 rs1…
T2DM	genus Coprococcus1 id.11301	0	0.636572127202985 0.59681649422717 0.588363404439555 0.633380444955531 0.600978569826625 0.632510783107004 0.636715730912716 0.708370747374779 0.621444795583907 0.570529598014512 0.58088144066978 0.640833208360008 0.634318133223592 0.574394223231253 0.663940513420528 0.687833150175217 0.649078466457402 0.61974821636568 0.612780390588527 0.71160808653305 0.647036082500138 0.67930026648422 0.631660…	rs10003456 rs10044259 rs10086741 rs10154348 rs10180316 rs10224604 rs10406431 rs1046317 rs10739412 rs10767659 rs10771271 rs10799540 rs10808671 rs10811660 rs10842994 rs10885123 rs10893827 rs10939103 rs10998433 rs11128592 rs1114853 rs11150581 rs11158793 rs11160699 rs11169182 rs111716216 rs11199121 rs11258435 rs112613078 rs114863656 rs11651097 rs11655898 rs11657964 rs11688901 rs11742688 rs11759026 rs…
T2DM	genus Coprococcus2 id.11302	0	0.322236286482441 0.389812644782797 0.383151325104161 0.336907720185643 0.407650015560211 0.356486498600324 0.32727717127337 0.382795862760029 0.379271440674309 0.377069995622358 0.402478761532183 0.411625823084326 0.430232464226095 0.303788774470571 0.375392777402855 0.429966488366322 0.404710279746938 0.389768079803054 0.387421962695796 0.353586733190352 0.340133893602747 0.415782011256784 0.32…	rs10003456 rs10044259 rs10086741 rs10154348 rs10180316 rs10224604 rs10406431 rs1046317 rs10739412 rs10767659 rs10771271 rs10799540 rs10808671 rs10811660 rs10842994 rs10885123 rs10893827 rs10939103 rs10998433 rs11128592 rs1114853 rs11150581 rs11158793 rs11160699 rs11169182 rs111716216 rs11199121 rs11258435 rs112613078 rs11651097 rs11655898 rs11657964 rs11688901 rs11742688 rs11759026 rs11767040 rs1…
T2DM	genus Coprococcus3 id.11303	0	0.345884261702696 0.389879621769596 0.374404156519869 0.361121001268657 0.372261602271456 0.38721186841492 0.391565816159739 0.273772186684473 0.336803231543825 0.384298848974053 0.359129184488183 0.366599604969709 0.374936106287407 0.418516658228385 0.288389851633684 0.347263013836169 0.349087812496645 0.33183359513567 0.352190004871197 0.35005725435233 0.366361328673525 0.322381005039689 0.3962…	rs10003456 rs10044259 rs10086741 rs10154348 rs10180316 rs10224604 rs10406431 rs1046317 rs10739412 rs10767659 rs10771271 rs10799540 rs10808671 rs10811660 rs10842994 rs10885123 rs10893827 rs10939103 rs10998433 rs11128592 rs1114853 rs11150581 rs11158793 rs11160699 rs11169182 rs111716216 rs11199121 rs11258435 rs112613078 rs114863656 rs11651097 rs11655898 rs11657964 rs11688901 rs11742688 rs11759026 rs…
T2DM	genus Defluviitaleaceae UCG011 id.11287	0	0.691911942712611 0.696595662714533 0.715011165553253 0.679975700839995 0.719887055182793 0.727221981037487 0.707802120733298 0.600972710827067 0.70728015954032 0.657493599936604 0.690607600510221 0.651450970001891 0.731852076438765 0.485274357447676 0.661079668519976 0.744002390434186 0.72671695605125 0.710467424015317 0.708509904420007 0.717858613626884 0.6994503960025 0.724260484564889 0.69084…	rs10003456 rs10044259 rs10086741 rs10154348 rs10180316 rs10224604 rs10406431 rs1046317 rs10739412 rs10767659 rs10771271 rs10799540 rs10808671 rs10811660 rs10842994 rs10885123 rs10893827 rs10939103 rs10998433 rs11128592 rs1114853 rs11150581 rs11158793 rs11160699 rs11169182 rs111716216 rs11199121 rs11258435 rs112613078 rs11651097 rs11655898 rs11657964 rs11688901 rs11742688 rs11759026 rs11767040 rs1…
T2DM	genus Desulfovibrio id.3173	0	0.321651481476857 0.380996258446796 0.327687512410807 0.345186660945023 0.3540021861932 0.367567379547283 0.341523859320675 0.32340860055802 0.38554726007979 0.31175512246951 0.335163681310066 0.350113562407718 0.311930352040391 0.475396396570958 0.311061722644357 0.39832998947499 0.312557680137182 0.330060793241965 0.382754502077768 0.33839547003945 0.32885828170934 0.319140201189009 0.331509663…	rs10003456 rs10044259 rs10086741 rs10154348 rs10180316 rs10224604 rs10406431 rs1046317 rs10739412 rs10767659 rs10771271 rs10799540 rs10808671 rs10811660 rs10842994 rs10885123 rs10893827 rs10939103 rs10998433 rs11128592 rs1114853 rs11150581 rs11158793 rs11160699 rs11169182 rs111716216 rs11199121 rs11258435 rs112613078 rs11651097 rs11655898 rs11657964 rs11688901 rs11742688 rs11759026 rs11767040 rs1…
T2DM	genus Dialister id.2183	0	0.279034343116025 0.252361975356769 0.330853929710572 0.310473595990586 0.287329101408272 0.323987546289839 0.271266886783956 0.249674676796335 0.287549910365346 0.317755083211619 0.295808974545076 0.317104066702548 0.342551148266113 0.30571830039825 0.276230698045751 0.341156942272822 0.317698436027473 0.274568857956316 0.297074361975485 0.309666639539939 0.263844613387111 0.317712720800495 0.33…	rs10003456 rs10044259 rs10086741 rs10154348 rs10180316 rs10224604 rs10406431 rs1046317 rs10739412 rs10767659 rs10771271 rs10799540 rs10808671 rs10811660 rs10842994 rs10885123 rs10893827 rs10939103 rs10998433 rs11128592 rs1114853 rs11150581 rs11158793 rs11160699 rs11169182 rs111716216 rs11199121 rs11258435 rs112613078 rs11651097 rs11655898 rs11657964 rs11688901 rs11742688 rs11759026 rs11767040 rs1…
T2DM	genus Dorea id.1997	0	0.856125988625285 0.81392749550442 0.854336791378581 0.840812201111671 0.824246838556929 0.839135141319976 0.927024431279526 0.847348912065634 0.894404923021138 0.833252006878323 0.848355038386284 0.890205613602995 0.791901383257123 0.691802024306973 0.895021152845424 0.839070775740026 0.793806164205988 0.858850182187159 0.840676337245697 0.807783579094919 0.828126499179074 0.880434222054028 0.81…	rs10003456 rs10044259 rs10086741 rs10154348 rs10180316 rs10224604 rs10406431 rs1046317 rs10739412 rs10767659 rs10771271 rs10799540 rs10808671 rs10811660 rs10842994 rs10885123 rs10893827 rs10939103 rs10998433 rs11128592 rs1114853 rs11150581 rs11158793 rs11160699 rs11169182 rs111716216 rs11199121 rs11258435 rs112613078 rs114863656 rs11651097 rs11655898 rs11657964 rs11688901 rs11742688 rs11759026 rs…
T2DM	genus Eggerthella id.819	0	0.333823695664062 0.37461838010146 0.335000629236377 0.364581983853278 0.311627783950541 0.343648976376818 0.427805955996824 0.361614338572572 0.350184966742819 0.328900072627079 0.344024761602396 0.347830120306937 0.440214346517876 0.400341747504609 0.386236124533793 0.328101515260262 0.301500913882494 0.399323253543933 0.342148899622256 0.330830833856354 0.392618469718757 0.359095036936041 0.34…	rs10003456 rs10044259 rs10086741 rs10154348 rs10180316 rs10224604 rs10406431 rs1046317 rs10739412 rs10767659 rs10771271 rs10799540 rs10808671 rs10811660 rs10842994 rs10885123 rs10893827 rs10939103 rs10998433 rs11128592 rs1114853 rs11150581 rs11158793 rs11160699 rs11169182 rs111716216 rs11199121 rs11258435 rs112613078 rs11651097 rs11655898 rs11657964 rs11688901 rs11742688 rs11759026 rs11767040 rs1…
T2DM	genus Eisenbergiella id.11304	0	0.326813168786531 0.339912941833206 0.367857729835304 0.326856850600516 0.363669289042886 0.341556925161402 0.395814473098101 0.326079509416666 0.330247658151662 0.305096972814179 0.34184709111373 0.304662779592799 0.374435000749841 0.335395620685884 0.316252900655095 0.344779045917587 0.326055783371548 0.344907129429684 0.349657806251748 0.339151233862368 0.350738263847287 0.311107010773819 0.34…	rs10003456 rs10044259 rs10086741 rs10154348 rs10180316 rs10224604 rs10406431 rs1046317 rs10739412 rs10767659 rs10771271 rs10799540 rs10808671 rs10811660 rs10842994 rs10885123 rs10893827 rs10939103 rs10998433 rs11128592 rs1114853 rs11150581 rs11158793 rs11160699 rs11169182 rs111716216 rs11199121 rs11258435 rs112613078 rs11651097 rs11655898 rs11657964 rs11688901 rs11742688 rs11759026 rs11767040 rs1…
T2DM	genus Enterorhabdus id.820	0	0.426346065073286 0.413032034914192 0.393807111917731 0.406528356136032 0.439185424988346 0.418862277759085 0.413486644059672 0.426546040370596 0.401986204244632 0.459638304701017 0.41345747311213 0.395244791803733 0.373220110103068 0.351620576523041 0.443035073742819 0.419110212888565 0.387401884817835 0.407955700813435 0.418939356818227 0.459354423343785 0.377863758117042 0.472353118275757 0.40…	rs10003456 rs10044259 rs10086741 rs10154348 rs10180316 rs10224604 rs10406431 rs1046317 rs10739412 rs10767659 rs10771271 rs10799540 rs10808671 rs10811660 rs10842994 rs10885123 rs10893827 rs10939103 rs10998433 rs11128592 rs1114853 rs11150581 rs11158793 rs11160699 rs11169182 rs111716216 rs11199121 rs11258435 rs112613078 rs11651097 rs11655898 rs11657964 rs11688901 rs11742688 rs11759026 rs11767040 rs1…
T2DM	genus Erysipelatoclostridium id.11381	0	0.816842646410387 0.797423981559947 0.795973436972297 0.833174162123612 0.802918768061077 0.829839872155918 0.810538990700297 0.681456405155471 0.860639367172977 0.943897082072101 0.876963560533459 0.917580693150344 0.845539913660239 0.97779137792758 0.860901001785113 0.799021975710171 0.830432057107956 0.86049397631289 0.841920133018134 0.883375692930951 0.863997395204724 0.863816066047384 0.783…	rs10003456 rs10044259 rs10086741 rs10154348 rs10180316 rs10224604 rs10406431 rs1046317 rs10739412 rs10767659 rs10771271 rs10799540 rs10808671 rs10811660 rs10842994 rs10885123 rs10893827 rs10939103 rs10998433 rs11128592 rs1114853 rs11150581 rs11158793 rs11160699 rs11169182 rs111716216 rs11199121 rs11258435 rs112613078 rs11651097 rs11655898 rs11657964 rs11688901 rs11742688 rs11759026 rs11767040 rs1…
T2DM	genus Erysipelotrichaceae UCG003 id.11384	0	0.316102502980325 0.335122899854498 0.225265992105361 0.271960510681406 0.276332825534293 0.191090496004523 0.234578803975761 0.225381990105602 0.621042985055794 0.16791089663911 0.200800790824995 0.117064143685847 0.20483730258529 0.134058325829127 0.288940589476335 0.115987371041913 0.194741826971423	rs10799540 rs12133396 rs12563149 rs13005826 rs13426680 rs1925670 rs2072948 rs2793829 rs2972144 rs320369 rs3736908 rs4233974 rs59097691 rs6430148 rs74082072 rs74835839 rs941242
T2DM	genus Escherichia Shigella id.3504	0	0.753901203432388 0.764706015216092 0.772876297647886 0.767319882610945 0.79055839829056 0.831597134199306 0.746773635336693 0.741474976757724 0.852832291758779 0.757759818184677 0.812934205174002 0.752646815824483 0.781823677140003 0.810623903038278 0.827645194879009 0.69953680952072 0.770397692703048 0.776914851887974 0.72559116224749 0.838275320809145 0.830008359087167 0.768027002127735 0.7827…	rs10003456 rs10044259 rs10086741 rs10154348 rs10180316 rs10224604 rs10406431 rs1046317 rs10739412 rs10767659 rs10771271 rs10799540 rs10808671 rs10811660 rs10842994 rs10885123 rs10893827 rs10939103 rs10998433 rs11128592 rs1114853 rs11150581 rs11158793 rs11160699 rs11169182 rs111716216 rs11199121 rs11258435 rs112613078 rs11651097 rs11655898 rs11657964 rs11688901 rs11742688 rs11759026 rs11767040 rs1…
T2DM	genus Eubacterium brachy group id.11296	0	0.963720961718994 0.983496905229807 0.954501377467202 0.978637151454178 0.987561404215882 0.920314311085064 0.895868766097447 0.838074943770613 0.992733307835457 0.980685401201491 0.979453212321753 0.955014155611625 0.958576028422013 0.92370734319216 0.979035299110698 0.99978406387006 0.918951794270174 0.956974370130265 0.957755159218422 0.941364881784773 0.926879882904358 0.967614149102625 0.921…	rs10003456 rs10044259 rs10086741 rs10154348 rs10180316 rs10224604 rs10406431 rs1046317 rs10739412 rs10767659 rs10771271 rs10799540 rs10808671 rs10811660 rs10842994 rs10885123 rs10893827 rs10939103 rs10998433 rs11128592 rs1114853 rs11150581 rs11158793 rs11160699 rs11169182 rs111716216 rs11199121 rs11258435 rs112613078 rs11651097 rs11655898 rs11657964 rs11688901 rs11742688 rs11759026 rs11767040 rs1…
T2DM	genus Eubacterium coprostanoligenes group id.11375	0	0.877219760601461 0.821038852513462 0.732389465113219 0.807766059376414 0.817077320834508 0.799207895441912 0.721815972149408 0.73318787757709 0.837533530079278 0.781544828373136 0.855836428267912 0.79544767404696 0.828183093776165 0.799668135598616 0.823007097417431 0.73947667770484 0.838707388888158 0.806120900432531 0.791875390615233 0.752989277147367 0.816745572615905 0.832025075929912 0.8361…	rs10003456 rs10044259 rs10086741 rs10154348 rs10180316 rs10224604 rs10406431 rs1046317 rs10739412 rs10767659 rs10771271 rs10799540 rs10808671 rs10811660 rs10842994 rs10885123 rs10893827 rs10939103 rs10998433 rs11128592 rs1114853 rs11150581 rs11158793 rs11160699 rs11169182 rs111716216 rs11199121 rs11258435 rs112613078 rs114863656 rs11651097 rs11655898 rs11657964 rs11688901 rs11742688 rs11759026 rs…
T2DM	genus Eubacterium eligens group id.14372	0	0.928686447181228 0.880291659284383 0.979327455000503 0.952493563983594 0.990960966974186 0.927325105512196 0.844274473742861 0.941290508978854 0.969937734044423 0.932029630600924 0.989594660093833 0.977469566628966 0.986382589721291 0.974192885009226 0.875138696905042 0.962145272844924 0.999793232488615 0.982557021666461 0.996279367142997 0.922648288672217 0.921905630609563 0.949897852631268 0.9…	rs10003456 rs10044259 rs10086741 rs10154348 rs10180316 rs10224604 rs10406431 rs1046317 rs10739412 rs10767659 rs10771271 rs10799540 rs10808671 rs10811660 rs10842994 rs10885123 rs10893827 rs10939103 rs10998433 rs11128592 rs1114853 rs11150581 rs11158793 rs11160699 rs11169182 rs111716216 rs11199121 rs11258435 rs112613078 rs114863656 rs11651097 rs11655898 rs11657964 rs11688901 rs11742688 rs11759026 rs…
T2DM	genus Eubacterium fissicatena group id.14373	0	0.974252621698103 0.939911228048277 0.954552116685825 0.96687361771831 0.977341476678906 0.914365030693707 0.888355910585265 0.917888899631477 0.929349909194022 0.992941785128999 0.902753823713637 0.971353369054656 0.807369909879804 0.892590265595172 0.990375889359533 0.959696827792836 0.962481820208619 0.969225080497003 0.958751635053076 0.974909885756341 0.993280691582872 0.935044994560172 0.89…	rs10003456 rs10044259 rs10086741 rs10154348 rs10180316 rs10224604 rs10406431 rs1046317 rs10739412 rs10767659 rs10771271 rs10799540 rs10808671 rs10811660 rs10842994 rs10885123 rs10893827 rs10939103 rs10998433 rs11128592 rs1114853 rs11150581 rs11158793 rs11160699 rs11169182 rs111716216 rs11199121 rs11258435 rs112613078 rs11651097 rs11655898 rs11657964 rs11688901 rs11742688 rs11759026 rs11767040 rs1…
T2DM	genus Eubacterium hallii group id.11338	0	0.313196516813573 0.336993178878849 0.280414574049984 0.336380348296514 0.276319939057121 0.320896641850499 0.272485863737156 0.242194890976303 0.284079866601541 0.286509195818926 0.295427307065224 0.320628040503407 0.361264914344182 0.398973110514193 0.231725424549559 0.30137401018922 0.339511353469851 0.289961717814387 0.29955975672794 0.309862141089323 0.274697638569462 0.296238889409987 0.292…	rs10003456 rs10044259 rs10086741 rs10154348 rs10180316 rs10224604 rs10406431 rs1046317 rs10739412 rs10767659 rs10771271 rs10799540 rs10808671 rs10811660 rs10842994 rs10885123 rs10893827 rs10939103 rs10998433 rs11128592 rs1114853 rs11150581 rs11158793 rs11160699 rs11169182 rs111716216 rs11199121 rs11258435 rs112613078 rs114863656 rs11651097 rs11655898 rs11657964 rs11688901 rs11742688 rs11759026 rs…
T2DM	genus Eubacterium nodatum group id.11297	0	0.935282672197543 0.89066010332079 0.933865103375388 0.927222418609436 0.895389906667964 0.959621400691698 0.735366429164864 0.849250594437214 0.879489041641747 0.852131280642154 0.861197088243409 0.909129651970217 0.875086008607827 0.952006524218449 0.902967329897198 0.935056844983722 0.928703140153607 0.95103922254796 0.95947438284701 0.948328315814527 0.946474915039197 0.92730520416762 0.88528…	rs10003456 rs10044259 rs10086741 rs10154348 rs10180316 rs10224604 rs10406431 rs1046317 rs10739412 rs10767659 rs10771271 rs10799540 rs10808671 rs10811660 rs10842994 rs10885123 rs10893827 rs10939103 rs10998433 rs11128592 rs1114853 rs11150581 rs11158793 rs11160699 rs11169182 rs111716216 rs11199121 rs11258435 rs112613078 rs11651097 rs11655898 rs11657964 rs11688901 rs11742688 rs11759026 rs11767040 rs1…
T2DM	genus Eubacterium oxidoreducens group id.11339	0	0.202439356111946 0.185842384218582 0.181183285416275 0.229721828160815 0.2084352654255 0.19732887043737 0.227025323752892 0.182043509590004 0.188658214292072 0.183424785091188 0.209239494444485 0.191222432982211 0.166052023786349 0.329973392609251 0.220596207597965 0.22467360305296 0.204013427742833 0.195125073007597 0.208346561845187 0.201791532415386 0.196615092383849 0.189399626777416 0.24186…	rs10003456 rs10044259 rs10086741 rs10154348 rs10180316 rs10224604 rs10406431 rs1046317 rs10739412 rs10767659 rs10771271 rs10799540 rs10808671 rs10811660 rs10842994 rs10885123 rs10893827 rs10939103 rs10998433 rs11128592 rs1114853 rs11150581 rs11158793 rs11160699 rs11169182 rs111716216 rs11199121 rs11258435 rs112613078 rs11651097 rs11655898 rs11657964 rs11688901 rs11742688 rs11759026 rs11767040 rs1…
T2DM	genus Eubacterium rectale group id.14374	0	0.523274689125028 0.541745315980851 0.549283698488297 0.544793636370688 0.511713008683877 0.510353351480334 0.526757981163433 0.589686169318545 0.51988666281123 0.495372858272749 0.540125404353258 0.491138127416663 0.523685748373379 0.614780928466584 0.506694378047773 0.454790465106015 0.533697547731073 0.449477396467533 0.541260786684111 0.478860576296429 0.593061215011912 0.538561804861895 0.52…	rs10003456 rs10044259 rs10086741 rs10154348 rs10180316 rs10224604 rs10406431 rs1046317 rs10739412 rs10767659 rs10771271 rs10799540 rs10808671 rs10811660 rs10842994 rs10885123 rs10893827 rs10939103 rs10998433 rs11128592 rs1114853 rs11150581 rs11158793 rs11160699 rs11169182 rs111716216 rs11199121 rs11258435 rs112613078 rs114863656 rs11651097 rs11655898 rs11657964 rs11688901 rs11742688 rs11759026 rs…
T2DM	genus Eubacterium ruminantium group id.11340	0	0.651584396623668 0.668575730452195 0.634518905834775 0.667238871274629 0.654420288590262 0.686861394262227 0.765067374474514 0.655065802988577 0.662347101341469 0.70541061540799 0.684340831780983 0.687269455694691 0.604849521118618 0.569486780757367 0.631419880975876 0.658813005244188 0.619600885489237 0.58197664730769 0.657726147251259 0.605852288109445 0.621696056520116 0.713200123254948 0.661…	rs10003456 rs10044259 rs10086741 rs10154348 rs10180316 rs10224604 rs10406431 rs1046317 rs10739412 rs10767659 rs10771271 rs10799540 rs10808671 rs10811660 rs10842994 rs10885123 rs10893827 rs10939103 rs10998433 rs11128592 rs1114853 rs11150581 rs11158793 rs11160699 rs11169182 rs111716216 rs11199121 rs11258435 rs112613078 rs11651097 rs11655898 rs11657964 rs11688901 rs11742688 rs11759026 rs11767040 rs1…
T2DM	genus Eubacterium ventriosum group id.11341	0	0.449513592605111 0.449593762376399 0.440970134443347 0.456502235201434 0.467678320571619 0.505129759622565 0.45909073932726 0.572474082723718 0.515778532175688 0.446733547764297 0.402988333241819 0.428547638321451 0.456420720565888 0.408065850782494 0.451698155785149 0.446572079263583 0.422667755302105 0.418522027732395 0.451855896593398 0.473159471903288 0.426141296968738 0.423317122928407 0.51…	rs10003456 rs10044259 rs10086741 rs10154348 rs10180316 rs10224604 rs10406431 rs1046317 rs10739412 rs10767659 rs10771271 rs10799540 rs10808671 rs10811660 rs10842994 rs10885123 rs10893827 rs10939103 rs10998433 rs11128592 rs1114853 rs11150581 rs11158793 rs11160699 rs11169182 rs111716216 rs11199121 rs11258435 rs112613078 rs114863656 rs11651097 rs11655898 rs11657964 rs11688901 rs11742688 rs11759026 rs…
T2DM	genus Eubacterium xylanophilum group id.14375	0	0.373685746574952 0.369376487336805 0.362008721127664 0.371491004666952 0.347681212565421 0.333625133487606 0.459494706255021 0.283023637208304 0.388642252506337 0.393733767906444 0.376546976301867 0.387181602233854 0.392297932205502 0.454583799284924 0.387247972029152 0.332430711164487 0.386346944816293 0.382463177855279 0.346940464704709 0.325944073037642 0.329477569959438 0.363186349664864 0.3…	rs10003456 rs10044259 rs10086741 rs10154348 rs10180316 rs10224604 rs10406431 rs1046317 rs10739412 rs10767659 rs10771271 rs10799540 rs10808671 rs10811660 rs10842994 rs10885123 rs10893827 rs10939103 rs10998433 rs11128592 rs1114853 rs11150581 rs11158793 rs11160699 rs11169182 rs111716216 rs11199121 rs11258435 rs112613078 rs11651097 rs11655898 rs11657964 rs11688901 rs11742688 rs11759026 rs11767040 rs1…
T2DM	genus Faecalibacterium id.2057	0	0.296430852073761 0.386902083887103 0.316219916703872 0.304429622054941 0.327632864677066 0.304703703618789 0.32015119353824 0.255424669065736 0.322930304818639 0.331223117189512 0.297022688965224 0.308348726111852 0.275382781992473 0.261129082821209 0.329413354122475 0.333047088327621 0.335471048842038 0.27551362161405 0.278762684942182 0.352860300130857 0.34896768381977 0.359728802237227 0.2534…	rs10003456 rs10044259 rs10086741 rs10154348 rs10180316 rs10224604 rs10406431 rs1046317 rs10739412 rs10767659 rs10771271 rs10799540 rs10808671 rs10811660 rs10842994 rs10885123 rs10893827 rs10939103 rs10998433 rs11128592 rs1114853 rs11150581 rs11158793 rs11160699 rs11169182 rs111716216 rs11199121 rs11258435 rs112613078 rs114863656 rs11651097 rs11655898 rs11657964 rs11688901 rs11742688 rs11759026 rs…
T2DM	genus Family XIII AD3011 group id.11293	0	0.751140451207741 0.752776560677326 0.744241198058525 0.772520599807598 0.754644263215828 0.778521890903338 0.853182491469594 0.783607465354796 0.738455529105564 0.675912436898835 0.85951519829465 0.737276121938885 0.811145696284123 0.84903963090256 0.665454481654744 0.781672994560655 0.748011731328717 0.750527344928557 0.847838675152814 0.756777833632193 0.725404772447255 0.787299558399432 0.792…	rs10003456 rs10044259 rs10086741 rs10154348 rs10180316 rs10224604 rs10406431 rs1046317 rs10739412 rs10767659 rs10771271 rs10799540 rs10808671 rs10811660 rs10842994 rs10885123 rs10893827 rs10939103 rs10998433 rs11128592 rs1114853 rs11150581 rs11158793 rs11160699 rs11169182 rs111716216 rs11199121 rs11258435 rs112613078 rs11651097 rs11655898 rs11657964 rs11688901 rs11742688 rs11759026 rs11767040 rs1…
T2DM	genus Family XIII UCG001 id.11294	0	0.72923075250225 0.684827643448291 0.702509930610145 0.717437735025861 0.658299416895192 0.679948841034687 0.644054215513584 0.792910614451364 0.717416063638534 0.662944862475678 0.680209200572706 0.650061873903503 0.631081950162168 0.680723825331434 0.746815094231283 0.615779488907025 0.615284364178266 0.637104739907908 0.700266442973471 0.72007881360222 0.578626402231863 0.667686793697188 0.665…	rs10003456 rs10044259 rs10086741 rs10154348 rs10180316 rs10224604 rs10406431 rs1046317 rs10739412 rs10767659 rs10771271 rs10799540 rs10808671 rs10811660 rs10842994 rs10885123 rs10893827 rs10939103 rs10998433 rs11128592 rs1114853 rs11150581 rs11158793 rs11160699 rs11169182 rs111716216 rs11199121 rs11258435 rs112613078 rs11651097 rs11655898 rs11657964 rs11688901 rs11742688 rs11759026 rs11767040 rs1…
T2DM	genus Flavonifractor id.2059	0	0.5409483145057 0.578483847938855 0.543969975819479 0.523223675695001 0.594065016806175 0.551158603902366 0.559881874258316 0.652443466620308 0.564290876763294 0.441973499214141 0.49799866515635 0.490610740900614 0.492669862717419 0.544639323287897 0.429814462795683 0.555658814103005 0.471091638157769 0.54925366161766 0.526718598092783 0.540520554729435 0.543043780672617 0.487451419750144 0.59716…	rs10003456 rs10044259 rs10086741 rs10154348 rs10180316 rs10224604 rs10406431 rs1046317 rs10739412 rs10767659 rs10771271 rs10799540 rs10808671 rs10811660 rs10842994 rs10885123 rs10893827 rs10939103 rs10998433 rs11128592 rs1114853 rs11150581 rs11158793 rs11160699 rs11169182 rs111716216 rs11199121 rs11258435 rs112613078 rs11651097 rs11655898 rs11657964 rs11688901 rs11742688 rs11759026 rs11767040 rs1…
T2DM	genus Fusicatenibacter id.11305	0	0.507104094150199 0.532931014996308 0.489886535477512 0.526416427602068 0.542795748068499 0.563472284647101 0.552276876090142 0.599332805427544 0.580802039150214 0.523235400107944 0.55246609502171 0.535252681162032 0.539121765146568 0.510918593566503 0.584757077809134 0.576414761609614 0.515703820401262 0.537307669696439 0.498356385546894 0.562845959657126 0.544547574984739 0.528596874375296 0.55…	rs10003456 rs10044259 rs10086741 rs10154348 rs10180316 rs10224604 rs10406431 rs1046317 rs10739412 rs10767659 rs10771271 rs10799540 rs10808671 rs10811660 rs10842994 rs10885123 rs10893827 rs10939103 rs10998433 rs11128592 rs1114853 rs11150581 rs11158793 rs11160699 rs11169182 rs111716216 rs11199121 rs11258435 rs112613078 rs114863656 rs11651097 rs11655898 rs11657964 rs11688901 rs11742688 rs11759026 rs…
T2DM	genus Gordonibacter id.821	0	0.743336609558257 0.697772329916038 0.733103614949505 0.710587348476707 0.761153065146861 0.725649940012303 0.826348858881779 0.623497103897294 0.658425521836715 0.692489985539374 0.70243716209215 0.735502201711947 0.689610449981984 0.699851435133418 0.720856783512234 0.663707586411828 0.633038402236024 0.744154592425984 0.723695347131372 0.759914101050801 0.667490437594864 0.707326516601452 0.74…	rs10003456 rs10044259 rs10086741 rs10154348 rs10180316 rs10224604 rs10406431 rs1046317 rs10739412 rs10767659 rs10771271 rs10799540 rs10808671 rs10811660 rs10842994 rs10885123 rs10893827 rs10939103 rs10998433 rs11128592 rs1114853 rs11150581 rs11158793 rs11160699 rs11169182 rs111716216 rs11199121 rs11258435 rs112613078 rs11651097 rs11655898 rs11657964 rs11688901 rs11742688 rs11759026 rs11767040 rs1…
T2DM	genus Haemophilus id.3698	0	0.457937133089872 0.498136087160206 0.500018319155421 0.511285530421159 0.528384011892001 0.499777690964499 0.527452149648335 0.416060083668462 0.479650781307391 0.553427232444556 0.485425112675221 0.487036066794197 0.532636671097525 0.365296043878512 0.491503043793455 0.516348947816535 0.460891068969396 0.502769392541017 0.494026517294401 0.488057008547719 0.527154741406834 0.490225876609937 0.5…	rs10003456 rs10044259 rs10086741 rs10154348 rs10180316 rs10224604 rs10406431 rs1046317 rs10739412 rs10767659 rs10771271 rs10799540 rs10808671 rs10811660 rs10842994 rs10885123 rs10893827 rs10939103 rs10998433 rs11128592 rs1114853 rs11150581 rs11158793 rs11160699 rs11169182 rs111716216 rs11199121 rs11258435 rs112613078 rs11651097 rs11655898 rs11657964 rs11688901 rs11742688 rs11759026 rs11767040 rs1…
T2DM	genus Holdemanella id.11393	0	0.812640019066275 0.828051626943124 0.738388051737799 0.777577831030122 0.794219919008215 0.853590349573463 0.793693193298023 0.871419852677716 0.75016593567209 0.870831302579206 0.768165822405502 0.820229634750683 0.845140029582639 0.69795608382052 0.816992803187991 0.797356813643999 0.782162819894886 0.824224070208067 0.824856128682785 0.843641193689717 0.742413965653978 0.863947506672108 0.803…	rs10003456 rs10044259 rs10086741 rs10154348 rs10180316 rs10224604 rs10406431 rs1046317 rs10739412 rs10767659 rs10771271 rs10799540 rs10808671 rs10811660 rs10842994 rs10885123 rs10893827 rs10939103 rs10998433 rs11128592 rs1114853 rs11150581 rs11158793 rs11160699 rs11169182 rs111716216 rs11199121 rs11258435 rs112613078 rs11651097 rs11655898 rs11657964 rs11688901 rs11742688 rs11759026 rs11767040 rs1…
T2DM	genus Holdemania id.2157	0	0.26779021773735 0.29723621173327 0.214820036028009 0.243743685610098 0.254141878313517 0.23885136070721 0.360333499553076 0.18438928001422 0.211021218794626 0.257635918689034 0.254382139839611 0.232637567565163 0.285995185876776 0.321332162172369 0.259075607887236 0.286086551836139 0.300720015017916 0.197094390796221 0.248711213803657 0.289700228384637 0.222588088171831 0.250080651875958 0.23612…	rs10003456 rs10044259 rs10086741 rs10154348 rs10180316 rs10224604 rs10406431 rs1046317 rs10739412 rs10767659 rs10771271 rs10799540 rs10808671 rs10811660 rs10842994 rs10885123 rs10893827 rs10939103 rs10998433 rs11128592 rs1114853 rs11150581 rs11158793 rs11160699 rs11169182 rs111716216 rs11199121 rs11258435 rs112613078 rs11651097 rs11655898 rs11657964 rs11688901 rs11742688 rs11759026 rs11767040 rs1…
T2DM	genus Howardella id.2000	0	0.896705879304403 0.950395534715978 0.973706751416858 0.97498352032763 0.953030966969798 0.992191113430178 0.909441036691256 0.852819977599442 0.950710393029614 0.996804838913582 0.906061746336827 0.854965924094862 0.94227368910983 0.686649268696859 0.998258760748206 0.954997895442537 0.999222349778216 0.958170287866277 0.998669372528276 0.961716946758602 0.940469228486006 0.955295153621544 0.897…	rs10003456 rs10044259 rs10086741 rs10154348 rs10180316 rs10224604 rs10406431 rs1046317 rs10739412 rs10767659 rs10771271 rs10799540 rs10808671 rs10811660 rs10842994 rs10885123 rs10893827 rs10939103 rs10998433 rs11128592 rs1114853 rs11150581 rs11158793 rs11160699 rs11169182 rs111716216 rs11199121 rs11258435 rs112613078 rs11651097 rs11655898 rs11657964 rs11688901 rs11742688 rs11759026 rs11767040 rs1…
T2DM	genus Hungatella id.11306	0	0.959754709998588 0.981446893117259 0.961343222718816 0.994326887204484 0.952805851404869 0.965205622751451 0.964076269297614 0.91481692292189 0.938566255999259 0.945183510495977 0.986112022145255 0.890515814924322 0.895428760508404 0.941742729590131 0.860852609588074 0.997122778761494 0.952538417544445 0.873586221257764 0.971962015885554 0.945407886863472 0.974377299191658 0.912911755392533 0.96…	rs10003456 rs10044259 rs10086741 rs10154348 rs10180316 rs10224604 rs10406431 rs1046317 rs10739412 rs10767659 rs10771271 rs10799540 rs10808671 rs10811660 rs10842994 rs10885123 rs10893827 rs10939103 rs10998433 rs11128592 rs1114853 rs11150581 rs11158793 rs11160699 rs11169182 rs111716216 rs11199121 rs11258435 rs112613078 rs11651097 rs11655898 rs11657964 rs11688901 rs11742688 rs11759026 rs11767040 rs1…
T2DM	genus Intestinibacter id.11345	0	0.476160136738263 0.504967524568086 0.503585957550018 0.540945037481765 0.475114040944582 0.523283672960764 0.572598104279712 0.529415405952381 0.507307001327921 0.57958535345127 0.508716595027605 0.527166398409977 0.59219328634113 0.525833118003844 0.53459248729613 0.526676534117248 0.552815211829131 0.516672549074683 0.50495588480709 0.435999382132257 0.54404663439854 0.569578514927215 0.533752…	rs10003456 rs10044259 rs10086741 rs10154348 rs10180316 rs10224604 rs10406431 rs1046317 rs10739412 rs10767659 rs10771271 rs10799540 rs10808671 rs10811660 rs10842994 rs10885123 rs10893827 rs10939103 rs10998433 rs11128592 rs1114853 rs11150581 rs11158793 rs11160699 rs11169182 rs111716216 rs11199121 rs11258435 rs112613078 rs11651097 rs11655898 rs11657964 rs11688901 rs11742688 rs11759026 rs11767040 rs1…
T2DM	genus Intestinimonas id.2062	0	0.727358063362215 0.691876752248228 0.787154652673046 0.752680799971506 0.767740079702244 0.767348501437303 0.657246207260249 0.681337066572898 0.762114227855377 0.781951593241645 0.741948318269947 0.788095427168462 0.789678104708048 0.765697650136063 0.737895071734157 0.775957246014199 0.754034197235368 0.782443556113168 0.781610971313883 0.780244726573327 0.77303770948653 0.772775191796694 0.76…	rs10003456 rs10044259 rs10086741 rs10154348 rs10180316 rs10224604 rs10406431 rs1046317 rs10739412 rs10767659 rs10771271 rs10799540 rs10808671 rs10811660 rs10842994 rs10885123 rs10893827 rs10939103 rs10998433 rs11128592 rs1114853 rs11150581 rs11158793 rs11160699 rs11169182 rs111716216 rs11199121 rs11258435 rs112613078 rs11651097 rs11655898 rs11657964 rs11688901 rs11742688 rs11759026 rs11767040 rs1…
T2DM	genus Lachnoclostridium id.11308	0	0.600231863744796 0.531253638088667 0.508104266575286 0.558234043188563 0.580128842638135 0.555206457767534 0.557140939995564 0.453512829182219 0.515779022967409 0.580379085275431 0.599223642491928 0.583850682765476 0.624134274424729 0.654984925686269 0.391081991400268 0.504722724745747 0.645832401156493 0.504666660945429 0.581978797259296 0.55718749404452 0.565142533259083 0.513695570381751 0.52…	rs10003456 rs10044259 rs10086741 rs10154348 rs10180316 rs10224604 rs10406431 rs1046317 rs10739412 rs10767659 rs10771271 rs10799540 rs10808671 rs10811660 rs10842994 rs10885123 rs10893827 rs10939103 rs10998433 rs11128592 rs1114853 rs11150581 rs11158793 rs11160699 rs11169182 rs111716216 rs11199121 rs11258435 rs112613078 rs114863656 rs11651097 rs11655898 rs11657964 rs11688901 rs11742688 rs11759026 rs…
T2DM	genus Lachnospiraceae FCS020 group id.11314	0	0.502665211530865 0.51497898229219 0.574556010289568 0.534547665844085 0.500799501262555 0.504485787296612 0.465451262651039 0.645047261504931 0.493519938796096 0.494802992114872 0.513719431344828 0.474789116757207 0.521934205764055 0.54407397150159 0.437666604697242 0.473217069095727 0.490946018746544 0.51536028453226 0.474275565418223 0.500910619098313 0.45698984041813 0.464232210073696 0.49894…	rs10003456 rs10044259 rs10086741 rs10154348 rs10180316 rs10224604 rs10406431 rs1046317 rs10739412 rs10767659 rs10771271 rs10799540 rs10808671 rs10811660 rs10842994 rs10885123 rs10893827 rs10939103 rs10998433 rs11128592 rs1114853 rs11150581 rs11158793 rs11160699 rs11169182 rs111716216 rs11199121 rs11258435 rs112613078 rs11651097 rs11655898 rs11657964 rs11688901 rs11742688 rs11759026 rs11767040 rs1…
T2DM	genus Lachnospiraceae NC2004 group id.11316	0	0.700711174141931 0.745191088354304 0.730576260598201 0.692698731151784 0.70332924867702 0.728133756904109 0.74226437956537 0.845952106462395 0.679645084185702 0.727373914182601 0.627232357679165 0.708633957136424 0.681945080812643 0.780650390423286 0.662581836495134 0.641007471601322 0.786106676962862 0.649426960699939 0.68149543574455 0.708160633308152 0.700369179448581 0.670499214198325 0.6989…	rs10003456 rs10044259 rs10086741 rs10154348 rs10180316 rs10224604 rs10406431 rs1046317 rs10739412 rs10767659 rs10771271 rs10799540 rs10808671 rs10811660 rs10842994 rs10885123 rs10893827 rs10939103 rs10998433 rs11128592 rs1114853 rs11150581 rs11158793 rs11160699 rs11169182 rs111716216 rs11199121 rs11258435 rs112613078 rs11651097 rs11655898 rs11657964 rs11688901 rs11742688 rs11759026 rs11767040 rs1…
T2DM	genus Lachnospiraceae ND3007 group id.11317	0	0.184424399854076 0.175571370793218 0.157245677455041 0.148606795952694 0.169429864433466 0.153312512629783 0.149073393145564 0.173409176201568 0.169085448050392 0.14928615097268 0.16033080181507 0.177296323829989 0.217783028682849 0.14216913071551 0.14246336220821 0.16722632843762 0.144849062217254 0.16386969469034 0.171264682634161 0.137169101280178 0.162483471208884 0.158928930641767 0.1785778…	rs10003456 rs10044259 rs10086741 rs10154348 rs10180316 rs10224604 rs10406431 rs1046317 rs10739412 rs10767659 rs10771271 rs10799540 rs10808671 rs10811660 rs10842994 rs10885123 rs10893827 rs10939103 rs10998433 rs11128592 rs1114853 rs11150581 rs11158793 rs11160699 rs11169182 rs111716216 rs11199121 rs11258435 rs112613078 rs114863656 rs11651097 rs11655898 rs11657964 rs11688901 rs11742688 rs11759026 rs…
T2DM	genus Lachnospiraceae NK4A136 group id.11319	0	0.598506154753924 0.607186661563164 0.630418255316524 0.621315711027209 0.639867426363225 0.614731756659216 0.689886982536614 0.678847866937686 0.598061535842869 0.571385160704992 0.602976558917606 0.655272562890801 0.589083819949019 0.460505164074838 0.678074292594632 0.693133989756007 0.588690278630241 0.635782808909797 0.676063950654876 0.606828796363159 0.553755890048083 0.619233578434639 0.5…	rs10003456 rs10044259 rs10086741 rs10154348 rs10180316 rs10224604 rs10406431 rs1046317 rs10739412 rs10767659 rs10771271 rs10799540 rs10808671 rs10811660 rs10842994 rs10885123 rs10893827 rs10939103 rs10998433 rs11128592 rs1114853 rs11150581 rs11158793 rs11160699 rs11169182 rs111716216 rs11199121 rs11258435 rs112613078 rs114863656 rs11651097 rs11655898 rs11657964 rs11688901 rs11742688 rs11759026 rs…
T2DM	genus Lachnospiraceae UCG001 id.11321	0	0.699865449093653 0.651909843753317 0.621084189884952 0.601376987922424 0.632838682589737 0.701372706353832 0.583573139003396 0.612916886395845 0.621073924045871 0.685739648123517 0.649209444787319 0.636487133149053 0.619294584615845 0.846724776307457 0.789631221963174 0.641806772810745 0.617242720133231 0.619670614967361 0.605933376083439 0.636517504680027 0.631286344564912 0.6764287671024 0.647…	rs10003456 rs10044259 rs10086741 rs10154348 rs10180316 rs10224604 rs10406431 rs1046317 rs10739412 rs10767659 rs10771271 rs10799540 rs10808671 rs10811660 rs10842994 rs10885123 rs10893827 rs10939103 rs10998433 rs11128592 rs1114853 rs11150581 rs11158793 rs11160699 rs11169182 rs111716216 rs11199121 rs11258435 rs112613078 rs11651097 rs11655898 rs11657964 rs11688901 rs11742688 rs11759026 rs11767040 rs1…
T2DM	genus Lachnospiraceae UCG004 id.11324	0	0.187442453587546 0.202509853605048 0.177683280344112 0.182451668691191 0.197989384499883 0.204182150494197 0.244537795768019 0.168120402481334 0.177215966167156 0.240510646998239 0.179831269926712 0.197142837990011 0.164714739269421 0.238673190510888 0.199571175643644 0.199833731124404 0.20025062133214 0.194213321102088 0.197607672766944 0.222181127397267 0.233959415211771 0.192373995297924 0.18…	rs10003456 rs10044259 rs10086741 rs10154348 rs10180316 rs10224604 rs10406431 rs1046317 rs10739412 rs10767659 rs10771271 rs10799540 rs10808671 rs10811660 rs10842994 rs10885123 rs10893827 rs10939103 rs10998433 rs11128592 rs1114853 rs11150581 rs11158793 rs11160699 rs11169182 rs111716216 rs11199121 rs11258435 rs112613078 rs114863656 rs11651097 rs11655898 rs11657964 rs11688901 rs11742688 rs11759026 rs…
T2DM	genus Lachnospiraceae UCG008 id.11328	0	0.47488934789684 0.46198215890013 0.476969371608705 0.502669994027182 0.478623756490814 0.461749691854414 0.565844377923411 0.438159017103974 0.458818303387818 0.491837498633845 0.469498384989592 0.487688525497754 0.507119864604555 0.37892424835894 0.493176903793268 0.474427426043068 0.430820459425597 0.44772891259402 0.479145796447264 0.47848616077622 0.492165075564398 0.47019376322722 0.4614091…	rs10003456 rs10044259 rs10086741 rs10154348 rs10180316 rs10224604 rs10406431 rs1046317 rs10739412 rs10767659 rs10771271 rs10799540 rs10808671 rs10811660 rs10842994 rs10885123 rs10893827 rs10939103 rs10998433 rs11128592 rs1114853 rs11150581 rs11158793 rs11160699 rs11169182 rs111716216 rs11199121 rs11258435 rs112613078 rs11651097 rs11655898 rs11657964 rs11688901 rs11742688 rs11759026 rs11767040 rs1…
T2DM	genus Lachnospiraceae UCG010 id.11330	0	0.227306222375528 0.231953296961042 0.224126957870666 0.266125589743072 0.247598314398243 0.249990020456164 0.199705567380586 0.225538836758488 0.238729360921871 0.231371570148678 0.218813049670226 0.240316482555444 0.218150308336117 0.331814690617105 0.261787903139656 0.21334417896922 0.228104058169943 0.228122725146593 0.247136730695248 0.246375978087075 0.202288836384365 0.215421171584116 0.21…	rs10003456 rs10044259 rs10086741 rs10154348 rs10180316 rs10224604 rs10406431 rs1046317 rs10739412 rs10767659 rs10771271 rs10799540 rs10808671 rs10811660 rs10842994 rs10885123 rs10893827 rs10939103 rs10998433 rs11128592 rs1114853 rs11150581 rs11158793 rs11160699 rs11169182 rs111716216 rs11199121 rs11258435 rs112613078 rs11651097 rs11655898 rs11657964 rs11688901 rs11742688 rs11759026 rs11767040 rs1…
T2DM	genus Lachnospira id.2004	0	0.607859338035283 0.296749672819256 0.83269451706538 0.531760752495801 0.433934067489692 0.720938819712707 0.40556327797266 0.59750742204945 0.426838310086685 0.738731841461934 0.520879535342879 0.52139424710151 0.601308630450997 0.747449635191897	rs10799540 rs11688901 rs12133396 rs12563149 rs1925670 rs2072948 rs2793829 rs2972144 rs320369 rs3736908 rs59097691 rs74082072 rs74835839 rs941242
T2DM	genus Lactobacillus id.1837	0	0.829577139118941 0.774579128106173 0.794331166947609 0.76441525242657 0.780064296268444 0.842116690988273 0.871024501137865 0.792761494989003 0.868035079479775 0.800357945441901 0.822958538577092 0.800733733514027 0.828760999022437 0.605986186897674 0.84072386917598 0.826963527664553 0.810416104657623 0.787977213422495 0.803809647435856 0.819448908067729 0.807800640588968 0.732311719068483 0.772…	rs10003456 rs10044259 rs10086741 rs10154348 rs10180316 rs10224604 rs10406431 rs1046317 rs10739412 rs10767659 rs10771271 rs10799540 rs10808671 rs10811660 rs10842994 rs10885123 rs10893827 rs10939103 rs10998433 rs11128592 rs1114853 rs11150581 rs11158793 rs11160699 rs11169182 rs111716216 rs11199121 rs11258435 rs112613078 rs11651097 rs11655898 rs11657964 rs11688901 rs11742688 rs11759026 rs11767040 rs1…
T2DM	genus Lactococcus id.1851	0	0.693809664519591 0.708725771474942 0.73400250545707 0.660559097984814 0.740443612285412 0.736552155914727 0.806524283207814 0.802226243982529 0.674259158924479 0.697337018453183 0.714137299907452 0.656855533719144 0.795569221905337 0.811885018316379 0.679197617432156 0.71794055326232 0.650102707675239 0.640986590478607 0.75351292380292 0.716582714963205 0.695626505507437 0.717924303539006 0.6420…	rs10003456 rs10044259 rs10086741 rs10154348 rs10180316 rs10224604 rs10406431 rs1046317 rs10739412 rs10767659 rs10771271 rs10799540 rs10808671 rs10811660 rs10842994 rs10885123 rs10893827 rs10939103 rs10998433 rs11128592 rs1114853 rs11150581 rs11158793 rs11160699 rs11169182 rs111716216 rs11199121 rs11258435 rs112613078 rs11651097 rs11655898 rs11657964 rs11688901 rs11742688 rs11759026 rs11767040 rs1…
T2DM	genus Marvinbryantia id.2005	0	0.779673633305257 0.738846882669476 0.736692681605568 0.72667429386105 0.720703940628852 0.746082771548623 0.824014723503921 0.821377754603879 0.746150716555757 0.77141498861614 0.79937547357043 0.760349855232756 0.750695347972958 0.686096951293408 0.724002718157894 0.837132085798198 0.717948426958187 0.720556947183789 0.775840231173782 0.777100138291029 0.741539982567516 0.748617776959171 0.7258…	rs10003456 rs10044259 rs10086741 rs10154348 rs10180316 rs10224604 rs10406431 rs1046317 rs10739412 rs10767659 rs10771271 rs10799540 rs10808671 rs10811660 rs10842994 rs10885123 rs10893827 rs10939103 rs10998433 rs11128592 rs1114853 rs11150581 rs11158793 rs11160699 rs11169182 rs111716216 rs11199121 rs11258435 rs112613078 rs11651097 rs11655898 rs11657964 rs11688901 rs11742688 rs11759026 rs11767040 rs1…
T2DM	genus Methanobrevibacter id.123	0	0.814282307362487 0.889571354960521 0.855725932147079 0.823700954472652 0.85752785609801 0.852733779005351 0.743913813845254 0.822018207913643 0.816073491683849 0.856463256256074 0.830373874150966 0.86837028942599 0.795934045160809 0.677819813061358 0.80046319561729 0.775289576428237 0.914554650275876 0.806981344048694 0.823197017534335 0.843067068199021 0.837711491873463 0.820860286102767 0.8192…	rs10003456 rs10044259 rs10086741 rs10154348 rs10180316 rs10224604 rs10406431 rs1046317 rs10739412 rs10767659 rs10771271 rs10799540 rs10808671 rs10811660 rs10842994 rs10885123 rs10893827 rs10939103 rs10998433 rs11128592 rs1114853 rs11150581 rs11158793 rs11160699 rs11169182 rs111716216 rs11199121 rs11258435 rs112613078 rs11651097 rs11655898 rs11657964 rs11688901 rs11742688 rs11759026 rs11767040 rs1…
T2DM	genus Odoribacter id.952	0	0.358399006967528 0.411377109830223 0.367560006104908 0.339347849199158 0.352436097587385 0.344216687088231 0.37388226023062 0.348033009664059 0.369205546430321 0.387907132764753 0.393805241574922 0.395356025112331 0.345420806170378 0.307511014725304 0.364997394806597 0.465217971898878 0.331192515032933 0.388551841960795 0.365355502902781 0.370578889394033 0.361061465181551 0.328700858151882 0.37…	rs10003456 rs10044259 rs10086741 rs10154348 rs10180316 rs10224604 rs10406431 rs1046317 rs10739412 rs10767659 rs10771271 rs10799540 rs10808671 rs10811660 rs10842994 rs10885123 rs10893827 rs10939103 rs10998433 rs11128592 rs1114853 rs11150581 rs11158793 rs11160699 rs11169182 rs111716216 rs11199121 rs11258435 rs112613078 rs114863656 rs11651097 rs11655898 rs11657964 rs11688901 rs11742688 rs11759026 rs…
T2DM	genus Olsenella id.822	0	0.498170791001645 0.554106523772976 0.529286709101671 0.519021177424227 0.561147370106138 0.52986716767821 0.470227711255218 0.577250344349104 0.52519041625324 0.501262723923475 0.517091841682067 0.520451485356437 0.4973607187266 0.717042497601649 0.55524912687003 0.479419194783826 0.526793298788332 0.513367869051233 0.501210907553649 0.564574652468038 0.477475705000395 0.510524755428852 0.502319…	rs10003456 rs10044259 rs10086741 rs10154348 rs10180316 rs10224604 rs10406431 rs1046317 rs10739412 rs10767659 rs10771271 rs10799540 rs10808671 rs10811660 rs10842994 rs10885123 rs10893827 rs10939103 rs10998433 rs11128592 rs1114853 rs11150581 rs11158793 rs11160699 rs11169182 rs111716216 rs11199121 rs11258435 rs112613078 rs11651097 rs11655898 rs11657964 rs11688901 rs11742688 rs11759026 rs11767040 rs1…
T2DM	genus Oscillibacter id.2063	0	0.140744595123072 0.153026675398456 0.151724700764403 0.120558791451381 0.153044047696549 0.159328716330577 0.103531161125738 0.130698891667129 0.15078315574061 0.165389616832529 0.133346202748856 0.155857970537918 0.143036328129603 0.0773759622207915 0.175110101238379 0.154759365762449 0.13478695801855 0.143145128226097 0.147229861895159 0.142106378706679 0.132108766684897 0.156548309173299 0.15…	rs10003456 rs10044259 rs10086741 rs10154348 rs10180316 rs10224604 rs10406431 rs1046317 rs10739412 rs10767659 rs10771271 rs10799540 rs10808671 rs10811660 rs10842994 rs10885123 rs10893827 rs10939103 rs10998433 rs11128592 rs1114853 rs11150581 rs11158793 rs11160699 rs11169182 rs111716216 rs11199121 rs11258435 rs112613078 rs11651097 rs11655898 rs11657964 rs11688901 rs11742688 rs11759026 rs11767040 rs1…
T2DM	genus Oscillospira id.2064	0	0.513472871674741 0.535776185012674 0.515041336149753 0.502399147345782 0.429885828802079 0.518001265507764 0.464170459242041 0.326052183892561 0.508203481530952 0.505301744655075 0.50943992086884 0.53167190361863 0.533930240273611 0.665466122445862 0.586205270193222 0.427157841667968 0.477599659464783 0.467419033247995 0.498704205877652 0.473146966343697 0.499887195579401 0.443490633540059 0.502…	rs10003456 rs10044259 rs10086741 rs10154348 rs10180316 rs10224604 rs10406431 rs1046317 rs10739412 rs10767659 rs10771271 rs10799540 rs10808671 rs10811660 rs10842994 rs10885123 rs10893827 rs10939103 rs10998433 rs11128592 rs1114853 rs11150581 rs11158793 rs11160699 rs11169182 rs111716216 rs11199121 rs11258435 rs112613078 rs11651097 rs11655898 rs11657964 rs11688901 rs11742688 rs11759026 rs11767040 rs1…
T2DM	genus Oxalobacter id.2978	0	0.358833397670031 0.419369048792335 0.356957278090482 0.384867472947729 0.409245138570733 0.346481663492687 0.375088611731967 0.385055439950557 0.371034959791068 0.370253786339943 0.348354616256865 0.376353509636754 0.361249146728222 0.501200777175996 0.289558685203603 0.326782572337586 0.408163744040811 0.340133908832265 0.354585112176308 0.421180212502189 0.353600968523091 0.391268831244701 0.3…	rs10003456 rs10044259 rs10086741 rs10154348 rs10180316 rs10224604 rs10406431 rs1046317 rs10739412 rs10767659 rs10771271 rs10799540 rs10808671 rs10811660 rs10842994 rs10885123 rs10893827 rs10939103 rs10998433 rs11128592 rs1114853 rs11150581 rs11158793 rs11160699 rs11169182 rs111716216 rs11199121 rs11258435 rs112613078 rs11651097 rs11655898 rs11657964 rs11688901 rs11742688 rs11759026 rs11767040 rs1…
T2DM	genus Parabacteroides id.954	0	0.319499730909312 0.298999326550401 0.339232734644409 0.355258392156191 0.32334614199525 0.331133227506188 0.3016554900208 0.315885157524523 0.343229487779627 0.38956854392041 0.33827847841392 0.31143751405782 0.333126725701663 0.273304974697777 0.321007322322419 0.347437349387662 0.372031706405191 0.407023070615303 0.344095680453535 0.430526615617097 0.354641902641382 0.301282232218076 0.3180602…	rs10003456 rs10044259 rs10086741 rs10154348 rs10180316 rs10224604 rs10406431 rs1046317 rs10739412 rs10767659 rs10771271 rs10799540 rs10808671 rs10811660 rs10842994 rs10885123 rs10893827 rs10939103 rs10998433 rs11128592 rs1114853 rs11150581 rs11158793 rs11160699 rs11169182 rs111716216 rs11199121 rs11258435 rs112613078 rs114863656 rs11651097 rs11655898 rs11657964 rs11688901 rs11742688 rs11759026 rs…
T2DM	genus Paraprevotella id.962	0	0.163710913419582 0.156081883281114 0.162474997456335 0.171925152668372 0.190885196210165 0.178429844148629 0.191684972512875 0.192654969833806 0.167498037296528 0.166281555215487 0.169557692603393 0.163576813110099 0.190039333759184 0.167657478977107 0.130297861679901 0.171951642105753 0.162752787570053 0.133011149582093 0.174581814423425 0.185812703689728 0.177501290940827 0.17756676849843 0.15…	rs10003456 rs10044259 rs10086741 rs10154348 rs10180316 rs10224604 rs10406431 rs1046317 rs10739412 rs10767659 rs10771271 rs10799540 rs10808671 rs10811660 rs10842994 rs10885123 rs10893827 rs10939103 rs10998433 rs11128592 rs1114853 rs11150581 rs11158793 rs11160699 rs11169182 rs111716216 rs11199121 rs11258435 rs112613078 rs11651097 rs11655898 rs11657964 rs11688901 rs11742688 rs11759026 rs11767040 rs1…
T2DM	genus Parasutterella id.2892	0	0.346531907691807 0.31497611987824 0.332817706124367 0.308891778122268 0.340920077635814 0.379735241669163 0.316821633095192 0.328672674448739 0.377649369985707 0.355962741949965 0.334914200237297 0.304785487384585 0.286192349435371 0.409447482077954 0.401274478336509 0.350382331202833 0.332355403427819 0.341925836102163 0.342077044609339 0.353488660853342 0.35260221029064 0.335131916158557 0.355…	rs10003456 rs10044259 rs10086741 rs10154348 rs10180316 rs10224604 rs10406431 rs1046317 rs10739412 rs10767659 rs10771271 rs10799540 rs10808671 rs10811660 rs10842994 rs10885123 rs10893827 rs10939103 rs10998433 rs11128592 rs1114853 rs11150581 rs11158793 rs11160699 rs11169182 rs111716216 rs11199121 rs11258435 rs112613078 rs11651097 rs11655898 rs11657964 rs11688901 rs11742688 rs11759026 rs11767040 rs1…
T2DM	genus Peptococcus id.2037	0	0.854289363031551 0.857502094135576 0.857736812960442 0.793936233216002 0.859430943906695 0.818869400541224 0.893745105526086 0.856954625015028 0.817811030887819 0.790877161183557 0.83457135434603 0.845534869624014 0.757390474292688 0.795440702507211 0.801773676887329 0.859605159107274 0.804940821089184 0.853177406650014 0.825854752146444 0.789256876905227 0.878970950774817 0.875830623869701 0.86…	rs10003456 rs10044259 rs10086741 rs10154348 rs10180316 rs10224604 rs10406431 rs1046317 rs10739412 rs10767659 rs10771271 rs10799540 rs10808671 rs10811660 rs10842994 rs10885123 rs10893827 rs10939103 rs10998433 rs11128592 rs1114853 rs11150581 rs11158793 rs11160699 rs11169182 rs111716216 rs11199121 rs11258435 rs112613078 rs11651097 rs11655898 rs11657964 rs11688901 rs11742688 rs11759026 rs11767040 rs1…
T2DM	genus Phascolarctobacterium id.2168	0	0.736962345607297 0.802053974541949 0.673788476270517 0.697161695410886 0.758392227454357 0.750107847752779 0.845807393382125 0.88526962673231 0.768611075831553 0.722769463306395 0.718399530369636 0.716861681673529 0.799397506630966 0.82810347398936 0.588792851606856 0.742223645195903 0.754894998016233 0.744369859240288 0.756005141711998 0.715601471602092 0.701633810614205 0.658729673091732 0.650…	rs10003456 rs10044259 rs10086741 rs10154348 rs10180316 rs10224604 rs10406431 rs1046317 rs10739412 rs10767659 rs10771271 rs10799540 rs10808671 rs10811660 rs10842994 rs10885123 rs10893827 rs10939103 rs10998433 rs11128592 rs1114853 rs11150581 rs11158793 rs11160699 rs11169182 rs111716216 rs11199121 rs11258435 rs112613078 rs11651097 rs11655898 rs11657964 rs11688901 rs11742688 rs11759026 rs11767040 rs1…
T2DM	genus Prevotella7 id.11182	0	0.385728148952294 0.36344702975423 0.396104049757453 0.338555594732317 0.344239473379121 0.354826730733109 0.410316111652065 0.38810023996316 0.349715641773385 0.332326484276781 0.3826890976808 0.372574238784549 0.472170267435545 0.288585360621675 0.343992497191512 0.407742805711806 0.340103457832011 0.449464732104959 0.340796499507704 0.384775369878191 0.385462400153325 0.354765432355819 0.36778…	rs10003456 rs10044259 rs10086741 rs10154348 rs10180316 rs10224604 rs10406431 rs1046317 rs10739412 rs10767659 rs10771271 rs10799540 rs10808671 rs10811660 rs10842994 rs10885123 rs10893827 rs10939103 rs10998433 rs11128592 rs1114853 rs11150581 rs11158793 rs11160699 rs11169182 rs111716216 rs11199121 rs11258435 rs112613078 rs11651097 rs11655898 rs11657964 rs11688901 rs11742688 rs11759026 rs11767040 rs1…
T2DM	genus Prevotella9 id.11183	0	0.423519145208557 0.44695891653662 0.429700776513279 0.509667786326905 0.490156366771393 0.482795896873986 0.613637894990826 0.667185168716075 0.490566293988425 0.492547452062787 0.503555120197131 0.431337743912324 0.441484438246075 0.401510923139474 0.453594031364651 0.440609021437949 0.524439612578819 0.501476581406701 0.474730335151737 0.522271212203671 0.499891579689463 0.442863933348186 0.47…	rs10003456 rs10044259 rs10086741 rs10154348 rs10180316 rs10224604 rs10406431 rs1046317 rs10739412 rs10767659 rs10771271 rs10799540 rs10808671 rs10811660 rs10842994 rs10885123 rs10893827 rs10939103 rs10998433 rs11128592 rs1114853 rs11150581 rs11158793 rs11160699 rs11169182 rs111716216 rs11199121 rs11258435 rs112613078 rs11651097 rs11655898 rs11657964 rs11688901 rs11742688 rs11759026 rs11767040 rs1…
T2DM	genus Rikenellaceae RC9 gut group id.11191	0	0.994795037919218 0.989797719732759 0.981695092952779 0.970649008875874 0.931279355184782 0.933579962756169 0.891401094933455 0.785042298438456 0.982311799177164 0.97531297051417 0.986001356923487 0.982358171695721 0.977386709653032 0.900815068252946 0.900221090739351 0.921551298180108 0.908016375706256 0.96173971554076 0.961694120136475 0.931874238909084 0.911841127062722 0.928441538901754 0.935…	rs10003456 rs10044259 rs10086741 rs10154348 rs10180316 rs10224604 rs10406431 rs1046317 rs10739412 rs10767659 rs10771271 rs10799540 rs10808671 rs10811660 rs10842994 rs10885123 rs10893827 rs10939103 rs10998433 rs11128592 rs1114853 rs11150581 rs11158793 rs11160699 rs11169182 rs111716216 rs11199121 rs11258435 rs112613078 rs11651097 rs11655898 rs11657964 rs11688901 rs11742688 rs11759026 rs11767040 rs1…
T2DM	genus Romboutsia id.11347	0	0.408563738650837 0.380720749290858 0.420192456343573 0.390210084919785 0.417475084899333 0.38819048767083 0.385507221803553 0.4780402933573 0.350438736360726 0.433115915209706 0.420739697284597 0.44088250443144 0.454902554795171 0.514172410220881 0.402272539171977 0.385853110104142 0.429925849969816 0.373959121807111 0.370478302966634 0.374855585678889 0.375910347978584 0.382299716492863 0.37437…	rs10003456 rs10044259 rs10086741 rs10154348 rs10180316 rs10224604 rs10406431 rs1046317 rs10739412 rs10767659 rs10771271 rs10799540 rs10808671 rs10811660 rs10842994 rs10885123 rs10893827 rs10939103 rs10998433 rs11128592 rs1114853 rs11150581 rs11158793 rs11160699 rs11169182 rs111716216 rs11199121 rs11258435 rs112613078 rs114863656 rs11651097 rs11655898 rs11657964 rs11688901 rs11742688 rs11759026 rs…
T2DM	genus Roseburia id.2012	3	0.067780565534423 0.0763199479771862 0.0769303438032379 0.0787709115060298 0.0807490301716365 0.0683985162218444 0.0927633895732048 0.0736837958656299 0.0585651951351376 0.0613213481667471 0.0738689859620235 0.0832551739119795 0.0864147067864346 0.0418066102012834 0.0609732605943857 0.055300735782061 0.0670533012479256 0.0703347361503323 0.0602744538765364 0.0816197948412787 0.0697071631150477 0.…	rs10003456 rs10044259 rs10086741 rs10154348 rs10180316 rs10224604 rs10406431 rs1046317 rs10739412 rs10767659 rs10771271 rs10799540 rs10808671 rs10811660 rs10842994 rs10885123 rs10893827 rs10939103 rs10998433 rs11128592 rs1114853 rs11150581 rs11158793 rs11160699 rs11169182 rs111716216 rs11199121 rs11258435 rs112613078 rs114863656 rs11651097 rs11655898 rs11657964 rs11688901 rs11742688 rs11759026 rs…
T2DM	genus Ruminiclostridium5 id.11355	0	0.562329409509568 0.594252460786017 0.544619740774376 0.578860187089736 0.611573877894208 0.587978630185986 0.601880634537559 0.406013849524971 0.502257814951521 0.652785652944421 0.596949396353876 0.603137249155224 0.578536006669835 0.412372857759663 0.604055528289953 0.615476923948816 0.610213832078777 0.573881077515227 0.642356903347095 0.606092280577013 0.573305590192668 0.56617593044152 0.59…	rs10003456 rs10044259 rs10086741 rs10154348 rs10180316 rs10224604 rs10406431 rs1046317 rs10739412 rs10767659 rs10771271 rs10799540 rs10808671 rs10811660 rs10842994 rs10885123 rs10893827 rs10939103 rs10998433 rs11128592 rs1114853 rs11150581 rs11158793 rs11160699 rs11169182 rs111716216 rs11199121 rs11258435 rs112613078 rs114863656 rs11651097 rs11655898 rs11657964 rs11688901 rs11742688 rs11759026 rs…
T2DM	genus Ruminiclostridium6 id.11356	0	0.906136149311523 0.936604418930511 0.962069689427087 0.92322104642011 0.96241593953887 0.955400907679414 0.919695660921998 0.847392832762611 0.910148889240333 0.893246710376726 0.886165107268587 0.949746122253628 0.947107962566824 0.793160793407007 0.934529404050163 0.940322538613808 0.995687588282606 0.95318658832978 0.889049421542255 0.953707869106272 0.90811186076503 0.93739299485453 0.911539…	rs10003456 rs10044259 rs10086741 rs10154348 rs10180316 rs10224604 rs10406431 rs1046317 rs10739412 rs10767659 rs10771271 rs10799540 rs10808671 rs10811660 rs10842994 rs10885123 rs10893827 rs10939103 rs10998433 rs11128592 rs1114853 rs11150581 rs11158793 rs11160699 rs11169182 rs111716216 rs11199121 rs11258435 rs112613078 rs11651097 rs11655898 rs11657964 rs11688901 rs11742688 rs11759026 rs11767040 rs1…
T2DM	genus Ruminiclostridium9 id.11357	0	0.946496990767801 0.949518005874401 0.955921826051326 0.954808271567107 0.996901705292012 0.957998962957678 0.995708821561469 0.852951960926553 0.971670057830165 0.991786939009057 0.93034416484038 0.98325119545601 0.923896044557503 0.88037257402898 0.947649381232534 0.965775842794757 0.966440142995202 0.972915452279352 0.983167528289441 0.988117831576612 0.969018997147919 0.991621805536122 0.8990…	rs10003456 rs10044259 rs10086741 rs10154348 rs10180316 rs10224604 rs10406431 rs1046317 rs10739412 rs10767659 rs10771271 rs10799540 rs10808671 rs10811660 rs10842994 rs10885123 rs10893827 rs10939103 rs10998433 rs11128592 rs1114853 rs11150581 rs11158793 rs11160699 rs11169182 rs111716216 rs11199121 rs11258435 rs112613078 rs114863656 rs11651097 rs11655898 rs11657964 rs11688901 rs11742688 rs11759026 rs…
T2DM	genus Ruminococcaceae NK4A214 group id.11358	0	0.755486625315682 0.731976534782265 0.873311103116366 0.780864066893359 0.773972567900677 0.804314657280865 0.793700610471406 0.743106720797491 0.816259641802892 0.784410267015534 0.742760545905573 0.802295475208882 0.737198310190754 0.977528752842878 0.833490355145134 0.752335302310995 0.775755951987242 0.793369129405156 0.769477418882274 0.772716746653529 0.762974227745913 0.810429620862209 0.7…	rs10003456 rs10044259 rs10086741 rs10154348 rs10180316 rs10224604 rs10406431 rs1046317 rs10739412 rs10767659 rs10771271 rs10799540 rs10808671 rs10811660 rs10842994 rs10885123 rs10893827 rs10939103 rs10998433 rs11128592 rs1114853 rs11150581 rs11158793 rs11160699 rs11169182 rs111716216 rs11199121 rs11258435 rs112613078 rs114863656 rs11651097 rs11655898 rs11657964 rs11688901 rs11742688 rs11759026 rs…
T2DM	genus Ruminococcaceae UCG002 id.11360	0	0.281554762090809 0.279079850605742 0.311956763739252 0.27961876487077 0.275302723272294 0.282698978246247 0.294524667536895 0.275026712244509 0.315444386526432 0.319884785676475 0.273092699836795 0.274875818373167 0.237087288772289 0.297954770116301 0.332185393752181 0.27501676958012 0.251065924517986 0.344479351058424 0.303279300250551 0.275938783174723 0.261663820476233 0.284607942897335 0.275…	rs10003456 rs10044259 rs10086741 rs10154348 rs10180316 rs10224604 rs10406431 rs1046317 rs10739412 rs10767659 rs10771271 rs10799540 rs10808671 rs10811660 rs10842994 rs10885123 rs10893827 rs10939103 rs10998433 rs11128592 rs1114853 rs11150581 rs11158793 rs11160699 rs11169182 rs111716216 rs11199121 rs11258435 rs112613078 rs114863656 rs11651097 rs11655898 rs11657964 rs11688901 rs11742688 rs11759026 rs…
T2DM	genus Ruminococcaceae UCG003 id.11361	0	0.800863587382244 0.85203329766697 0.868223220043508 0.781849198527806 0.783465546684617 0.835827723930576 0.772136707736305 0.762796187535124 0.813318980359702 0.797495686245575 0.806280496490575 0.781978771742686 0.732535163367176 0.753470449963927 0.841500216536028 0.827461235395854 0.811866480082056 0.83203381860533 0.8207292580423 0.805010255312122 0.763420775315304 0.772808866735906 0.81406…	rs10003456 rs10044259 rs10086741 rs10154348 rs10180316 rs10224604 rs10406431 rs1046317 rs10739412 rs10767659 rs10771271 rs10799540 rs10808671 rs10811660 rs10842994 rs10885123 rs10893827 rs10939103 rs10998433 rs11128592 rs1114853 rs11150581 rs11158793 rs11160699 rs11169182 rs111716216 rs11199121 rs11258435 rs112613078 rs114863656 rs11651097 rs11655898 rs11657964 rs11688901 rs11742688 rs11759026 rs…
T2DM	genus Ruminococcaceae UCG004 id.11362	164	0.0370268840337269 0.0467020551817015 0.0339095701753733 0.0459524443419748 0.0379051894283601 0.0434618466614267 0.0353369052337573 0.0213896087450873 0.041034955897413 0.0451290942883598 0.0398950211836448 0.0401757407526728 0.0431338422305076 0.0334048051439902 0.0412780836281058 0.0391496895116657 0.0445067832660183 0.0471043845062625 0.0454028624930187 0.0472951884088883 0.0497840474035855 0…	rs10003456 rs10044259 rs10086741 rs10154348 rs10180316 rs10224604 rs10406431 rs1046317 rs10739412 rs10767659 rs10771271 rs10799540 rs10808671 rs10811660 rs10842994 rs10885123 rs10893827 rs10939103 rs10998433 rs11128592 rs1114853 rs11150581 rs11158793 rs11160699 rs11169182 rs111716216 rs11199121 rs11258435 rs112613078 rs11651097 rs11655898 rs11657964 rs11688901 rs11742688 rs11759026 rs11767040 rs1…
T2DM	genus Ruminococcaceae UCG005 id.11363	0	0.127446774699401 0.126965521154288 0.14589014980579 0.109083971471007 0.124627284786573 0.132178638465946 0.120516446696118 0.179373535174743 0.131803978913287 0.155673342000146 0.103745677135863 0.135724288292419 0.11243495696413 0.133390408390521 0.186945688953911 0.133292524635611 0.120833242279535 0.171604522338099 0.125043440202574 0.140091494611581 0.104950783325752 0.13920662800353 0.1053…	rs10003456 rs10044259 rs10086741 rs10154348 rs10180316 rs10224604 rs10406431 rs1046317 rs10739412 rs10767659 rs10771271 rs10799540 rs10808671 rs10811660 rs10842994 rs10885123 rs10893827 rs10939103 rs10998433 rs11128592 rs1114853 rs11150581 rs11158793 rs11160699 rs11169182 rs111716216 rs11199121 rs11258435 rs112613078 rs114863656 rs11651097 rs11655898 rs11657964 rs11688901 rs11742688 rs11759026 rs…
T2DM	genus Ruminococcaceae UCG009 id.11366	0	0.404017952230919 0.411010365226566 0.40566063736849 0.369960949500179 0.371602767181247 0.424014510022951 0.3490023022513 0.331300590258855 0.37190132326233 0.38235636694258 0.378065229527658 0.382695252017173 0.390101185913302 0.320583799771817 0.421286137295071 0.352553214284492 0.39877585301233 0.362593847901714 0.372139133090148 0.402979137795006 0.393788224309994 0.353020403477633 0.3400724…	rs10003456 rs10044259 rs10086741 rs10154348 rs10180316 rs10224604 rs10406431 rs1046317 rs10739412 rs10767659 rs10771271 rs10799540 rs10808671 rs10811660 rs10842994 rs10885123 rs10893827 rs10939103 rs10998433 rs11128592 rs1114853 rs11150581 rs11158793 rs11160699 rs11169182 rs111716216 rs11199121 rs11258435 rs112613078 rs11651097 rs11655898 rs11657964 rs11688901 rs11742688 rs11759026 rs11767040 rs1…
T2DM	genus Ruminococcaceae UCG010 id.11367	0	0.790009992472242 0.696240910433853 0.842890174993787 0.785543796871602 0.845693512096647 0.813217187936899 0.726055868393091 0.828352630802005 0.81834759160991 0.817965524581441 0.730337827365647 0.816829526680755 0.667004904565872 0.929393309178061 0.865805771029323 0.841614818562636 0.744874206337232 0.832065881806667 0.774664979109717 0.849364768847801 0.769524932353195 0.804931952995232 0.80…	rs10003456 rs10044259 rs10086741 rs10154348 rs10180316 rs10224604 rs10406431 rs1046317 rs10739412 rs10767659 rs10771271 rs10799540 rs10808671 rs10811660 rs10842994 rs10885123 rs10893827 rs10939103 rs10998433 rs11128592 rs1114853 rs11150581 rs11158793 rs11160699 rs11169182 rs111716216 rs11199121 rs11258435 rs112613078 rs11651097 rs11655898 rs11657964 rs11688901 rs11742688 rs11759026 rs11767040 rs1…
T2DM	genus Ruminococcaceae UCG011 id.11368	0	0.491358783819966 0.574535636604576 0.520153095463916 0.485700688785931 0.529171411915074 0.509068462645614 0.515896398881548 0.578292356052358 0.469520847888817 0.461440802033885 0.516564775154739 0.556934056483989 0.596076171515362 0.545633472130274 0.540693848860366 0.517757969181193 0.538046136932952 0.548296694974165 0.498280044962618 0.472606459366955 0.515806138303366 0.429342733739537 0.4…	rs10003456 rs10044259 rs10086741 rs10154348 rs10180316 rs10224604 rs10406431 rs1046317 rs10739412 rs10767659 rs10771271 rs10799540 rs10808671 rs10811660 rs10842994 rs10885123 rs10893827 rs10939103 rs10998433 rs11128592 rs1114853 rs11150581 rs11158793 rs11160699 rs11169182 rs111716216 rs11199121 rs11258435 rs112613078 rs11651097 rs11655898 rs11657964 rs11688901 rs11742688 rs11759026 rs11767040 rs1…
T2DM	genus Ruminococcaceae UCG013 id.11370	0	0.0874933704350754 0.118265956889599 0.112196365214863 0.0920717498804454 0.10032956945775 0.0797767923770789 0.0916835493425539 0.0632962007556258 0.0896256779098686 0.0927380990350357 0.110265770801541 0.111121836041104 0.0999884109152854 0.179680214905993 0.0963709317784997 0.110314651170265 0.0994611654262203 0.113591407140445 0.107118808863714 0.0891058543295153 0.110991026841804 0.101817406…	rs10003456 rs10044259 rs10086741 rs10154348 rs10180316 rs10224604 rs10406431 rs1046317 rs10739412 rs10767659 rs10771271 rs10799540 rs10808671 rs10811660 rs10842994 rs10885123 rs10893827 rs10939103 rs10998433 rs11128592 rs1114853 rs11150581 rs11158793 rs11160699 rs11169182 rs111716216 rs11199121 rs11258435 rs112613078 rs114863656 rs11651097 rs11655898 rs11657964 rs11688901 rs11742688 rs11759026 rs…
T2DM	genus Ruminococcaceae UCG014 id.11371	0	0.44114716038901 0.453277210684699 0.353961734246979 0.420424405118119 0.400126091390903 0.408868087889402 0.503168971486321 0.295032296560053 0.364389031191757 0.386871399689279 0.419279201415479 0.414547540156312 0.432344905556174 0.433807391725854 0.278306617799538 0.391979915521552 0.424574241841562 0.373071521753956 0.386974606237088 0.388461948069667 0.434550670885066 0.412961086746499 0.39…	rs10003456 rs10044259 rs10086741 rs10154348 rs10180316 rs10224604 rs10406431 rs1046317 rs10739412 rs10767659 rs10771271 rs10799540 rs10808671 rs10811660 rs10842994 rs10885123 rs10893827 rs10939103 rs10998433 rs11128592 rs1114853 rs11150581 rs11158793 rs11160699 rs11169182 rs111716216 rs11199121 rs11258435 rs112613078 rs114863656 rs11651097 rs11655898 rs11657964 rs11688901 rs11742688 rs11759026 rs…
T2DM	genus Ruminococcus1 id.11373	185	0.017957359982332 0.0220926133209007 0.022595207794633 0.0220015554752643 0.0213577499610549 0.0201108352801898 0.0202151674773614 0.0129664833575744 0.0183791398789407 0.019582620701754 0.0217256511420735 0.0210678253424221 0.023546429138375 0.0237605843009503 0.0175406236675626 0.0237714005710048 0.0151455969209567 0.0226566979699026 0.021873599088102 0.0172525063953773 0.0171158891129902 0.017…	rs10003456 rs10044259 rs10086741 rs10154348 rs10180316 rs10224604 rs10406431 rs1046317 rs10739412 rs10767659 rs10771271 rs10799540 rs10808671 rs10811660 rs10842994 rs10885123 rs10893827 rs10939103 rs10998433 rs11128592 rs1114853 rs11150581 rs11158793 rs11160699 rs11169182 rs111716216 rs11199121 rs11258435 rs112613078 rs114863656 rs11651097 rs11655898 rs11657964 rs11688901 rs11742688 rs11759026 rs…
T2DM	genus Ruminococcus2 id.11374	0	0.581137397383403 0.667236115365107 0.621937340725781 0.642792003886128 0.666074387287286 0.594563983691453 0.705198668393407 0.79337556875214 0.613730129184586 0.685162099219803 0.643954113291042 0.665293726510653 0.7019906977233 0.700466984075758 0.587660458971637 0.66493071427021 0.631026341612174 0.666346502432188 0.653932626342049 0.650906756619792 0.62522019411133 0.662683546371031 0.564953…	rs10003456 rs10044259 rs10086741 rs10154348 rs10180316 rs10224604 rs10406431 rs1046317 rs10739412 rs10767659 rs10771271 rs10799540 rs10808671 rs10811660 rs10842994 rs10885123 rs10893827 rs10939103 rs10998433 rs11128592 rs1114853 rs11150581 rs11158793 rs11160699 rs11169182 rs111716216 rs11199121 rs11258435 rs112613078 rs114863656 rs11651097 rs11655898 rs11657964 rs11688901 rs11742688 rs11759026 rs…
T2DM	genus Ruminococcus gauvreauii group id.11342	0	0.968915838958307 0.902231581021225 0.977623079960499 0.973600187818258 0.915067829372891 0.905002580842572 0.898685750696661 0.903045793065102 0.963157421792283 0.904785462311709 0.961903250867691 0.916726446449548 0.975518039978358 0.886651094888712 0.986151028590285 0.804962921268991 0.900474528428187 0.903001168318544 0.932458942675584 0.940529195685603 0.915239983445667 0.96545455511172 0.97…	rs10003456 rs10044259 rs10086741 rs10154348 rs10180316 rs10224604 rs10406431 rs1046317 rs10739412 rs10767659 rs10771271 rs10799540 rs10808671 rs10811660 rs10842994 rs10885123 rs10893827 rs10939103 rs10998433 rs11128592 rs1114853 rs11150581 rs11158793 rs11160699 rs11169182 rs111716216 rs11199121 rs11258435 rs112613078 rs114863656 rs11651097 rs11655898 rs11657964 rs11688901 rs11742688 rs11759026 rs…
T2DM	genus Ruminococcus gnavus group id.14376	0	0.629094646456545 0.659399226518595 0.641410770798359 0.670502551547663 0.654807197567731 0.729789070817038 0.616383390559706 0.67156334715983 0.637692216426097 0.638483709630823 0.628398981990964 0.609239386519509 0.639304630823138 0.611445205470846 0.626172114565374 0.691986296758627 0.586939512268113 0.634862504171082 0.635894168210632 0.622932942126866 0.605846692145889 0.624906457699872 0.66…	rs10003456 rs10044259 rs10086741 rs10154348 rs10180316 rs10224604 rs10406431 rs1046317 rs10739412 rs10767659 rs10771271 rs10799540 rs10808671 rs10811660 rs10842994 rs10885123 rs10893827 rs10939103 rs10998433 rs11128592 rs1114853 rs11150581 rs11158793 rs11160699 rs11169182 rs111716216 rs11199121 rs11258435 rs112613078 rs11651097 rs11655898 rs11657964 rs11688901 rs11742688 rs11759026 rs11767040 rs1…
T2DM	genus Ruminococcus torques group id.14377	0	0.548605024752268 0.55216731836482 0.553364194002769 0.540189662211423 0.511254656171576 0.513677501002842 0.623075560323857 0.400571821065971 0.491086350914904 0.563514504929154 0.525121632200861 0.472828130704558 0.581424310107839 0.547361274704061 0.481863782642696 0.466286381289811 0.537272521692988 0.507492218753414 0.536419076359892 0.544390819134153 0.608603953465729 0.568889635437307 0.57…	rs10003456 rs10044259 rs10086741 rs10154348 rs10180316 rs10224604 rs10406431 rs1046317 rs10739412 rs10767659 rs10771271 rs10799540 rs10808671 rs10811660 rs10842994 rs10885123 rs10893827 rs10939103 rs10998433 rs11128592 rs1114853 rs11150581 rs11158793 rs11160699 rs11169182 rs111716216 rs11199121 rs11258435 rs112613078 rs114863656 rs11651097 rs11655898 rs11657964 rs11688901 rs11742688 rs11759026 rs…
T2DM	genus Sellimonas id.14369	0	0.977069990682956 0.953936683657733 0.931001465335555 0.941194531008688 0.983440089441982 0.980482368051537 0.923512932044185 0.995560044071829 0.997068199706882 0.925873045994046 0.993996630295093 0.975047899229923 0.971441079632789 0.905332119962391 0.880627320110173 0.972743466713527 0.989148042810246 0.978514451836032 0.981728866057583 0.966680712916082 0.954863753382855 0.977089294971667 0.9…	rs10003456 rs10044259 rs10086741 rs10154348 rs10180316 rs10224604 rs10406431 rs1046317 rs10739412 rs10767659 rs10771271 rs10799540 rs10808671 rs10811660 rs10842994 rs10885123 rs10893827 rs10939103 rs10998433 rs11128592 rs1114853 rs11150581 rs11158793 rs11160699 rs11169182 rs111716216 rs11199121 rs11258435 rs112613078 rs11651097 rs11655898 rs11657964 rs11688901 rs11742688 rs11759026 rs11767040 rs1…
T2DM	genus Senegalimassilia id.11160	0	0.694282231476729 0.673124751533357 0.686019274095805 0.706872400118842 0.694987618943118 0.624761355659145 0.709209233882035 0.781550724733965 0.669148180239329 0.69660976610961 0.693594903318945 0.723814833323299 0.621620917485477 0.585436689214726 0.763846325528872 0.690573391635948 0.725401666051754 0.698804041639174 0.682190643438974 0.668313113158568 0.692572327165767 0.665305054482108 0.71…	rs10003456 rs10044259 rs10086741 rs10154348 rs10180316 rs10224604 rs10406431 rs1046317 rs10739412 rs10767659 rs10771271 rs10799540 rs10808671 rs10811660 rs10842994 rs10885123 rs10893827 rs10939103 rs10998433 rs11128592 rs1114853 rs11150581 rs11158793 rs11160699 rs11169182 rs111716216 rs11199121 rs11258435 rs112613078 rs11651097 rs11655898 rs11657964 rs11688901 rs11742688 rs11759026 rs11767040 rs1…
T2DM	genus Slackia id.825	0	0.24140260486617 0.272042838899446 0.288495625690797 0.287450157225691 0.273124295994044 0.225477675244023 0.392610081225322 0.259682003914166 0.297232645345431 0.28226455006928 0.280950968672819 0.341923869915566 0.326000945916021 0.30512158933458 0.217376198142279 0.281440489732189 0.300880379350414 0.29988689868142 0.296078741757482 0.292156676299251 0.289491001458105 0.288794821568993 0.28397…	rs10003456 rs10044259 rs10086741 rs10154348 rs10180316 rs10224604 rs10406431 rs1046317 rs10739412 rs10767659 rs10771271 rs10799540 rs10808671 rs10811660 rs10842994 rs10885123 rs10893827 rs10939103 rs10998433 rs11128592 rs1114853 rs11150581 rs11158793 rs11160699 rs11169182 rs111716216 rs11199121 rs11258435 rs112613078 rs11651097 rs11655898 rs11657964 rs11688901 rs11742688 rs11759026 rs11767040 rs1…
T2DM	genus Streptococcus id.1853	0	0.612924070386434 0.612630951136263 0.602497679160119 0.557161454821148 0.609017248011977 0.596613841285181 0.633573545776464 0.638881147976814 0.594476300702828 0.572297264678418 0.577015124797536 0.601326895248937 0.573431619787715 0.46324142464536 0.740426198001449 0.577409368237818 0.635652749617914 0.580913530735383 0.556351566638563 0.617676507310454 0.573329542258741 0.55903024424947 0.633…	rs10003456 rs10044259 rs10086741 rs10154348 rs10180316 rs10224604 rs10406431 rs1046317 rs10739412 rs10767659 rs10771271 rs10799540 rs10808671 rs10811660 rs10842994 rs10885123 rs10893827 rs10939103 rs10998433 rs11128592 rs1114853 rs11150581 rs11158793 rs11160699 rs11169182 rs111716216 rs11199121 rs11258435 rs112613078 rs114863656 rs11651097 rs11655898 rs11657964 rs11688901 rs11742688 rs11759026 rs…
T2DM	genus Subdoligranulum id.2070	0	0.714360902214446 0.652169701411887 0.57809151263635 0.689463422864687 0.678346930734854 0.639928757467824 0.591987712937128 0.700449305788637 0.717181140628022 0.669211153139993 0.701869405915872 0.648448008866439 0.666316567279726 0.815204260516397 0.633381962547604 0.626876253787686 0.737428398575282 0.677415832006954 0.645427719027392 0.628580733874314 0.698537815021614 0.669786134678948 0.65…	rs10003456 rs10044259 rs10086741 rs10154348 rs10180316 rs10224604 rs10406431 rs1046317 rs10739412 rs10767659 rs10771271 rs10799540 rs10808671 rs10811660 rs10842994 rs10885123 rs10893827 rs10939103 rs10998433 rs11128592 rs1114853 rs11150581 rs11158793 rs11160699 rs11169182 rs111716216 rs11199121 rs11258435 rs112613078 rs114863656 rs11651097 rs11655898 rs11657964 rs11688901 rs11742688 rs11759026 rs…
T2DM	genus Sutterella id.2896	18	0.047038256074255 0.0597691582503458 0.0658822575599903 0.0633319420446725 0.0618678937433462 0.0689815806949288 0.0637345760644653 0.071478076114139 0.0637463334317692 0.0723078232981706 0.0583441135186071 0.0519417616669693 0.0615168951375971 0.0513777377566001 0.0782528533133988 0.0570641981658677 0.0592605200240135 0.0677319035672477 0.0632812899285557 0.0617063870205489 0.0629986232251703 0.…	rs10003456 rs10044259 rs10086741 rs10154348 rs10180316 rs10224604 rs10406431 rs1046317 rs10739412 rs10767659 rs10771271 rs10799540 rs10808671 rs10811660 rs10842994 rs10885123 rs10893827 rs10939103 rs10998433 rs11128592 rs1114853 rs11150581 rs11158793 rs11160699 rs11169182 rs111716216 rs11199121 rs11258435 rs112613078 rs114863656 rs11651097 rs11655898 rs11657964 rs11688901 rs11742688 rs11759026 rs…
T2DM	genus Terrisporobacter id.11348	0	0.314683643156784 0.286399577788838 0.289607051301974 0.285391487775201 0.302596834996403 0.280548680585488 0.259571624050439 0.215183950331702 0.309128899208581 0.272847447422881 0.313833034526763 0.30967637196651 0.275018841363182 0.244660746671636 0.373416514970655 0.296067049544145 0.311417809735237 0.295997341265961 0.277945912412317 0.294339730854424 0.290019639138864 0.258740515646204 0.27…	rs10003456 rs10044259 rs10086741 rs10154348 rs10180316 rs10224604 rs10406431 rs1046317 rs10739412 rs10767659 rs10771271 rs10799540 rs10808671 rs10811660 rs10842994 rs10885123 rs10893827 rs10939103 rs10998433 rs11128592 rs1114853 rs11150581 rs11158793 rs11160699 rs11169182 rs111716216 rs11199121 rs11258435 rs112613078 rs11651097 rs11655898 rs11657964 rs11688901 rs11742688 rs11759026 rs11767040 rs1…
T2DM	genus Turicibacter id.2162	169	0.0490668049632015 0.0508507793893313 0.0432785066079389 0.0330055133069264 0.0433827450743193 0.0455579717249375 0.0498577824187409 0.0221401913325953 0.0489391597525997 0.027956239439508 0.0419494465129828 0.0444472004854311 0.0444138878747442 0.0463144024864898 0.0471280872286492 0.0479276929409338 0.031305057034662 0.0348083130317653 0.0453836019005494 0.0397331146315484 0.0452419524053798 0.…	rs10003456 rs10044259 rs10086741 rs10154348 rs10180316 rs10224604 rs10406431 rs1046317 rs10739412 rs10767659 rs10771271 rs10799540 rs10808671 rs10811660 rs10842994 rs10885123 rs10893827 rs10939103 rs10998433 rs11128592 rs1114853 rs11150581 rs11158793 rs11160699 rs11169182 rs111716216 rs11199121 rs11258435 rs112613078 rs11651097 rs11655898 rs11657964 rs11688901 rs11742688 rs11759026 rs11767040 rs1…
T2DM	genus Tyzzerella3 id.11335	1	0.100400579477226 0.098019299440352 0.0872064175205381 0.10315194042762 0.0942622170712673 0.1088137854882 0.113862468832819 0.124845203425205 0.105117529532921 0.123832463617387 0.105366756292006 0.100326604807102 0.0809414391611416 0.0349409982860807 0.133019406463081 0.105926286526411 0.106613776406857 0.10257312992995 0.0944031996994185 0.107121429943971 0.0946991381627202 0.0958296631213727 …	rs10003456 rs10044259 rs10086741 rs10154348 rs10180316 rs10224604 rs10406431 rs1046317 rs10739412 rs10767659 rs10771271 rs10799540 rs10808671 rs10811660 rs10842994 rs10885123 rs10893827 rs10939103 rs10998433 rs11128592 rs1114853 rs11150581 rs11158793 rs11160699 rs11169182 rs111716216 rs11199121 rs11258435 rs112613078 rs11651097 rs11655898 rs11657964 rs11688901 rs11742688 rs11759026 rs11767040 rs1…
T2DM	genus Veillonella id.2198	0	0.66464231016007 0.646317962459376 0.60874508354956 0.660995828236436 0.644614254601019 0.591941979517599 0.572290099464687 0.642948890458892 0.653464281704174 0.611538556532002 0.609478510357328 0.603476545013986 0.603099444908757 0.688571542590104 0.621064719499152 0.632383553779182 0.602171424608381 0.682686298362363 0.645373986044463 0.602125515031018 0.581862858540555 0.579220074818088 0.629…	rs10003456 rs10044259 rs10086741 rs10154348 rs10180316 rs10224604 rs10406431 rs1046317 rs10739412 rs10767659 rs10771271 rs10799540 rs10808671 rs10811660 rs10842994 rs10885123 rs10893827 rs10939103 rs10998433 rs11128592 rs1114853 rs11150581 rs11158793 rs11160699 rs11169182 rs111716216 rs11199121 rs11258435 rs112613078 rs11651097 rs11655898 rs11657964 rs11688901 rs11742688 rs11759026 rs11767040 rs1…
T2DM	genus Victivallis id.2256	0	0.781886237726282 0.763744608660875 0.707341198881472 0.784053713930908 0.727851431034823 0.755924054895886 0.793626750772535 0.673269456656906 0.776498613097259 0.71457223504969 0.77262195724852 0.801052626430007 0.712212879799999 0.850655097419668 0.687842561665529 0.7023112867314 0.729357317934879 0.744169438770994 0.69228435066866 0.711788072812184 0.779438755658931 0.797895973100061 0.747356…	rs10003456 rs10044259 rs10086741 rs10154348 rs10180316 rs10224604 rs10406431 rs1046317 rs10739412 rs10767659 rs10771271 rs10799540 rs10808671 rs10811660 rs10842994 rs10885123 rs10893827 rs10939103 rs10998433 rs11128592 rs1114853 rs11150581 rs11158793 rs11160699 rs11169182 rs11199121 rs11258435 rs112613078 rs11651097 rs11655898 rs11657964 rs11688901 rs11742688 rs11759026 rs11767040 rs11920829 rs12…
T2DM	order Actinomycetales id.420	0	0.519741300881146 0.468299462365746 0.452281628977298 0.546919135885509 0.495369830652207 0.500534210331815 0.390388730987528 0.643497341093028 0.47381288362135 0.470091490916831 0.541775580438756 0.469198822350734 0.515810339408337 0.576946578448599 0.546689904544453 0.474946894208732 0.465667084919238 0.433671523558713 0.46717385699546 0.449281839084982 0.529677717529719 0.479885195825708 0.485…	rs10003456 rs10044259 rs10086741 rs10154348 rs10180316 rs10224604 rs10406431 rs1046317 rs10739412 rs10767659 rs10771271 rs10799540 rs10808671 rs10811660 rs10842994 rs10885123 rs10893827 rs10939103 rs10998433 rs11128592 rs1114853 rs11150581 rs11158793 rs11160699 rs11169182 rs111716216 rs11199121 rs11258435 rs112613078 rs11651097 rs11655898 rs11657964 rs11688901 rs11742688 rs11759026 rs11767040 rs1…
T2DM	order Bacillales id.1674	0	0.18723871233759 0.202880647704921 0.208279096016976 0.168815135121442 0.182394492932078 0.190973025251605 0.180275362015765 0.168968510465757 0.190099769695561 0.203059844650497 0.185486817342986 0.189536145538673 0.164484180898198 0.140341509886064 0.144193775872536 0.192424073686633 0.211627876589871 0.171575356787146 0.192799912565371 0.208503610145766 0.213970272088736 0.203598842503539 0.17…	rs10003456 rs10044259 rs10086741 rs10154348 rs10180316 rs10224604 rs10406431 rs1046317 rs10739412 rs10767659 rs10771271 rs10799540 rs10808671 rs10811660 rs10842994 rs10885123 rs10893827 rs10939103 rs10998433 rs11128592 rs1114853 rs11150581 rs11158793 rs11160699 rs11169182 rs11199121 rs11258435 rs112613078 rs11651097 rs11655898 rs11657964 rs11688901 rs11742688 rs11759026 rs11767040 rs11864909 rs11…
T2DM	order Bacteroidales id.913	0	0.168191801932264 0.202541020971009 0.175927339449068 0.173840047625909 0.203060533789707 0.192194000130732 0.190339595346133 0.17626011754739 0.183926720134443 0.197351404115248 0.199624322257739 0.16287792092981 0.190917393225007 0.164907469512533 0.183096264651034 0.185902398567776 0.225659541917272 0.18375551470651 0.179139205895611 0.22182098549694 0.199113058880842 0.153178982855264 0.18954…	rs10003456 rs10044259 rs10086741 rs10154348 rs10180316 rs10224604 rs10406431 rs1046317 rs10739412 rs10767659 rs10771271 rs10799540 rs10808671 rs10811660 rs10842994 rs10885123 rs10893827 rs10939103 rs10998433 rs11128592 rs1114853 rs11150581 rs11158793 rs11160699 rs11169182 rs111716216 rs11199121 rs11258435 rs112613078 rs114863656 rs11651097 rs11655898 rs11657964 rs11688901 rs11742688 rs11759026 rs…
T2DM	order Bifidobacteriales id.432	0	0.87322713234041 0.847848509717915 0.901722050195117 0.873464883881232 0.923620759845061 0.937298467751342 0.935030402519086 0.892362806404829 0.894393073649636 0.908057774799313 0.917071662309704 0.890780969263108 0.93231446978666 0.79065921481896 0.885019369278313 0.908173621520078 0.920819856731214 0.899985644522114 0.885609427866718 0.868089032058195 0.867514809161178 0.836941544366626 0.8884…	rs10003456 rs10044259 rs10086741 rs10154348 rs10180316 rs10224604 rs10406431 rs1046317 rs10739412 rs10767659 rs10771271 rs10799540 rs10808671 rs10811660 rs10842994 rs10885123 rs10893827 rs10939103 rs10998433 rs11128592 rs1114853 rs11150581 rs11158793 rs11160699 rs11169182 rs111716216 rs11199121 rs11258435 rs112613078 rs114863656 rs11651097 rs11655898 rs11657964 rs11688901 rs11742688 rs11759026 rs…
T2DM	order Burkholderiales id.2874	0	0.222900052977342 0.236255780593042 0.253934261701379 0.267232699513755 0.232819882571693 0.25415758934718 0.254373862764423 0.242249268207367 0.228648121182369 0.251208649925629 0.244315596449548 0.227646208028958 0.254944761917184 0.195933348723087 0.248679552249161 0.233238142020018 0.258439841296185 0.250818731746682 0.249635143706736 0.244303798387549 0.252530414506404 0.209440947261335 0.24…	rs10003456 rs10044259 rs10086741 rs10154348 rs10180316 rs10224604 rs10406431 rs1046317 rs10739412 rs10767659 rs10771271 rs10799540 rs10808671 rs10811660 rs10842994 rs10885123 rs10893827 rs10939103 rs10998433 rs11128592 rs1114853 rs11150581 rs11158793 rs11160699 rs11169182 rs111716216 rs11199121 rs11258435 rs112613078 rs114863656 rs11651097 rs11655898 rs11657964 rs11688901 rs11742688 rs11759026 rs…
T2DM	order Clostridiales id.1863	0	0.730484468664344 0.759729937811775 0.637706718120525 0.690329931945185 0.702546532339106 0.768620021395299 0.707182971603744 0.619542079485411 0.742245402737979 0.726187816726622 0.754198220598306 0.662685682020014 0.73524796942213 0.607718965436142 0.717771339943835 0.744114076285023 0.768199418398519 0.646330728530699 0.715536936997812 0.780620166855401 0.757649925601157 0.702637962002082 0.71…	rs10003456 rs10044259 rs10086741 rs10154348 rs10180316 rs10224604 rs10406431 rs1046317 rs10739412 rs10767659 rs10771271 rs10799540 rs10808671 rs10811660 rs10842994 rs10885123 rs10893827 rs10939103 rs10998433 rs11128592 rs1114853 rs11150581 rs11158793 rs11160699 rs11169182 rs111716216 rs11199121 rs11258435 rs112613078 rs114863656 rs11651097 rs11655898 rs11657964 rs11688901 rs11742688 rs11759026 rs…
T2DM	order Coriobacteriales id.810	0	0.381805121497906 0.416503343373502 0.366541059542343 0.431303582589582 0.390475186705826 0.362497798740954 0.369077139083007 0.51371126953661 0.384937919332626 0.364030301775382 0.375751539351718 0.420586656927653 0.377850913498751 0.389745707159521 0.40347441490377 0.381467700711096 0.405109622142323 0.403318075240818 0.373161656663911 0.422872856763216 0.364013829091777 0.389039831085087 0.422…	rs10003456 rs10044259 rs10086741 rs10154348 rs10180316 rs10224604 rs10406431 rs1046317 rs10739412 rs10767659 rs10771271 rs10799540 rs10808671 rs10811660 rs10842994 rs10885123 rs10893827 rs10939103 rs10998433 rs11128592 rs1114853 rs11150581 rs11158793 rs11160699 rs11169182 rs111716216 rs11199121 rs11258435 rs112613078 rs114863656 rs11651097 rs11655898 rs11657964 rs11688901 rs11742688 rs11759026 rs…
T2DM	order Desulfovibrionales id.3156	0	0.321950771714075 0.400662475606915 0.329912232568644 0.37354208163057 0.364706141402811 0.322804350875783 0.325132030663027 0.39933870953663 0.391740299216755 0.337624206069332 0.380190448476712 0.356533834561775 0.370025239149692 0.454454894015938 0.304800819599856 0.357516037879485 0.319117364430143 0.325042908466523 0.346109617069847 0.309158440909434 0.349869311636082 0.311022177769704 0.354…	rs10003456 rs10044259 rs10086741 rs10154348 rs10180316 rs10224604 rs10406431 rs1046317 rs10739412 rs10767659 rs10771271 rs10799540 rs10808671 rs10811660 rs10842994 rs10885123 rs10893827 rs10939103 rs10998433 rs11128592 rs1114853 rs11150581 rs11158793 rs11160699 rs11169182 rs111716216 rs11199121 rs11258435 rs112613078 rs114863656 rs11651097 rs11655898 rs11657964 rs11688901 rs11742688 rs11759026 rs…
T2DM	order Enterobacteriales id.3468	0	0.285178110962751 0.333141159316649 0.309090170022999 0.292919251017325 0.299620384411521 0.329087537566762 0.265179016336488 0.25772085761611 0.346176362948288 0.283783848159913 0.315715794878037 0.284866295530589 0.304016225097263 0.289030175707534 0.373416419363093 0.27117439015166 0.314060621398093 0.300961711567227 0.278476245430687 0.321510828416739 0.348545269970184 0.277060039639368 0.295…	rs10003456 rs10044259 rs10086741 rs10154348 rs10180316 rs10224604 rs10406431 rs1046317 rs10739412 rs10767659 rs10771271 rs10799540 rs10808671 rs10811660 rs10842994 rs10885123 rs10893827 rs10939103 rs10998433 rs11128592 rs1114853 rs11150581 rs11158793 rs11160699 rs11169182 rs111716216 rs11199121 rs11258435 rs112613078 rs114863656 rs11651097 rs11655898 rs11657964 rs11688901 rs11742688 rs11759026 rs…
T2DM	order Erysipelotrichales id.2148	0	0.759418077795808 0.735033676246228 0.801548464500085 0.65767869567252 0.729838651436701 0.688184182990906 0.725852503058481 0.656473909946122 0.772852539573482 0.701802805981736 0.749165691414486 0.651650632931015 0.787237661036152 0.681488584759819 0.654446598909368 0.757244871185962 0.633827851190912 0.736373386330126 0.715975586270111 0.69867163692789 0.829229895674498 0.702694643507942 0.667…	rs10003456 rs10044259 rs10086741 rs10154348 rs10180316 rs10224604 rs10406431 rs1046317 rs10739412 rs10767659 rs10771271 rs10799540 rs10808671 rs10811660 rs10842994 rs10885123 rs10893827 rs10939103 rs10998433 rs11128592 rs1114853 rs11150581 rs11158793 rs11160699 rs11169182 rs111716216 rs11199121 rs11258435 rs112613078 rs114863656 rs11651097 rs11655898 rs11657964 rs11688901 rs11742688 rs11759026 rs…
T2DM	order Gastranaerophilales id.1591	0	0.306137074116571 0.305105815030201 0.348671413839575 0.32731593241427 0.298496495437124 0.297052125659336 0.393762340268151 0.295627751746803 0.274770319242217 0.26715118994173 0.307296278723469 0.324937717060128 0.209600446708159 0.303648432457438 0.29879344265288 0.271035946542237 0.247895615576429 0.311327875717419 0.330464296263418 0.293550535771448 0.354081150205934 0.302592495263474 0.3149…	rs10003456 rs10044259 rs10086741 rs10154348 rs10180316 rs10224604 rs10406431 rs1046317 rs10739412 rs10767659 rs10771271 rs10799540 rs10808671 rs10811660 rs10842994 rs10885123 rs10893827 rs10939103 rs10998433 rs11128592 rs1114853 rs11150581 rs11158793 rs11160699 rs11169182 rs111716216 rs11199121 rs11258435 rs112613078 rs11651097 rs11655898 rs11657964 rs11688901 rs11742688 rs11759026 rs11767040 rs1…
T2DM	order Lactobacillales id.1800	0	0.544862867968412 0.539956936635329 0.524692696533987 0.482567467031878 0.521699534803129 0.5087391218925 0.588312334937745 0.547260676182738 0.519710799908767 0.483899730874659 0.515314106558529 0.524701290764933 0.541724427018469 0.378901705396804 0.566302555983447 0.483311264699471 0.523791009568529 0.54784817889102 0.523563095881894 0.557643225288119 0.516382307687116 0.495753180682467 0.5187…	rs10003456 rs10044259 rs10086741 rs10154348 rs10180316 rs10224604 rs10406431 rs1046317 rs10739412 rs10767659 rs10771271 rs10799540 rs10808671 rs10811660 rs10842994 rs10885123 rs10893827 rs10939103 rs10998433 rs11128592 rs1114853 rs11150581 rs11158793 rs11160699 rs11169182 rs111716216 rs11199121 rs11258435 rs112613078 rs114863656 rs11651097 rs11655898 rs11657964 rs11688901 rs11742688 rs11759026 rs…
T2DM	order Methanobacteriales id.120	0	0.860537172497512 0.924283502293644 0.895229891387931 0.874823347702873 0.895751319087463 0.889243084076678 0.794545657371613 0.895491359925986 0.869855057994465 0.894817986552676 0.883675218126718 0.887358776964127 0.829774221434983 0.695441960165845 0.832152639934091 0.799302404903014 0.923142218799944 0.856476472967472 0.862710530093743 0.87597356705732 0.847927102033773 0.854974450781723 0.84…	rs10003456 rs10044259 rs10086741 rs10154348 rs10180316 rs10224604 rs10406431 rs1046317 rs10739412 rs10767659 rs10771271 rs10799540 rs10808671 rs10811660 rs10842994 rs10885123 rs10893827 rs10939103 rs10998433 rs11128592 rs1114853 rs11150581 rs11158793 rs11160699 rs11169182 rs111716216 rs11199121 rs11258435 rs112613078 rs11651097 rs11655898 rs11657964 rs11688901 rs11742688 rs11759026 rs11767040 rs1…
T2DM	order Mollicutes RF9 id.11579	0	0.317288138070709 0.29029688305966 0.316896596441872 0.338036486023996 0.350498221561738 0.337497910085198 0.215187794676693 0.370766329800719 0.309181259856484 0.34583694919008 0.321014482068824 0.301033602548306 0.285489354257517 0.447836959421133 0.34717850665576 0.306370019742613 0.324911679652062 0.308480564178315 0.314328354208089 0.341389537525026 0.281538873514645 0.327167127366661 0.3345…	rs10003456 rs10044259 rs10086741 rs10154348 rs10180316 rs10224604 rs10406431 rs1046317 rs10739412 rs10767659 rs10771271 rs10799540 rs10808671 rs10811660 rs10842994 rs10885123 rs10893827 rs10939103 rs10998433 rs11128592 rs1114853 rs11150581 rs11158793 rs11160699 rs11169182 rs111716216 rs11199121 rs11258435 rs112613078 rs11651097 rs11655898 rs11657964 rs11688901 rs11742688 rs11759026 rs11767040 rs1…
T2DM	order NB1n id.3953	0	0.849995255445379 0.757965009458093 0.806142727387849 0.828330359404514 0.808619151209894 0.87366133508007 0.967011524333059 0.799674095456212 0.834548533358141 0.822903004606439 0.850303030748195 0.845074339267487 0.876060581740714 0.704839523536245 0.944398994997557 0.762941281807191 0.804622389432167 0.860205705603334 0.81477218950109 0.81636153160603 0.84062356565582 0.834240992918721 0.81090…	rs10003456 rs10044259 rs10086741 rs10154348 rs10180316 rs10224604 rs10406431 rs1046317 rs10739412 rs10767659 rs10771271 rs10799540 rs10808671 rs10811660 rs10842994 rs10885123 rs10893827 rs10939103 rs10998433 rs11128592 rs1114853 rs11150581 rs11158793 rs11160699 rs11169182 rs111716216 rs11199121 rs11258435 rs112613078 rs11651097 rs11655898 rs11657964 rs11688901 rs11742688 rs11759026 rs11767040 rs1…
T2DM	order Pasteurellales id.3688	0	0.596110871167535 0.66154940457711 0.648637439519247 0.663155933279886 0.676381427816892 0.645627354564066 0.675731671359814 0.546544168349008 0.630566692951809 0.701342931405692 0.625543600119506 0.652440462932571 0.670204435367375 0.536292426237768 0.626923649087751 0.661787848492268 0.599187711156122 0.670812682363483 0.640643389966668 0.631746003150435 0.656702409691306 0.635933763153786 0.66…	rs10003456 rs10044259 rs10086741 rs10154348 rs10180316 rs10224604 rs10406431 rs1046317 rs10739412 rs10767659 rs10771271 rs10799540 rs10808671 rs10811660 rs10842994 rs10885123 rs10893827 rs10939103 rs10998433 rs11128592 rs1114853 rs11150581 rs11158793 rs11160699 rs11169182 rs111716216 rs11199121 rs11258435 rs112613078 rs11651097 rs11655898 rs11657964 rs11688901 rs11742688 rs11759026 rs11767040 rs1…
T2DM	order Rhodospirillales id.2667	0	0.738216784709261 0.644560145961493 0.706054959740235 0.683327565159218 0.749989274499347 0.754840290855255 0.741178708515929 0.726608123388584 0.730723761260273 0.729419745836634 0.741712619418583 0.703674509497281 0.74998046059609 0.831967041648393 0.66275953942204 0.640428193947254 0.707507247029481 0.724977547896496 0.705483108953069 0.657680341028625 0.748098418519652 0.742086525383482 0.757…	rs10003456 rs10044259 rs10086741 rs10154348 rs10180316 rs10224604 rs10406431 rs1046317 rs10739412 rs10767659 rs10771271 rs10799540 rs10808671 rs10811660 rs10842994 rs10885123 rs10893827 rs10939103 rs10998433 rs11128592 rs1114853 rs11150581 rs11158793 rs11160699 rs11169182 rs111716216 rs11199121 rs11258435 rs112613078 rs11651097 rs11655898 rs11657964 rs11688901 rs11742688 rs11759026 rs11767040 rs1…
T2DM	order Selenomonadales id.2165	0	0.571218958535565 0.596054550854147 0.572669729500292 0.623400078752563 0.555616833810518 0.667543499823636 0.630673647442595 0.539819317601287 0.573169914596133 0.607589198844711 0.578245005012741 0.577911871497555 0.62262203911019 0.611906061297672 0.460578579038597 0.639046718154589 0.600374786567657 0.551520747815289 0.574362710701034 0.5888908436406 0.585226367043866 0.530662628765662 0.5893…	rs10003456 rs10044259 rs10086741 rs10154348 rs10180316 rs10224604 rs10406431 rs1046317 rs10739412 rs10767659 rs10771271 rs10799540 rs10808671 rs10811660 rs10842994 rs10885123 rs10893827 rs10939103 rs10998433 rs11128592 rs1114853 rs11150581 rs11158793 rs11160699 rs11169182 rs111716216 rs11199121 rs11258435 rs112613078 rs114863656 rs11651097 rs11655898 rs11657964 rs11688901 rs11742688 rs11759026 rs…
T2DM	order Verrucomicrobiales id.4030	0	0.216659654267122 0.193159244365111 0.19473073584425 0.205219200275338 0.209740243152671 0.195233309809635 0.237856311093819 0.154520265037983 0.19388169344596 0.215152714509018 0.205712115173993 0.224904662101174 0.191041082645783 0.112963846288916 0.185627947888303 0.174689744259819 0.190734863478354 0.198303693289685 0.200083788285047 0.194534884709495 0.208947537696484 0.215561449729919 0.181…	rs10003456 rs10044259 rs10086741 rs10154348 rs10180316 rs10224604 rs10406431 rs1046317 rs10739412 rs10767659 rs10771271 rs10799540 rs10808671 rs10811660 rs10842994 rs10885123 rs10893827 rs10939103 rs10998433 rs11128592 rs1114853 rs11150581 rs11158793 rs11160699 rs11169182 rs111716216 rs11199121 rs11258435 rs112613078 rs11651097 rs11655898 rs11657964 rs11688901 rs11742688 rs11759026 rs11767040 rs1…
T2DM	order Victivallales id.2254	0	0.728878261723644 0.772572615005945 0.717554438724873 0.760196878474057 0.7229702683222 0.722025080179848 0.811733666856293 0.71231695895924 0.792247655087023 0.706733888560768 0.755112366908882 0.789694684538751 0.746248046950788 0.830927214977658 0.753367164693663 0.684805197509354 0.662081049271313 0.745872113570229 0.695041965534926 0.697166214541822 0.764284057627535 0.824055201528229 0.7662…	rs10003456 rs10044259 rs10086741 rs10154348 rs10180316 rs10224604 rs10406431 rs1046317 rs10739412 rs10767659 rs10771271 rs10799540 rs10808671 rs10811660 rs10842994 rs10885123 rs10893827 rs10939103 rs10998433 rs11128592 rs1114853 rs11150581 rs11158793 rs11160699 rs11169182 rs111716216 rs11199121 rs11258435 rs112613078 rs11651097 rs11655898 rs11657964 rs11688901 rs11742688 rs11759026 rs11767040 rs1…
T2DM	phylum Actinobacteria id.400	0	0.60377108974876 0.616672145042262 0.597852784536061 0.656688192284591 0.604403217210857 0.57222803557269 0.572444771436956 0.669245418621971 0.596039197160324 0.587750132982485 0.594872737330861 0.64088492995626 0.603242191479353 0.712401973906673 0.602466134891898 0.612958751516227 0.604506992536879 0.613043412397144 0.603836022771836 0.660749659377482 0.601419916092265 0.636864218164948 0.6447…	rs10003456 rs10044259 rs10086741 rs10154348 rs10180316 rs10224604 rs10406431 rs1046317 rs10739412 rs10767659 rs10771271 rs10799540 rs10808671 rs10811660 rs10842994 rs10885123 rs10893827 rs10939103 rs10998433 rs11128592 rs1114853 rs11150581 rs11158793 rs11160699 rs11169182 rs111716216 rs11199121 rs11258435 rs112613078 rs114863656 rs11651097 rs11655898 rs11657964 rs11688901 rs11742688 rs11759026 rs…
T2DM	phylum Bacteroidetes id.905	0	0.172228433115448 0.206373227496533 0.180208013666644 0.179537781854713 0.205288990777398 0.194985712162532 0.193086360719981 0.179523066001754 0.187933792231716 0.201659805938807 0.203251649492537 0.166571685519059 0.194648733524387 0.168042688435321 0.187760160168233 0.190389104899517 0.232102301033711 0.187665116289293 0.183641281847365 0.225870664134044 0.203274417256609 0.155179087945749 0.1…	rs10003456 rs10044259 rs10086741 rs10154348 rs10180316 rs10224604 rs10406431 rs1046317 rs10739412 rs10767659 rs10771271 rs10799540 rs10808671 rs10811660 rs10842994 rs10885123 rs10893827 rs10939103 rs10998433 rs11128592 rs1114853 rs11150581 rs11158793 rs11160699 rs11169182 rs111716216 rs11199121 rs11258435 rs112613078 rs114863656 rs11651097 rs11655898 rs11657964 rs11688901 rs11742688 rs11759026 rs…
T2DM	phylum Cyanobacteria id.1500	0	0.308237640566204 0.313275269125532 0.343843433977348 0.33956707851584 0.304262465526086 0.308533516263446 0.404943143541303 0.322954745021445 0.287158703457925 0.277701326476419 0.324324390017477 0.332027713556437 0.22633764822609 0.353409187766881 0.293895439201366 0.297584321608374 0.246113196851497 0.315171200051461 0.340592149208388 0.321270085374798 0.36971405808315 0.334480721142335 0.3191…	rs10003456 rs10044259 rs10086741 rs10154348 rs10180316 rs10224604 rs10406431 rs1046317 rs10739412 rs10767659 rs10771271 rs10799540 rs10808671 rs10811660 rs10842994 rs10885123 rs10893827 rs10939103 rs10998433 rs11128592 rs1114853 rs11150581 rs11158793 rs11160699 rs11169182 rs111716216 rs11199121 rs11258435 rs112613078 rs11651097 rs11655898 rs11657964 rs11688901 rs11742688 rs11759026 rs11767040 rs1…
T2DM	phylum Euryarchaeota id.55	0	0.918011652863447 0.988283702310563 0.963942293096074 0.952973383309224 0.963625853367077 0.957529286287778 0.917053661682552 0.97508729222569 0.965859958896643 0.957848935337523 0.966351333665339 0.979374264790463 0.93313503839774 0.763529757119217 0.895640995174612 0.879063782658789 0.992685920220651 0.924319579690955 0.926214075785995 0.931997312370902 0.93018947237051 0.946246323865818 0.9172…	rs10003456 rs10044259 rs10086741 rs10154348 rs10180316 rs10224604 rs10406431 rs1046317 rs10739412 rs10767659 rs10771271 rs10799540 rs10808671 rs10811660 rs10842994 rs10885123 rs10893827 rs10939103 rs10998433 rs11128592 rs1114853 rs11150581 rs11158793 rs11160699 rs11169182 rs111716216 rs11199121 rs11258435 rs112613078 rs11651097 rs11655898 rs11657964 rs11688901 rs11742688 rs11759026 rs11767040 rs1…
T2DM	phylum Firmicutes id.1672	0	0.603185080544749 0.64265053714607 0.545538312353357 0.567406285210984 0.595871973506248 0.62919975944014 0.631620565053776 0.552353075419139 0.625536956542198 0.630478389671743 0.654542969150529 0.543178694537757 0.618750878098583 0.496230817946104 0.645321020838415 0.634419760192558 0.643573970793337 0.565659383029525 0.593979872264441 0.670836336820561 0.671265955077333 0.585974957120627 0.580…	rs10003456 rs10044259 rs10086741 rs10154348 rs10180316 rs10224604 rs10406431 rs1046317 rs10739412 rs10767659 rs10771271 rs10799540 rs10808671 rs10811660 rs10842994 rs10885123 rs10893827 rs10939103 rs10998433 rs11128592 rs1114853 rs11150581 rs11158793 rs11160699 rs11169182 rs111716216 rs11199121 rs11258435 rs112613078 rs114863656 rs11651097 rs11655898 rs11657964 rs11688901 rs11742688 rs11759026 rs…
T2DM	phylum Lentisphaerae id.2238	0	0.762279917145086 0.809432751632312 0.753652198334587 0.795956132827975 0.760525529225948 0.758452489150704 0.84753718594721 0.751048518504037 0.833949210555378 0.738595395963241 0.793189726482229 0.83114845917753 0.784110401197877 0.867742153116455 0.793777396272394 0.718481579585275 0.697209620894937 0.785253583550452 0.729176211409809 0.73375444701706 0.800010994763056 0.864034914602079 0.8029…	rs10003456 rs10044259 rs10086741 rs10154348 rs10180316 rs10224604 rs10406431 rs1046317 rs10739412 rs10767659 rs10771271 rs10799540 rs10808671 rs10811660 rs10842994 rs10885123 rs10893827 rs10939103 rs10998433 rs11128592 rs1114853 rs11150581 rs11158793 rs11160699 rs11169182 rs111716216 rs11199121 rs11258435 rs112613078 rs11651097 rs11655898 rs11657964 rs11688901 rs11742688 rs11759026 rs11767040 rs1…
T2DM	phylum Proteobacteria id.2375	0	0.401075145335159 0.405831663035628 0.424396597497138 0.435331558850757 0.377882154127537 0.429325045833725 0.415312130897868 0.358759604936279 0.40900736897884 0.414969080227576 0.418664931612532 0.427405756436001 0.394839104837314 0.336552296786197 0.521221521762728 0.403598078151867 0.465483395664287 0.412666457080336 0.382538448632195 0.424855832592455 0.479577634486282 0.379253498068329 0.41…	rs10003456 rs10044259 rs10086741 rs10154348 rs10180316 rs10224604 rs10406431 rs1046317 rs10739412 rs10767659 rs10771271 rs10799540 rs10808671 rs10811660 rs10842994 rs10885123 rs10893827 rs10939103 rs10998433 rs11128592 rs1114853 rs11150581 rs11158793 rs11160699 rs11169182 rs111716216 rs11199121 rs11258435 rs112613078 rs114863656 rs11651097 rs11655898 rs11657964 rs11688901 rs11742688 rs11759026 rs…
T2DM	phylum Tenericutes id.3919	0	0.896565811138052 0.891510157639819 0.87828376567264 0.865923362397997 0.83732952418748 0.889966651394561 0.929502525025533 0.752240006565108 0.921622162497354 0.832277999271048 0.87749284257334 0.933078876085877 0.94964682748287 0.749307066105222 0.860123898235027 0.889230676941546 0.86522234794398 0.916242942746414 0.899951614527377 0.863321651743853 0.920661562153322 0.848835022347738 0.866898…	rs10003456 rs10044259 rs10086741 rs10154348 rs10180316 rs10224604 rs10406431 rs1046317 rs10739412 rs10767659 rs10771271 rs10799540 rs10808671 rs10811660 rs10842994 rs10885123 rs10893827 rs10939103 rs10998433 rs11128592 rs1114853 rs11150581 rs11158793 rs11160699 rs11169182 rs111716216 rs11199121 rs11258435 rs112613078 rs11651097 rs11655898 rs11657964 rs11688901 rs11742688 rs11759026 rs11767040 rs1…
T2DM	phylum Verrucomicrobia id.3982	0	0.391788687594808 0.365248814789125 0.371782947297792 0.367440456608773 0.388954891144775 0.356585267350937 0.400941087958163 0.305208892004588 0.369282910164007 0.3914706742403 0.374699762315326 0.394082872381071 0.365834949534213 0.238451148437774 0.348619785448747 0.337338320496455 0.347398802932594 0.37022313794128 0.370200414708756 0.36191949649433 0.366763897863241 0.378003794592551 0.34492…	rs10003456 rs10044259 rs10086741 rs10154348 rs10180316 rs10224604 rs10406431 rs1046317 rs10739412 rs10767659 rs10771271 rs10799540 rs10808671 rs10811660 rs10842994 rs10885123 rs10893827 rs10939103 rs10998433 rs11128592 rs1114853 rs11150581 rs11158793 rs11160699 rs11169182 rs111716216 rs11199121 rs11258435 rs112613078 rs11651097 rs11655898 rs11657964 rs11688901 rs11742688 rs11759026 rs11767040 rs1…
